# Supplementary material for: Multi-omic and single-cell profiling of chromothriptic medulloblastoma reveals genomic and transcriptomic consequences of genome instability
Source: Nat Commun. 2024 Nov 23;15:10183. doi: 10.1038/s41467-024-54547-w (PMC11585558; doi:10.1038/s41467-024-54547-w)
Supplement: Supplementary file 3 — Supplementary Data 1 [file 41467_2024_54547_MOESM3_ESM.xlsx]

## Sheet: scDNA 10X - Samples Summary
Sample	Patient tumor or PDX	Primary (P) or Relapse (R)	Patient age (years)	Patient sex	Number of cells prior to filtering	Number of cells passing scAbsolute pipline	Number of cells after qc	Number of cells included in a subclone after clustering	Chosen k for Cutting Hierachical Clustering
LFSMBP-Nuclei*	Patient tumor*	P	8.9	Male	404	319	281	268	Ploidy 2: k=4; Ploidy 4: k=10
LFSMBP-PDX*	PDX*	P	8.9	Male	244	244	200	188	Ploidy 4: k=5
LFSMB1R-Nuclei*	Patient tumor*	R	8.9	Male	55	55	42	32	Ploidy 2: k=6
LFSMB1R-PDX*	PDX*	R	8.9	Male	51	51	38	38	Ploidy 2: k=3
MB243-Nuclei	Patient tumor	P	10	Male	84	84	67	41	Ploidy 3: k=1; Ploidy 4: k=8
RCMB18-PDX	PDX	P	7	Male	47	47	35	27	Ploidy 2: k=4
BT084	PDX	R	13	Male	-	-	-	-	-
* These 4 samples are from the same patient LFSMB.

## Sheet: LFSMBP-Nuclei - QualityCheck
Cell Ranger Summary
LFSMBP-Nuclei
Sequencing
Total reads	1,135,425,950
R1 length (in bp)	134
R2 length (in bp)	150
Fraction of Q30 R1 bases	81.8%
Fraction of Q30 R2 bases	79.5%
Reads with valid barcodes	1,009,455,318 (88.9%)
Cells and Mapping
Cells detected	404
Reads from cells	683,121,808 (60.2%)
Total mapped de-duplicated reads in cells	512,676,147 (45.2%)
Mean mapped de-duplicated reads per cell	1,269,000
Median duplicate fraction per cell	16.9%
Median unmapped fraction per cell	0.3%
Median effective reads per Mb	419
Median average ploidy	1.95
Median estimated CNV resolution (in Mb)	0.90
Fraction of noisy cells	31.9%
Fraction of genome mappable	90.2%

## Sheet: LFSMBP-PDX- QualityCheck
Cell Ranger Summary
LFSMBP-PDX
Sequencing
Total reads	941,266,574
R1 length (in bp)	134
R2 length (in bp)	150
Fraction of Q30 R1 bases	84.4%
Fraction of Q30 R2 bases	81.1%
Reads with valid barcodes	833,107,196 (88.5%)
Cells and Mapping
Cells detected	244
Reads from cells	751,555,736 (79.8%)
Total mapped de-duplicated reads in cells	463,659,439 (49.3%)
Mean mapped de-duplicated reads per cell	1,900,243
Median duplicate fraction per cell	29.9%
Median unmapped fraction per cell	0.3%
Median effective reads per Mb	606
Median average ploidy	3.59
Median estimated CNV resolution (in Mb)	0.65
Fraction of noisy cells	27.5%
Fraction of genome mappable	90.2%

## Sheet: LFSMB1R-Nuclei- QualityCheck
Cell Ranger Summary
LFSMB1R-Nuclei
Sequencing
Total reads	590,472,394
R1 length (in bp)	134
R2 length (in bp)	150
Fraction of Q30 R1 bases	86.1%
Fraction of Q30 R2 bases	83.7%
Reads with valid barcodes	512,827,592 (86.9%)
Cells and Mapping
Cells detected	55
Reads from cells	283,966,734 (48.1%)
Total mapped de-duplicated reads in cells	85,084,619 (14.4%)
Mean mapped de-duplicated reads per cell	1,546,993
Median duplicate fraction per cell	62.1%
Median unmapped fraction per cell	0.3%
Median effective reads per Mb	518
Median average ploidy	1.91
Median estimated CNV resolution (in Mb)	0.86
Fraction of noisy cells	21.8%
Fraction of genome mappable	90.2%

## Sheet: LFSMB1R-PDX- QualityCheck
Cell Ranger Summary
LFSMB1R-PDX
Sequencing
Total reads	282,021,272
R1 length (in bp)	134
R2 length (in bp)	150
Fraction of Q30 R1 bases	79.4%
Fraction of Q30 R2 bases	78.3%
Reads with valid barcodes248,212,854 (88.0%)
Cells and Mapping
Cells detected	51
Reads from cells	141,564,614 (50.2%)
Total mapped de-duplicated reads in cells	98,196,926 (34.8%)
Mean mapped de-duplicated reads per cell	1,925,429
Median duplicate fraction per cell	22.5%
Median unmapped fraction per cell	0.3%
Median effective reads per Mb	625
Median average ploidy	1.81
Median estimated CNV resolution (in Mb)	0.64
Fraction of noisy cells	3.9%
Fraction of genome mappable	90.2%

## Sheet: MB243-Nuclei- QualityCheck
Cell Ranger Summary
MB243-Nuclei
Sequencing
Total reads	2,568,957,164
R1 length (in bp)	135
R2 length (in bp)	151
Fraction of Q30 R1 bases	89.3%
Fraction of Q30 R2 bases	89.8%
Reads with valid barcodes	2,285,229,990 (89.0%)
Cells and Mapping
Cells detected	84
Reads from cells	1,671,904,162 (65.1%)
Total mapped de-duplicated reads in cells	556,377,913 (21.7%)
Mean mapped de-duplicated reads per cell	6,623,546
Median duplicate fraction per cell	58.5%
Median unmapped fraction per cell	0.3%
Median effective reads per Mb	2.192
Median average ploidy	3.56
Median estimated CNV resolution (in Mb)	0.34
Fraction of noisy cells	15.5%
Fraction of genome mappable	90.2%

## Sheet: RCMB18-PDX- QualityCheck
Cell Ranger Summary
RCMB18-PDX
Sequencing
Total reads	4,567,278,680
R1 length (in bp)	135
R2 length (in bp)	151
Fraction of Q30 R1 bases	89.8%
Fraction of Q30 R2 bases	89.3%
Reads with valid barcodes	3,977,696,790 (87.1%)
Cells and Mapping
Cells detected	47
Reads from cells	2,121,299,780 (46.4%)
Total mapped de-duplicated reads in cells	380,422,073 (8.3%)
Mean mapped de-duplicated reads per cell	8,094,086
Median duplicate fraction per cell	73.8%
Median unmapped fraction per cell	0.4%
Median effective reads per Mb	2.208
Median average ploidy	1.92
Median estimated CNV resolution (in Mb)	0.35
Fraction of noisy cells	17.0%
Fraction of genome mappable	90.2%
