# Supplementary material for: Multi-omic and single-cell profiling of chromothriptic medulloblastoma reveals genomic and transcriptomic consequences of genome instability
Source: Nat Commun. 2024 Nov 23;15:10183. doi: 10.1038/s41467-024-54547-w (PMC11585558; doi:10.1038/s41467-024-54547-w)
Supplement: Supplementary file 4 — Supplementary Data 2 [file 41467_2024_54547_MOESM4_ESM.xlsx]

## Sheet: Sheet1
Sample	Chromosome	Shatterseek Chromothripsis Scoring on bulk WGS	Visual Chromothripsis scoring	Single Cell (SC) Chromothripsis Scoring
LFS MBP Nuclei	1	FALSE	FALSE	FALSE
LFS MBP Nuclei	2	FALSE	FALSE	FALSE
LFS MBP Nuclei	3	FALSE	FALSE	FALSE
LFS MBP Nuclei	4	TRUE	TRUE	TRUE
LFS MBP Nuclei	5	TRUE	TRUE	TRUE
LFS MBP Nuclei	6	FALSE	FALSE	FALSE
LFS MBP Nuclei	7	TRUE	TRUE	TRUE
LFS MBP Nuclei	8	FALSE	FALSE	FALSE
LFS MBP Nuclei	9	FALSE	FALSE	FALSE
LFS MBP Nuclei	10	FALSE	FALSE	FALSE
LFS MBP Nuclei	11	FALSE	FALSE	FALSE
LFS MBP Nuclei	12	FALSE	TRUE	TRUE
LFS MBP Nuclei	13	FALSE	FALSE	FALSE
LFS MBP Nuclei	14	FALSE	FALSE	FALSE
LFS MBP Nuclei	15	FALSE	FALSE	FALSE
LFS MBP Nuclei	16	TRUE	TRUE	TRUE
LFS MBP Nuclei	17	TRUE	TRUE	TRUE
LFS MBP Nuclei	18	FALSE	FALSE	FALSE
LFS MBP Nuclei	19	TRUE	TRUE	TRUE
LFS MBP Nuclei	20	FALSE	FALSE	FALSE
LFS MBP Nuclei	21	FALSE	FALSE	FALSE
LFS MBP Nuclei	22	FALSE	FALSE	FALSE
LFS MBP Nuclei	X	TRUE	TRUE	TRUE
LFS MB1R Nuclei	1	FALSE	FALSE	FALSE
LFS MB1R Nuclei	2	FALSE	FALSE	FALSE
LFS MB1R Nuclei	3	FALSE	FALSE	FALSE
LFS MB1R Nuclei	4	FALSE	TRUE	FALSE
LFS MB1R Nuclei	5	FALSE	FALSE	FALSE
LFS MB1R Nuclei	6	FALSE	FALSE	FALSE
LFS MB1R Nuclei	7	FALSE	FALSE	FALSE
LFS MB1R Nuclei	8	FALSE	FALSE	FALSE
LFS MB1R Nuclei	9	FALSE	FALSE	FALSE
LFS MB1R Nuclei	10	TRUE	TRUE	FALSE
LFS MB1R Nuclei	11	FALSE	TRUE	FALSE
LFS MB1R Nuclei	12	FALSE	FALSE	FALSE
LFS MB1R Nuclei	13	FALSE	FALSE	FALSE
LFS MB1R Nuclei	14	FALSE	FALSE	FALSE
LFS MB1R Nuclei	15	FALSE	FALSE	FALSE
LFS MB1R Nuclei	16	TRUE	TRUE	TRUE
LFS MB1R Nuclei	17	TRUE	TRUE	FALSE
LFS MB1R Nuclei	18	FALSE	FALSE	FALSE
LFS MB1R Nuclei	19	FALSE	FALSE	FALSE
LFS MB1R Nuclei	20	FALSE	FALSE	FALSE
LFS MB1R Nuclei	21	FALSE	FALSE	FALSE
LFS MB1R Nuclei	22	FALSE	FALSE	FALSE
LFS MB1R Nuclei	X	TRUE	TRUE	FALSE
LFS MB1R PDX	1	FALSE	FALSE	FALSE
LFS MB1R PDX	2	FALSE	FALSE	FALSE
LFS MB1R PDX	3	FALSE	FALSE	FALSE
LFS MB1R PDX	4	TRUE	TRUE	FALSE
LFS MB1R PDX	5	TRUE	FALSE	FALSE
LFS MB1R PDX	6	FALSE	FALSE	FALSE
LFS MB1R PDX	7	FALSE	FALSE	FALSE
LFS MB1R PDX	8	TRUE	TRUE	TRUE
LFS MB1R PDX	9	FALSE	FALSE	FALSE
LFS MB1R PDX	10	TRUE	TRUE	FALSE
LFS MB1R PDX	11	TRUE	TRUE	TRUE
LFS MB1R PDX	12	FALSE	FALSE	FALSE
LFS MB1R PDX	13	FALSE	FALSE	FALSE
LFS MB1R PDX	14	FALSE	FALSE	FALSE
LFS MB1R PDX	15	FALSE	FALSE	FALSE
LFS MB1R PDX	16	FALSE	TRUE	FALSE
LFS MB1R PDX	17	TRUE	TRUE	FALSE
LFS MB1R PDX	18	FALSE	FALSE	FALSE
LFS MB1R PDX	19	FALSE	FALSE	FALSE
LFS MB1R PDX	20	FALSE	FALSE	FALSE
LFS MB1R PDX	21	FALSE	FALSE	FALSE
LFS MB1R PDX	22	FALSE	FALSE	FALSE
LFS MB1R PDX	X	TRUE	TRUE	FALSE
MB243	1	TRUE	FALSE	FALSE
MB243	2	TRUE	TRUE	TRUE
MB243	3	FALSE	TRUE	FALSE
MB243	4	TRUE	TRUE	TRUE
MB243	5	FALSE	FALSE	FALSE
MB243	6	FALSE	FALSE	FALSE
MB243	7	TRUE	TRUE	TRUE
MB243	8	FALSE	FALSE	FALSE
MB243	9	FALSE	FALSE	FALSE
MB243	10	TRUE	TRUE	TRUE
MB243	11	TRUE	TRUE	TRUE
MB243	12	TRUE	TRUE	FALSE
MB243	13	FALSE	FALSE	FALSE
MB243	14	FALSE	FALSE	FALSE
MB243	15	TRUE	TRUE	TRUE
MB243	16	TRUE	TRUE	FALSE
MB243	17	TRUE	TRUE	TRUE
MB243	18	TRUE	TRUE	FALSE
MB243	19	TRUE	TRUE	TRUE
MB243	20	FALSE	TRUE	FALSE
MB243	21	FALSE	TRUE	FALSE
MB243	22	FALSE	FALSE	FALSE
MB243	X	TRUE	TRUE	TRUE
LFS MBP PDX	1	FALSE	FALSE	NA
LFS MBP PDX	2	FALSE	FALSE	NA
LFS MBP PDX	3	FALSE	FALSE	NA
LFS MBP PDX	4	TRUE	TRUE	NA
LFS MBP PDX	5	TRUE	TRUE	NA
LFS MBP PDX	6	FALSE	FALSE	NA
LFS MBP PDX	7	TRUE	TRUE	NA
LFS MBP PDX	8	FALSE	FALSE	NA
LFS MBP PDX	9	FALSE	FALSE	NA
LFS MBP PDX	10	FALSE	FALSE	NA
LFS MBP PDX	11	FALSE	FALSE	NA
LFS MBP PDX	12	TRUE	TRUE	NA
LFS MBP PDX	13	FALSE	FALSE	NA
LFS MBP PDX	14	FALSE	FALSE	NA
LFS MBP PDX	15	FALSE	FALSE	NA
LFS MBP PDX	16	TRUE	TRUE	NA
LFS MBP PDX	17	FALSE	TRUE	NA
LFS MBP PDX	18	FALSE	FALSE	NA
LFS MBP PDX	19	TRUE	TRUE	NA
LFS MBP PDX	20	FALSE	FALSE	NA
LFS MBP PDX	21	FALSE	FALSE	NA
LFS MBP PDX	22	FALSE	FALSE	NA
LFS MBP PDX	X	TRUE	TRUE	NA
RCMB18 PDX	1	FALSE	FALSE	NA
RCMB18 PDX	2	FALSE	TRUE	NA
RCMB18 PDX	3	FALSE	FALSE	NA
RCMB18 PDX	4	FALSE	FALSE	NA
RCMB18 PDX	5	FALSE	FALSE	NA
RCMB18 PDX	6	FALSE	TRUE	NA
RCMB18 PDX	7	FALSE	FALSE	NA
RCMB18 PDX	8	FALSE	FALSE	NA
RCMB18 PDX	9	FALSE	TRUE	NA
RCMB18 PDX	10	TRUE	TRUE	NA
RCMB18 PDX	11	FALSE	FALSE	NA
RCMB18 PDX	12	FALSE	FALSE	NA
RCMB18 PDX	13	FALSE	TRUE	NA
RCMB18 PDX	14	FALSE	FALSE	NA
RCMB18 PDX	15	FALSE	TRUE	NA
RCMB18 PDX	16	FALSE	TRUE	NA
RCMB18 PDX	17	TRUE	TRUE	NA
RCMB18 PDX	18	FALSE	FALSE	NA
RCMB18 PDX	19	FALSE	FALSE	NA
RCMB18 PDX	20	FALSE	FALSE	NA
RCMB18 PDX	21	FALSE	FALSE	NA
RCMB18 PDX	22	FALSE	TRUE	NA
RCMB18 PDX	X	FALSE	FALSE	NA
NA - not available (no germline control available, therefore Shatterseek scoring could not be done)
