# Supplementary material for: Multi-omic and single-cell profiling of chromothriptic medulloblastoma reveals genomic and transcriptomic consequences of genome instability
Source: Nat Commun. 2024 Nov 23;15:10183. doi: 10.1038/s41467-024-54547-w (PMC11585558; doi:10.1038/s41467-024-54547-w)
Supplement: Supplementary file 5 — Supplementary Data 3 [file 41467_2024_54547_MOESM5_ESM.xlsx]

## Sheet: Sheet1
Sample	Clone 1 Cell Count	Clone 2 Cell Count	Clone 3 Cell Count	Clone 4 Cell Count	Clone 5 Cell Count	Diploid Cell Count
LFS MBP Nuclei	208	11	19	9		21
LFS MBP PDX	128	11	31	9	9
LFS MB1R Nuclei	19					13
LFS MB1R PDX	17	13	8
MB243	6	21	9	5
RCMB18	27
Clone 2a RPE1	325	192	72	31
