# Supplementary material for: Multi-omic and single-cell profiling of chromothriptic medulloblastoma reveals genomic and transcriptomic consequences of genome instability
Source: Nat Commun. 2024 Nov 23;15:10183. doi: 10.1038/s41467-024-54547-w (PMC11585558; doi:10.1038/s41467-024-54547-w)
Supplement: Supplementary file 6 — Supplementary Data 4 [file 41467_2024_54547_MOESM6_ESM.xlsx]

## Sheet: scRNA_overview
Sample	Type	Average n_genes per cell	n_genes(min)	n_genes(max)	Average n_counts per cell	total_counts(min)	pct_counts_mt	total_counts(max)	pct_counts_ribo	Number of Cells (filtered 10X matrix)	Number of Cells (post QC including doublet removal with scrublet)	Percentage Cells (post QC)
BT084	Cells	2232	200	NA	10114	500	10	25000	40	1595	182	0.114107
RCMB18	Cells	3459	200	NA	14628	500	10	25000	40	2902	1613	0.555824
LFSMBP	Cells	1189	200	NA	2758	500	10	25000	40	4786	3629	0.758253
LFSMB1R	Cells	1611	200	NA	3709	500	10	25000	40	2229	1817	0.815164
LFSMBP	Nuclei	846	300	6000	1245	500	5	25000	10	6669	6635	0.994902
LFSMB1R	Nuclei	879	300	6000	1267	500	5	25000	10	1342	1322	0.985097
MB243	Nuclei	2256	300	6000	4038	500	5	25000	10	7724	7302	0.945365
										27247	22500	0.825779
Combined samples
Nuclei	Nuclei	1523	300	6000	2582	500	5	25000	10	23350	22874	0.979615
PDX	Cells	1826	200	NA	5823	500	10	25000	40	9767	7232	0.740453
Public datasets
Riemondy et al.	Cells	2156	200	NA	6774	500	30	NA	NA	NA	39946	NA
Aldinger et al.	Cells	1822	200	NA	4326	NA	5	> 4*sd(counts)	NA	NA	69174	NA
Vladiou et al.	Cells	2124	200-300	NA	5768	NA	>4*sd(median(mt_counts))	>4-5*sd(median(counts))	NA	NA	21311	NA
