# Supplementary material for: Multi-omic and single-cell profiling of chromothriptic medulloblastoma reveals genomic and transcriptomic consequences of genome instability
Source: Nat Commun. 2024 Nov 23;15:10183. doi: 10.1038/s41467-024-54547-w (PMC11585558; doi:10.1038/s41467-024-54547-w)
Supplement: Supplementary file 7 — Supplementary Data 5 [file 41467_2024_54547_MOESM7_ESM.xlsx]

## Sheet: Nuclei_Celltypes_DEG_wilcoxon
Astrocytes_n	Astrocytes_s	Astrocytes_l	Astrocytes_p	Endothelial Cells_n	Endothelial Cells_s	Endothelial Cells_l	Endothelial Cells_p	Macrophages_n	Macrophages_s	Macrophages_l	Macrophages_p	Malignant Cycling_n	Malignant Cycling_s	Malignant Cycling_l	Malignant Cycling_p	Malignant Neuronal Development I_n	Malignant Neuronal Development I_s	Malignant Neuronal Development I_l	Malignant Neuronal Development I_p	Malignant Neuronal Development II_n	Malignant Neuronal Development II_s	Malignant Neuronal Development II_l	Malignant Neuronal Development II_p	Malignant SHH I_n	Malignant SHH I_s	Malignant SHH I_l	Malignant SHH I_p	Malignant SHH II_n	Malignant SHH II_s	Malignant SHH II_l	Malignant SHH II_p	Meninge Cells_n	Meninge Cells_s	Meninge Cells_l	Meninge Cells_p	Purkinje Cells_n	Purkinje Cells_s	Purkinje Cells_l	Purkinje Cells_p
LAMA2	17.7476	3.28234	4.50742e-66	LDB2	14.2903	7.92685	3.27861e-42	SAT1	21.7539	6.9269	1.58891e-100	RP1-167A14.2	36.8807	3.86279	2.36471e-293	PLCL1	55.867	4.38903	0	RASGEF1B	52.0651	4.85998	0	GLI2	67.192	3.66592	0	MALAT1	95.8416	2.41326	0	RBMS3	31.5435	5.66581	5.51396e-214	LSAMP	15.7826	3.9769	1.02782e-51
FREM1	15.7719	3.37506	6.0853e-52	PTPRG	14.2876	4.20505	3.27861e-42	PLXDC2	21.132	3.26444	5.06617e-95	WHSC1	34.962	2.68978	1.06533e-263	DPYD	55.8217	4.15164	0	LINGO1	51.9199	7.01021	0	POU6F2	61.0373	3.36015	0	ZBTB20	81.0723	1.89752	0	RORA	30.7714	3.65783	7.92322e-204	GRID2	12.0465	2.68569	2.53747e-29
CLASP1	15.5793	3.09842	8.40547e-51	VWF	13.5286	9.90825	8.85476e-38	SFMBT2	20.7594	5.52725	8.4167e-92	ASPM	34.7671	4.14675	6.38762e-261	CNTNAP5	54.291	4.20641	0	SLC26A3	50.283	6.20989	0	CLASP1	55.9028	2.68692	0	RPL10	69.8149	2.79881	0	LAMA2	28.5888	3.21202	7.74075e-176	LRP1B	11.8046	2.72922	3.08617e-28
QKI	15.1489	2.68062	4.82919e-48	ABCB1	12.9509	8.40827	1.45545e-34	C10orf11	20.4303	3.33091	5.63472e-89	ARHGAP11B	34.6536	2.94511	2.47091e-259	NCAM2	53.9801	4.23795	0	FRMD4A	31.349	2.68544	5.0331e-212	FTX	52.5884	1.74814	0	ADAMTS6	69.1619	3.84962	0	CTD-3179P9.1	28.4074	9.10904	1.02669e-173	PCDH9	11.7623	3.12121	3.82648e-28
LMCD1-AS1	14.9761	4.44833	5.27342e-47	PTPRM	12.7981	5.42201	8.42379e-34	LDLRAD4	18.5354	4.87719	5.36608e-73	DIAPH3	34.3285	3.17769	1.47753e-254	THSD7B	51.6493	3.49973	0	NFIA	31.079	1.39095	1.93676e-208	CNTNAP5	52.4744	3.2623	0	RALYL	63.6256	3.22364	0	CDH11	28.3914	7.27909	1.29377e-173	NPAS3	11.1206	4.21964	4.99099e-25
SLC1A3	14.9571	3.99696	5.8516e-47	MECOM	12.6029	4.25281	8.50052e-33	FMN1	18.4471	6.04498	2.30045e-72	C2orf48	34.2785	3.99721	6.84696e-254	CSMD3	51.6026	4.3626	0	CTNND2	29.248	1.68752	1.49164e-184	DSCAM	51.3289	2.24856	0	MYO16	57.5666	3.21783	0	FN1	25.3759	6.37115	1.45789e-138	RASGEF1B	10.7493	2.11316	2.4945e-23
PTPRG	14.6298	2.90128	6.49198e-45	DOCK9	12.5763	5.12537	1.02105e-32	ELMO1	17.7325	3.50471	7.3709e-67	KIF18B	33.9985	4.64018	8.39797e-250	PDZRN4	50.9421	5.22177	0	ACAP3	27.0259	3.51574	1.53161e-157	RBFOX3	48.4749	2.17605	0	RP11-649A16.1	55.2796	1.11483	0	COL4A2	25.2363	7.04441	4.45749e-137	NTM	10.5582	4.48395	1.66682e-22
SOX6	14.3454	3.0695	3.56853e-43	UTRN	12.1837	4.1296	1.18899e-30	FOXN3	17.7081	2.99754	1.01125e-66	POU6F2	33.7197	2.96755	9.31881e-246	LINC01036	50.7344	3.80551	0	NEAT1	26.5777	2.22152	2.37247e-152	NDST3	47.8775	2.01766	0	NTRK3	51.1518	1.76282	0	SVIL	25.0355	5.37012	6.29564e-135	DPP6	10.4498	2.04128	4.60225e-22
ABCA8	14.2121	5.37833	2.14677e-42	APBB2	12.169	5.11501	1.26619e-30	MERTK	17.6788	5.89346	1.53144e-66	GRIK1	32.8962	2.85443	6.93137e-234	PTPRD	50.5984	2.59434	0	EYS	25.8912	4.31898	1.50002e-144	BACH1	47.6906	2.30321	0	GPC6	50.8328	2.12415	0	DLC1	24.9853	7.84185	2.01339e-134	SAMD4A	10.2705	2.55537	2.66562e-21
LHFP	14.131	4.13363	6.13507e-42	ANO2	12.0318	7.90948	6.06225e-30	DOCK8	17.5586	7.94343	1.1654e-65	AP001347.6	32.5755	2.46585	2.07775e-229	DLGAP1	50.0426	3.21612	0	UNC5C	24.5367	2.52009	6.82825e-130	MYO9A	47.4657	2.20831	0	RELN	50.6769	1.97767	0	COL1A2	24.2719	5.89944	6.48242e-127	DMD	9.90312	2.22281	9.19462e-20
LINC00478	13.9786	2.47641	4.80095e-41	PLEKHG1	12.012	6.56227	7.00418e-30	NEAT1	17.5443	2.56847	1.37474e-65	C21orf58	32.4034	3.0874	5.13287e-227	2001-03-01	49.3026	2.97593	0	MAML3	24.3611	1.03689	4.81824e-128	HIVEP3	46.4328	1.87619	0	DCC	46.7601	1.01473	0	PLXDC2	24.2636	3.13156	7.44115e-127	MAGI2	9.81693	1.80768	1.98862e-19
MAMLD1	13.7349	3.09099	1.31001e-39	ST6GALNAC3	11.9146	3.88725	2.07501e-29	ARHGAP15	17.3192	7.00452	6.49364e-64	KIF23	32.2146	4.60906	2.12473e-224	LINGO2	49.2331	3.35521	0	RYR3	23.1426	3.75771	1.54416e-115	GRIK1	46.0892	2.48497	0	AC003090.1	46.0752	3.11212	0	KIAA1755	24.125	6.23279	2.01573e-125	PDE4B	9.64057	3.36378	1.03909e-18
MRPS6	13.691	3.10758	2.21659e-39	GALNT18	11.7327	6.79144	1.67012e-28	RBM47	17.0785	7.78546	3.84047e-62	TACC3	32.1261	4.28971	3.40908e-223	ROBO2	47.9498	2.87575	0	NAV2	21.9824	1.83787	2.95543e-104	THRB	45.8917	2.58943	0	FAT3	44.0368	5.04796	0	UACA	23.5415	3.61232	2.13615e-119	PPP2R2B	9.52197	5.58736	2.96456e-18
FREM2	13.5711	4.05587	1.06345e-38	EGFL7	11.6158	10.9706	6.13192e-28	ITPR2	16.6975	4.56347	2.28437e-59	KIF4A	32.0854	4.01269	1.17744e-222	ELN	45.175	4.19372	0	AUTS2	21.895	0.736896	1.91303e-103	GLCE	45.5239	2.16212	0	L3MBTL4	42.8825	1.31296	0	LAMC3	23.0656	7.79089	1.16787e-114	LPHN3	9.5175	1.76773	2.96456e-18
NPAS3	13.4976	4.013	2.70005e-38	FLI1	11.2873	7.40821	2.23476e-26	CHST11	16.6859	3.46305	2.60045e-59	CTC-260E6.6	31.5124	3.06982	8.65424e-215	CACNA1A	45.0758	3.10425	0	ZNF804A	21.3186	2.85707	4.55729e-98	CDH22	44.8003	2.67437	0	LRRC16A	42.0531	0.893137	0	COL3A1	22.7917	6.27044	5.79019e-112	PDE4DIP	9.24819	2.08754	3.57725e-17
ADAMTS9	13.4827	5.09026	3.09691e-38	INSR	11.2076	4.40373	5.20978e-26	SLC1A3	16.5271	3.71816	3.45074e-58	TOP2A	31.3228	4.10889	3.18456e-212	CADM2	44.9027	3.14846	0	OPCML	20.9595	2.02644	8.74998e-95	CNR1	44.5174	2.33747	0	RP11-454P21.1	41.5901	1.11621	0	COL4A1	22.6764	6.90327	7.68184e-111	FRMD5	9.11946	2.72389	1.01834e-16
NRXN3	13.4211	4.60652	6.7094e-38	MYO10	11.1413	5.78783	1.04153e-25	TBXAS1	16.4969	6.95473	5.33259e-58	CIT	31.1629	3.24119	4.47986e-210	LRRC7	44.2162	4.75362	0	GRIA4	20.4539	2.11739	2.72614e-90	UNC79	44.1873	2.2053	0	NRXN1	41.0687	0.910382	0	F3	22.0857	8.80191	4.18427e-105	LINGO1	9.11706	2.66519	1.01834e-16
PARD3B	13.3232	2.73763	2.36196e-37	PTPRB	11.12	7.36939	1.1963e-25	PTPRJ	16.4942	4.65847	5.33259e-58	APOLD1	30.958	3.4658	2.48399e-207	KHDRBS2	44.0569	3.07607	0	GRIN2B	20.4303	4.42575	4.33485e-90	SDK1	43.8733	2.25204	0	PDE1C	40.5823	1.72018	0	SPTBN1	21.9523	2.91125	7.64985e-104	CADM2	8.85142	1.71126	1.0315e-15
NAV2	12.8199	2.54596	1.58959e-34	RBMS3	11.0329	3.91249	2.88941e-25	DOCK2	16.1533	7.60697	1.22573e-55	SMC4	29.8588	2.73191	8.05269e-193	CNTN3	43.9769	3.06817	0	RP11-317N12.1	20.0888	2.61426	4.21715e-87	SEZ6L	43.5823	1.39723	0	IQCA1	40.015	3.11578	0	LINC00478	21.9187	2.2946	1.54307e-103	SORBS1	8.84025	2.50851	1.08822e-15
GABBR2	12.7758	5.67113	2.5457e-34	FLT1	10.9997	6.00235	4.00262e-25	SLC9A9	16.127	4.13456	1.79509e-55	THRB	29.6978	2.53599	9.34935e-191	FTX	43.5609	1.7822	0	NLGN4X	19.9283	1.8107	1.01654e-85	NIFK-AS1	43.1403	2.29477	0	SGCD	39.8171	2.3727	0	IGFBP5	21.7606	4.98536	4.73553e-102	DLG2	8.73541	1.6347	2.6459e-15
ADAMTS9-AS2	12.7749	3.93584	2.5457e-34	PRKCH	10.9911	6.48279	4.22941e-25	DOCK4	16.0974	2.39615	2.78101e-55	GLI2	29.6652	2.84891	2.35067e-190	ERC2	43.4121	2.72286	0	FBXL7	19.1843	1.32772	1.87482e-79	LAMA2	43.138	2.01627	0	RNF220	39.7757	1.07401	0	NR2F2-AS1	21.4675	5.13377	2.53632e-99	GFAP	8.3407	3.45886	7.71364e-14
PITPNC1	12.7725	4.05916	2.5457e-34	NEAT1	10.9317	3.07007	7.838e-25	MS4A6A	15.9974	9.54714	1.3368e-54	CCDC18	29.5249	3.14552	1.43969e-188	CNR1	43.3434	2.76065	0	AFF3	18.1453	1.33614	4.27793e-71	RBFOX1	42.5095	2.19654	0	PCNT	38.7843	2.44435	0	PTPRM	21.0654	4.36526	1.14453e-95	SOX6	8.3207	1.90654	8.76829e-14
AGAP1	12.7662	2.18986	2.64473e-34	IGFBP7	10.8449	6.00439	1.95788e-24	MEF2A	15.904	2.67597	5.73012e-54	CLASP1	29.4321	2.39657	2.13701e-187	XKR4	42.4722	3.5754	0	NKAIN3	17.6316	1.38641	3.84276e-67	UBA6-AS1	42.1212	2.04229	0	MPP6	38.2108	3.74433	0	EPS8	21.0643	4.50279	1.14453e-95	NEAT1	8.31079	2.06209	9.16582e-14
SORCS3	12.6856	3.67557	7.12905e-34	ARL15	10.6272	3.03011	1.99309e-23	DPYD	15.5432	2.57265	1.64236e-51	PALLD	29.3189	2.30302	5.74445e-186	PLCXD3	42.2854	2.88607	0	PDE1A	17.5336	2.27358	2.09378e-66	ZEB1	41.323	1.37008	0	ZIC1	37.4679	0.806116	4.71938e-305	DCN	20.7415	6.76128	9.40043e-93	MACF1	8.267	1.45626	1.27533e-13
CNR1	12.6814	2.62299	7.23128e-34	CADPS2	10.4776	4.25042	9.46445e-23	FAM49B	14.6635	3.04018	9.22846e-46	DISC1	28.9445	2.64838	3.0524e-181	CORO2B	41.4476	2.4688	0	PTPRS	17.255	1.16313	2.49877e-64	FAM155A	41.2522	1.9849	0	ROR1	35.2573	0.898397	3.39362e-270	SLC1A3	20.7342	3.9312	1.06801e-92	ZDHHC14	8.19469	2.43264	2.17164e-13
ATP1A2	12.2848	5.07617	1.01466e-31	LPHN2	10.2934	3.85539	6.10511e-22	AOAH	14.5499	6.11069	4.7318e-45	CENPF	28.6448	2.85688	1.66577e-177	SRCIN1	41.3981	3.57499	0	CCSER1	16.6047	0.795411	1.34311e-59	RP11-1055B8.7	40.0182	2.20567	0	CSMD1	34.9342	1.45665	2.81099e-265	SGIP1	20.5658	3.4171	3.24124e-91	DOCK3	7.88936	1.78933	2.45606e-12
MTM1	12.2468	2.77134	1.56396e-31	MYRIP	10.1788	4.51258	1.93183e-21	FRMD4A	14.3284	2.15554	1.07181e-43	DNA2	28.398	3.05479	1.85113e-174	CCSER1	41.1711	1.63536	0	PABPN1	16.2382	2.67248	5.21752e-57	GRIK3	39.9027	2.18972	0	EYA1	34.7734	2.32798	7.48031e-263	LUZP2	20.3407	6.31193	3.1959e-89	DTNA	7.57435	1.5165	2.82722e-11
CHL1	12.2197	4.65658	2.10947e-31	PKP4	10.0204	3.31066	9.14049e-21	FYB	14.3024	7.44458	1.4316e-43	ZNF331	28.278	3.0401	5.3835e-173	KALRN	41.1454	2.09797	0	PPP2R2C	15.8976	1.25115	1.19649e-54	LINC00894	39.7117	2.1402	0	SIK3	34.7666	2.0539	9.4239e-263	COL1A1	20.2659	6.11025	1.43299e-88	SIPA1L1	7.5443	1.63951	3.35256e-11
VIM	12.1775	3.14266	3.42474e-31	EPAS1	9.92729	7.49401	2.26863e-20	PTPRC	14.2906	8.34068	1.65218e-43	EZH2	28.2637	2.2354	7.8033e-173	AKAP6	40.6223	2.32871	0	KALRN	15.2881	0.87531	1.48512e-50	EIF4G3	39.6903	1.8129	0	TRPM3	34.7597	2.63019	1.19371e-262	COLEC12	19.7092	6.22985	9.39561e-84	KAT2B	7.51738	2.67747	3.89141e-11
CSMD2	12.1054	3.22945	7.9939e-31	ATP10A	9.90599	7.40712	2.72992e-20	ABCA1	14.2451	4.21736	3.08951e-43	ECT2	28.0576	3.05958	2.5285e-170	CAMK4	40.5248	2.96003	0	LENG8	14.6485	1.54707	2.00802e-46	NMNAT2	39.2374	2.0555	0	RPLP1	34.0939	1.56124	1.01812e-252	PTPRG	19.4769	2.55084	8.82556e-82	SLC26A3	7.36533	2.27198	1.13583e-10
SIPA1L1	12.0562	2.47403	1.40942e-30	COL4A1	9.88441	5.5537	3.2956e-20	MEF2C	14.2355	4.41442	3.45589e-43	SPC25	28.0319	3.18452	5.04358e-170	LINC00478	40.075	2.38	0	PBX3	14.6321	1.00838	2.50955e-46	TMEM161B-AS1	38.5181	1.72656	0	SLIT2	33.761	2.48313	7.93389e-248	ITGA1	19.1066	6.85314	1.11473e-78	SCD5	7.35027	2.37395	1.23958e-10
LGR4	11.9942	2.71076	2.89429e-30	COBLL1	9.67891	5.36367	2.38234e-19	BMP2K	14.0266	2.94566	6.39653e-42	KIF15	27.9432	3.73084	5.87417e-169	CTNNA2	39.8884	2.11337	0	PDE3A	14.3526	1.21365	1.3828e-44	TCF20	37.9778	2.04846	0	SNRNP70	33.2505	1.57929	2.06309e-240	ZEB1	19.0003	1.44031	8.026e-78	LMCD1-AS1	7.28077	2.75552	2.0294e-10
PDE3A	11.9137	2.22481	7.3995e-30	ABCG2	9.63078	8.44937	3.71477e-19	CD74	13.8935	6.6274	3.86464e-41	SCMH1	27.8	2.14714	3.11076e-167	MIR137HG	39.8261	3.82539	0	PLXNA3	14.2796	2.11062	3.87108e-44	MYT1L	37.7069	2.16962	0	PLCH1	33.1563	2.29396	4.56858e-239	NTM	18.9965	4.79782	8.46854e-78	NTNG1	7.13138	1.65609	5.93046e-10
ADAMTS18	11.8738	6.74638	1.15974e-29	SPTBN1	9.62798	2.73438	3.72426e-19	ARHGAP26	13.8208	3.44567	1.03989e-40	DPP10	27.6356	2.42117	2.89872e-165	MYT1L	39.555	2.70213	0	CADM1	14.1359	1.23809	2.93389e-43	ABTB2	37.5301	2.01589	1.96602e-305	HNRNPA2B1	33.123	0.991991	1.36678e-238	FOXP1	18.6918	2.24342	2.53822e-75	KAZN	7.10653	2.34174	6.77949e-10
GFAP	11.7046	4.06822	8.40412e-29	GRB10	9.59558	3.80346	4.81751e-19	ZSWIM6	13.546	2.33532	4.27924e-39	RFC3	27.3431	2.22299	8.83987e-162	SGIP1	39.0988	2.90362	0	BCL2	14.0557	1.53099	9.04708e-43	ZNF536	37.3112	1.53092	6.93701e-302	COL25A1	32.6918	1.53696	1.94561e-232	ARHGAP10	18.6052	4.29936	1.25935e-74	LINC-PINT	7.08478	2.02246	7.75773e-10
NIFK-AS1	11.6342	2.27658	1.87105e-28	ERG	9.59421	7.7166	4.81751e-19	FLI1	13.538	6.38853	4.67489e-39	CENPI	27.2626	3.27336	7.77336e-161	LRP1B	37.5133	3.41268	3.89345e-305	KCNIP4	13.8167	2.35179	2.4976e-41	KCNJ6	37.241	2.11887	9.30229e-301	NRG3	32.5296	1.16802	3.81442e-230	SPARCL1	18.4409	5.7633	2.57563e-73	ASTN2	7.02156	2.26892	1.19557e-09
KAZN	11.6286	3.63464	1.94577e-28	LIMCH1	9.54523	4.48854	7.56463e-19	ZEB2	13.478	2.35032	1.03518e-38	SKA2	27.2466	2.47648	1.17176e-160	PAM	37.3296	2.13516	3.67922e-302	RUNX1T1	13.7241	1.84941	8.7715e-41	LINC00478	37.2183	1.9397	2.11259e-300	FOXP2	32.0279	1.15881	4.00432e-223	ABCA9	18.3234	5.41002	2.21245e-72	NRXN3	6.96451	3.35275	1.72096e-09
PTCH1	11.5505	2.13687	4.71747e-28	COL4A2	9.50367	5.46092	1.10415e-18	ABR	13.4672	4.06743	1.17541e-38	TPX2	27.1715	3.00695	8.83057e-160	CADPS	37.2033	2.65901	3.9847e-300	SPSB4	13.459	2.16832	3.13286e-39	PPCDC	37.001	1.90915	6.59704e-297	GABRA2	31.9182	3.10189	1.32583e-221	LHFP	18.3011	4.13795	3.28164e-72	DNM3	6.95213	1.92632	1.84071e-09
ZHX2	11.4544	2.57704	1.40128e-27	PREX2	9.4618	3.83304	1.6143e-18	FCHSD2	13.3138	2.57866	8.7735e-38	CEP128	27.1256	2.33551	3.00576e-159	TSHZ2	36.929	3.42529	1.0189e-295	MAPK10	13.0251	0.914695	8.86671e-37	CACNA1A	36.6013	2.02636	1.59237e-290	PDE4D	31.879	1.04616	4.61365e-221	IGFBP7	17.8059	6.12388	2.41541e-68	SYNE1	6.90173	1.5394	2.57549e-09
EVA1C	11.4505	4.06183	1.42857e-27	PODXL	9.45601	5.70579	1.67076e-18	UTRN	13.1053	2.54995	1.30411e-36	GRID2	27.0867	2.45819	8.42544e-159	LINC01060	36.7605	2.51456	4.9517e-293	CELF2	12.8253	1.20711	1.14562e-35	KITLG	36.514	1.9508	3.78893e-289	HHIP	31.7107	1.31195	9.72096e-219	ITIH5	17.5065	7.30965	4.57474e-66	PRKG1	6.81834	1.46727	4.52681e-09
GS1-122H1.2	11.4452	5.48945	1.4833e-27	MYO1B	9.43031	3.43785	2.04986e-18	APBB1IP	13.0139	7.36747	4.26059e-36	FREM1	27.0645	2.19661	1.50308e-158	SDK1	36.6555	2.3697	2.2883e-291	PRKCA	12.7187	1.50118	4.43911e-35	HUWE1	36.2729	1.71867	2.41239e-285	OLFM3	31.0709	1.92295	4.89911e-210	NID1	17.4906	5.64832	5.96304e-66	ERBB4	6.72953	1.96117	8.05059e-09
CLU	11.3228	3.99371	5.76299e-27	TACC1	9.40339	4.77303	2.59667e-18	ANKRD44	12.9289	2.79093	1.27138e-35	PARPBP	26.9836	3.03704	1.3132e-157	PPFIA2	36.6177	2.24307	8.92498e-291	RAB26	12.4995	2.82633	6.82489e-34	CMIP	35.7116	1.69486	1.33619e-276	PDLIM3	30.6824	1.09515	7.76052e-205	SEMA5A	17.4451	5.21571	1.30566e-65	PITPNC1	6.71909	1.72777	8.48875e-09
SLC44A5	11.2922	2.38386	7.98907e-27	ARHGAP29	9.37385	5.3169	3.36851e-18	MSR1	12.7867	6.9421	7.74052e-35	GTSE1	26.9538	3.92947	2.86873e-157	PLCB1	36.4466	2.77116	4.54227e-288	NCAM1	12.4937	0.705104	7.30807e-34	ARIH1	35.5813	1.67327	1.36788e-274	PTCH2	30.6105	1.75966	6.91743e-204	MIR4435-1HG	17.4049	6.22966	2.59938e-65	FAM135B	6.66734	2.42569	1.18718e-08
PPP2R2B	11.2901	4.86436	7.99981e-27	MAGI1	9.37192	2.23175	3.36851e-18	INPP5D	12.7748	4.30967	8.87938e-35	CENPP	26.8587	2.15514	3.63964e-156	THSD7A	35.764	2.13807	2.2876e-277	MTRNR2L12	12.4356	2.37964	1.49403e-33	RP11-734I18.1	35.3965	2.10886	9.48931e-272	RPS19	29.587	1.67317	1.52643e-190	APBB2	17.2224	4.12981	6.10424e-64	CNTN1	6.63998	1.69053	1.40428e-08
MAPT	11.2795	2.3003	8.84155e-27	ETS1	9.22737	7.35194	1.26414e-17	ADAP2	12.659	5.23414	3.84685e-34	MELK	26.7252	3.19792	1.27861e-154	TOX	35.7309	3.24285	7.29472e-277	PDE4B	12.3709	2.67681	3.31679e-33	NAV2	35.2494	1.8282	1.69014e-269	COL21A1	28.5493	3.00119	1.79389e-177	LAMA4	16.9103	6.87934	1.26304e-61	HIPK2	6.63552	1.25912	1.42202e-08
C1orf61	11.2731	4.11731	9.30005e-27	ELMO1	9.1654	3.19881	2.17082e-17	SLC8A1	12.614	2.04612	6.7176e-34	RBFOX1	26.7244	2.25016	1.27931e-154	MAP2	35.6624	2.00729	8.23703e-276	ERBB4	12.2637	2.05554	1.21355e-32	TSPAN5	35.0302	1.80799	3.69283e-266	GREB1L	28.5296	1.61839	3.12703e-177	CACNA1C	16.8719	2.55814	2.35858e-61	PRKD1	6.62157	1.68696	1.536e-08
GLUL	11.2542	2.42877	1.12978e-26	MKL2	9.15834	3.17043	2.27772e-17	MGAT5	12.611	2.8686	6.87263e-34	SETD8	26.6984	3.35253	2.51054e-154	CNTNAP2	35.5332	2.5099	8.06637e-274	AFAP1	12.1411	2.28161	5.2905e-32	NRIP2	34.8882	2.86778	5.20459e-264	PRLR	28.1873	1.71024	5.0133e-173	PID1	16.8633	4.11191	2.66051e-61	PTPRZ1	6.61323	6.35175	1.59759e-08
NRP1	11.2068	2.78108	1.89369e-26	SHANK3	8.92655	6.22698	1.83614e-16	SNX29	12.5468	2.4997	1.50447e-33	WDR62	26.6265	3.93926	1.68073e-153	CLASP1	35.3007	2.24456	2.99222e-270	EBF3	11.9713	1.96626	4.00995e-31	CSNK1E	34.4151	1.5165	6.82948e-257	HIBADH	27.9704	1.86883	2.14894e-170	2011-09-01	16.6774	2.50619	5.92589e-60	SGIP1	6.56999	1.36314	2.10229e-08
NOS1AP	11.1706	4.40635	2.79253e-26	ARHGAP18	8.87636	6.01506	2.80199e-16	EPB41L2	12.5408	2.8283	1.59871e-33	LAMA2	26.4142	2.10036	4.6275e-151	LINC01122	35.2128	2.54603	6.51998e-269	PKD1	11.8994	1.71371	9.3352e-31	LINC01060	34.1061	2.00935	2.68348e-252	ALDH1A3	27.7651	1.87487	6.41667e-168	TACC1	16.6493	4.47662	9.24497e-60	DPP10	6.55136	1.34176	2.343e-08
CDC42EP4	11.1187	2.94667	4.90564e-26	MIR4435-1HG	8.87601	5.43915	2.80199e-16	LYN	12.5172	6.40865	2.12178e-33	MKI67	26.3185	3.01178	5.68254e-150	KCNH7	34.3289	2.02008	1.46058e-255	CALN1	11.3472	3.11222	4.94582e-28	PRKCB	33.9117	2.3447	1.96697e-249	JMJD1C	27.6113	0.619457	4.51099e-166	ARHGAP29	16.4509	5.43417	2.43634e-58	LINC00511	6.51508	3.23074	2.93731e-08
ERC2	11.1114	2.21183	5.18048e-26	TCF4	8.83433	1.88426	3.9772e-16	CELF2	12.4801	1.81476	3.33662e-33	BUB1	26.2933	3.86113	1.08067e-149	STMN2	34.0184	2.0947	5.85568e-251	ITGA7	11.2868	4.92024	9.77762e-28	RPTOR	33.8312	1.66214	2.96784e-248	HDAC9	26.7836	1.75419	2.54858e-156	SASH1	16.4241	4.21893	3.74903e-58	CADPS	6.41225	1.27028	5.61803e-08
SYTL4	11.1104	3.61652	5.18048e-26	PDE4D	8.8334	1.96081	3.9772e-16	ZFHX3	12.4257	3.32596	6.50711e-33	CENPE	26.1456	3.7361	5.13885e-148	SRGAP3	33.9021	2.17221	2.98616e-249	2001-03-01	11.1964	0.846043	2.66725e-27	PDE9A	33.5538	2.14838	3.36291e-244	IMMP2L	26.2209	0.560868	7.20252e-150	ASAP1	16.2106	2.04446	1.22379e-56	SLC20A2	6.4122	1.24231	5.61803e-08
OPHN1	11.0973	2.01253	5.89409e-26	MACF1	8.73944	2.06911	9.03445e-16	CD163	12.3887	9.27606	1.00545e-32	NIFK-AS1	26.1104	2.18696	1.2647e-147	SPOCK3	33.7737	2.88264	2.26917e-247	RP11-427M20.1	11.0781	2.79666	9.70418e-27	EPB41L4B	33.2786	1.78936	3.29436e-240	LINC00669	26.2091	1.6507	9.78505e-150	MEG3	16.1915	2.50057	1.64941e-56	DCLK1	6.36694	1.23213	7.32381e-08
BNC2	11.0831	2.5383	6.78226e-26	HSPG2	8.68056	5.36964	1.4735e-15	MBNL1	12.3752	1.78716	1.17351e-32	CNTNAP5	26.0455	2.78079	6.78008e-147	NFIB	33.7307	1.12045	9.51315e-247	ANKRD11	11.0321	1.18922	1.59223e-26	ESRRG	32.8285	1.73417	9.49038e-234	LPP	25.9908	0.784835	2.86126e-147	LAMB1	16.0394	2.88695	1.90875e-55	QKI	6.32712	1.19829	9.20797e-08
CHD9	11.0671	2.03141	7.96574e-26	SAMD12	8.58437	4.08296	3.36696e-15	FKBP5	12.1698	2.90223	1.44703e-31	ST6GALNAC3	25.8785	2.18997	5.11625e-145	ROBO1	33.4191	2.00269	3.23514e-242	SV2B	10.9232	3.01552	5.1699e-26	ERC2	32.771	1.69818	6.16725e-233	TRIO	25.9216	0.372217	1.70805e-146	TPM1	15.89	3.4284	2.02578e-54	NAV2	6.30431	1.18226	1.05167e-07
SRGAP3	11.0632	2.1348	8.1766e-26	ARHGAP26	8.50977	3.65654	6.33158e-15	CTSB	12.0343	5.04493	7.16837e-31	MAGI1	25.8167	2.01082	2.4873e-144	DCX	33.4009	2.70473	5.84566e-242	EFNA5	10.8031	0.756576	1.85056e-25	GABRG3	32.7236	2.10858	2.87364e-232	CTD-2023N9.2	25.848	1.35077	1.14219e-145	RBMS1	15.872	2.69885	2.66879e-54	FGF14	6.27943	1.18496	1.21685e-07
DPYSL3	11.06	2.55031	8.33253e-26	CLDN5	8.46969	6.72209	8.81107e-15	ATP8B4	11.9683	5.62667	1.57292e-30	PLXNC1	25.6648	2.1864	1.22741e-142	KLHL4	33.3185	2.1383	9.01668e-241	NKAIN1	10.7432	1.69688	3.47638e-25	SMARCC1	32.4183	1.54904	5.93283e-228	RPS24	25.5049	1.66906	7.40147e-142	RBPMS	15.7493	4.45708	1.83152e-53	SNTG1	6.18497	3.11378	2.16259e-07
FAT1	11.0421	2.61094	1.00046e-25	SASH1	8.45477	4.15857	9.87259e-15	DOCK10	11.7811	2.75489	1.44034e-29	LINC00478	25.629	2.0846	3.02939e-142	HECW1	33.3087	3.31719	1.22902e-240	WASH4P	10.5996	1.82804	1.58849e-24	LINGO2	32.3365	1.74757	8.10422e-227	RPS5	25.4865	1.90334	1.17739e-141	PLA2R1	15.6015	6.54752	1.81866e-52	DGKG	6.18207	1.73188	2.17243e-07
PRMT2	11.0352	2.03569	1.06233e-25	ENTPD1	8.44189	5.4527	1.0871e-14	TAOK3	11.7355	3.11221	2.44414e-29	TSPAN5	25.5789	2.0659	1.07581e-141	SPOCK1	33.2603	3.61601	6.04403e-240	CDH18	10.5719	2.06925	2.11289e-24	AC090044.1	32.3362	1.86607	8.10422e-227	HCAR1	25.3007	5.06538	1.29212e-139	NEAT1	15.5213	1.86605	6.18143e-52	SLC35F1	6.14367	1.472	2.72009e-07
ATXN1	11.004	2.48096	1.47717e-25	TANC1	8.42757	3.49863	1.2119e-14	IL10RA	11.6397	8.69811	7.45887e-29	UBL7-AS1	25.457	2.83406	2.38627e-140	FGF13	33.2436	3.06595	1.03646e-239	HEG1	10.3346	3.1114	2.44324e-23	HS3ST5	32.2537	1.42567	1.14924e-225	HMGB1	24.6987	1.31193	4.24535e-133	LAMA1	15.5045	3.99941	7.94533e-52	REV3L	6.1422	1.08558	2.72009e-07
GLIS3	11.0003	4.96128	1.51605e-25	WWTR1	8.39795	3.12826	1.51846e-14	PICALM	11.5994	2.39108	1.18234e-28	SCLT1	25.4174	2.05166	6.44236e-140	TSPAN18	33.1297	2.29596	4.48522e-238	KIF5C	10.172	0.801835	1.27167e-22	TSN	32.2315	2.01668	2.32157e-225	NR2F1	23.996	1.92506	1.10204e-125	NAV3	15.4194	3.95959	2.89512e-51	NCAM2	6.13891	1.22603	2.74057e-07
LIFR	10.96	3.10882	2.32932e-25	CDH11	8.36356	4.44138	2.00716e-14	IQGAP2	11.5977	4.82454	1.19168e-28	PHACTR1	25.3984	1.94395	1.02877e-139	EPHA3	32.7685	2.22298	6.57592e-233	NCALD	10.1634	1.70855	1.38232e-22	PLCXD3	32.1838	1.84096	1.06386e-224	CCSER2	23.8789	1.5369	1.81039e-124	PHACTR2	15.3361	3.89638	1.02757e-50	FGF12	6.08737	1.69774	3.64202e-07
CSNK1D	10.9479	2.29936	2.62347e-25	ENG	8.31198	6.65888	3.02471e-14	PIK3R5	11.5188	8.13443	2.92681e-28	RAD51AP1	25.3814	3.21274	1.56187e-139	FAM155A	32.7088	2.02992	4.58649e-232	RP11-305B6.3	10.0092	2.56848	6.37303e-22	RP11-453F18__B.1	32.0909	2.09114	2.08397e-223	BAI3	23.6961	0.399077	1.37783e-122	ST5	15.2671	4.30966	2.9154e-50	SOX5	6.08524	1.69043	3.64463e-07
RNF213	10.9013	2.22824	4.31347e-25	C10orf11	8.18926	2.3999	8.23564e-14	ATG7	11.4089	1.89009	1.00654e-27	ANP32A	25.3685	2.05179	2.1353e-139	GRIK3	32.4836	2.17483	7.02128e-229	LARGE	9.89756	1.60812	1.85951e-21	CTDSPL	31.9025	1.83351	8.59516e-221	TCF4	23.4254	0.663851	8.01928e-120	COL18A1	15.2342	5.26945	4.73709e-50	DAB1	6.02505	1.2786	5.20494e-07
RP11-1L12.3	10.8706	4.45889	5.95168e-25	LEF1	8.18163	3.46058	8.56049e-14	LCP2	11.3737	7.34508	1.49212e-27	NUF2	25.3596	3.49542	2.63454e-139	BACH1	32.4572	2.05569	1.62599e-228	CLIP2	9.6456	1.11868	2.11555e-20	PREX1	31.8864	1.55465	1.41319e-220	TFDP2	23.176	0.695721	2.64622e-117	BICC1	15.149	3.60636	1.70738e-49	PHACTR3	5.95153	1.3646	8.0229e-07
RORA	10.8614	1.99938	6.48837e-25	FOXP1	8.1713	2.30991	9.21382e-14	SSH2	11.3373	2.36556	2.23933e-27	PPCDC	25.1518	1.99973	4.97874e-137	CACNA1B	32.3349	2.06696	8.46176e-227	RBFOX1	9.55762	0.840575	4.80221e-20	SYT1	31.8174	1.43965	1.26088e-219	GPCPD1	23.0376	2.1629	6.45133e-116	SH3D19	15.0981	3.22914	3.63198e-49	ATXN1	5.94334	1.46005	8.33394e-07
CACNB2	10.8436	4.66531	7.77323e-25	MAST4	8.16686	3.93767	9.44521e-14	ATXN1	11.3018	2.52301	3.28711e-27	NTNG1	25.1492	2.54516	5.2342e-137	RP11-734I18.1	31.8908	2.20572	1.32107e-220	METRN	9.42187	2.45269	1.71157e-19	SIPA1L3	31.774	1.51218	4.95164e-219	LINC00486	22.5679	1.98665	2.79949e-111	TIMP3	15.086	4.75482	4.32732e-49	GRIA3	5.92389	2.9228	9.27214e-07
XYLT1	10.7856	2.62168	1.44188e-24	EMCN	8.06555	6.10865	2.15e-13	MGAT4A	11.2442	3.24175	6.2632e-27	CDK5RAP2	25.0956	2.11385	1.98906e-136	MAGI2	31.8766	2.01995	2.04825e-220	KCNQ3	9.3773	2.14044	2.59026e-19	THSD7B	31.7575	1.65603	8.25187e-219	ELP4	22.0295	1.39945	4.49099e-106	ADAMTSL3	14.9649	5.27214	2.64359e-48	CDC14B	5.9182	1.79047	9.48698e-07
SORBS1	10.7371	2.79599	2.4054e-24	PLCB1	8.02624	2.75997	2.83069e-13	FMNL2	11.2082	1.71836	9.31252e-27	KIFC1	25.0539	3.34643	5.58684e-136	GRIK1	31.4307	2.07889	2.76312e-214	CPLX1	9.33595	1.72357	3.77864e-19	NTN1	31.6429	1.6479	3.09124e-217	CLDN11	21.7269	2.72998	3.3067e-103	COL5A2	14.9198	4.19895	5.16431e-48	PREX2	5.91553	1.69242	9.53171e-07
STIM2	10.7298	2.75954	2.56653e-24	RASGRP3	8.01609	7.4723	3.04048e-13	RUNX1	11.1739	2.32857	1.34438e-26	AFF2	24.9799	2.46655	3.51621e-135	KCND2	31.4109	1.92818	5.07876e-214	KIAA0922	9.31695	0.9988	4.48652e-19	NIFK	31.6061	2.19558	9.77789e-217	DCDC1	21.285	1.70323	4.27486e-99	PARD3	14.9033	1.37552	6.50018e-48	FNBP1	5.90298	1.23209	1.0169e-06
AC012363.4	10.7059	2.50206	3.27867e-24	MYO1E	8.00725	3.68579	3.23123e-13	SYK	11.1611	4.90883	1.53852e-26	AC004158.2	24.9624	2.85892	5.38023e-135	CASC15	31.1225	1.15011	4.16644e-210	CCSER2	9.22914	0.996362	1.00123e-18	SETD5-AS1	31.5933	1.75337	1.44659e-216	RPS23	20.7918	1.71997	1.30125e-94	FNDC3B	14.7961	2.05649	3.11141e-47	NOVA1	5.86118	1.2247	1.29448e-06
ARHGAP29	10.6896	4.24591	3.85807e-24	TJP1	8.00566	3.07093	3.23772e-13	ARHGAP18	11.0232	5.34727	6.98707e-26	FANCC	24.9383	2.12181	9.67863e-135	SKAP2	30.9301	2.30211	1.61721e-207	RELN	9.20226	0.630715	1.28265e-18	HFM1	31.3335	1.55484	5.12267e-213	NFIA	20.7504	0.286696	3.06163e-94	PARD3B	14.6547	2.42599	2.48085e-46	RP11-761E20.1	5.8532	1.25626	1.34302e-06
TSN	10.5961	2.14465	1.03803e-23	RAPGEF4	7.91549	4.47282	6.56764e-13	MTSS1	10.9653	2.1687	1.30277e-25	SDK1	24.8839	2.16957	3.71911e-134	DCLK1	30.7321	1.94069	7.19446e-205	TCF4	9.03509	0.48133	5.75333e-18	SLC8A2	31.2184	2.1137	1.85741e-211	ARHGAP36	20.7387	6.73285	3.89393e-94	FLRT2	14.6413	1.96779	2.99734e-46	LRRTM4	5.83334	2.51138	1.4965e-06
TENM2	10.5664	3.58254	1.40747e-23	SORBS2	7.89634	3.75271	7.5782e-13	GAS7	10.9101	4.90585	2.37297e-25	NUSAP1	24.7677	2.79546	6.58645e-133	WSB1	30.7159	1.96138	1.16831e-204	CLSTN2	8.90243	1.13107	1.84332e-17	RP11-608O21.1	31.1891	2.17067	4.57699e-211	BCL2	20.7158	1.45913	6.23899e-94	CALD1	14.5779	1.73054	7.42942e-46	FMN2	5.81229	1.27931	1.67906e-06
C10orf11	10.5016	2.13552	2.76371e-23	CXorf36	7.73832	9.88648	2.50018e-12	TNS3	10.8544	4.37819	4.25371e-25	RAD18	24.7448	2.31697	1.14822e-132	MEF2C-AS1	30.6776	2.16633	3.73414e-204	ADARB2	8.81575	1.00038	3.88528e-17	KCND3	30.9095	1.72533	2.68514e-207	TTN-AS1	20.6482	2.69554	2.50666e-93	PLAGL1	14.3255	3.43764	2.83702e-44	EPN2	5.7713	1.49337	2.07597e-06
SLCO1C1	10.4769	6.33509	3.54447e-23	NOTCH4	7.71375	6.19382	2.97326e-12	GNAQ	10.8317	1.82528	5.40599e-25	CEP112	24.729	1.93798	1.67596e-132	MAPT	30.4946	2.24101	1.00096e-201	LINC00276	8.80527	2.53773	4.23955e-17	PLEKHA5	30.6812	1.49943	3.0249e-204	RPS28	20.6386	2.26015	3.05624e-93	DLG2	14.1665	1.92882	2.7239e-43	ATRNL1	5.77127	1.7341	2.07597e-06
ANTXR1	10.468	2.03038	3.82592e-23	GNAQ	7.63562	2.17346	5.31464e-12	FRMD4B	10.7476	1.82316	1.29233e-24	SYNE2	24.6814	1.85761	5.37517e-132	NFIX	30.3895	1.81794	2.43072e-200	GRID2	8.73967	1.10239	7.47537e-17	AL592183.1	30.5511	1.70193	1.61299e-202	BTBD11	20.2148	1.32484	1.71049e-89	PEAK1	14.0841	3.39132	8.69986e-43	CHST11	5.74796	1.34585	2.3586e-06
MAD1L1	10.4673	2.43073	3.82592e-23	GPR116	7.62628	6.7079	5.66062e-12	GAB2	10.6725	2.42109	2.85983e-24	PRC1	24.6549	3.28648	1.02165e-131	RIMS1	30.1823	1.98875	1.28331e-197	ACTB	8.68686	1.0023	1.16313e-16	TSHZ3	30.5219	1.68917	3.88821e-202	GGACT	20.0171	2.3441	9.01142e-88	FBN1	13.9972	4.14199	2.94597e-42	CHL1	5.73568	3.60465	2.50989e-06
SON	10.427	1.81436	5.7782e-23	AC010084.1	7.55962	9.76761	9.38253e-12	NRP1	10.6678	2.46506	2.98348e-24	DIAPH2	24.5693	1.91928	8.32731e-131	CLASP2	29.9453	1.7057	1.58642e-194	TRHDE	8.68671	1.1486	1.16322e-16	VPS37B	30.4991	1.58736	7.70756e-202	TRHDE	19.8333	1.68362	3.47567e-86	MALAT1	13.9715	0.905999	4.19873e-42	RORA	5.69214	1.08624	3.20894e-06
FMNL2	10.4123	1.87827	6.65906e-23	PALD1	7.50435	3.94199	1.41972e-11	LINC00278	10.6318	6.34431	4.35398e-24	MMS22L	24.4485	2.03916	1.59658e-129	TUBA1A	29.7487	1.75066	5.58132e-192	GPR173	8.65593	1.27014	1.50924e-16	ST6GALNAC3	30.403	1.83153	1.42784e-200	CPM	19.708	2.82074	4.12816e-85	COL6A3	13.8568	4.3732	2.05639e-41	GALNT13	5.63624	1.03025	4.31354e-06
ACTN1	10.4067	3.02672	6.9814e-23	ITGA1	7.4593	4.76345	1.98219e-11	RCSD1	10.4005	5.9146	4.86769e-23	PTPRG	24.4066	2.01026	4.39675e-129	GLCE	29.7335	1.8449	8.6624e-192	GABBR1	8.51061	2.46224	5.10251e-16	KHDRBS2	30.1565	1.72375	2.48019e-197	ST8SIA1	19.6457	1.53689	1.39943e-84	DOCK6	13.8511	5.89363	2.21183e-41	PRKCE	5.60447	1.48485	5.13355e-06
RPRD2	10.3981	1.87914	7.55094e-23	CALCRL	7.40572	5.38971	2.94565e-11	SRGN	10.3334	7.08326	9.59384e-23	E2F3	24.3895	2.16476	6.59405e-129	NRG1	29.6937	1.96591	2.79641e-191	AGAP1	8.36321	0.425603	1.73654e-15	AKAP6	30.0602	1.46912	4.42508e-196	RPL28	19.3702	1.42108	2.97085e-82	SPARC	13.8276	4.64663	3.04638e-41	CDR2	5.53826	1.24727	7.43468e-06
FLNA	10.3743	1.90796	9.57122e-23	ELTD1	7.3841	9.62995	3.43513e-11	RAB31	10.3297	5.11367	9.89929e-23	TMPO	24.2865	2.0047	8.02417e-128	SEZ6L	29.6532	1.33294	9.20043e-191	LPAR2	8.3041	1.99425	2.80135e-15	CAMTA1	30.0431	1.39616	7.31708e-196	RP11-30J20.1	19.1532	2.00022	1.90311e-80	DDX5	13.7445	2.43151	9.37413e-41	KIF13A	5.53296	1.15701	7.58945e-06
ST6GALNAC5	10.3543	2.83169	1.16656e-22	TGFBR2	7.29725	3.87755	6.34705e-11	KCNMA1	10.3233	3.24651	1.05006e-22	ZNF730	24.1803	2.11021	1.04441e-126	CACNA1C	29.6048	2.09098	3.82378e-190	DOT1L	8.26247	1.53896	3.9262e-15	ROBO2	30.0248	1.57857	1.25491e-195	BCL6	19.1302	2.69852	2.95308e-80	ABCA10	13.7361	4.63622	1.04483e-40	LRFN5	5.5302	1.30533	7.63626e-06
ADCY2	10.2673	4.68128	2.85066e-22	DOCK4	7.25929	2.02327	8.33668e-11	LINC-PINT	10.3049	2.71331	1.26143e-22	POLQ	24.1485	2.58015	2.2304e-126	MYO9A	29.5591	1.86432	1.46328e-189	TNRC18	8.25362	1.41451	4.2145e-15	BOC	29.9806	1.12285	4.68716e-195	RPS27A	18.9935	1.97754	3.95912e-79	PRICKLE1	13.6989	3.82996	1.73519e-40	WDR6	5.50015	1.21361	8.97362e-06
PDZRN3	10.1325	2.221	1.12943e-21	RAPGEF5	7.23703	4.92723	9.66095e-11	KIAA0247	10.2062	3.30083	3.47921e-22	NEIL3	24.1384	3.58752	2.81826e-126	KIF5C	29.5379	1.7161	2.70814e-189	7SK-2	8.20335	6.18277	6.3489e-15	KIAA0895L	29.9523	2.21775	1.08417e-194	ZCCHC11	18.9545	0.61805	8.28296e-79	FHL2	13.6969	4.71125	1.77175e-40	MICALL2	5.48837	2.54279	9.50342e-06
LINC00894	10.1194	1.93473	1.27675e-21	MEF2C	7.17648	3.93713	1.49419e-10	SLCO2B1	10.1971	1.62684	3.79358e-22	CGGBP1	24.033	2.15126	3.54327e-125	TRIM2	29.4454	1.96799	4.10912e-188	ARFGAP1	8.15229	2.23356	9.6456e-15	SMYD3	29.8839	1.29945	8.32969e-194	GRIA4	18.6944	1.34761	1.09108e-76	ADD3	13.5826	3.63408	8.26907e-40	GPR158	5.44707	1.60065	1.1885e-05
DMD	10.0917	2.24204	1.67393e-21	PICALM	7.12907	2.57747	2.05933e-10	MYO1F	10.1872	7.33603	4.17021e-22	PPM1E	23.9362	1.85862	3.58663e-124	UBA6-AS1	29.3868	1.82349	2.27773e-187	DLGAP1	8.12845	0.729687	1.16823e-14	ZNF638	29.8443	1.39357	2.68634e-193	AKT3	18.5917	0.244951	7.29245e-76	PTN	13.5046	4.38086	2.36134e-39	CSMD3	5.43445	1.17214	1.2526e-05
NR3C2	10.0131	2.81508	3.67785e-21	SLC7A5	7.08636	4.95936	2.78342e-10	CSF1R	10.0118	6.04259	2.43827e-21	TBCD	23.8628	1.85833	2.05296e-123	TMEFF2	29.0085	3.63607	1.41421e-182	RAPGEF1	7.94714	1.3816	4.89694e-14	SRGAP3	29.844	1.58942	2.68634e-193	ISPD	18.4526	1.38293	9.48551e-75	PDZRN3	13.4722	2.20367	3.5948e-39	ITPR2	5.43277	2.61563	1.25301e-05
LPAR1	9.95964	3.47075	6.23663e-21	SPARCL1	7.07513	4.96695	2.99408e-10	QKI	9.97961	1.39544	3.35172e-21	STIL	23.8521	3.49811	2.62174e-123	PDE4DIP	28.8	2.30217	5.85091e-180	NEDD4L	7.91229	1.196	6.39853e-14	DPF3	29.7659	1.62207	2.73546e-192	UNC13C	18.1663	1.76446	1.74361e-72	ZFHX3	13.4273	3.24072	6.5125e-39	ZSWIM6	5.42112	0.994446	1.32556e-05
APP	9.95669	1.49642	6.35526e-21	ATXN1	7.06171	2.7184	3.2301e-10	SLC40A1	9.95837	5.60467	4.12162e-21	EIF4G3	23.842	1.84887	3.30065e-123	LINC00461	28.5718	1.66873	4.06299e-177	CECR2	7.89477	0.690088	7.32004e-14	DPP10	29.7286	1.87426	8.22644e-192	FOXS1	18.0462	4.24367	1.5198e-71	COL6A2	13.0248	3.59651	1.32794e-36	GARNL3	5.41543	1.1058	1.35631e-05
DLG5	9.93138	3.39428	8.10696e-21	PPP1R13B	6.97024	4.06951	6.05455e-10	SAMHD1	9.79229	4.56013	2.12991e-20	PHF21B	23.8271	1.8697	4.66297e-123	TTC3	28.4634	1.62859	8.86528e-176	MAP3K5	7.82531	2.19582	1.24938e-13	PRR4	29.3711	1.64247	3.18924e-187	FRYL	18.0336	0.767476	1.90075e-71	COL12A1	13.0151	7.20535	1.499e-36	JAZF1	5.38475	1.11924	1.59519e-05
ABCA9	9.92967	3.41303	8.16095e-21	SEC14L1	6.95273	3.16073	6.8039e-10	NPL	9.79063	5.01094	2.15025e-20	TSHZ3	23.7528	1.93841	2.71195e-122	APP	28.4541	1.41594	1.14263e-175	SLC1A2	7.72798	1.89311	2.63114e-13	HDAC4	29.1422	1.40593	2.58031e-184	SLC16A9	17.9953	2.07803	3.78847e-71	TNFRSF19	12.9936	5.04332	1.96249e-36	MED12L	5.37392	1.22471	1.67931e-05
PPP1CB	9.92224	2.52761	8.70004e-21	SNTB1	6.94722	5.5412	7.02153e-10	MS4A4E	9.77966	8.41937	2.37996e-20	CMTM7	23.6741	2.32815	1.74042e-121	TMTC2	28.265	2.32775	2.4345e-173	CHST11	7.70392	1.52305	3.16223e-13	DIAPH2	29.1413	1.44921	2.61692e-184	MAMDC2	17.9697	2.70904	5.98311e-71	ITPR1	12.9585	3.69929	3.08475e-36	C16orf62	5.35015	1.06025	1.89839e-05
PCSK5	9.89869	4.11146	1.08995e-20	LAMA4	6.88741	5.18306	1.055e-09	MYO5A	9.71407	2.2511	4.44846e-20	KIAA1524	23.666	2.73584	2.08765e-121	SIPA1L3	28.2347	1.68312	5.66645e-173	NRXN3	7.66494	2.07541	4.25909e-13	SRGAP1	29.121	1.35397	4.68773e-184	RPS12	17.965	1.48973	6.51683e-71	ITGA11	12.6146	4.32643	2.48605e-34	TANC2	5.34818	1.14894	1.89839e-05
STON2	9.89377	2.58432	1.13317e-20	GFOD1	6.79992	5.74044	1.90137e-09	FGD4	9.65841	3.00472	7.61855e-20	HP1BP3	23.6113	1.84262	7.54728e-121	GALNTL6	28.0643	3.4367	6.82948e-171	PTGDS	7.58172	1.84184	7.97383e-13	TBC1D5	29.0455	1.34913	4.18777e-183	RPL30	17.7637	1.528	2.33604e-69	PAG1	12.3878	3.29749	4.1923e-33	KIF9-AS1	5.34712	1.14325	1.89839e-05
AP000473.6	9.8514	2.78035	1.71148e-20	SLC22A23	6.76468	4.67237	2.40943e-09	MITF	9.65262	3.66382	8.00722e-20	SLC44A5	23.5707	2.14704	1.94857e-120	LPHN3	28.0565	1.72849	8.41624e-171	IL1RAPL1	7.54353	1.57301	1.05775e-12	PTPRD	28.9718	1.46118	3.52411e-182	RPS26	17.7065	2.02155	6.44162e-69	PCSK5	12.3687	4.85943	5.28658e-33	PTPRG	5.34149	0.974292	1.94189e-05
RP11-739G5.1	9.8391	4.94565	1.91496e-20	AFAP1L1	6.76227	6.63591	2.42337e-09	TBC1D22A	9.4567	1.58681	5.24106e-19	FAM155A	23.5684	1.92415	2.03983e-120	NIFK-AS1	27.9946	1.84067	4.74386e-170	MAP1LC3A	7.53199	1.8513	1.15245e-12	PLCL2	28.9258	1.48931	1.32626e-181	HMGN2	17.6801	1.34843	1.02685e-68	ADAM12	12.2044	4.54127	3.96861e-32	SLC4A4	5.33932	1.16136	1.9489e-05
EIF4G3	9.79704	1.76508	2.87722e-20	SHROOM4	6.76177	5.52097	2.42337e-09	ETV6	9.42874	1.63327	6.79996e-19	CADM2	23.5068	1.97184	8.63419e-120	SSBP3	27.9054	1.72822	5.69865e-169	KDM2A	7.4365	1.27016	2.31602e-12	FHIT	28.9202	1.6038	1.54325e-181	RUNX1T1	17.5596	1.67352	8.47762e-68	SHROOM3	12.1087	4.1457	1.25959e-31	CACNA1A	5.31665	1.0915	2.18958e-05
TNIK	9.78628	2.3959	3.16899e-20	ARHGAP31	6.72793	3.05104	3.01661e-09	PARP14	9.35102	3.3472	1.3772e-18	CCDC150	23.4276	3.05717	5.49501e-119	COL11A1	27.8725	2.09136	1.4134e-168	GAP43	7.34188	1.15571	4.61086e-12	CTNNA2	28.9076	1.39998	2.20467e-181	DYNC1I1	17.3741	1.49703	2.15181e-66	PIEZO2	12.1064	3.53628	1.28854e-31	SLMAP	5.31135	1.05507	2.23581e-05
FGFR1	9.75732	2.6731	4.17701e-20	UNC13B	6.71154	3.1738	3.3292e-09	RP11-1080G15.1	9.29008	7.73045	2.43048e-18	CASC5	23.4016	3.54319	1.00196e-118	DPYSL3	27.7018	2.27343	1.61536e-166	ULK1	7.34029	1.52382	4.65786e-12	FLNB	28.6671	1.80837	2.23929e-178	PTCH1	17.1746	0.669591	6.66049e-65	LDB2	11.9727	4.6874	6.38595e-31	XYLT1	5.30319	1.06877	2.31919e-05
STAT3	9.74932	2.29631	4.47619e-20	ABLIM1	6.71026	2.69781	3.33548e-09	AP1B1	9.25653	3.26665	3.2879e-18	PLEKHA5	23.3987	1.85389	1.0614e-118	SRRM4	27.5106	1.68876	3.16336e-164	NSMF	7.33765	2.56608	4.74248e-12	CMTM7	28.566	2.31082	4.01688e-177	COLGALT2	17.1576	2.29881	8.89946e-65	RASGRF2	11.9651	4.17344	6.95564e-31	RBFOX1	5.30134	1.03584	2.32391e-05
MCC	9.74279	1.87741	4.72783e-20	MYH9	6.67242	3.66649	4.29078e-09	SPRED1	9.24522	2.40273	3.63233e-18	TCF20	23.3203	1.88903	6.59193e-118	CCNG2	27.4506	1.99948	1.63103e-163	RHOT2	7.28004	1.80448	7.12577e-12	CRLF1	28.4629	2.58453	7.56223e-176	LRRTM3	17.0243	4.16756	8.57663e-64	ARHGAP42	11.9618	2.8642	7.20353e-31	VCAN	5.28731	1.25257	2.48759e-05
NUAK1	9.71233	4.2692	6.31806e-20	DOCK6	6.67055	4.85672	4.31646e-09	LGMN	9.235	4.3635	3.94796e-18	SUGP2	23.2307	2.06874	5.27861e-117	ZFP90	27.4376	1.86481	2.30763e-163	APOLD1	7.26294	1.46403	8.01231e-12	AAK1	28.4615	1.68871	7.79463e-176	MECOM	16.999	1.54721	1.31492e-63	PDE7B	11.8147	4.44782	4.12847e-30	CLIP1	5.28597	1.48178	2.48759e-05
VPS13D	9.69524	1.84739	7.40072e-20	SH3RF3	6.55999	2.83575	8.99255e-09	HDAC9	9.12912	1.54434	1.04281e-17	RP11-734I18.1	23.0826	1.94132	1.62196e-115	AC159540.1	27.4262	1.70539	3.12678e-163	EPHB2	7.18374	1.67769	1.40409e-11	MAMLD1	28.1772	2.23884	2.4479e-172	RPS11	16.9723	1.79257	2.06648e-63	FARP1	11.808	2.01566	4.44834e-30	CACNB2	5.24761	3.37911	3.04125e-05
SRSF4	9.64039	1.76266	1.24143e-19	C22orf34	6.54678	6.17769	9.6953e-09	RNF213	9.03662	1.80385	2.39685e-17	ST3GAL3	23.0779	1.80816	1.79008e-115	DST	27.4183	1.58022	3.85656e-163	PSD3	7.05677	0.533464	3.4066e-11	HDAC8	28.1145	1.34907	1.41981e-171	CACNA2D1	16.966	0.490105	2.29779e-63	GMDS	11.6679	1.72296	2.26244e-29	GNAO1	5.24466	1.37518	3.05541e-05
BCAS3	9.62309	1.72702	1.45582e-19	ELK3	6.51649	4.04989	1.17919e-08	STAB1	9.01227	7.74783	2.95868e-17	GABRG3	23.0732	2.10368	1.98097e-115	CDH18	27.3839	2.67959	9.70694e-163	TNC	7.05353	2.50489	3.47585e-11	ANP32A	28.1074	1.57021	1.71753e-171	MDK	16.904	1.63604	6.53641e-63	ARHGEF12	11.5977	2.42262	5.09887e-29	SLC1A3	5.21748	1.4699	3.49738e-05
CELF2	9.58309	1.80456	2.12691e-19	RASAL2	6.50077	1.98653	1.30073e-08	PRKCA	9.00332	1.55578	3.19167e-17	AC090044.1	23.034	1.97157	4.84875e-115	CLSTN2	27.3839	1.98377	9.70694e-163	CBFA2T2	7.03131	0.265625	4.04491e-11	CORO2B	27.9792	1.41539	6.22921e-170	IGSF11	16.8853	1.52323	8.95711e-63	MGP	11.5466	2.93767	9.20646e-29	CLEC16A	5.21176	0.999559	3.57932e-05
LHFPL2	9.57804	2.18954	2.2136e-19	FCHSD2	6.4742	2.20872	1.53157e-08	IKZF1	8.98697	5.93703	3.68227e-17	KIF14	23.0335	3.52848	4.86538e-115	CTIF	27.3178	1.77432	5.89339e-162	MYO7A	7.01296	1.71693	4.5764e-11	PTPRS	27.9367	1.33597	2.03216e-169	RPS13	16.8394	1.55632	1.93072e-62	TNS3	11.4879	4.23521	1.81137e-28	RP1-102H19.8	5.20753	0.907129	3.63422e-05
TSHZ3	9.54844	1.82441	2.92081e-19	PPFIBP1	6.46159	2.68168	1.65429e-08	CSF2RA	8.94259	8.07128	5.47682e-17	SMC1A	23.0161	2.17591	7.19553e-115	PCDH9	27.2884	2.32932	1.30317e-161	SLC24A3	6.98233	1.2053	5.64573e-11	PUM1	27.9251	1.28854	2.78736e-169	PPP1R17	16.6965	3.36361	2.10825e-61	TBX18	11.3411	6.28802	9.66795e-28	SLC1A2	5.20463	2.24572	3.66354e-05
ZHX3	9.53975	2.47674	3.14817e-19	LHFP	6.40093	3.12348	2.43463e-08	ZNF710	8.92102	3.1833	6.61769e-17	NUCKS1	23.0126	1.82691	7.72831e-115	RTN1	27.2857	1.73561	1.3911e-161	NOVA1	6.9387	0.884395	7.62476e-11	ZNF423	27.7542	1.40474	3.24112e-167	MGAT4C	16.5738	0.845727	1.61952e-60	COL5A1	11.3345	5.80507	1.03676e-27	CACNA1D	5.19264	1.26777	3.87845e-05
DST	9.52281	1.65122	3.67421e-19	ACVR1	6.39825	3.43594	2.46231e-08	SORL1	8.78982	4.32323	2.09781e-16	CENPU	22.9958	2.7167	1.12918e-114	PLEKHA5	27.2821	1.67859	1.52288e-161	FAM19A5	6.91572	0.57661	8.89346e-11	PLXDC2	27.7015	1.39539	1.38835e-166	ITGB8	16.3269	1.80258	9.27355e-59	FRMD4A	11.2841	1.45386	1.79969e-27	FAM168A	5.18616	1.04455	3.98615e-05
SOX2	9.51455	2.36882	3.94355e-19	PDE8A	6.3711	2.76992	2.922e-08	TCF12	8.77445	1.02357	2.39166e-16	FAP	22.987	2.12067	1.37119e-114	GPM6A	27.2015	1.34377	1.35949e-160	APBA2	6.90216	0.248253	9.71909e-11	CDK6	27.6921	1.199	1.78373e-166	SLCO2B1	15.8565	1.09893	1.75253e-55	SYNE1	11.2217	2.25738	3.60471e-27	KANK1	5.16672	1.55364	4.37299e-05
ANKFN1	9.51341	3.34519	3.95335e-19	TMEM2	6.35928	4.16209	3.13656e-08	RP11-556E13.1	8.76029	6.55309	2.69713e-16	BACH1	22.9586	1.95764	2.61325e-114	FAM19A5	27.1655	1.70791	3.58846e-160	FAM50A	6.80493	1.97138	1.85652e-10	GDAP1	27.6484	1.43649	5.94499e-166	RPL35A	15.841	1.29392	2.23688e-55	TGFBR2	11.1341	3.53229	9.62413e-27	SYN3	5.16612	1.39532	4.37299e-05
SAMD5	9.50779	4.03566	4.1374e-19	A2M	6.3067	5.65104	4.33049e-08	ZDHHC14	8.75526	2.67401	2.80461e-16	KIF22	22.8831	2.70979	1.46625e-113	ZNF345	27.1555	1.93272	4.67047e-160	RHBDL3	6.80282	2.54968	1.88257e-10	RPRD2	27.6397	1.35623	7.50209e-166	SLC8A1	15.7355	1.09487	1.17514e-54	PRRX1	11.0856	3.07703	1.634e-26	RP11-444D3.1	5.16137	1.16003	4.45293e-05
PDZD2	9.48521	3.34043	5.0953e-19	GRAPL	6.28809	7.60824	4.83983e-08	CSGALNACT1	8.75065	5.44589	2.90581e-16	BRIP1	22.8676	2.16541	2.07547e-113	GAS2	27.1273	2.58212	9.96943e-160	PPP6R2	6.7892	0.986031	2.0616e-10	CLIP2	27.6132	1.45962	1.55077e-165	PTMA	15.6522	0.9076	4.32109e-54	COBLL1	11.0606	3.86572	2.15114e-26	RPS6KA2	5.15738	1.09453	4.4533e-05
MTHFD1L	9.45224	2.5338	6.92805e-19	RGCC	6.28673	7.43959	4.83983e-08	MBP	8.69205	5.53695	4.82303e-16	TSN	22.8625	1.95132	2.31195e-113	TMEM161B-AS1	27.0715	1.65566	4.49346e-159	SHROOM2	6.72154	2.11738	3.20586e-10	ANGPTL2	27.58	1.7729	3.84545e-165	ESRRB	15.5972	3.11307	1.01409e-53	PDZD2	11.0326	3.34807	2.92551e-26	ELMO1	5.13239	1.01015	5.05012e-05
ELMO1	9.42212	2.13978	9.15778e-19	PLXNA2	6.2829	5.66819	4.92917e-08	VAV3	8.63842	3.73347	7.58909e-16	DYRK1A	22.839	1.72754	3.92789e-113	GRIA2	26.9996	1.46405	3.12379e-158	TMEM259	6.70432	1.91609	3.57956e-10	WBSCR17	27.5372	1.60155	1.24209e-164	TOM1L1	15.5327	2.72584	2.76142e-53	PLEKHG1	11.0183	4.36083	3.39876e-26	TTLL11	5.11029	0.899533	5.63872e-05
RFTN1	9.41945	3.45212	9.31665e-19	DGKH	6.28132	2.68818	4.95024e-08	SP100	8.63797	4.56549	7.58909e-16	ABTB2	22.8263	1.87757	5.21144e-113	AFMID	26.962	2.28404	8.54826e-158	TBX1	6.67502	5.58053	4.34242e-10	PCBP1-AS1	27.5059	1.61513	2.91902e-164	NCAM1	15.4891	0.383902	5.40584e-53	ZFPM2	10.9575	1.8048	6.58087e-26	ASTN1	5.0838	1.11301	6.44018e-05
SPTBN1	9.39622	1.73986	1.15268e-18	DLC1	6.27927	4.05051	4.98644e-08	UBE2E2	8.63549	1.19601	7.71513e-16	CKAP5	22.7409	2.21646	3.62923e-112	FLJ27365	26.691	1.59287	1.23031e-154	LINC00969	6.63106	0.53907	5.78967e-10	TTC3	27.4828	1.29004	5.47581e-164	RPS25	15.4542	2.18111	9.27285e-53	MAST4	10.9452	3.13357	7.50437e-26	GRK4	5.07646	1.13335	6.64763e-05
DCLK2	9.38813	1.78162	1.22482e-18	FNDC3B	6.25981	1.85372	5.58481e-08	FGD2	8.57047	7.98341	1.33856e-15	GAS2L3	22.7161	2.97978	6.32357e-112	SYN3	26.6721	2.88656	2.02374e-154	TIAM1	6.63075	0.5936	5.79773e-10	GSE1	27.4008	1.29711	5.1712e-163	ADRBK2	15.3804	0.797338	2.86503e-52	MYO1B	10.9435	2.23559	7.61775e-26	LRRC4C	5.0728	3.24923	6.73057e-05
EPB41L2	9.37198	2.12254	1.41617e-18	AFF1	6.23964	2.60789	6.31846e-08	SEPP1	8.53814	5.41041	1.76242e-15	FUS	22.6193	1.71486	5.61359e-111	TBC1D16	26.5443	1.83491	6.04758e-153	ZNF532	6.62036	0.886261	6.2031e-10	RUNX1	27.2963	2.01803	8.92109e-162	RPS27	15.3097	1.90765	8.44974e-52	SLC6A1	10.9012	3.8329	1.20824e-25	NEBL	5.06519	4.36357	6.95716e-05
PLXDC2	9.36918	1.78547	1.44273e-18	ELOVL7	6.23098	6.89793	6.63947e-08	MAP3K5	8.48115	2.82678	2.83737e-15	NAV2	22.5915	1.93008	1.04625e-110	GAP43	26.5153	1.87603	1.29501e-152	STAG1	6.61664	0.323792	6.35223e-10	HSD11B2	27.238	1.8641	4.34464e-161	LHFPL3	15.2085	1.10747	3.92242e-51	ABCA6	10.8943	5.92985	1.29786e-25	L3MBTL1	5.05739	1.06705	7.19889e-05
WLS	9.3673	2.29018	1.45729e-18	FOS	6.22208	5.11013	6.98737e-08	AKAP13	8.40681	1.38626	5.28041e-15	QKI	22.588	1.74049	1.12277e-110	DCLK2	26.4663	1.57595	4.71242e-152	MBD3	6.61257	2.63538	6.5204e-10	NR6A1	27.1986	1.71044	1.26313e-160	AVL9	15.0406	0.810566	4.94106e-50	CHD9	10.7748	1.47056	4.74626e-25	GNAQ	5.04534	0.885081	7.60459e-05
BACH2	9.34928	1.89005	1.71475e-18	SAT1	6.19873	4.07606	8.06098e-08	ARHGAP25	8.37117	6.37455	7.07952e-15	CDC27	22.5465	1.90177	2.84914e-110	KCNJ6	26.4463	1.75894	7.93545e-152	TRPM3	6.57142	0.76465	8.52148e-10	ELAVL3	27.1699	1.512	2.73546e-160	CLMP	15.0275	2.99601	6.00947e-50	CREB3L2	10.731	3.1432	7.53815e-25	DGKD	5.04435	1.35854	7.60459e-05
PRUNE2	9.3272	2.31099	2.09601e-18	NRP1	6.19734	2.56195	8.08699e-08	DOCK11	8.36662	2.02817	7.32187e-15	SLC16A1-AS1	22.5301	1.80432	4.08553e-110	ARIH1	26.4281	1.60127	1.27635e-151	DOCK4	6.53707	0.610249	1.06617e-09	PAK3	27.0483	1.27313	7.32666e-159	RP11-396O20.2	14.9335	3.61939	2.45594e-49	MYO6	10.6744	2.32904	1.37733e-24	INADL	5.02733	1.05181	8.25632e-05
UBE2E2	9.32041	1.70527	2.21765e-18	SSH2	6.16784	2.25791	9.46158e-08	ITGA9	8.32189	3.16707	1.05857e-14	HLCS	22.5283	1.8185	4.22374e-110	AC090044.1	26.3873	1.77308	3.72941e-151	SLC8B1	6.51111	1.50817	1.25755e-09	NPTX1	26.9559	2.65068	8.84762e-158	MAPK10	14.6036	0.539613	3.18139e-47	ATRNL1	10.6186	2.54541	2.49733e-24	WBSCR17	5.02102	1.02666	8.4489e-05
FTX	9.30419	1.35432	2.564e-18	BMPR2	6.16315	1.86099	9.66247e-08	RBPJ	8.28705	1.50875	1.40585e-14	KLHL29	22.4718	1.97627	1.49878e-109	MGAT4C	26.2465	1.68942	1.51227e-149	HECW2	6.40295	1.09655	2.48065e-09	PPFIA2	26.9176	1.34974	2.46237e-157	RPL13A	14.3095	1.66108	2.19216e-45	EXT1	10.5768	1.44701	3.89174e-24	DLGAP4	5.02038	0.866322	8.4489e-05
CTNNA2	9.28285	1.67237	3.10993e-18	PARP14	6.1487	3.54248	1.04162e-07	NFATC2	8.26411	6.3511	1.68799e-14	LMNB1	22.3629	2.21871	1.71588e-108	AC073283.4	26.1974	1.6581	5.44652e-149	IGDCC3	6.40198	2.71013	2.49493e-09	CTD-2368P22.1	26.8895	1.44115	5.21729e-157	ADAM23	14.3003	1.37481	2.49912e-45	NHS	10.5317	5.51146	6.21087e-24	KDM4C	5.01149	0.894044	8.79126e-05
AFF3	9.26771	1.77393	3.55772e-18	ZBTB16	6.12039	4.92288	1.23153e-07	WIPF1	8.25446	1.81052	1.8214e-14	KPNB1	22.336	1.77919	3.11342e-108	TOX3	26.1795	1.74137	8.63442e-149	SOGA1	6.381	0.567767	2.84336e-09	MDGA1	26.7268	1.32185	4.08045e-155	CDH10	14.276	1.58605	3.52784e-45	DOCK1	10.4684	1.97796	1.19567e-23	VMP1	5.008	0.965312	8.89428e-05
USP34	9.26302	1.63763	3.69012e-18	PDE7B	6.10685	4.19973	1.33366e-07	ANKS1A	8.21116	1.57604	2.578e-14	RACGAP1	22.2286	3.12293	3.40123e-107	NYAP2	26.058	2.44277	2.05645e-147	EGR1	6.36358	1.94978	3.15933e-09	PTPRG	26.4019	1.39239	2.30187e-151	C20orf26	14.1585	1.41205	1.86589e-44	CLSTN2	10.4134	1.68993	2.12609e-23	ZNF462	4.97615	0.896467	0.00010356
NEK1	9.2357	1.72104	4.72966e-18	RPS6KA2	6.10543	2.15969	1.33854e-07	F13A1	8.188	5.86242	3.11111e-14	CNTRL	22.2238	2.20439	3.75476e-107	DSCAM	25.9509	1.71536	3.31857e-146	PIGQ	6.32243	2.28741	4.07216e-09	PRELID2	26.2964	1.42472	3.6747e-150	FAU	13.7932	1.85152	3.03179e-42	TANC1	10.3959	2.5648	2.53542e-23	SFXN5	4.96184	2.02557	0.000110787
TRPS1	9.23441	1.65655	4.75225e-18	ARHGEF12	6.09837	2.50965	1.39179e-07	ELF1	8.17849	2.41384	3.35114e-14	ANLN	22.1086	2.74592	4.8172e-106	LPHN2	25.9474	1.9283	3.61051e-146	B4GALNT4	6.31059	2.31459	4.37128e-09	GAB1	26.2303	1.06887	2.07638e-149	RGS20	13.7128	1.90716	9.13126e-42	GRM8	10.3115	2.93795	6.04904e-23	CSRNP3	4.93647	1.26456	0.000124627
FNDC3B	9.22694	1.68721	5.0582e-18	PALMD	6.08769	6.97978	1.48014e-07	GRB2	8.16196	2.12268	3.82545e-14	GFRA1	22.0135	2.00986	3.9133e-105	MSRA	25.7287	1.54757	1.02889e-143	AGAP8	6.30833	1.06658	4.4329e-09	KLHL29	26.1785	1.60371	8.01353e-149	RPS8	13.5813	0.756431	5.46372e-41	AKAP13	10.298	1.45483	6.91067e-23	NFASC	4.92538	0.933979	0.000131089
LRRC1	9.21483	2.8659	5.62223e-18	PPP1R16B	6.05984	6.47338	1.75152e-07	DAPK1	8.15835	2.27004	3.92336e-14	SYT1	21.9309	1.62003	2.3947e-104	ITGBL1	25.6745	1.95638	4.10479e-143	UNC13C	6.28304	0.980477	5.16283e-09	ZNF586	26.0195	1.42234	5.07868e-147	CDHR3	13.3017	1.54878	2.31133e-39	COL6A1	10.2866	3.49036	7.7195e-23	SQSTM1	4.91915	1.02755	0.000134494
TMEM161B-AS1	9.18413	1.70821	7.37521e-18	RAPGEF1	6.05714	2.14707	1.77215e-07	FCHO2	8.1491	2.09203	4.21605e-14	FOXK2	21.9181	1.84937	3.14737e-104	GABRG3	25.6744	1.87771	4.10479e-143	EIF3B	6.27932	1.44645	5.27817e-09	PHACTR1	25.9304	1.24559	5.12906e-146	CRYAB	13.2797	4.33384	3.09594e-39	ATP1A2	10.2814	3.95186	8.11666e-23	TNIK	4.91035	1.39244	0.000139816
TCF7L1	9.15114	3.33197	9.87507e-18	LINC-PINT	6.03734	2.77815	1.99356e-07	MYO9B	8.12858	1.7069	4.9715e-14	SMOC1	21.8845	2.92408	6.53488e-104	RP1-34H18.1	25.5618	3.64305	7.31665e-142	TSPAN18	6.22855	0.921235	7.18263e-09	ITGA6	25.8693	2.00288	2.46692e-145	ZNF704	13.2157	0.275851	7.21731e-39	KIAA1199	10.2737	5.14645	8.75673e-23	MAT2A	4.89314	0.95314	0.000151686
PAPPA2	9.1445	3.28777	1.04283e-17	PLXND1	6.02465	3.04752	2.14564e-07	CIITA	8.1227	8.20506	5.19495e-14	R3HDM1	21.869	1.71627	9.1108e-104	AGPAT4	25.5525	1.60584	9.21291e-142	NTRK3	6.16076	0.307331	1.088e-08	ZNF549	25.8663	1.80136	2.64643e-145	SPHK1	13.197	2.52579	9.24236e-39	LDLRAD4	10.2647	2.91351	9.57494e-23	INPP5B	4.8879	0.915514	0.000154834
ECE1	9.10665	2.64514	1.46892e-17	LAMB1	6.01675	2.25228	2.23044e-07	ZFP36L1	8.07535	3.01365	7.63148e-14	GEN1	21.8331	2.66301	1.98439e-103	GDAP1	25.497	1.59071	3.78317e-141	PLXNB2	6.14573	1.48015	1.19118e-08	CADPS	25.7855	1.72318	2.12841e-144	SPHKAP	13.1276	3.13603	2.30011e-38	MRC2	10.233	5.05256	1.31958e-22	MAPT	4.8851	0.872792	0.000155421
PDE10A	9.10112	2.14041	1.53507e-17	XAF1	6.01248	5.90101	2.27852e-07	HLA-DRB1	8.05329	6.97969	9.07622e-14	FANCI	21.8132	2.34891	3.04794e-103	GLI2	25.4957	1.99315	3.87907e-141	JMJD1C	6.07122	0.156308	1.86195e-08	MEF2C-AS1	25.7584	1.58685	4.2476e-144	MCM7	13.0404	1.27831	7.19254e-38	PLSCR4	10.2284	2.29939	1.379e-22	PHYHIPL	4.88478	1.40018	0.000155421
LRRFIP2	9.07397	1.93229	1.95694e-17	RIN2	5.99491	2.91208	2.48961e-07	RNF149	8.05307	1.85742	9.07622e-14	ZNF83	21.769	1.68369	7.94993e-103	SEMA3A	25.453	3.36257	1.14742e-140	MSI2	6.07027	0.177296	1.87195e-08	ROBO1	25.5724	1.25761	5.03826e-142	MAML2	12.9835	0.50983	1.50598e-37	CPED1	10.1625	5.53601	2.64754e-22	KCMF1	4.87981	1.12021	0.000158444
VCL	9.05939	2.82443	2.22193e-17	IFI44L	5.95213	5.54365	3.20505e-07	ALCAM	8.00582	3.36846	1.32216e-13	VRK1	21.7166	2.32942	2.4714e-102	KITLG	25.4102	1.63964	3.36634e-140	RALGAPA2	6.04796	0.600961	2.13907e-08	CCDC88C	25.4982	1.69186	3.33816e-141	DACH1	12.7695	0.157729	2.33751e-36	VAV3	10.0826	3.98265	5.90366e-22	VPS13D	4.87499	0.941682	0.000161396
BCKDHB	9.0022	1.85471	3.72189e-17	FOXO1	5.93408	3.1981	3.56114e-07	SMAP2	7.96382	3.28307	1.84208e-13	DSCAM	21.7076	1.80023	2.98637e-102	EFNA5	25.4021	1.48927	4.1094e-140	MKL1	5.98046	0.924777	3.20545e-08	NFIB	25.4115	0.851747	3.02346e-140	NAIP	12.6678	0.977948	8.50371e-36	FCHSD2	10.0269	1.73328	1.03162e-21	PAK7	4.8659	0.99139	0.000168
CGNL1	8.9974	3.09404	3.86232e-17	ASAP1	5.80531	1.65492	7.70565e-07	CYTH4	7.95515	9.34855	1.96709e-13	MAMLD1	21.6843	2.18438	4.92483e-102	UNC79	25.3569	1.59849	1.2854e-139	INTS1	5.91923	1.82436	4.58345e-08	TSNARE1	25.3362	1.7309	2.03674e-139	MAB21L1	12.6495	2.7924	1.06974e-35	GRAMD3	10.0027	5.10589	1.30862e-21	DOCK4	4.85984	0.852979	0.000172212
ZNRF3	8.9916	1.97094	4.04502e-17	ROBO4	5.79117	8.54247	8.34335e-07	ENTPD1	7.94649	4.19913	2.09112e-13	CCDC14	21.6427	1.63479	1.20586e-101	FYN	25.3262	1.47278	2.78377e-139	AEBP1	5.91458	1.63313	4.69889e-08	RNF130	25.3288	1.15574	2.44156e-139	EP400	12.4947	0.623186	7.44414e-35	TJP1	9.978	2.07641	1.66766e-21	SAMD12	4.84323	1.4647	0.000185095
LINC00639	8.98885	2.08338	4.11992e-17	ITPKB	5.78391	4.62467	8.67047e-07	ITGA4	7.91367	3.63116	2.71195e-13	PIK3R3	21.6273	1.7791	1.67224e-101	ADARB2	25.2709	1.78738	1.12276e-138	LPPR1	5.90037	0.963716	5.10475e-08	ZNF146	25.2892	1.43558	6.6032e-139	RP11-804N13.1	12.274	3.30726	1.13804e-33	PLCB4	9.97555	1.5271	1.70322e-21	AP2A2	4.82922	0.885285	0.000197469
TSPAN5	8.96004	1.73485	5.31737e-17	SGMS1	5.7685	2.61634	9.4571e-07	ADAM28	7.89176	7.17303	3.20542e-13	MAGI3	21.6039	1.67336	2.76132e-101	AL592183.1	25.2314	1.62466	3.03056e-138	ROBO2	5.88758	0.46396	5.50033e-08	BAI1	25.2891	2.2696	6.6032e-139	QTRT1	12.2179	1.59486	2.24792e-33	KANK2	9.97442	4.44135	1.71682e-21	NPTX1	4.82628	1.09542	0.000199261
DSCAM	8.95865	1.75603	5.35002e-17	KIAA1671	5.76224	3.44195	9.76875e-07	PELI1	7.87515	2.51534	3.63038e-13	CNR1	21.586	1.80718	4.03817e-101	CACNA2D1	25.112	1.41583	6.09977e-137	ARHGAP26	5.88303	1.32528	5.64727e-08	SSBP3	25.2697	1.29888	1.06556e-138	RP11-268G12.3	12.2057	4.04694	2.60985e-33	SBF2	9.95002	1.28837	2.17945e-21	RHOT1	4.82321	0.959696	0.000201196
DIAPH2	8.95642	1.6322	5.42404e-17	FGD6	5.74437	2.7663	1.07074e-06	SH2B3	7.75838	5.74462	9.02231e-13	RASAL2	21.5553	1.64809	7.79429e-101	LSAMP	25.0979	2.09074	8.64417e-137	MVD	5.87073	1.9224	6.06257e-08	KLHL4	25.2378	1.36544	2.37224e-138	EEF1B2	12.1457	2.12516	5.40575e-33	NR2F1	9.94332	1.67417	2.32306e-21	SPIRE1	4.80888	0.992839	0.000214946
PRKD1	8.93569	2.11923	6.50209e-17	FRY	5.73979	3.40569	1.09501e-06	FHIT	7.75271	1.31611	9.39508e-13	KIF2C	21.502	3.62128	2.44163e-100	MACROD2	25.0166	1.5259	6.56701e-136	GPRIN3	5.82347	3.6069	7.95156e-08	EPHA6	25.2116	1.89657	4.56363e-138	NFE2L3	12.1194	2.93009	7.43116e-33	P2RY14	9.91934	6.37265	2.94459e-21	ITPK1	4.80585	0.991201	0.000217009
LINC00609	8.9199	4.24434	7.45133e-17	MCF2L	5.7342	2.26296	1.12139e-06	STK10	7.73466	3.78303	1.07841e-12	TULP3	21.486	1.70121	3.42514e-100	SETD5-AS1	24.9705	1.63087	2.06633e-135	RALYL	5.77581	0.574519	1.04391e-07	GALNT2	25.138	1.65881	2.90442e-137	CPQ	12.1193	1.02492	7.43562e-33	KAZN	9.89476	2.67831	3.74335e-21	PTGDS	4.7983	1.71685	0.000222842
NTRK2	8.89416	4.59764	9.33888e-17	KLHL5	5.69283	3.48721	1.41639e-06	TRPM2	7.72371	7.65038	1.17041e-12	GPSM2	21.4073	2.52085	1.84728e-99	SOGA2	24.9544	2.79425	3.0718e-135	C12orf79	5.73479	1.4151	1.31367e-07	GLUL	25.0072	1.78707	7.71755e-136	RALGAPA2	12.1117	0.724321	8.14863e-33	ADAMTS9	9.89467	3.89812	3.74335e-21	NR6A1	4.79006	0.871497	0.000230905
ANKRD28	8.89221	1.63881	9.44457e-17	IL4R	5.69163	6.09663	1.41639e-06	DISC1	7.7041	1.56699	1.35931e-12	GRIK3	21.4057	1.81383	1.90027e-99	PRMT2	24.9524	1.61727	3.20949e-135	MT-CO2	5.72884	0.761495	1.35692e-07	CADM2	24.9594	1.31776	2.5355e-135	RP11-268G12.1	11.9149	4.42179	8.57509e-32	RP11-71N10.1	9.84647	5.96064	5.97209e-21	LRIG1	4.78557	0.989479	0.000234834
SLC24A3	8.87529	2.23784	1.0928e-16	CRIM1	5.6914	2.67272	1.41639e-06	CD163L1	7.66579	2.87681	1.81851e-12	MNS1	21.4035	2.68568	1.98088e-99	RTN4	24.9369	1.47183	4.70256e-135	SLC39A11	5.62612	0.906261	2.40253e-07	UBE2E2	24.9445	1.20614	3.65207e-135	HELLS	11.8762	1.34477	1.35827e-31	VMP1	9.83282	1.81098	6.817e-21	TAOK3	4.7842	1.38502	0.000235154
TSC22D1	8.86668	1.78941	1.17334e-16	PTPRE	5.68545	3.90851	1.45355e-06	CAPZB	7.6109	1.36474	2.76228e-12	IGFBPL1	21.2935	1.90605	2.07121e-98	MEIS1	24.9014	1.73668	1.13329e-134	STK25	5.56424	1.40771	3.36746e-07	SQSTM1	24.9156	1.64371	7.47882e-135	RPLP0	11.7152	0.846521	9.06329e-31	RAPGEF5	9.82167	3.93501	7.56361e-21	FHIT	4.77429	0.874067	0.00024569
NTNG1	8.86594	2.02588	1.17384e-16	CHSY3	5.66441	3.69082	1.62914e-06	KCNQ3	7.5644	2.66632	3.89152e-12	RANBP17	21.2449	1.70796	5.79249e-98	EXOC6B	24.8543	1.47929	3.63926e-134	MB21D2	5.54869	1.8093	3.65863e-07	MACROD2	24.8507	1.18823	3.74836e-134	GPR98	11.6621	0.62858	1.68474e-30	FRMD6	9.75654	3.61872	1.4261e-20	NAV1	4.76873	0.988186	0.000251194
PALLD	8.82268	1.61742	1.71856e-16	TBCD	5.65137	1.61604	1.75006e-06	TBC1D12	7.55936	2.34225	4.02924e-12	XRCC2	21.1844	2.76625	2.0835e-97	NTN1	24.8481	1.60208	4.2211e-134	SREBF2	5.53905	0.578741	3.84636e-07	SP4	24.7772	1.37488	2.31682e-133	RPS7	11.5884	1.11543	3.95991e-30	CYTH3	9.73643	3.1871	1.73283e-20	FAM155A	4.76511	0.78053	0.000253491
RP11-761E20.1	8.81711	1.76327	1.79525e-16	SVIL	5.64268	2.70511	1.83271e-06	ABCC5	7.49832	1.64896	6.35445e-12	RAD51B	21.1699	1.66562	2.81698e-97	DOCK4	24.7712	1.52638	2.83352e-133	GIGYF1	5.51207	1.46069	4.45603e-07	C10orf11	24.7422	1.41632	5.47629e-133	SNORA76	11.5808	2.34032	4.32071e-30	SORBS1	9.70384	2.19829	2.37093e-20	SLC25A29	4.76473	1.2734	0.000253491
SASH1	8.814	2.7777	1.83461e-16	NOSTRIN	5.57885	5.22005	2.62725e-06	SAMSN1	7.49453	6.76895	6.51526e-12	ATAD5	21.0508	2.28986	3.47942e-96	PALLD	24.7439	1.53705	5.55225e-133	ARSG	5.50157	1.59136	4.71322e-07	AHDC1	24.6755	1.41399	2.84326e-132	PPDPF	11.5174	1.92907	8.97286e-30	EDNRA	9.52619	5.83641	1.29844e-19	NOS1AP	4.76129	3.00777	0.000256375
CNN3	8.79591	2.17493	2.14266e-16	MBNL1	5.56337	1.49393	2.84684e-06	ST6GAL1	7.49008	1.24144	6.71375e-12	NCAPG2	21.0342	2.0248	4.91186e-96	LMNA	24.718	1.64622	1.04089e-132	NAV1	5.50041	1.19776	4.73953e-07	CYFIP1	24.6614	1.41138	4.00065e-132	TXNRD1	11.4341	0.632628	2.33092e-29	WSB1	9.49182	1.38169	1.79538e-19	CHIC1	4.7603	0.742736	0.000256375
KCNT2	8.79077	1.57722	2.22961e-16	COL18A1	5.55658	3.87766	2.94703e-06	ARHGAP22	7.48711	4.023	6.84046e-12	LYPD6	21.0188	1.88323	6.75024e-96	PPCDC	24.7136	1.55846	1.15465e-132	GRIA2	5.48886	0.207072	5.04763e-07	AC012363.4	24.6393	1.98322	6.86408e-132	SNRPD2	11.4023	1.7332	3.34659e-29	SRPX2	9.46209	7.24004	2.37192e-19	APBB2	4.75262	1.2892	0.000264914
RP11-307P5.1	8.78431	4.02434	2.34755e-16	B2M	5.53631	2.36261	3.29504e-06	DIRC3	7.4488	3.23308	9.11611e-12	NDE1	20.9907	2.99387	1.21165e-95	PTPRS	24.5594	1.50945	5.15371e-131	MAPK11	5.47525	2.80457	5.43787e-07	ANTXR1	24.5847	1.40359	2.62192e-131	CENPV	11.3817	1.61023	4.21787e-29	VCL	9.40748	2.72846	3.95587e-19	ZER1	4.74866	1.10476	0.000268741
LINC-PINT	8.77693	2.2603	2.49194e-16	EPHA4	5.52576	5.12458	3.46975e-06	ACER3	7.42963	2.18645	1.04594e-11	ACTN4	20.9843	1.71685	1.37723e-95	PBX1	24.5141	1.45786	1.55047e-130	GRIK2	5.46738	0.133357	5.67054e-07	BAIAP2	24.5833	1.63483	2.7018e-131	DDX18	11.3582	1.48331	5.51101e-29	RAPH1	9.40112	2.52075	4.17657e-19	THRB	4.74453	0.942237	0.000272855
SH3D19	8.77356	2.01845	2.55242e-16	PLCB4	5.51048	1.74041	3.75336e-06	TNFRSF1B	7.37537	6.35297	1.56807e-11	HUWE1	20.9619	1.65973	2.19561e-95	DIP2C	24.4829	1.47761	3.31095e-130	SLC4A11	5.42468	3.79019	7.12347e-07	LINC01036	24.5656	1.40056	4.1504e-131	U2SURP	10.9365	0.944604	6.02189e-27	IGFBP2	9.36954	4.69126	5.60178e-19	CTNND2	4.74113	0.845673	0.000276036
TANC2	8.76917	1.95917	2.63853e-16	LMBR1	5.49592	1.72715	4.05955e-06	GPX1	7.35523	3.90343	1.80973e-11	SP4	20.8868	1.69334	1.05332e-94	PITPNC1	24.4418	2.13829	9.02111e-130	FSTL4	5.4012	0.55825	8.05123e-07	AC016768.1	24.5521	2.09895	5.75583e-131	GRID1	10.9163	1.16702	7.50701e-27	ABCA8	9.36618	3.77346	5.74728e-19	GLIS3	4.73868	3.54347	0.000277956
ZNF462	8.74918	1.63635	3.11386e-16	FN1	5.47919	3.35931	4.40755e-06	PIK3AP1	7.35247	6.13861	1.8406e-11	PBRM1	20.879	1.63678	1.2323e-94	SPTBN1	24.3951	1.48757	2.80986e-129	NDST4	5.32665	1.74703	1.17921e-06	MAGI2	24.4728	1.27057	4.00525e-130	OSBPL3	10.891	2.63358	9.89466e-27	EPB41L2	9.35602	1.93768	6.30424e-19	METTL6	4.73601	0.901011	0.000280194
GALNT10	8.70857	3.62376	4.43336e-16	KDR	5.44492	9.10563	5.23855e-06	FNBP1	7.35074	1.56034	1.85746e-11	CKAP2L	20.8702	3.81034	1.47287e-94	GNAS	24.373	1.47666	4.79721e-129	LRFN2	5.32403	1.96298	1.19428e-06	FBXL17	24.4606	1.17389	5.34791e-130	RPS16	10.805	1.42081	2.51383e-26	SLC20A2	9.35577	1.77292	6.30424e-19	MYO6	4.73438	0.903847	0.000281016
KLHDC8A	8.69988	1.97749	4.75876e-16	GMDS	5.43251	1.73275	5.57171e-06	TNFAIP8	7.34525	3.17857	1.9282e-11	PRIM2	20.8439	1.63606	2.53957e-94	FAM19A2	24.343	1.97787	9.91261e-129	NPDC1	5.32397	1.14318	1.19428e-06	AC011288.2	24.3865	1.75459	3.24277e-129	ZNF680	10.7292	1.60702	5.67755e-26	SERINC5	9.34983	2.72842	6.64816e-19	NCKAP5	4.72798	1.8045	0.000288541
NCAM2	8.67283	1.70522	6.00365e-16	CCNY	5.41714	1.72695	6.04813e-06	NCOA3	7.34004	1.97437	1.99716e-11	HIVEP3	20.8206	1.61689	4.10092e-94	SYT1	24.3342	1.45916	1.22108e-128	MICALL2	5.29547	2.0697	1.38085e-06	TET1	24.3372	1.22822	1.07394e-128	AUTS2	10.6658	0.0276114	1.11605e-25	SORBS2	9.3267	2.82849	8.14797e-19	IL1RAPL1	4.7268	1.782	0.000288759
RALB	8.63179	2.22504	8.55396e-16	RBMS2	5.40985	2.98967	6.27435e-06	PSAP	7.31318	1.79166	2.43114e-11	C4orf21	20.6691	2.25358	9.51486e-93	OPHN1	24.3289	1.47248	1.38004e-128	FANCA	5.29118	1.2591	1.41233e-06	PALLD	24.1515	1.22478	9.61033e-127	SLC35F3	10.4935	1.52178	6.86701e-25	PTPN13	9.27672	1.77999	1.29233e-18	HMGN3	4.6935	0.701075	0.000336617
RFX4	8.62985	6.18374	8.65155e-16	2003-03-01	5.40459	3.22159	6.42546e-06	GPRIN3	7.29226	4.44799	2.809e-11	ASAP2	20.6561	1.76883	1.24077e-92	NHLH1	24.2268	2.4765	1.64321e-127	ACPL2	5.27523	1.4445	1.53022e-06	CACNA1C	24.0676	1.44932	7.24185e-126	COL4A5	10.4307	1.28042	1.32172e-24	UBE2E2	9.27565	1.13755	1.30155e-18	Z83851.1	4.69167	0.9539	0.000337944
RPS6KA2	8.62741	1.94676	8.7884e-16	ITGA6	5.398	1.98731	6.62421e-06	AP2A2	7.28589	1.6533	2.93419e-11	FLNB	20.6325	1.78139	2.00693e-92	BARHL1	24.2157	1.90766	2.14036e-127	BCAT1	5.26318	1.51935	1.62727e-06	NRIP1	24.0606	1.29457	8.5293e-126	PFDN5	10.4126	1.45094	1.595e-24	TNS1	9.26447	2.98861	1.44112e-18	WDR19	4.67585	0.860371	0.000363002
FGFR2	8.62215	3.20626	9.15054e-16	SLC7A11	5.35903	5.11286	8.19279e-06	FAM20A	7.28407	6.34659	2.9631e-11	ZNF43	20.5759	1.63828	6.42857e-92	CPE	24.2052	1.42462	2.74627e-127	KIFC2	5.26106	3.17001	1.64316e-06	USP34	24.0471	1.17351	1.17445e-125	CWF19L2	10.306	1.70356	4.7969e-24	FLVCR2	9.25984	6.52122	1.5007e-18	ABCA1	4.67499	2.13852	0.000363002
C1orf63	8.60543	1.54409	1.05296e-15	PRICKLE2	5.35051	2.60667	8.55441e-06	HCLS1	7.27276	6.38787	3.21059e-11	RP11-608O21.1	20.5515	1.87079	1.05632e-91	SCGB2B2	24.1729	1.78088	5.96984e-127	SH3GL2	5.25802	0.675477	1.66973e-06	RP11-597D13.9	23.9163	1.26877	2.69181e-124	ZNRF2	10.2368	1.17039	9.74153e-24	SAMD5	9.25093	3.60996	1.62635e-18	GPM6B	4.66186	0.870307	0.000385059
PLEKHA5	8.60334	1.63974	1.06639e-15	RASGRF2	5.34387	3.63734	8.83978e-06	RASSF4	7.25395	3.24279	3.67645e-11	RPTOR	20.4857	1.62645	4.06746e-91	KIAA1244	24.1647	2.68324	7.23746e-127	HUNK	5.2538	1.58781	1.70463e-06	WWOX	23.683	1.08817	6.96677e-122	PRPF4B	10.2253	1.02238	1.09512e-23	LRP1	9.23319	3.11849	1.89768e-18	KCNIP4	4.64847	1.77725	0.000408909
ABCA1	8.59949	2.74636	1.09681e-15	SLC2A1	5.30727	5.03575	1.06877e-05	FOS	7.23861	4.65825	4.08756e-11	CDCA2	20.4816	3.76542	4.40137e-91	STXBP5L	24.0788	1.44947	5.7418e-126	TMEM132D	5.24867	2.88667	1.74716e-06	TULP3	23.6825	1.28668	7.01434e-122	TMEM145	10.0265	1.64951	8.17287e-23	ATP10D	9.21655	3.34911	2.19111e-18	KIRREL3	4.6451	1.78206	0.000413618
GSN	8.58721	2.50307	1.21395e-15	HEG1	5.29667	3.50002	1.12833e-05	RAB20	7.22449	6.78647	4.50308e-11	MAST2	20.4492	1.68562	8.50284e-91	PDE3A	24.0293	1.44902	1.88427e-125	TUBGCP6	5.22334	2.16656	1.98864e-06	ZNF345	23.6524	1.48271	1.42542e-121	AMER2	9.80627	1.36326	7.17813e-22	FRY	9.21575	3.37951	2.20137e-18	SLC24A2	4.63743	1.7	0.000426992
VGLL4	8.56401	1.66965	1.47708e-15	TBC1D4	5.28796	3.07626	1.17443e-05	C22orf34	7.22243	5.86853	4.55547e-11	IGF2BP3	20.4456	1.64061	9.10294e-91	NLGN1	24.0112	1.09404	2.89383e-125	DPP6	5.20683	0.809498	2.15926e-06	PARK2	23.6304	1.24043	2.38623e-121	PCDH11X	9.79615	0.875748	7.92779e-22	LINC00152	9.17378	6.40247	3.22506e-18	LRRFIP2	4.63571	0.846784	0.000426992
AC011288.2	8.56209	1.78237	1.49375e-15	TDRP	5.26571	2.94934	1.32095e-05	ROCK1	7.2173	1.57687	4.71393e-11	SRSF4	20.4435	1.5861	9.44688e-91	CNTN4	23.921	1.60341	2.50873e-124	SDK2	5.18494	1.14258	2.41917e-06	FAM19A5	23.6079	1.19709	4.04703e-121	GPR85	9.77085	1.98478	1.01395e-21	RAPGEF4	9.0544	3.25636	9.40506e-18	FAM182B	4.63554	1.29883	0.000426992
ANAPC16	8.55975	1.75171	1.51619e-15	CFLAR	5.26287	2.33576	1.33653e-05	PIK3R1	7.21108	1.7656	4.91695e-11	C10orf11	20.3992	1.72408	2.32678e-90	HUWE1	23.8565	1.46463	1.16843e-123	DNAJC5	5.17864	1.42533	2.49895e-06	BCAS3	23.559	1.132	1.27787e-120	FAM65B	9.75785	1.26439	1.15143e-21	GPR133	9.00749	7.12421	1.42838e-17	ABLIM1	4.63152	1.30974	0.000433291
ARHGAP5	8.55789	1.64186	1.53266e-15	IQSEC1	5.23661	3.15676	1.52974e-05	TMEM51	7.20666	4.51935	5.06119e-11	CEP135	20.3947	2.6494	2.53991e-90	DLGAP4	23.8494	1.74414	1.37829e-123	NCAPH2	5.17104	2.08001	2.59699e-06	DACH2	23.3765	1.46218	9.29855e-119	DPP7	9.63207	1.82502	3.89037e-21	CDC42BPA	8.98961	0.924774	1.67192e-17	DOCK10	4.6108	1.01863	0.000471947
NFAT5	8.55179	1.55194	1.60739e-15	BBS9	5.23445	1.69053	1.53909e-05	MS4A4A	7.19062	7.8942	5.67285e-11	AC016768.1	20.3786	2.25512	3.49338e-90	POU2F2	23.7473	3.09447	1.5621e-122	IGDCC4	5.15336	1.68562	2.83532e-06	PRKG1	23.3453	1.35745	1.92051e-118	FUT9	9.59261	0.828768	5.67913e-21	PDE8A	8.98189	2.11412	1.77916e-17	MARK3	4.60988	0.841823	0.000471947
ARHGAP21	8.54654	1.54465	1.67333e-15	ETV6	5.21818	1.74734	1.67137e-05	A2M	7.17743	4.93528	6.20404e-11	CTDSPL2	20.3786	1.60556	3.49338e-90	CERS6	23.7412	1.42538	1.79495e-122	FNDC5	5.08136	2.02961	4.07898e-06	RP11-782C8.1	23.292	1.83806	6.63542e-118	TTTY14	9.57505	0.642288	6.71756e-21	SESN3	8.93933	2.9972	2.58962e-17	C16orf45	4.60316	0.771469	0.00048517
PLEKHA7	8.53494	1.68359	1.84031e-15	RGS3	5.19771	3.58905	1.8391e-05	SH3KBP1	7.14661	3.4083	7.74204e-11	SPATA5	20.3352	1.56338	8.40723e-90	KCNH8	23.7354	1.93903	2.05238e-122	RCOR2	5.07093	1.8756	4.29587e-06	AC003006.7	23.2715	1.63272	1.06551e-117	PDS5B	9.56988	0.35516	7.05679e-21	NBEAL1	8.93764	1.07041	2.62266e-17	TBC1D1	4.59241	0.763809	0.000508495
FNBP1	8.50332	1.78561	2.40548e-15	NR5A2	5.17367	6.2942	2.07717e-05	RREB1	7.14263	2.81809	7.91449e-11	AC003006.7	20.3268	1.84709	9.93823e-90	NMNAT2	23.7252	1.49394	2.60104e-122	DPYSL4	5.06405	2.1347	4.44056e-06	RP11-761E20.1	23.2078	1.62339	4.67164e-117	ZNF138	9.55552	1.39279	8.08618e-21	BGN	8.91321	5.65106	3.24478e-17	ANO4	4.58776	0.839186	0.000517542
CTNNB1	8.49046	1.62011	2.67315e-15	SMARCA2	5.17147	1.67966	2.0943e-05	RUNX2	7.13636	4.16815	8.25538e-11	MAD1L1	20.2962	1.80297	1.84213e-89	KIAA2022	23.628	2.1385	2.59375e-121	JUND	5.04324	1.65679	4.91584e-06	EHMT1	23.1732	1.09035	1.03786e-116	GABRG1	9.49336	3.82425	1.46264e-20	KLF12	8.89034	0.789801	3.95643e-17	WSB1	4.58349	0.872393	0.000525799
ERCC6L2	8.48529	1.53994	2.78029e-15	INPP5D	5.17056	3.45102	2.09694e-05	HIF1A	7.12487	1.76009	8.94342e-11	NDC80	20.2907	3.06062	2.04861e-89	KIF1B	23.6066	1.38336	4.28699e-121	RBM10	5.0408	1.51093	4.97681e-06	KCNIP1	23.1172	2.02686	3.7792e-116	CD47	9.47044	1.03531	1.81397e-20	PPFIBP1	8.87218	2.0934	4.62201e-17	ZHX2	4.58101	0.86992	0.000527468
DOCK5	8.47687	3.18567	2.97374e-15	SPARC	5.14809	3.618	2.34744e-05	CHN2	7.08189	1.93251	1.20423e-10	AAK1	20.2553	1.63393	4.18787e-89	MACF1	23.5847	1.3922	7.15636e-121	LL22NC03-2H8.5	5.03578	1.17411	5.10241e-06	NSF	23.0782	1.48902	9.29079e-116	SETBP1	9.46993	0.0314076	1.82226e-20	SMOC2	8.86573	2.929	4.88508e-17	LENG8	4.58092	0.75919	0.000527468
USP32	8.45974	1.70085	3.4273e-15	CDK17	5.14054	1.95875	2.43511e-05	PARP8	7.07975	2.64989	1.2148e-10	AC011288.2	20.2515	1.82691	4.49631e-89	LRRTM4	23.521	3.22629	3.19993e-120	ARFRP1	5.03213	2.06368	5.1961e-06	NBPF1	23.039	1.14924	2.28456e-115	ZC3H12C	9.4525	1.54264	2.14956e-20	PDGFRB	8.83746	2.54948	6.26188e-17	SPATA6	4.57787	1.06395	0.000531076
PHACTR2	8.45533	2.67992	3.54112e-15	EGLN1	5.13134	2.84493	2.54818e-05	LIMS1	7.07801	1.72302	1.22597e-10	NR6A1	20.2398	1.69727	5.67915e-89	FNBP1L	23.5134	1.33894	3.80293e-120	CREB5	5.0072	1.43603	5.86605e-06	PHF21B	22.9689	1.20586	1.14385e-114	UTY	9.43062	1.10595	2.64135e-20	MEG8	8.82692	2.61892	6.86306e-17	CD151	4.5776	0.749339	0.000531076
SH3PXD2B	8.43315	2.4827	4.26007e-15	NRP2	5.10486	5.54562	2.90152e-05	RP11-426C22.5	7.07311	2.30804	1.26592e-10	KNTC1	20.2351	2.11138	6.2129e-89	PLEKHA6	23.4766	1.59372	8.99491e-120	GRID1	4.98365	0.830437	6.57454e-06	LINC00632	22.9541	1.17354	1.60177e-114	C9orf142	9.20798	1.44344	2.10037e-19	PLD1	8.82451	4.98429	6.99491e-17	FOXK1	4.57538	0.772076	0.000532085
CYFIP1	8.4323	1.61655	4.26939e-15	SNRK	5.06304	2.95822	3.56671e-05	TXNIP	7.03274	2.28446	1.67542e-10	GPM6B	20.2298	1.63827	6.88292e-89	BCAS3	23.4006	1.40816	5.33659e-119	BAZ1B	4.97829	1.14329	6.75068e-06	EXOC6B	22.8862	1.10084	7.53705e-114	SDC2	9.14341	0.745855	3.79607e-19	ATXN1	8.79524	1.85624	9.01279e-17	AEBP1	4.57533	1.59884	0.000532085
KIF13B	8.4012	2.67663	5.5392e-15	PAPSS2	5.02831	4.97045	4.19036e-05	PLEKHA2	7.01617	4.22321	1.87411e-10	FBXL7	20.2295	1.56496	6.88916e-89	ARHGAP31	23.3725	2.42394	1.02557e-118	ADCY8	4.97361	1.43233	6.91004e-06	ANKRD28	22.8397	1.30802	2.17641e-113	CIRBP	9.05039	0.813743	8.87218e-19	IGF2	8.78352	5.45502	9.97851e-17	UBE2H	4.57362	0.834244	0.000533197
SCGB2B2	8.39381	1.6802	5.86952e-15	SLC7A1	5.00905	2.89625	4.6166e-05	MYCBP2	7.01569	1.34989	1.87447e-10	ATAD2	20.2052	2.18847	1.1203e-88	SCAMP5	23.3538	1.69585	1.57964e-118	MAPK8IP3	4.96758	1.11166	7.1193e-06	NFIX	22.7685	1.1216	1.09678e-112	STAG1	9.04158	0.131211	9.60794e-19	SPATS2L	8.69736	2.08084	2.11817e-16	TPM1	4.57303	1.23098	0.000533197
PRDM5	8.38694	2.07089	6.18256e-15	RHOJ	5.00594	2.70401	4.67611e-05	ITSN2	6.99325	1.97709	2.18599e-10	BACH2	20.1908	1.71928	1.49237e-88	DOCK3	23.316	1.99522	3.80354e-118	RGL1	4.96197	0.998071	7.31295e-06	CLVS1	22.7002	1.14553	5.1786e-112	KCNB2	8.94712	1.00263	2.23523e-18	PKNOX2	8.68785	5.38959	2.29749e-16	SUGP2	4.57185	0.894291	0.000533851
ZMYND8	8.38654	1.57188	6.18256e-15	VAV3	4.99019	3.66105	5.05706e-05	RAPGEF1	6.95881	1.49911	2.76592e-10	CEP152	20.1805	2.59544	1.83043e-88	SRSF4	23.2042	1.42237	5.12336e-117	BICD1	4.94786	0.435059	7.83051e-06	IGFBPL1	22.6404	1.59631	2.00463e-111	SKIV2L2	8.92607	1.06473	2.69741e-18	PHLDA1	8.67833	5.05615	2.48576e-16	GNA12	4.56532	0.88503	0.000548315
NIFK	8.38487	1.8008	6.23986e-15	MEF2A	4.98027	1.66537	5.28795e-05	PIP4K2A	6.95437	1.64118	2.84535e-10	RGMB	20.1713	1.61503	2.19415e-88	RPRD2	23.1571	1.41043	1.52334e-116	IGSF21	4.91514	2.25837	9.17851e-06	NLK	22.6295	1.41339	2.55273e-111	ZFPM2	8.89471	0.850438	3.56628e-18	SIK2	8.60562	2.01562	4.64082e-16	CACNA1C	4.56209	0.786143	0.00055439
RP11-444D3.1	8.34907	1.99645	8.41268e-15	MFSD2A	4.97446	5.8566	5.43094e-05	WWP1	6.8928	1.98816	4.33941e-10	PRDM5	20.1338	2.04563	4.65549e-88	ANK2	23.0816	1.37838	8.66642e-116	LTBP3	4.90455	1.40832	9.64764e-06	PRRC2B	22.6227	1.08067	2.96432e-111	RSRC1	8.85595	0.30927	5.03591e-18	CFH	8.57178	6.41339	6.15472e-16	PACS1	4.56008	0.737561	0.000557309
NLK	8.3369	1.58867	9.235e-15	CDYL2	4.97298	4.25888	5.45439e-05	RIN3	6.88888	4.39166	4.43284e-10	HMGB2	20.123	2.06043	5.75734e-88	WBSCR17	23.075	1.57093	1.00421e-115	TPD52L2	4.89629	1.18703	1.00208e-05	VGLL4	22.6151	1.36607	3.51008e-111	LDHB	8.85174	1.3441	5.22616e-18	AKAP12	8.55191	3.45254	7.26002e-16	CTNNA3	4.55858	1.02116	0.00055886
DOCK10	8.31696	2.06345	1.08766e-14	DOCK1	4.95804	1.99905	5.85224e-05	TBC1D5	6.80744	0.819441	7.71029e-10	G2E3	20.1054	2.04765	8.17644e-88	ANTXR1	22.9056	1.51934	4.95278e-114	RIN2	4.89351	1.3676	1.01514e-05	TMEM108	22.6142	0.746043	3.56674e-111	CTNND2	8.82352	0.092765	6.70258e-18	TRPS1	8.52976	1.15396	8.71114e-16	LYST	4.55567	0.859437	0.000564209
FBXL7	8.28693	1.49254	1.38715e-14	ADAMTS9	4.95596	3.70383	5.89586e-05	RHBDF2	6.78754	7.07251	8.77072e-10	LMO7	20.0803	2.46064	1.34791e-87	DIAPH2	22.8797	1.41765	8.91795e-114	C17orf70	4.88152	2.34569	1.07446e-05	SNAP91	22.6054	1.20814	4.33456e-111	FILIP1L	8.81585	1.76897	7.16623e-18	NOTCH2	8.47662	1.77666	1.3706e-15	AC016768.1	4.53871	1.10251	0.000608929
VAMP7	8.28335	2.28501	1.42271e-14	EFR3B	4.92437	3.29573	6.91049e-05	DENND1A	6.77759	0.910544	9.36747e-10	EPHA6	20.0797	1.95146	1.35851e-87	FBXL2	22.8251	1.72148	3.10094e-113	RABL6	4.85738	1.23468	1.20717e-05	MAP4	22.5803	1.18362	7.60663e-111	PAX6	8.80975	0.861247	7.56167e-18	PKP4	8.43255	1.62226	1.99016e-15	RXRA	4.53416	0.886148	0.00061954
FRMD5	8.27713	2.69988	1.49193e-14	SLC26A3	4.92216	2.26859	6.96621e-05	LITAF	6.7703	4.0865	9.82133e-10	NCAPH	20.0763	3.87124	1.44743e-87	STOX2	22.8027	1.73126	5.14376e-113	GPSM1	4.85509	1.42434	1.2202e-05	HS6ST1	22.5749	1.60391	8.55213e-111	FAM126A	8.68216	0.973644	2.30609e-17	ENPEP	8.42957	6.03935	2.03674e-15	NPLOC4	4.53314	0.862105	0.000619869
FAM135B	8.25974	2.68675	1.71814e-14	CTNNB1	4.90569	1.69234	7.52825e-05	IQGAP1	6.73761	1.9608	1.21573e-09	SETD5-AS1	20.0508	1.59254	2.40694e-87	GNG2	22.7652	2.00678	1.20631e-112	CDC34	4.78528	1.9341	1.69375e-05	MTMR1	22.5357	1.3687	2.06421e-110	MGEA5	8.51943	0.812051	9.35807e-17	ITPR2	8.3951	2.63941	2.71997e-15	ZNF529	4.53109	0.761734	0.000623285
ARHGEF3	8.25833	2.05402	1.73032e-14	PARVB	4.90174	3.43685	7.65654e-05	FPR3	6.71959	7.69474	1.36775e-09	ERC2	20.0362	1.65187	3.21199e-87	AC004540.5	22.7475	1.41103	1.79649e-112	HFM1	4.78483	0.35898	1.69692e-05	CACNA2D2	22.4534	2.474	1.31456e-109	MET	8.44731	2.20388	1.72845e-16	ZBTB16	8.37673	4.04058	3.17241e-15	SRRM3	4.52257	1.13372	0.000646175
PREX2	8.23811	2.20989	2.03982e-14	RBPMS	4.89072	3.07026	8.07168e-05	RAD51B	6.71624	1.07196	1.39115e-09	NSF	19.9786	1.82702	1.01452e-86	NEGR1	22.6807	1.47947	8.1745e-112	EYA1	4.732	0.579016	2.17096e-05	SCGB2B2	22.4483	1.49918	1.46926e-109	OOEP	8.43365	1.04781	1.93911e-16	RASAL2	8.33338	1.32896	4.51706e-15	C6orf106	4.5209	0.959318	0.000648563
ASCC1	8.23388	2.24682	2.10332e-14	ZNF521	4.89006	1.50227	8.07301e-05	MFSD1	6.70564	2.74505	1.49156e-09	DGCR8	19.9673	1.78831	1.26496e-86	AC074363.1	22.6604	2.62599	1.28919e-111	SHISA6	4.73071	3.34816	2.18399e-05	AC159540.1	22.4017	1.16241	4.16875e-109	SBSPON	8.42431	1.72199	2.09845e-16	ITIH2	8.19808	6.62871	1.38523e-14	SCN3A	4.51927	1.26857	0.000650845
DDR2	8.23164	2.31787	2.13329e-14	ATP8B1	4.88862	4.35646	8.08925e-05	TGFBR2	6.68367	2.66041	1.72308e-09	UBA2	19.9271	1.67185	2.8161e-86	PRRT2	22.6409	1.39768	1.9991e-111	MAN1C1	4.71709	1.85677	2.32984e-05	ARHGEF9	22.3025	1.16053	3.82302e-108	ARMC9	8.41799	0.938284	2.21219e-16	LTBP2	8.14242	6.39266	2.18255e-14	ESRRG	4.5173	0.860668	0.000653651
LINC01060	8.22406	1.60981	2.26215e-14	FCHO2	4.88143	2.13324	8.3545e-05	AXL	6.61497	5.89119	2.72384e-09	SPC24	19.7861	3.42627	4.63723e-85	CRIM1	22.5815	2.20042	7.64656e-111	ZFPM2	4.70021	0.708028	2.51634e-05	RP11-79E3.3	22.107	2.14063	2.93802e-106	HS6ST3	8.3528	2.39419	3.82224e-16	TENM4	8.08547	3.22665	3.42668e-14	RALGPS1	4.51659	0.831503	0.000653651
SYNE1	8.21892	1.88337	2.35031e-14	TEK	4.87977	5.33141	8.37218e-05	ASAH1	6.59215	2.74545	3.16818e-09	ALMS1	19.7789	1.65247	5.31938e-85	SLC44A5	22.539	1.80397	1.98879e-110	DIAPH3	4.69159	0.708148	2.61961e-05	UNC13A	21.8496	1.58938	8.4723e-104	IMMP1L	8.34431	1.07651	4.10234e-16	CNTNAP2	8.06277	1.51461	4.10911e-14	ADD1	4.5151	0.741901	0.000655534
LTBP1	8.20637	2.92385	2.59768e-14	LDLRAD4	4.87103	2.7932	8.72359e-05	SLA	6.58778	6.71684	3.25316e-09	UTRN	19.7674	1.72155	6.65783e-85	NKAIN3	22.5237	1.3841	2.79317e-110	HIP1	4.69005	1.50337	2.63841e-05	MLLT6	21.8139	1.58229	1.84279e-103	CENPK	8.30691	1.25247	5.5998e-16	PPAP2A	8.06036	1.84515	4.1817e-14	CHFR	4.51198	1.15069	0.000660946
NHSL1	8.20494	1.6582	2.61687e-14	FGD5	4.86025	6.69027	9.18076e-05	ABHD12	6.56774	2.49535	3.71177e-09	SF3B3	19.7297	1.76947	1.39854e-84	SLC24A3	22.4484	1.77157	1.51774e-109	DHRSX	4.68657	0.945857	2.6796e-05	IRAK1BP1	21.6567	1.17892	5.63147e-102	RPL18	8.22887	0.915409	1.06887e-15	SMG6	8.04615	1.70745	4.66594e-14	RALGDS	4.51161	0.814323	0.000660946
RUNX1	8.18672	1.81313	3.03101e-14	FZD4	4.8597	6.66813	9.18076e-05	CAMK1D	6.51824	1.33613	5.12426e-09	HJURP	19.7069	3.71275	2.18216e-84	HDAC8	22.406	1.37286	3.92102e-109	PPP6R3	4.68387	0.690117	2.71093e-05	SNURF-1	21.645	1.19032	7.22012e-102	RP11-731F5.1	8.17356	5.89127	1.68437e-15	HMCN1	8.02961	2.35436	5.31717e-14	DPYSL3	4.50887	0.967818	0.000666411
FAM184A	8.13709	1.84963	4.53092e-14	ST5	4.85757	2.92767	9.25103e-05	ARL15	6.5135	0.910526	5.27335e-09	WBSCR17	19.6923	1.62123	2.90155e-84	PSMG4	22.3813	1.58745	6.79174e-109	BCAR1	4.67209	1.85129	2.8569e-05	MAML1	21.5295	1.39928	8.75539e-101	GSTP1	8.14117	2.10071	2.18792e-15	PTEN	8.00842	1.64465	6.29082e-14	YY1AP1	4.50774	0.909225	0.000666411
WSB1	8.13191	1.49065	4.70775e-14	CGNL1	4.80708	2.93033	0.000117869	AFF1	6.48494	1.62403	6.33961e-09	MPPED2	19.6487	2.77569	6.8255e-84	PTPRK	22.3036	0.986551	3.84899e-108	CNTN5	4.65836	1.8514	3.04033e-05	HERC4	21.5212	1.03107	1.04293e-100	RP4-777D9.2	8.13703	2.60855	2.26317e-15	KIAA1217	7.9539	2.43354	9.70134e-14	PFKFB3	4.50727	1.01539	0.000666411
UTRN	8.12973	1.70974	4.77215e-14	BAZ2B	4.8069	1.1578	0.000117869	CYTH1	6.46607	1.85737	7.163e-09	ZNF536	19.633	1.49064	9.25644e-84	NAV3	22.2944	2.98886	4.70217e-108	SEMA6D	4.62934	0.0764089	3.46598e-05	CTNNB1	21.4916	1.25484	1.96434e-100	NOX4	8.0981	1.535	3.10692e-15	PDE1A	7.95209	1.45288	9.80212e-14	ZC3H11A	4.49923	0.719094	0.000689341
2011-09-01	8.12907	1.55371	4.77692e-14	DISC1	4.78236	1.6038	0.000131998	DIP2B	6.44377	1.22223	8.27599e-09	MKL2	19.5973	1.60581	1.85738e-83	RP11-444D3.1	22.2783	2.05496	6.71218e-108	SPOCK1	4.59818	1.14222	3.98642e-05	TUSC3	21.4433	1.12174	5.51243e-100	VPS28	7.89634	1.48058	1.56376e-14	NR3C1	7.75358	1.91167	4.62679e-13	GPATCH8	4.49162	0.834175	0.000710845
GRIK1	8.11958	1.57824	5.14312e-14	USP6NL	4.76435	2.10111	0.000143053	CBL	6.43426	2.57663	8.78601e-09	STT3B	19.5815	1.78261	2.52244e-83	ELAVL3	22.1595	1.43225	9.40208e-107	ENO2	4.59787	1.65937	3.99089e-05	PCBP3	21.4169	0.970367	9.67995e-100	STEAP1B	7.88758	0.534826	1.67495e-14	TFPI	7.73966	6.62289	5.14138e-13	PCDH15	4.49099	2.91873	0.000710845
WBSCR17	8.09134	1.61449	6.45987e-14	LINGO1	4.75611	2.44638	0.000148564	ST3GAL6	6.41367	3.13697	9.97458e-09	DOCK10	19.5661	2.03211	3.39911e-83	ROR2	22.1423	1.95758	1.36677e-106	TRAPPC9	4.59696	0.762774	4.00521e-05	KIAA0020	21.3667	1.01912	2.82384e-99	CTC-471J1.9	7.68355	1.75772	8.20046e-14	SEC24D	7.7279	1.97531	5.62793e-13	RP5-864K19.4	4.4865	0.93251	0.000720828
TGFBR3	8.08349	3.37178	6.8597e-14	MTSS1	4.73713	1.68199	0.000161718	SASH1	6.38944	2.33759	1.16257e-08	DNMT1	19.5612	2.18003	3.72131e-83	NRP1	22.1217	2.00101	2.14688e-106	PAPD7	4.59183	1.06714	4.09584e-05	RP13-188A5.1	21.3543	1.75856	3.67143e-99	RPS21	7.67589	1.79459	8.69484e-14	CCDC102B	7.72712	2.45648	5.6509e-13	RAB11FIP3	4.48632	0.805409	0.000720828
FTO	8.07394	1.45524	7.38611e-14	SIPA1L1	4.72198	1.90585	0.000173214	SRGAP2	6.38839	0.919781	1.16728e-08	TBC1D1	19.5154	1.60349	9.08818e-83	CMIP	22.117	1.38747	2.37605e-106	NTM	4.56152	1.39085	4.689e-05	CBFA2T3	21.3189	2.02348	7.78435e-99	PDLIM7	7.64921	1.57259	1.0678e-13	SPSB1	7.71398	5.97042	6.2388e-13	PRKCA	4.48431	0.907146	0.000724776
MYO9A	8.05531	1.64139	8.56548e-14	PRKD2	4.71338	3.22373	0.000179625	ZFP36	6.37337	5.45051	1.27694e-08	UACA	19.512	1.58642	9.68158e-83	KCNQ1OT1	22.0782	1.48287	5.58102e-106	CAMK2B	4.55589	2.48386	4.81095e-05	MGLL	21.3124	1.30442	8.91089e-99	NDUFA3	7.63995	2.14024	1.14509e-13	YAP1	7.68725	2.43738	7.59733e-13	SLAIN1	4.48243	0.945159	0.000728316
COLEC12	8.03655	3.60539	9.94088e-14	RNF144B	4.69754	5.11914	0.000192998	SESN1	6.36135	2.0687	1.3738e-08	CDCA8	19.5073	3.42206	1.05476e-82	TMEM57	21.9165	1.48186	1.96217e-104	SH3RF3	4.54217	1.08614	5.11057e-05	PKIB	21.2899	1.79283	1.43356e-98	GAPDH	7.50415	1.03206	3.20881e-13	CHSY3	7.64425	2.91874	1.05573e-12	FGFR1	4.47813	1.07511	0.000740222
SMIM12	8.02594	1.69551	1.07933e-13	TSC22D1	4.6553	1.61932	0.000235738	LRP1	6.33868	2.53271	1.58286e-08	WDPCP	19.4918	1.52708	1.42377e-82	SLC39A10	21.9002	1.39563	2.79719e-104	GRIK5	4.53131	1.27568	5.37271e-05	RGMB	21.2774	1.15623	1.865e-98	FAM198B	7.41173	0.254159	6.41816e-13	LINC01088	7.62952	1.96196	1.17898e-12	CAMK1D	4.47689	0.809449	0.000741616
RP11-266O8.1	8.02525	4.46652	1.08073e-13	ADAM10	4.65343	1.91604	0.000237198	MED13L	6.29537	0.792498	2.0833e-08	PKP4	19.4891	1.64563	1.49375e-82	PNRC1	21.8488	1.93505	8.59407e-104	AGAP3	4.52965	1.13583	5.41287e-05	ZFP90	21.2193	1.27211	6.40084e-98	CHD7	7.34271	-0.118273	1.06683e-12	MXRA8	7.59085	4.30684	1.57084e-12	SORCS3	4.47405	1.49355	0.000745704
PHYKPL	8.00114	1.61877	1.30932e-13	AKAP13	4.63398	1.3701	0.000258374	EPB41L3	6.28456	1.93256	2.22745e-08	AGAP1	19.4573	1.51765	2.76478e-82	CATSPERG	21.8435	2.14944	9.59523e-104	GNG4	4.52661	0.944279	5.47931e-05	QKI	21.2055	1.02459	8.55467e-98	LPPR1	7.27339	0.857885	1.77358e-12	MAGI2	7.57812	1.08831	1.72668e-12	JPH4	4.47127	1.27101	0.00075255
ILDR2	7.99437	3.62349	1.37746e-13	AC007319.1	4.62466	4.64474	0.000269504	SLC4A7	6.27917	1.25294	2.2998e-08	FGFR1OP	19.4551	1.80878	2.87307e-82	TTLL7	21.8254	1.42573	1.42163e-103	DSCAM	4.52202	0.485599	5.59128e-05	RP11-284M14.1	21.2016	1.21525	9.25634e-98	RHOJ	7.20982	1.70735	2.81665e-12	ANXA2	7.54721	3.69708	2.18134e-12	KIAA0556	4.4699	0.925047	0.000754489
NRD1	7.9914	1.44118	1.4052e-13	WWC2	4.6086	2.9968	0.000289512	BLNK	6.25446	7.28804	2.66971e-08	CDK1	19.4344	2.84459	4.28301e-82	PLXDC2	21.7916	1.35489	2.96062e-103	RANGAP1	4.50345	1.84176	6.07239e-05	FRMPD3	21.1363	1.4352	3.68476e-97	HCN1	7.11899	2.06081	5.40399e-12	TMEM132C	7.51756	4.40516	2.70073e-12	NEK1	4.46623	0.784904	0.000764582
SYNDIG1	7.98504	1.58595	1.47333e-13	PIK3R3	4.59812	1.53747	0.000302732	HLA-B	6.23562	4.36461	2.99989e-08	ZMYM1	19.4194	1.95187	5.72135e-82	CECR2	21.7858	1.29257	3.34375e-103	ADARB1	4.47727	1.1537	6.80963e-05	ALMS1	21.1053	1.30822	7.07217e-97	RPLP2	7.10847	1.08994	5.82296e-12	CBLB	7.51143	1.19172	2.82477e-12	DST	4.45735	0.787229	0.000793432
NCALD	7.98037	1.77621	1.52384e-13	RP11-187O7.3	4.59557	4.0468	0.000304757	EPS15	6.20916	1.29586	3.53252e-08	TENM3	19.4139	1.17801	6.33653e-82	APBA1	21.7486	2.19195	7.49459e-103	LINC00486	4.44414	0.676799	7.86646e-05	SFRP1	21.0578	1.10116	1.92383e-96	CDHR1	7.08191	1.95562	7.03235e-12	PHLDB1	7.48936	4.11435	3.31708e-12	TNR	4.45666	4.91378	0.000793432
MKL1	7.97855	1.52212	1.54001e-13	EXOC6	4.59556	1.92452	0.000304757	CCND3	6.19751	2.35889	3.79406e-08	KHDRBS2	19.4047	1.57701	7.54673e-82	SCARB2	21.7454	1.33429	8.01152e-103	HS3ST3A1	4.43085	4.48416	8.33452e-05	UBE2E1	20.9943	1.1922	7.30484e-96	TMA16	7.07267	1.19249	7.50542e-12	TENC1	7.4748	3.84516	3.68476e-12	FHOD3	4.45058	0.805504	0.000813154
ACSS3	7.96341	2.43587	1.73353e-13	ZFP36	4.59089	5.18226	0.000310781	ST8SIA4	6.18124	2.16405	4.19545e-08	RALGPS1	19.3581	1.64937	1.85633e-81	CLVS2	21.74	1.40786	8.98131e-103	PCBP4	4.42439	1.43272	8.57492e-05	DIP2C	20.9398	1.03516	2.28258e-95	AL009178.1	6.97241	2.66038	1.52241e-11	MYOF	7.40332	5.14152	6.25831e-12	SNX25	4.44756	0.774	0.000818474
FOXO1	7.9471	2.6652	1.96959e-13	SLCO2B1	4.58271	1.33585	0.000321386	AAK1	6.16806	1.24104	4.54847e-08	RTKN2	19.3574	2.31408	1.87626e-81	KLHL29	21.6228	1.47198	1.14084e-101	FHOD3	4.42269	0.904004	8.63112e-05	OPHN1	20.9253	1.02463	3.08335e-95	SLC25A6	6.93324	1.5368	1.99817e-11	RP11-383H13.1	7.34513	1.86037	9.57738e-12	VPS54	4.44756	0.687646	0.000818474
SLC22A3	7.92399	5.56658	2.36305e-13	HIPK3	4.53979	2.19535	0.000390996	ARPC2	6.1669	1.95492	4.5579e-08	MPHOSPH9	19.3401	1.55694	2.61418e-81	BEND7	21.5946	1.68702	2.09191e-101	SCN1B	4.41557	2.81848	8.88886e-05	FAM19A2	20.894	1.51864	5.91862e-95	ESR2	6.87709	0.705889	2.95221e-11	VCAN	7.286	1.75801	1.47674e-11	CHD9	4.44662	0.778533	0.000818953
PTN	7.9193	3.41198	2.43911e-13	VIM	4.51908	2.2927	0.000426539	TAB2	6.16401	1.50586	4.62999e-08	RIF1	19.2905	1.49664	6.80344e-81	RARB	21.5681	1.52077	3.69199e-101	LPP	4.41301	0.176671	8.98529e-05	LINC00461	20.8491	1.04979	1.50287e-94	PDLIM5	6.83838	0.994435	3.85646e-11	IL34	7.26928	5.90512	1.66222e-11	C17orf51	4.44565	0.718489	0.000819597
MAP2K5	7.91903	1.42871	2.43911e-13	PIK3C2A	4.51224	1.67951	0.000439334	JAZF1	6.15873	1.5559	4.77444e-08	PHIP	19.2881	1.45223	7.09456e-81	RP11-287D1.3	21.5477	2.28614	5.71376e-101	ANK3	4.39678	1.32669	9.63315e-05	ZMIZ1	20.8248	1.18583	2.48678e-94	RP11-324E6.6	6.79808	3.7097	5.07754e-11	UTRN	7.26762	1.53486	1.67969e-11	MCPH1	4.44287	0.682142	0.000824115
CRTC3	7.90367	1.67999	2.74836e-13	PITPNC1	4.51066	2.01585	0.000441413	AHR	6.13219	4.73767	5.58542e-08	CCDC88A	19.2611	1.5415	1.18908e-80	DPP10	21.5286	1.58351	8.59373e-101	MAP1B	4.38473	0.160636	0.000101549	SLC44A5	20.8129	1.50123	3.17786e-94	ZEB2	6.73993	0.680267	7.53328e-11	IFI44L	7.26414	4.88157	1.71728e-11	SCAP	4.43711	1.16931	0.000843355
ST5	7.87013	2.63743	3.58091e-13	SMAD1	4.49828	1.93216	0.000464122	NR3C1	6.13019	1.78613	5.64162e-08	FANCL	19.2572	1.55197	1.27777e-80	PTPRO	21.5112	2.08644	1.24601e-100	PCNXL3	4.37716	2.46339	0.00010476	LRBA	20.8096	0.985563	3.38896e-94	NCOR1	6.73981	0.757364	7.53784e-11	SPRED1	7.26311	1.74839	1.72725e-11	CBFA2T3	4.43541	0.826739	0.000846928
KIF21A	7.86869	1.48497	3.60777e-13	BMP2K	4.465	1.881	0.000538105	PTPRE	6.08948	3.03108	7.24365e-08	ABCB5	19.243	1.95	1.67214e-80	UBE2E2	21.4894	1.31307	1.98655e-100	HRK	4.36321	2.55707	0.000111285	RAD51B	20.791	1.05805	4.97259e-94	EMD	6.65881	1.19491	1.29947e-10	AMOTL1	7.25239	1.99506	1.86629e-11	TSSC1	4.42565	0.848531	0.000882882
ACYP2	7.86667	1.4249	3.65189e-13	NOX4	4.46135	2.5473	0.000544189	DMXL2	6.07226	1.31144	8.02433e-08	PKD2	19.2221	1.56858	2.49296e-80	SPTAN1	21.4791	1.7291	2.46991e-100	GPR143	4.35707	2.63075	0.000114176	SYT7	20.7612	1.33439	9.22096e-94	HIST1H1D	6.53151	2.59441	3.01068e-10	EFNB2	7.23881	4.20221	2.04811e-11	HK1	4.41521	1.21053	0.000923201
ZNF638	7.86099	1.44223	3.8062e-13	USP53	4.46102	3.52015	0.000544189	DENND3	6.06416	3.85952	8.39654e-08	WSB1	19.2196	1.56494	2.60822e-80	TSN	21.4617	1.4662	3.57103e-100	CADPS2	4.3547	1.23562	0.000115299	C1orf63	20.7039	1.04636	3.02443e-93	DYNC2H1	6.44555	0.979524	5.26779e-10	WWC2	7.21963	2.84323	2.33345e-11	SLC14A1	4.40986	1.51849	0.000942875
DCLK1	7.85224	1.58627	4.06517e-13	THSD4	4.46064	3.50302	0.000544189	C20orf194	6.0042	1.19518	1.20798e-07	GNG4	19.2056	1.67787	3.39762e-80	TPTEP1	21.4556	1.87438	4.06209e-100	RP11-282I1.1	4.33655	1.10973	0.00012438	FOXK2	20.6603	1.28503	7.43704e-93	LRRK1	6.29051	1.16236	1.41892e-09	MACF1	7.21723	0.798755	2.37082e-11	C1orf52	4.39765	0.824342	0.000985876
LINC00461	7.84425	1.49138	4.31546e-13	IKBKB	4.45562	2.1853	0.000553267	FOXP1	5.98865	0.871421	1.32271e-07	GNB1	19.1999	1.47426	3.77958e-80	DPYSL5	21.4295	1.50341	7.08929e-100	SETBP1	4.3296	0.0610339	0.000128237	MAP2K5	20.657	1.10603	7.9284e-93	LINC00925	6.26171	1.03658	1.70176e-09	MED13L	7.21082	0.770488	2.4763e-11	UPF3A	4.39705	0.826183	0.000985876
DLG2	7.83517	1.45798	4.62077e-13	NPAS2	4.42985	4.36899	0.00061878	HCK	5.97314	7.21498	1.44401e-07	FANCA	19.1798	1.95038	5.5439e-80	MIR181A1HG	21.4145	1.92926	9.7278e-100	TCF12	4.32395	0.141344	0.000131161	ARHGEF26	20.6118	1.36288	2.01329e-92	GLI3	6.21401	1.02631	2.29719e-09	DHRS3	7.21002	5.12421	2.4864e-11	FAM85B	4.38925	1.15706	0.00101547
ZNF586	7.8279	1.42026	4.8768e-13	TIMP3	4.42356	3.25162	0.000635436	DISP1	5.96467	1.38595	1.5135e-07	CNTNAP2	19.1707	1.68839	6.57761e-80	PRDM8	21.3593	1.95144	3.16871e-99	INO80D	4.32111	1.04457	0.000132724	DPYD	20.6103	1.01897	2.06548e-92	CTSF	6.15009	1.87946	3.4199e-09	OSBPL10	7.20458	4.75054	2.58318e-11	NKAIN4	4.38907	0.863241	0.00101547
NFASC	7.81779	1.46069	5.2639e-13	EML1	4.40121	3.00674	0.000697278	PALD1	5.94952	2.46429	1.65226e-07	ARHGAP11A	19.1615	2.79258	7.81327e-80	KLF7	21.2696	1.33526	2.14165e-98	FBXW5	4.29901	1.89732	0.000145635	NKTR	20.6026	1.02113	2.41398e-92	SRSF2	6.11731	1.19174	4.1859e-09	PLXDC1	7.1993	5.97982	2.6781e-11	C10ORF68	4.38286	0.666213	0.00104117
RP11-286B14.1	7.80379	5.78357	5.85975e-13	ICA1	4.39562	3.80133	0.000711781	HLA-DPB1	5.94419	6.79756	1.70276e-07	ARHGAP33	19.1584	1.95834	8.25215e-80	FBXO11	21.2686	1.25677	2.18208e-98	CA10	4.29891	3.36962	0.00014565	PHF14	20.5842	0.971696	3.51798e-92	CDC37	6.10624	1.07926	4.48367e-09	MYO10	7.19918	3.05981	2.6781e-11	CACNB4	4.38121	1.02777	0.00104537
SCD5	7.76963	2.10832	7.64768e-13	PHLDB1	4.38007	4.18255	0.000760626	WASF2	5.91733	1.19363	1.99563e-07	SIMC1	19.1577	1.48686	8.33488e-80	THRB	21.2484	1.41767	3.34178e-98	MT-CO3	4.27579	0.739236	0.000160555	FAM222B	20.5313	1.3829	1.03789e-91	ATM	6.08412	0.952764	5.1323e-09	PICALM	7.18552	1.39526	2.95468e-11	NTRK2	4.3784	3.44252	0.00105365
ESRRG	7.75136	1.50175	8.79907e-13	SAMD5	4.37696	3.29535	0.000769559	RAP1A	5.9128	1.55655	2.04634e-07	ELAVL3	19.1536	1.54597	8.97613e-80	PGBD5	21.1119	1.59151	6.03003e-97	RBP1	4.27167	1.51043	0.000163142	UACA	20.5078	1.19302	1.67717e-91	MEG3	5.83992	0.706233	2.21481e-08	COL16A1	7.17145	6.26016	3.26924e-11	PHLPP1	4.37796	1.63145	0.00105365
FNIP2	7.73773	1.79807	9.72017e-13	CTD-3179P9.1	4.3747	3.64017	0.000773646	CYFIP1	5.88854	1.15059	2.35915e-07	PHF19	19.1468	2.25727	1.0198e-79	ACYP2	21.0854	1.29779	1.05113e-96	AC105402.4	4.24793	3.07923	0.000179914	ARL15	20.4946	0.975294	2.19472e-91	UBA52	5.83133	1.02596	2.32916e-08	LHFPL2	7.15749	1.63199	3.61351e-11	PPAP2A	4.37664	0.852106	0.00105633
ARHGEF9	7.7336	1.39131	1.0003e-12	LAMC1	4.37204	1.82602	0.000781153	PTEN	5.8643	1.36237	2.71125e-07	NCAPD2	19.1422	2.71299	1.10905e-79	TET1	21.0633	1.28747	1.67055e-96	DARC	4.24373	2.5022	0.000182892	STMN2	20.4715	1.03808	3.51254e-91	ARHGAP32	5.79694	0.94265	2.84763e-08	ADAMTS12	7.14589	1.86783	3.91839e-11	LPIN1	4.37018	0.927383	0.00108196
LMO4	7.72806	1.62272	1.04081e-12	PTPN14	4.36974	3.58942	0.000787432	OSBPL3	5.82918	1.94317	3.31197e-07	ARID1A	19.1351	1.47784	1.26596e-79	DYNC1I1	21.0495	1.48699	2.22669e-96	FLNC	4.2291	1.86851	0.000194173	AC012309.5	20.457	1.6332	4.70732e-91	PPIA	5.78138	0.844064	3.11922e-08	F2R	7.14317	3.05456	3.98471e-11	CPNE8	4.36989	0.882573	0.00108196
ZMAT1	7.72583	1.61831	1.05517e-12	TIE1	4.3671	7.49525	0.000794988	SEC14L1	5.82901	1.65145	3.31197e-07	RBMX	19.1327	1.46026	1.32117e-79	DPYSL2	21.0476	1.35092	2.31245e-96	BRD9	4.20671	0.931824	0.000212889	ZMYND8	20.4363	1.16811	7.16696e-91	RP11-305B6.3	5.70645	1.40564	4.81863e-08	IQSEC1	7.13012	2.72471	4.35659e-11	OPCML	4.36487	0.84508	0.00110329
GMPR	7.72433	3.70774	1.06366e-12	PEAK1	4.359	2.2477	0.000822902	ITGAX	5.8273	9.2973	3.33486e-07	BUB1B	19.0803	3.05859	3.59104e-79	MAP3K13	21.0132	1.59306	4.75377e-96	STK32B	4.19337	2.00016	0.000224922	CTD-2047H16.4	20.4269	1.54243	8.66469e-91	SERPINF1	5.68471	2.95557	5.45791e-08	GPR116	7.12013	5.75321	4.66831e-11	RP11-1114A5.4	4.35997	0.756639	0.00112234
GRK5	7.72027	2.8063	1.09391e-12	BCAR3	4.34596	2.33003	0.000871182	PAG1	5.81654	2.18233	3.53517e-07	MRPS6	19.068	1.74754	4.52558e-79	NTNG1	20.973	1.6964	1.10246e-95	DGKQ	4.17253	3.65104	0.00024516	SRSF4	20.4196	1.04388	1.00196e-90	NAT9	5.64254	1.52141	6.92552e-08	FSTL1	7.0987	2.53095	5.44291e-11	BNIP3L	4.35891	0.86104	0.00112234
SERPINE2	7.70311	2.698	1.24671e-12	CLIC4	4.3362	1.9385	0.000906206	DLEU7-AS1	5.80491	4.28227	3.78056e-07	H2AFY	19.0605	1.6513	5.19965e-79	CTTNBP2	20.9694	1.9649	1.18422e-95	LCNL1	4.16373	2.22741	0.00025432	PRKAR1B	20.4109	1.43402	1.19334e-90	CT60	5.63774	1.27396	7.11766e-08	OSBPL9	7.09606	1.30485	5.53816e-11	SLC6A16	4.3552	0.901154	0.00113738
ZDHHC21	7.6962	1.36691	1.3111e-12	PRKCE	4.331	2.07919	0.000925586	MAP3K8	5.80243	5.41796	3.82794e-07	FOXM1	19.0373	3.58109	8.07954e-79	MAML3	20.9532	1.00147	1.66033e-95	PTP4A3	4.15603	2.1962	0.000262641	TMEM144	20.3987	1.04084	1.52648e-90	MYL6	5.5812	0.809726	9.79504e-08	RRBP1	7.09529	2.85477	5.55949e-11	ADAMTS14	4.35334	0.944084	0.00114133
FOXN3	7.69465	1.45634	1.32212e-12	EMP1	4.32794	6.632	0.000936187	TMSB4X	5.79414	1.40073	3.99388e-07	RP11-120J1.1	19.0208	1.52513	1.10268e-78	CUEDC1	20.883	1.76371	7.20811e-95	EPB41L4A	4.13504	0.718825	0.000286183	ZMYM4	20.3618	0.967544	3.23066e-90	CRIP2	5.55826	0.823696	1.11405e-07	DGKH	6.99561	1.62864	1.12207e-10	RNF216	4.35295	0.775948	0.00114133
NOTCH2	7.67988	1.59387	1.47289e-12	RASGEF1B	4.32089	1.49264	0.000963766	NAIP	5.78758	0.953524	4.14341e-07	HNRNPL	19.0084	1.78903	1.38901e-78	ZNF549	20.8745	1.57373	8.56881e-95	DGCR8	4.07733	1.01994	0.000360358	SBF2	20.354	0.994801	3.77349e-90	ZNF273	5.51863	1.75393	1.39077e-07	SLC29A1	6.95341	3.52216	1.49713e-10	ZNF528	4.35196	0.703166	0.00114262
MAP4	7.67205	1.39034	1.55992e-12	NXN	4.31354	2.63514	0.000991962	STX7	5.77631	1.99402	4.4204e-07	TEAD1	19.003	1.45947	1.5359e-78	ARHGEF9	20.8108	1.28877	3.23256e-94	TNPO2	4.05222	1.02537	0.000397916	SRRM4	20.2613	1.01821	2.47714e-89	WDR72	5.50779	1.2103	1.47749e-07	ITGB1	6.93828	1.57689	1.65574e-10	SAMD11	4.34893	0.913332	0.00115462
HDAC8	7.66448	1.41728	1.64265e-12	MTUS1	4.31029	2.56043	0.00100414	FTL	5.76394	1.69498	4.73512e-07	SRRM4	18.9924	1.5276	1.87241e-78	ZBTB46	20.7836	1.48374	5.6742e-94	MAN2C1	4.02484	1.44129	0.0004433	GPM6B	20.2571	1.15155	2.68522e-89	NGFRAP1	5.47793	0.905641	1.7418e-07	RFTN1	6.90569	2.90568	2.05647e-10	RP11-885B4.1	4.34575	1.18301	0.00116756
PPCDC	7.6424	1.43922	1.94353e-12	MIR181A1HG	4.30467	1.89339	0.00102746	ELL2	5.7541	3.56897	4.98503e-07	PLCL2	18.9766	1.49232	2.51641e-78	MAP1B	20.6827	1.242	4.60139e-93	GTF2IRD2B	4.02468	1.55473	0.000443315	TUBA1A	20.2444	0.985925	3.46643e-89	NGFR	5.4771	1.98469	1.74971e-07	PTPRE	6.89377	3.19753	2.22543e-10	CSNK1D	4.3419	0.674725	0.00118423
COG7	7.63724	1.77242	2.00853e-12	ZFHX3	4.30112	2.33538	0.00104153	RABGAP1L	5.75267	0.783341	5.01592e-07	AGBL4	18.9759	1.52364	2.54188e-78	ZNF423	20.6501	1.30978	9.01421e-93	DGCR5	3.98075	1.59388	0.000527111	URI1	20.2387	0.94133	3.87187e-89	EIF2S3	5.46207	1.253	1.90181e-07	ITGA8	6.8845	5.47856	2.36373e-10	TSEN2	4.33721	0.700576	0.00120576
SETD2	7.63723	1.39321	2.00853e-12	MGAT4A	4.29579	2.23574	0.00106169	ITSN1	5.75133	1.14648	5.04442e-07	KIF5B	18.953	1.80956	3.91622e-78	NKAIN1	20.6418	1.49332	1.06531e-92	PITPNM2	3.97122	1.02163	0.000546304	CCAR1	20.2204	1.07963	5.59572e-89	JUN	5.46103	1.1847	1.91271e-07	ARHGAP6	6.84241	3.29962	3.12321e-10	TNK2	4.33068	1.36603	0.00123793
CTD-2337A12.1	7.63279	4.23408	2.07135e-12	JAM2	4.29396	1.96524	0.00106786	C10orf76	5.75083	1.51315	5.04781e-07	CDC25C	18.9412	2.88877	4.883e-78	PAK7	20.6258	1.90806	1.47883e-92	LAMA1	3.93801	1.28097	0.000620699	NDUFA10	20.2147	1.15036	6.26521e-89	Z83001.1	5.45187	2.94099	2.01095e-07	DAAM2	6.83866	6.27266	3.20083e-10	RP11-317N12.1	4.32538	0.680387	0.0012639
RPTOR	7.62938	1.42697	2.11935e-12	RAPGEF2	4.28674	1.32034	0.0011005	EEPD1	5.6757	2.82618	7.78034e-07	CCDC88C	18.933	1.67273	5.68703e-78	RNPC3	20.5878	1.31931	3.23098e-92	CTBP2	3.92546	0.786833	0.000650616	MEIS1	20.1688	1.23554	1.57949e-88	BUB3	5.37811	1.34225	3.00596e-07	SAT1	6.81567	2.82187	3.73922e-10	NFAT5	4.3195	0.710358	0.00129097
HS6ST1	7.62406	1.68357	2.20075e-12	NCOA3	4.27835	2.02217	0.00113729	CD14	5.66919	6.71326	8.06377e-07	FNDC3B	18.9261	1.50633	6.45026e-78	KCNT2	20.5679	1.23689	4.84656e-92	DPF3	3.91348	0.545296	0.000682156	WNK3	20.1507	1.52173	2.27008e-88	TIAL1	5.37582	1.15195	3.04301e-07	CDH6	6.79283	4.17434	4.37487e-10	LRRFIP1	4.31883	0.781047	0.00129097
ACTN4	7.61463	1.49157	2.35073e-12	KCNQ1	4.26406	4.39789	0.00120964	DOCK5	5.60349	2.53385	1.15737e-06	NDST3	18.9001	1.54098	1.052e-77	ITSN1	20.5636	1.28663	5.28005e-92	NLRC5	3.91141	2.38145	0.000687638	CXCR4	20.14	1.61326	2.80638e-88	RP11-731F5.2	5.31531	4.71015	4.21705e-07	ZCCHC24	6.76562	6.08468	5.25659e-10	HSD17B4	4.31852	0.891714	0.00129097
VSTM4	7.60266	1.66111	2.56055e-12	CPNE8	4.23625	2.07224	0.00136554	PLCG2	5.59949	5.10265	1.18181e-06	MAT2A	18.8897	1.64258	1.27801e-77	AFF3	20.5373	1.29783	9.05195e-92	EXPH5	3.8986	1.67764	0.000722238	PBRM1	20.0992	1.09111	6.37257e-88	DFNA5	5.28843	2.06822	4.86928e-07	GGT5	6.74268	5.90728	6.10909e-10	BCL2L1	4.30636	0.769827	0.00135952
TBC1D1	7.59935	1.44229	2.61764e-12	PPAP2A	4.23583	2.11595	0.00136554	PRKCH	5.59767	3.58423	1.19167e-06	DBF4	18.8567	2.22951	2.37829e-77	RAPGEF2	20.5249	1.23632	1.16266e-91	EEA1	3.87079	0.815087	0.000803575	ABCB5	20.0437	1.81245	1.93884e-87	DDX10	5.285	1.02817	4.96065e-07	SPRY1	6.73711	4.15913	6.31836e-10	DAB2IP	4.30533	1.39314	0.00136141
PELI2	7.58639	1.92012	2.88305e-12	ACTN4	4.22655	1.52357	0.0014163	CMKLR1	5.57993	4.71912	1.30834e-06	BARD1	18.846	1.84524	2.89821e-77	SOX5	20.4957	2.00374	2.11298e-91	E2F1	3.85195	1.83151	0.000864176	RIF1	20.0277	1.07227	2.6671e-87	DIAPH3	5.25804	0.644557	5.71954e-07	PTPN9	6.73213	1.93583	6.50812e-10	TTBK2	4.30128	0.854558	0.00138208
GPM6B	7.565	1.43507	3.38755e-12	HFM1	4.22323	1.04531	0.00143393	TFEC	5.575	6.48694	1.34011e-06	LINC00894	18.8278	1.49485	4.07781e-77	CTNND2	20.495	1.17114	2.13764e-91	SLC35F3	3.82923	0.844058	0.000941739	MAGI1	20.0089	0.966468	3.87821e-87	RPL38	5.2412	1.43222	6.25156e-07	ITGA10	6.71263	4.55891	7.41743e-10	ATP6V0A1	4.29768	0.694075	0.00140012
KIAA0319L	7.55532	1.42309	3.63665e-12	ZNF366	4.21418	8.60538	0.00148338	C1QB	5.56056	6.50712	1.44961e-06	KIF11	18.8233	2.77348	4.41597e-77	LYPD6	20.4923	1.57458	2.25076e-91	2009-09-01	3.82296	1.3962	0.000965328	CHD6	20.0062	0.938006	4.07537e-87	RNMT	5.23272	0.978522	6.53401e-07	RANBP3L	6.69779	5.58832	8.14775e-10	ANKFN1	4.29281	1.80037	0.00142658
PDE7B	7.55297	3.66439	3.69024e-12	FLVCR2	4.21326	4.72789	0.00148462	TPRG1	5.55972	2.21035	1.45347e-06	UNC79	18.8049	1.55016	6.22698e-77	MLLT3	20.4773	1.33896	3.05191e-91	2011-09-01	3.81391	0.718638	0.000998539	NRD1	19.9498	1.04632	1.25802e-86	ERCC1	5.15968	1.2588	9.57364e-07	PMP22	6.69482	3.76202	8.30195e-10	PWWP2A	4.288	0.731297	0.00145316
AC090044.1	7.53549	1.41622	4.20519e-12	LUZP1	4.21021	2.40474	0.00150131	FAM49A	5.55577	2.32254	1.48356e-06	CTDSPL	18.7903	1.53574	8.18024e-77	SRSF1	20.4735	1.51981	3.28491e-91	NPIPB4	3.81381	1.68697	0.000998616	RP11-418J17.1	19.9459	1.34435	1.3559e-86	BNC2	5.12799	0.722135	1.13111e-06	DMD	6.67612	1.4837	9.38964e-10	ANTXR1	4.28526	0.818493	0.00146647
KIAA1456	7.52174	1.71716	4.65617e-12	FLT4	4.20708	8.12941	0.00151865	WDFY4	5.55383	4.66905	1.49697e-06	ITGB3BP	18.676	1.58272	6.97598e-76	SH3BGRL	20.4555	1.36758	4.73621e-91	KIF1B	3.80528	0.155618	0.00103124	SLC4A4	19.8947	1.14668	3.75746e-86	WWTR1	5.12334	0.822445	1.15798e-06	DOCK5	6.67316	2.63993	9.56648e-10	PRUNE2	4.28442	1.10326	0.00146729
SPARCL1	7.50311	3.30566	5.34997e-12	TMTC2	4.19099	1.58978	0.00162286	GNA13	5.54003	2.12417	1.60608e-06	CCAR1	18.6708	1.4434	7.65331e-76	PKIB	20.447	1.77277	5.62115e-91	PLEKHJ1	3.79889	1.8834	0.00105668	THRA	19.8914	1.75682	3.99886e-86	CTD-2562J17.2	5.08349	2.87337	1.42011e-06	NOTCH3	6.66873	4.94332	9.84432e-10	ZNF75D	4.28237	0.741824	0.00147621
MYO10	7.47526	2.99891	6.59189e-12	ANKS1A	4.18973	1.56473	0.00162815	OSTF1	5.5377	3.65008	1.62415e-06	KITLG	18.6649	1.48485	8.52229e-76	VGLL4	20.4347	1.41703	7.20557e-91	INPP5A	3.77851	1.43208	0.00114201	TMEM184B	19.8874	1.16026	4.31594e-86	FLRT3	5.08172	2.57121	1.43299e-06	GLIS3	6.64941	3.24805	1.12102e-09	HS6ST3	4.28055	2.605	0.00148231
AR	7.46909	3.38232	6.88476e-12	ZBTB38	4.18214	3.31598	0.00167954	FCGR2A	5.53451	8.05955	1.65054e-06	FAF1	18.6608	1.44386	9.16875e-76	AC011288.2	20.3934	1.57981	1.67096e-90	ROGDI	3.76705	2.40232	0.00119225	ARHGAP24	19.8516	0.987622	8.76986e-86	ATP5I	5.07697	1.19618	1.46858e-06	MEF2A	6.64048	1.05127	1.18755e-09	ABCB5	4.28004	0.734395	0.00148231
CAPN7	7.46091	1.63838	7.28103e-12	NOTCH1	4.17288	3.98376	0.00174122	ADCY7	5.53324	5.01903	1.65896e-06	PKM	18.657	1.56248	9.81234e-76	TMEM178B	20.3902	1.36414	1.77759e-90	POMT1	3.7645	1.27666	0.00120278	GTF2I	19.8212	0.947839	1.59922e-85	NOL4	5.04446	0.6445	1.72996e-06	MAP3K5	6.62377	2.29954	1.32583e-09	HEXDC	4.27653	0.668578	0.00150108
RP11-627D16.1	7.46083	6.19591	7.28103e-12	NUMB	4.17161	1.67869	0.00174689	CD53	5.53142	7.94775	1.67275e-06	TRAF3IP2-AS1	18.6301	1.43832	1.61627e-75	PBRM1	20.3638	1.30096	3.03896e-90	RP5-857K21.4	3.75504	1.61747	0.0012477	TBC1D32	19.8099	0.986329	1.99586e-85	RARRES2	4.96303	2.3771	2.61136e-06	ARHGAP26	6.60421	1.79045	1.5042e-09	RP11-100M12.3	4.27529	1.16631	0.00150209
GPATCH8	7.45725	1.34735	7.45674e-12	NCOA1	4.16813	1.03516	0.00176963	RNF144B	5.52931	4.49571	1.68953e-06	HAUS5	18.6265	2.00952	1.72318e-75	RUNDC3B	20.3485	2.0371	4.14009e-90	RP11-30J20.1	3.75256	0.64726	0.00125796	NRCAM	19.7848	0.922629	3.27732e-85	RP11-774D14.1	4.95109	1.07432	2.77391e-06	LINC00607	6.59818	5.03125	1.56427e-09	OSBPL9	4.27498	0.749245	0.00150209
ADAMTSL1	7.43584	3.50545	8.74012e-12	DHRS3	4.16762	4.58015	0.00176963	LPCAT2	5.52474	3.44666	1.73045e-06	CNTLN	18.6233	1.4363	1.82298e-75	NAV2	20.3411	1.36153	4.79055e-90	B3GAT3	3.75073	1.34754	0.00126591	FTO	19.7596	1.00606	5.37936e-85	RP11-362I1.1	4.93532	1.39606	3.00273e-06	CMKLR1	6.58631	5.20004	1.68942e-09	ARHGAP31	4.27091	0.958066	0.00152496
HDAC4	7.42923	1.41447	9.15784e-12	ENOSF1	4.16188	2.18374	0.00181055	CD86	5.52241	7.56552	1.7499e-06	PRR4	18.5949	1.50182	3.08529e-75	RP11-761E20.1	20.3356	1.55673	5.35093e-90	BID	3.74514	1.12716	0.00129088	STX6	19.6658	1.22831	3.41455e-84	MSANTD2	4.91957	1.2018	3.24704e-06	SCN7A	6.56187	8.6437	1.98132e-09	FAM19A2	4.26878	0.808738	0.0015348
ARIH1	7.40949	1.41446	1.05942e-11	EPB41L4A	4.15786	1.44874	0.0018343	ARID5B	5.51379	1.98332	1.83402e-06	SETD2	18.5883	1.45958	3.47777e-75	PGLS	20.3041	1.88471	1.01191e-89	MAPK12	3.73215	2.25917	0.00135258	ZNF618	19.6613	1.07949	3.7145e-84	OTUB1	4.88788	1.32723	3.80441e-06	GHR	6.55274	3.02593	2.09754e-09	UNC5D	4.26796	1.01001	0.00153566
EPS8	7.38085	2.07152	1.3098e-11	IFI27	4.15247	4.94572	0.00186954	BNC2	5.50389	1.26332	1.92406e-06	MYO9A	18.5792	1.63933	4.10912e-75	ZC4H2	20.2991	1.50029	1.11681e-89	GDI1	3.73214	0.651238	0.00135258	TAOK1	19.6175	1.13193	8.74436e-84	GRIN2A	4.83115	0.777975	5.03285e-06	DCDC2	6.53813	5.78575	2.2929e-09	NXPH1	4.26378	3.12005	0.001559
AGPAT3	7.36533	1.64343	1.46677e-11	OSBPL10	4.1428	4.54353	0.00193696	ANKRD12	5.50319	1.18986	1.92769e-06	CLSPN	18.55	3.22045	7.05211e-75	PTCHD2	20.2893	3.13779	1.35373e-89	STK11	3.72131	1.60161	0.00140981	KIF26A	19.6155	1.76443	9.0814e-84	ADAMTS1	4.81913	2.31178	5.33574e-06	WIPI1	6.53436	4.02891	2.34807e-09	CTC-321K16.1	4.26321	0.881604	0.001559
RNF216	7.36359	1.38699	1.48077e-11	CD59	4.13859	3.66229	0.00196846	VAV1	5.4994	6.86874	1.96553e-06	MICAL3	18.5427	1.61016	8.05134e-75	BTBD9	20.2328	1.20962	4.23948e-89	ATP5I	3.71118	1.15195	0.00146368	CTD-2314B22.3	19.5781	1.05441	1.88596e-83	CCS	4.80314	1.09658	5.76393e-06	AC007319.1	6.52083	4.44482	2.56234e-09	KCTD1	4.2612	0.776536	0.0015683
GLI2	7.36318	1.81699	1.48077e-11	RASIP1	4.13295	5.99801	0.00200834	SLC38A6	5.49255	1.96286	2.03919e-06	RBL1	18.5362	1.72526	9.04594e-75	VCAN	20.2164	1.84444	5.88698e-89	STARD13	3.69996	0.280907	0.00152261	HEXA	19.5769	1.293	1.92349e-83	RPS3	4.79701	0.919635	5.93772e-06	AEBP1	6.5011	2.24775	2.91778e-09	RP13-188A5.1	4.26	0.802681	0.00157189
EPS15	7.3561	1.36602	1.55635e-11	MMP28	4.12926	6.17103	0.00203632	HNMT	5.48818	5.33691	2.08598e-06	DHX9	18.5354	1.4457	9.15717e-75	NETO2	20.1289	2.47327	3.42991e-88	CDK9	3.69496	1.86127	0.00155029	KANSL1	19.5229	0.935058	5.53337e-83	ACKR3	4.74206	2.31475	7.73381e-06	MAPK10	6.48525	0.705161	3.22296e-09	RFX2	4.2554	0.839031	0.00159969
SPATA6	7.35508	1.6	1.56311e-11	ATP11A	4.10879	1.82563	0.00220576	IFNGR2	5.48652	2.45253	2.10135e-06	CDK6	18.5286	1.35253	1.0356e-74	CAMTA1	20.1154	1.2966	4.48746e-88	CDHR1	3.68814	1.2895	0.00158659	RIMS1	19.4434	1.11419	2.60348e-82	C19orf48	4.71306	1.38137	8.8885e-06	MYH9	6.46686	2.37928	3.6268e-09	ANKFY1	4.25294	1.33684	0.0016099
LRIG1	7.34757	1.6948	1.64803e-11	YES1	4.07092	2.18637	0.00257419	IL6R	5.46792	6.23011	2.32947e-06	RP11-10O17.3	18.5251	2.66823	1.10032e-74	CRMP1	20.0941	1.34281	6.85541e-88	SHROOM3	3.66668	1.52278	0.00171716	FYN	19.4372	0.969981	2.9324e-82	TAX1BP1	4.70874	0.858475	9.07212e-06	ELL2	6.45957	3.60856	3.79797e-09	MYO5A	4.25261	0.86322	0.0016099
HERC4	7.33196	1.292	1.84595e-11	IGF1R	4.06573	1.29954	0.00262069	SUMF1	5.46034	1.05954	2.42614e-06	FOXN4	18.5078	4.11896	1.51173e-74	TEAD1	20.0909	1.20756	7.2894e-88	DTNA	3.6594	0.540581	0.00176228	SMIM12	19.389	1.44115	7.45871e-82	C19orf60	4.70741	1.11378	9.1302e-06	NFAT5	6.45814	1.14145	3.82856e-09	GRM4	4.25038	1.20624	0.00161952
DDX17	7.32077	1.32151	2.00015e-11	SRGAP2	4.06345	1.08637	0.00264064	ASAP1	5.44876	0.886675	2.57382e-06	HMGN2	18.5074	1.37509	1.51839e-74	MVB12B	20.0605	1.41256	1.33811e-87	ADAM23	3.65504	0.654068	0.0017915	RXRA	19.3387	2.01898	1.96991e-81	ADK	4.70054	0.108216	9.43451e-06	SLC16A12	6.45274	7.26626	3.96185e-09	SLC37A3	4.24969	0.598328	0.00161952
PRR4	7.31191	1.38009	2.12962e-11	JMJD1C	4.06189	0.777516	0.00265253	XYLT1	5.44464	1.25504	2.62348e-06	PRR11	18.4803	3.55355	2.50205e-74	EPB41L4A	20.0513	1.27542	1.60059e-87	SORCS2	3.65406	0.867361	0.00179638	SLC4A7	19.2756	1.12707	6.65508e-81	NBPF15	4.64464	1.10772	1.23047e-05	APOD	6.44234	5.28238	4.23094e-09	NXN	4.24924	1.05355	0.00161952
ZNF480	7.29634	1.77264	2.37873e-11	RALGAPA1	4.05226	1.2732	0.00275218	GSAP	5.44028	6.02995	2.68313e-06	TULP4	18.4782	1.44008	2.59217e-74	AGBL4	20.0513	1.25874	1.60059e-87	TCF25	3.63951	0.669989	0.00189461	ANKRD6	19.2646	1.49355	8.22053e-81	FAXDC2	4.63647	1.56708	1.27867e-05	SH3RF1	6.44203	2.28393	4.2336e-09	CDKL3	4.24644	0.710722	0.00163493
RPN2	7.29617	2.11839	2.37873e-11	PHKB	4.0403	1.48666	0.00289018	ANKRD11	5.41139	0.859688	3.12281e-06	STON2	18.4479	2.24922	4.52739e-74	MAP4	20.0461	1.24943	1.77009e-87	NT5DC2	3.63126	1.61891	0.00195194	CGGBP1	19.2626	1.37366	8.50955e-81	ZNF841	4.63554	3.36542	1.28384e-05	SPRED2	6.42096	1.54333	4.82869e-09	FAM222B	4.24435	0.823327	0.00163997
INTU	7.29327	1.64956	2.42282e-11	PON2	4.03874	2.41453	0.00290316	HRH1	5.40888	5.59589	3.16061e-06	FANCD2	18.4412	2.93551	5.11353e-74	SNURF-1	20	1.26978	4.44938e-87	NFATC4	3.60996	1.34901	0.00210609	RPL32	19.2477	1.10586	1.13177e-80	PDE5A	4.57432	0.499247	1.70918e-05	TLE1	6.41959	1.43269	4.85848e-09	PER3	4.24402	1.22237	0.00163997
RNF219-AS1	7.29184	4.21861	2.44077e-11	AC011526.1	4.03779	8.2904	0.0029087	CCL3	5.35103	8.22118	4.30889e-06	SMARCA4	18.4019	1.47281	1.05256e-73	SNAP91	19.9908	1.24476	5.33703e-87	AL592494.5	3.60518	1.24087	0.00214054	PIAS1	19.2372	0.914146	1.38215e-80	RPS29	4.57164	1.49252	1.73067e-05	ACSS3	6.38701	2.29515	5.97212e-09	KIAA1958	4.24374	0.733922	0.00163997
MAP3K13	7.29142	1.39647	2.44077e-11	SERINC5	4.03311	2.43609	0.00295458	SPI1	5.35095	6.25819	4.30889e-06	NR2C2	18.3989	1.6029	1.10981e-73	SRGAP1	19.9861	1.26222	5.8413e-87	PIK3R3	3.60212	0.638624	0.00216113	TPTEP1	19.2099	1.60574	2.33154e-80	SRP14	4.53345	1.29659	2.06358e-05	FBXL7	6.37463	0.691699	6.45693e-09	ELOVL6	4.2416	0.881855	0.0016452
ARID5B	7.28484	2.16489	2.55463e-11	RASSF3	4.01592	2.86557	0.0031582	B2M	5.34076	1.76128	4.54937e-06	NRD1	18.3233	1.41924	4.44671e-73	RP11-453F18__B.1	19.9311	1.45915	1.75019e-86	ZFHX3	3.58402	1.17753	0.00230347	ATP11C	19.2097	1.14759	2.33156e-80	PTPRK	4.53245	-0.028197	2.07248e-05	LUM	6.36914	5.36621	6.68296e-09	FOXO6	4.24103	0.809388	0.0016452
B2M	7.28031	1.64217	2.63358e-11	RAPGEF3	3.99819	6.70254	0.00337554	LPAR6	5.32177	3.57483	5.04107e-06	TBC1D5	18.3072	1.48928	5.95651e-73	LRRC49	19.8947	1.42965	3.59731e-86	CAPN15	3.56614	1.50317	0.00245509	AC073283.4	19.2051	1.01229	2.54267e-80	EPHA7	4.5242	0.862812	2.15247e-05	LTBP1	6.36755	2.26576	6.74319e-09	IFT140	4.23182	0.706506	0.001709
C1orf52	7.27277	1.77517	2.77618e-11	MPRIP	3.99349	1.86835	0.00343584	CHD9	5.31752	0.864158	5.15015e-06	QSOX1	18.2854	1.81151	8.86281e-73	CROCC	19.8586	1.38484	7.36986e-86	FBRSL1	3.5649	1.18315	0.00246597	FAM120C	19.1957	1.51744	3.0331e-80	PRKX	4.49045	1.00203	2.51322e-05	PLEKHH2	6.36443	3.9468	6.85777e-09	ABCD4	4.22811	0.782389	0.00173216
FZD3	7.27072	1.45201	2.8098e-11	REV3L	3.99118	1.41618	0.00346222	PARVG	5.30524	6.77588	5.49844e-06	POLE	18.2849	2.1789	8.91697e-73	KIAA1211	19.856	1.25696	7.73586e-86	KAZN	3.56175	1.10032	0.00249448	DGKG	19.1922	2.07806	3.23799e-80	BOK	4.48546	2.21865	2.57094e-05	DIRC3	6.33359	2.71316	8.28138e-09	RHBDD1	4.21468	0.770837	0.00182799
GNAO1	7.27002	1.97317	2.81559e-11	EHD4	3.96033	5.82924	0.00389248	PHACTR2	5.30436	2.03542	5.50645e-06	KLHL4	18.2512	1.47002	1.6486e-72	SETD5	19.7871	1.19175	3.03068e-85	COLGALT2	3.56081	0.717436	0.00250269	DPY19L3	19.1653	0.994143	5.40164e-80	TCEA3	4.47771	1.63596	2.66303e-05	RP11-192P3.4	6.32071	2.54823	8.96498e-09	FARP1	4.21064	0.661048	0.0018556
TSC1	7.25979	1.68681	3.02749e-11	ST3GAL1	3.95798	2.95973	0.0039066	NCKAP5	5.30426	1.96167	5.50645e-06	CDH22	18.2456	1.5589	1.8186e-72	NF1	19.7803	1.17586	3.46114e-85	CUX1	3.55103	0.244022	0.00258919	AC131097.3	19.1495	1.99955	7.29408e-80	MXI1	4.46974	0.882951	2.75954e-05	PDLIM7	6.28772	1.88515	1.10174e-08	DYNC1H1	4.20934	0.679752	0.00186091
ZMIZ1	7.24925	1.3572	3.26238e-11	CSGALNACT1	3.95377	4.35619	0.00395169	KCNQ1	5.30106	3.9583	5.5932e-06	DOT1L	18.2401	1.61319	2.00427e-72	FAM222B	19.7431	1.48111	7.2095e-85	ADAM12	3.54101	1.73795	0.00268376	CACNA1B	19.0744	0.998515	3.05394e-79	NT5C	4.43514	1.17549	3.22361e-05	UPK3B	6.28004	0.78787	1.15282e-08	SPATS2L	4.20401	0.753991	0.00189951
FAM110B	7.24721	2.02975	3.30164e-11	CPNE5	3.94743	5.9527	0.00403283	PAPD4	5.29879	1.03306	5.64413e-06	CBX5	18.2147	1.45646	3.17878e-72	MYO1B	19.7332	1.57815	8.73861e-85	GNB1	3.53063	0.462018	0.00278085	ATG7	19.0491	1.003	4.94062e-79	LINC00948	4.40968	2.49655	3.6127e-05	EBF1	6.26928	0.65692	1.23367e-08	ZSCAN18	4.20244	0.661925	0.00189951
APPBP2	7.24048	1.39411	3.44979e-11	RAI14	3.94114	1.62667	0.00413138	HELZ	5.29869	0.966783	5.64413e-06	PRKD1	18.189	1.76695	5.06678e-72	DYNC1LI2	19.6787	1.45048	2.55674e-84	PWWP2B	3.50668	3.80403	0.00302818	NEK1	19.036	1.06736	6.32827e-79	ZNF804A	4.39514	0.669206	3.85627e-05	WWTR1	6.24704	1.31344	1.40937e-08	RP11-1000B6.3	4.2022	0.719856	0.00189951
ANGPT1	7.24043	4.10653	3.44979e-11	LRCH1	3.93158	1.54788	0.00427355	MANBA	5.28681	1.68108	6.01154e-06	RAD21	18.1737	1.77351	6.67602e-72	DOCK11	19.6644	1.7822	3.38024e-84	MYL7	3.50624	3.57788	0.00303231	RPS4X	18.9991	1.05742	1.27654e-78	NCAPG	4.32009	1.12193	5.37481e-05	TSHZ2	6.23287	1.46352	1.53882e-08	IQCK	4.20209	0.919761	0.00189951
AGPAT4	7.22361	1.36225	3.89279e-11	UVRAG	3.93092	1.35967	0.0042767	ITM2B	5.28094	1.73185	6.18363e-06	CSMD2	18.1728	2.09709	6.76933e-72	KDM4C	19.663	1.54413	3.46478e-84	SLCO5A1	3.48601	0.867302	0.00325046	SETD5	18.9894	0.937351	1.52878e-78	RP11-776H12.1	4.28762	0.301319	6.20046e-05	GAS7	6.22179	3.28306	1.64011e-08	CHN2	4.20114	0.672347	0.00190203
FBXL17	7.20979	1.32169	4.29573e-11	NDST1	3.91119	2.35147	0.00462291	LY86	5.26836	8.78834	6.60865e-06	FLRT2	18.1717	1.41238	6.87737e-72	NRIP1	19.6467	1.23606	4.75576e-84	DUSP10	3.48534	1.83279	0.00325777	RUFY3	18.9453	0.928486	3.53106e-78	BMPER	4.25106	1.3371	7.262e-05	GRK5	6.20929	2.25474	1.7671e-08	ZNF195	4.19936	0.743156	0.00191162
VCAN	7.20693	1.62599	4.37348e-11	VGLL4	3.90357	1.29388	0.00474242	MAML2	5.26311	0.702883	6.77529e-06	TTC28	18.1395	1.15417	1.23311e-71	BAI3	19.6138	0.924298	9.0585e-84	FSTL5	3.48159	1.91998	0.00330191	HNRNPR	18.8966	0.914787	8.84287e-78	LINC00639	4.24928	0.731056	7.3162e-05	TCF4	6.1851	0.573041	2.04432e-08	GAB2	4.19495	0.883033	0.00194009
GMDS-AS1	7.19664	1.3436	4.70216e-11	NAV1	3.89469	1.77258	0.00489018	GIT2	5.26277	1.72151	6.77529e-06	DPF3	18.123	1.49832	1.658e-71	ECHDC2	19.6028	1.57626	1.12189e-83	PARP9	3.47172	1.88385	0.00341219	Z83851.1	18.8652	1.79948	1.5923e-77	ACTA2	4.20907	2.2245	8.70624e-05	COL27A1	6.16085	4.38541	2.37399e-08	POM121	4.19472	0.867334	0.00194009
UBE2E1	7.19293	1.32407	4.81722e-11	TCF7L2	3.89415	1.51844	0.0048915	NCKAP1L	5.26033	8.09889	6.85261e-06	ZFP90	18.1205	1.49922	1.73074e-71	LINC00632	19.595	1.20423	1.30409e-83	AC007563.5	3.45851	1.27985	0.003568	DENND4A	18.8295	0.965876	3.11589e-77	IRAK3	4.19553	1.27708	9.2243e-05	RHOJ	6.15948	1.90984	2.39147e-08	SPOCK3	4.19231	0.859962	0.00195529
THADA	7.18998	1.26641	4.90753e-11	ABL1	3.87648	1.68682	0.00522946	SNX9	5.25054	1.31214	7.18521e-06	SORT1	18.1162	1.63542	1.86716e-71	RUFY2	19.5893	1.25208	1.45462e-83	NELFB	3.45844	1.45498	0.00356809	FREM1	18.8294	0.985849	3.11589e-77	RASSF9	4.15979	3.29627	0.000107379	ZBTB46	6.13732	1.2481	2.73566e-08	LINC00599	4.19105	0.72844	0.00196066
RBFOX1	7.18582	1.53343	5.04382e-11	MSRB3	3.86593	4.70892	0.00543934	CPEB4	5.25022	2.19532	7.18521e-06	RGS7	18.1109	1.68524	2.04703e-71	ANKRD6	19.5827	1.53965	1.65032e-83	LPCAT1	3.4433	1.34908	0.00376108	KHDRBS1	18.8078	1.03036	4.66766e-77	DPY19L1	4.14646	0.631989	0.000113535	RUNX1T1	6.12658	1.14154	2.91168e-08	STX8	4.18959	0.833805	0.00196773
IL1RAPL1	7.17412	1.81938	5.47814e-11	TGM2	3.85973	8.26906	0.00555749	NUMB	5.24514	1.31512	7.372e-06	CENPJ	18.0966	1.91671	2.64585e-71	FAT4	19.5733	1.24194	1.97651e-83	RYR2	3.44278	1.81772	0.00376735	MORC3	18.8066	1.11708	4.76293e-77	SLC8A1-AS1	4.14517	1.77799	0.00011413	XAF1	6.12306	5.05244	2.96139e-08	MAP3K13	4.18719	0.718726	0.00198233
TRA2A	7.16535	1.2508	5.82284e-11	ARHGEF28	3.84818	4.96962	0.00580335	DDX5	5.24428	1.20214	7.3927e-06	ZNF638	18.0912	1.46393	2.91135e-71	DENND1A	19.5606	1.17954	2.52938e-83	ENOX1	3.439	0.509546	0.00381576	NUFIP2	18.8036	1.38145	5.02907e-77	RPS9	4.13754	0.678787	0.000117865	CLEC11A	6.11994	2.7245	3.00448e-08	ZHX3	4.18664	0.865011	0.00198233
LINC01158	7.16098	1.47661	5.99393e-11	TMSB10	3.82219	1.42454	0.00640076	SWAP70	5.22713	3.08054	8.08175e-06	ANTXR1	18.066	1.46819	4.58503e-71	ACVR2A	19.5307	1.50642	4.53236e-83	RP11-286N22.8	3.40782	1.36131	0.00424929	ADCY5	18.7917	1.86658	6.27182e-77	NME4	4.10984	1.45534	0.000132421	MTUS1	6.11209	2.32825	3.14406e-08	AAGAB	4.18418	0.761924	0.00199832
ZNF385D	7.14053	1.63413	6.93629e-11	PDLIM5	3.81291	1.47044	0.00662051	FCGRT	5.22454	3.0861	8.18015e-06	E2F7	18.0641	2.63895	4.72933e-71	MAGI3	19.5268	1.21928	4.8748e-83	UBA1	3.39409	1.32336	0.00445082	UNC5A	18.7767	1.82753	8.2998e-77	MYLK2	4.09683	2.6065	0.000139819	SIK3	6.0652	0.83648	4.17648e-08	GABRG3	4.1818	0.806274	0.00201093
UBR2	7.13802	1.35786	7.04304e-11	SFMBT2	3.81205	2.29142	0.00663083	USP9X	5.22135	1.21618	8.2971e-06	TTF2	18.0631	2.15855	4.80076e-71	TXNIP	19.5179	2.19601	5.78913e-83	DBN1	3.38523	0.914175	0.00458386	LMO4	18.7473	1.28824	1.43801e-76	ZNF736	4.0798	0.953507	0.000150129	KIAA0247	6.06211	2.16217	4.25224e-08	SPTBN4	4.18149	1.15573	0.00201093
HLCS	7.12436	1.3218	7.7485e-11	SLC38A5	3.80901	6.66774	0.00670012	ITGAV	5.22122	1.74705	8.2971e-06	EFCAB2	18.0459	1.68618	6.51151e-71	RAB3C	19.4949	1.74517	9.04761e-83	AF127936.7	3.3852	1.97584	0.00458386	RUFY2	18.7007	1.01352	3.42865e-76	TAF1D	4.06618	1.13802	0.000158751	CRISPLD2	6.0532	4.2647	4.4828e-08	GAN	4.17554	1.0228	0.00205857
AAK1	7.12407	1.31958	7.7485e-11	MCAM	3.80807	4.47424	0.0067128	ACSL1	5.21881	3.01664	8.3902e-06	RNFT2	18.0426	2.35366	6.89034e-71	LRRN1	19.48	1.65602	1.207e-82	IDUA	3.36124	1.95951	0.00496312	CDK12	18.6851	1.37625	4.58137e-76	TMEM258	3.99249	1.45463	0.000214921	DOCK10	6.02814	1.54469	5.20338e-08	SHANK2	4.1746	0.676213	0.00206132
PARP14	7.12159	2.5124	7.86559e-11	CD93	3.80398	6.01432	0.00681162	ETS2	5.19245	4.19959	9.65209e-06	CEP192	18.0116	1.53438	1.2046e-70	MECP2	19.479	1.21453	1.22735e-82	PGBD5	3.35266	0.847383	0.00510548	PLXNC1	18.6806	1.05949	4.96791e-76	SLC25A36	3.99101	0.674098	0.000216152	ARHGAP31	6.02557	1.69117	5.28023e-08	ZNF783	4.17287	0.961748	0.00206888
CABIN1	7.11603	1.52503	8.16557e-11	JAZF1	3.79387	1.66045	0.00707572	FNDC3B	5.18139	0.958695	1.02235e-05	SCAF4	17.9941	1.63673	1.64561e-70	AGBL1	19.4317	3.68997	3.07704e-82	GAK	3.33745	0.974225	0.00536154	ANKRD26	18.6782	1.15557	5.18942e-76	AL132709.1	3.98197	4.27393	0.000224367	EMCN	6.00292	4.42411	6.01996e-08	NLGN4Y	4.17207	0.873537	0.00206888
RP13-188A5.1	7.11236	1.68012	8.36109e-11	HDAC7	3.79151	2.98517	0.00712203	LRRFIP1	5.17112	1.08367	1.07418e-05	AC159540.1	17.9832	1.41572	1.999e-70	LINC00883	19.4293	1.46954	3.21489e-82	C11orf80	3.33306	0.922413	0.00543994	PAPSS1	18.6659	1.1091	6.498e-76	AC004448.5	3.98088	0.828491	0.000225362	AFF1	6.00253	1.40517	6.02688e-08	MAP2K1	4.1719	0.775734	0.00206888
TSC22D2	7.10683	1.42583	8.67742e-11	MT2A	3.78834	4.69203	0.00718627	MYO1E	5.16242	1.81692	1.12125e-05	ZC4H2	17.9558	1.55693	3.26306e-70	TAOK1	19.3487	1.25703	1.53719e-81	GSK3B	3.32411	0.254733	0.00560201	AC133680.1	18.6654	1.40521	6.53833e-76	MDFIC	3.96428	0.683375	0.000241223	ARPP21	5.98168	3.73558	6.83437e-08	CCDC88A	4.17002	0.700076	0.00207469
AGBL4	7.10365	1.36939	8.85388e-11	HIP1	3.78296	2.24823	0.00732955	JAK2	5.1455	1.53524	1.2227e-05	CCNY	17.9407	1.36348	4.26712e-70	METTL6	19.335	1.7095	1.99882e-81	KIF22	3.32262	1.17423	0.00562944	LYST	18.6241	1.10225	1.40633e-75	LRP5L	3.94563	1.82574	0.000260052	KLF6	5.97728	1.81736	7.01296e-08	PIK3R1	4.17002	0.748567	0.00207469
KDM4C	7.10112	1.41246	8.99112e-11	SP100	3.78107	3.73843	0.00737163	ALPK1	5.13669	2.32604	1.27908e-05	ZRANB3	17.9327	1.37899	4.9199e-70	PCSK2	19.3342	2.12455	2.02563e-81	RAB11FIP3	3.32152	0.834156	0.00564872	HKR1	18.5657	1.0753	4.16873e-75	RPL24	3.9329	0.672871	0.000273755	PRKCE	5.97197	1.6244	7.22756e-08	CLIP2	4.16783	0.789478	0.0020831
CTD-2368P22.1	7.10065	1.28215	8.9961e-11	SNED1	3.77012	3.14469	0.00768837	APOE	5.13435	3.72961	1.29271e-05	PRKDC	17.9246	1.38083	5.67533e-70	TSHZ3	19.2957	1.26289	4.25693e-81	WWC3	3.29527	1.29173	0.006145	MLLT4	18.5379	0.87891	6.97591e-75	PIGL	3.89923	0.885949	0.000313176	FAM114A1	5.96966	2.05282	7.32153e-08	ARIH2	4.16781	0.827957	0.0020831
ANKRD26	7.09205	1.32178	9.54539e-11	TSPAN14	3.76387	2.23405	0.00785366	MAFB	5.132	4.54677	1.30657e-05	DTL	17.9101	2.50677	7.33212e-70	DOCK7	19.2902	1.14581	4.71292e-81	RAB40C	3.277	1.30566	0.0065307	DCLK2	18.5247	0.905761	8.88399e-75	TRABD	3.8972	1.01423	0.000315725	HIP1	5.95413	2.0375	8.00219e-08	STAT3	4.16724	0.827573	0.0020831
FHIT	7.09017	1.37805	9.6487e-11	PVRL2	3.76152	5.42119	0.00791291	UVRAG	5.12345	1.08816	1.36479e-05	ST6GALNAC5	17.9087	2.11434	7.49617e-70	USP34	19.2263	1.14977	1.61615e-80	ILF3	3.26166	0.590732	0.00685714	GMDS	18.5104	1.00466	1.15649e-74	UQCRQ	3.89378	1.31649	0.000320051	LIMA1	5.9525	2.07496	8.07293e-08	RANBP10	4.16589	0.83671	0.00208991
HUWE1	7.08621	1.33992	9.89994e-11	SH2D3C	3.75534	3.20628	0.00809254	CPVL	5.11426	2.82056	1.42345e-05	PRKCE	17.8995	1.97919	8.82547e-70	GTF2I	19.1903	1.15753	3.22008e-80	CIT	3.25868	0.876556	0.00691775	AFF3	18.4972	0.917968	1.47324e-74	NTN4	3.89334	1.22324	0.000320591	SPATA6	5.94724	1.43104	8.31589e-08	BAI1	4.16516	0.736659	0.00209092
SPTAN1	7.06024	1.49753	1.18796e-10	CDH5	3.75383	5.64554	0.00811429	ST3GAL1	5.11415	2.75088	1.42345e-05	NMNAT2	17.8504	1.45779	2.12195e-69	KHDRBS1	19.1864	1.22526	3.46565e-80	ETV6	3.25839	0.585051	0.00692313	AL589743.1	18.4942	1.07766	1.5547e-74	COPS6	3.80007	1.09303	0.000463104	LINC-PINT	5.94014	1.76417	8.6528e-08	GALNT2	4.16286	0.755756	0.00210644
JAZF1	7.06013	1.67652	1.18796e-10	CDC42BPB	3.75094	2.11467	0.00819326	CAB39	5.10477	1.48858	1.48783e-05	RCC2	17.8308	1.4699	3.007e-69	AAK1	19.1604	1.28655	5.68821e-80	KAL1	3.25572	2.12142	0.00698118	FBXO11	18.4866	0.886759	1.78351e-74	CEP164	3.79988	1.06254	0.000463401	SFRP4	5.93377	3.94116	8.98436e-08	SMURF1	4.15903	0.597931	0.00213639
PARK2	7.05907	1.30334	1.19367e-10	RHOBTB1	3.73932	1.88995	0.00853379	ATM	5.08292	1.16657	1.65778e-05	RAI14	17.8113	1.61152	4.24227e-69	CALM1	19.1455	1.49801	7.56264e-80	MCF2L2	3.23361	1.79255	0.00750441	PRMT2	18.4859	1.01688	1.80139e-74	TOMM7	3.79351	1.28523	0.000474659	PLEKHA5	5.91018	0.701978	1.03335e-07	PPFIA1	4.15754	0.933276	0.00214059
SYT1	7.04421	1.33196	1.32446e-10	PDZD2	3.72493	2.47329	0.00896954	RASSF3	5.0784	2.2929	1.69472e-05	MTMR1	17.8058	1.47409	4.6692e-69	SOX11	19.0962	1.59466	1.93933e-79	DNER	3.22868	1.54631	0.00762572	PKM	18.4848	1.19674	1.83514e-74	BRIP1	3.78549	0.735577	0.000489304	PCOLCE	5.90297	4.71777	1.07692e-07	PDE8A	4.15737	1.16137	0.00214059
DARS	7.0403	1.32001	1.35833e-10	GGT5	3.72316	4.87788	0.00901602	GSN	5.0691	1.81713	1.77331e-05	PSPC1	17.8048	1.40274	4.73734e-69	FTO	19.0851	1.17968	2.39352e-79	ZMIZ2	3.22806	1.20568	0.00764037	RPL5	18.4803	1.14423	1.98946e-74	OR4N2	3.77995	1.80799	0.000500004	MAP4	5.89541	0.895426	1.12473e-07	DDR2	4.15613	1.40215	0.00214652
WDR26	7.02975	1.57709	1.4585e-10	UACA	3.71856	1.31327	0.00916502	ARAP2	5.03709	4.76487	2.08647e-05	NKTR	17.8038	1.35674	4.81043e-69	ANO4	19.0495	1.69632	4.70931e-79	ANKS1B	3.19876	0.269016	0.00838533	CRTC1	18.4562	1.31025	3.0981e-74	DLEU7	3.76823	1.35972	0.000523128	DDX17	5.87805	0.562858	1.24624e-07	NCALD	4.15464	0.705352	0.00215172
MAGI2	7.02959	1.33396	1.4585e-10	ESYT2	3.71302	1.38647	0.00933405	EPS8	5.03704	1.69338	2.08647e-05	LMNB2	17.7844	3.00739	6.78506e-69	UFL1-AS1	19.0055	1.46091	1.08676e-78	RNF165	3.1917	0.820121	0.00856577	HIBCH	18.4298	0.944505	5.02841e-74	RP11-202H2.1	3.74683	6.2245	0.000567724	PAPSS2	5.86988	4.10316	1.3016e-07	PACS2	4.15437	0.924161	0.00215172
FAM222B	7.02825	1.37943	1.46853e-10	LIFR	3.7071	2.11397	0.00952044	STIM1	5.01855	2.34558	2.28158e-05	DEPDC1B	17.7797	2.7483	7.35682e-69	RP11-436K8.1	18.963	1.20512	2.43463e-78	ATF4	3.18758	1.03998	0.00867623	LGR4	18.4181	1.52686	6.22365e-74	RNASEH2C	3.74132	1.26473	0.000579519	MYO1D	5.86966	2.3264	1.3016e-07	CTD-3131K8.2	4.15303	0.79727	0.00215862
LRP4	7.02034	4.89899	1.54979e-10	RAMP3	3.69663	5.21492	0.00985011	GNB4	5.01539	1.88296	2.31531e-05	SSBP3	17.7631	1.40501	9.86294e-69	SPAG16	18.9075	1.37377	6.96994e-78	GLI3	3.16664	0.822182	0.00926127	RP11-758M4.1	18.4167	1.96854	6.36433e-74	SLCO2A1	3.73251	1.88907	0.00059949	RP11-307P5.1	5.86432	3.09767	1.33938e-07	CCDC40	4.15131	0.98624	0.00216922
BANP	7.01954	1.61144	1.55435e-10	IER2	3.69491	2.43449	0.00989411	IFI16	4.99481	2.55334	2.5719e-05	FREM2	17.7564	2.54973	1.10762e-68	LRFN5	18.8991	2.0009	8.15276e-78	VARS2	3.16199	1.93547	0.00940345	BAZ1A	18.3878	1.10837	1.08196e-73	GABBR1	3.71747	0.937239	0.000635053	OLFML2B	5.85863	5.59917	1.38119e-07	SH3D19	4.14942	0.904883	0.00217076
TMTC2	7.01057	1.5639	1.65264e-10	LINC00152	3.69458	4.86287	0.00989411	TMEM117	4.98839	2.59612	2.64501e-05	RFX2	17.7546	1.83455	1.14099e-68	ZNF638	18.8462	1.18049	2.20946e-77	STXBP5L	3.1535	0.178592	0.00966278	APOO	18.3871	1.15733	1.09272e-73	GPR125	3.71433	0.669837	0.000642833	TCF7L1	5.85149	2.64251	1.43848e-07	PCBP1-AS1	4.14936	0.780079	0.00217076
WWOX	7.00983	1.35702	1.65688e-10	THSD1	3.69076	4.8888	0.010026	SIGLEC1	4.98717	8.28412	2.65713e-05	ANKRD28	17.7436	1.42734	1.38346e-68	RUFY3	18.845	1.13001	2.25326e-77	EXT1	3.12363	0.42618	0.0106034	TULP4	18.3657	1.00548	1.61711e-73	AC002117.1	3.67582	1.06582	0.000745127	FGD6	5.77374	1.92521	2.2598e-07	SPRED2	4.14807	0.771956	0.0021774
CDKL3	6.99947	1.3677	1.77915e-10	FHIT	3.67448	1.13387	0.0106117	CPED1	4.97326	3.61247	2.83557e-05	CCDC138	17.7175	1.3491	2.19471e-68	ARL15	18.8343	1.12964	2.75167e-77	SPTBN2	3.11894	1.77263	0.0107557	RBM6	18.3586	0.89415	1.84083e-73	DTNA	3.66432	0.457832	0.000778535	MSRB3	5.77277	4.80807	2.27023e-07	KIAA1549	4.146	0.632044	0.00218726
CSPP1	6.99904	1.56185	1.77972e-10	SDPR	3.67056	7.69495	0.0107118	SAMD4A	4.96681	1.28966	2.92656e-05	NLK	17.7093	1.46434	2.53365e-68	DNAJC6	18.7623	1.41722	1.06624e-76	CHTF18	3.10745	1.36755	0.0111433	CCND2	18.2865	0.949723	6.90423e-73	JARID2	3.64862	0.373581	0.000825902	RGS5	5.74027	3.12364	2.73199e-07	C19orf12	4.14585	0.655418	0.00218726
CDH4	6.9982	2.45649	1.78545e-10	CMTM8	3.6705	4.7577	0.0107118	PDE4B	4.95337	1.86559	3.12007e-05	PTPRD	17.6955	1.51937	3.22615e-68	PLCL2	18.7515	1.18267	1.30248e-76	PPP2R3B	3.1069	1.67792	0.011158	GOLGA4	18.2718	0.935024	9.01091e-73	PLCXD1	3.61822	1.40401	0.000925549	FGF1	5.74014	5.31842	2.73199e-07	DMPK	4.14497	1.41711	0.00218867
DDAH1	6.99647	1.58388	1.80273e-10	HPCAL1	3.67027	3.37349	0.0107118	HLA-DPA1	4.93475	6.80877	3.40386e-05	ARIH1	17.6639	1.45607	5.62826e-68	ANKRD28	18.7507	1.22918	1.31883e-76	TAF4	3.10352	1.02887	0.0112605	THADA	18.2635	0.926939	1.04646e-72	GNG7	3.6025	1.21568	0.000980563	ALDH1A2	5.73374	2.96703	2.83051e-07	RP11-79E3.3	4.14452	0.82051	0.00218867
GALNT2	6.99404	1.34703	1.82921e-10	DCBLD1	3.66931	3.53407	0.0107333	FCGBP	4.92556	5.23245	3.54981e-05	RP11-761E20.1	17.6593	1.58751	6.09626e-68	EIF4G3	18.7048	1.29464	3.11584e-76	CENPP	3.09287	0.43045	0.0116425	C19orf12	18.2486	1.5236	1.37254e-72	CPXM1	3.5966	1.3946	0.00100183	ENTPD1	5.72706	3.21954	2.93072e-07	NSMF	4.14301	1.93326	0.00219578
ITSN1	6.98335	1.27198	1.9686e-10	IL6ST	3.65502	2.50873	0.0112895	TBC1D14	4.92032	1.42694	3.64003e-05	MXD3	17.6355	2.84989	9.2568e-68	CEP170	18.7021	1.08992	3.2686e-76	EEF1D	3.08813	0.838366	0.0118087	CYYR1	18.2477	0.893376	1.39053e-72	ATP8A1	3.59277	0.676629	0.00101603	COL8A1	5.71498	5.67642	3.13962e-07	LGR4	4.1426	0.813405	0.00219578
TMOD1	6.9807	5.50727	2.00068e-10	ELF1	3.65333	1.95442	0.011344	IFNGR1	4.89237	2.28581	4.15535e-05	WNK3	17.6162	1.6424	1.29953e-67	HLCS	18.6933	1.20558	3.84544e-76	RBM4	3.08811	1.37622	0.0118087	SH3BGRL	18.2476	1.06543	1.39053e-72	ATP5L	3.52986	1.2905	0.00127992	NPAS3	5.70631	2.07411	3.29232e-07	YIPF4	4.14202	0.653466	0.00219578
EBF1	6.95815	1.30022	2.34203e-10	RHOA	3.64524	1.90074	0.0116259	SGMS1	4.88024	1.51966	4.40475e-05	SRPK1	17.6002	1.47744	1.71734e-67	PIK3R3	18.6605	1.22738	7.08715e-76	SORL1	3.08361	1.69248	0.011983	UBA2	18.2366	1.14191	1.69524e-72	AC019117.1	3.51297	4.61652	0.00136107	CYP7B1	5.69825	1.1751	3.44413e-07	CHD8	4.14133	0.768527	0.00219681
PLCXD3	6.95688	1.38456	2.35695e-10	CHST15	3.63622	4.40433	0.0119986	MAN1A1	4.85772	2.20826	4.89563e-05	VPS13D	17.5995	1.45223	1.73667e-67	ESRRG	18.6427	1.1956	9.86801e-76	HMX1	3.07995	2.51156	0.01212	RTN4	18.227	0.876843	2.01119e-72	SYMPK	3.47779	0.778077	0.00154679	ATP10A	5.6828	4.1719	3.75324e-07	TSHZ2	4.13842	0.805539	0.0022193
TBCD	6.95322	1.29115	2.41098e-10	SMCHD1	3.6308	1.11891	0.0122325	HLA-DRA	4.84017	6.64729	5.32213e-05	RP11-284M14.1	17.5683	1.4095	2.99935e-67	RABGAP1L	18.6218	1.11773	1.45315e-75	C4orf48	3.04342	1.65958	0.0135412	TGFB2	18.2234	0.996814	2.14135e-72	C16orf13	3.42948	1.00487	0.00183879	RNF115	5.65311	1.22741	4.42807e-07	DNM1L	4.13656	0.748185	0.00223167
INPP4B	6.95292	1.35337	2.41098e-10	NEDD9	3.62745	4.41376	0.012356	NABP1	4.8291	2.31854	5.60842e-05	WWOX	17.52	1.44836	7.00293e-67	POU6F2	18.6055	1.29851	1.9649e-75	FEZ1	3.03206	2.87216	0.0140022	BCL11A	18.1995	1.29746	3.29451e-72	CEP57	3.42324	1.06951	0.0018799	ANKRD10	5.64983	0.789856	4.50729e-07	SFMBT2	4.13177	1.52568	0.00227295
SVIL	6.95037	1.9443	2.44844e-10	MYO6	3.62465	1.79181	0.0124625	SNX6	4.82593	1.57376	5.68926e-05	EXOC2	17.5163	1.3558	7.45335e-67	EPC1	18.5966	1.09345	2.31418e-75	SPON2	3.02343	1.34619	0.0143692	CLVS2	18.1988	0.998801	3.32781e-72	EGR1	3.39506	1.17207	0.00207673	PARVA	5.63654	2.27085	4.84851e-07	RNF217	4.12898	0.772467	0.00229491
RP11-509J21.1	6.94858	1.30823	2.47305e-10	PELI1	3.61263	2.05183	0.0129881	B4GALT1	4.82173	3.98494	5.80078e-05	SMARCC1	17.5011	1.39821	9.7006e-67	ZNF704	18.5944	1.11055	2.40144e-75	ALPK2	3.02004	4.83423	0.0145211	ODF2L	18.1546	1.28226	7.43469e-72	RDX	3.37157	0.834058	0.00225317	AFF3	5.63547	0.6553	4.87318e-07	ATXN7	4.12516	0.657933	0.00232747
MTMR1	6.9424	1.36868	2.57676e-10	TMEM204	3.61063	5.62814	0.0130662	MAF	4.81705	3.66428	5.92898e-05	LINC00461	17.5003	1.41913	9.81004e-67	BACH2	18.5726	1.30399	3.5987e-75	LYPD6B	3.01657	2.51532	0.0146814	ACTN4	18.1274	1.07837	1.2177e-71	FABP7	3.36106	2.70299	0.00233792	SVEP1	5.62962	2.1629	5.03596e-07	ZNF621	4.12266	0.809889	0.00234699
IRS1	6.9365	2.04375	2.67962e-10	PRCP	3.60471	3.74656	0.0133224	CPM	4.80616	1.45924	6.22039e-05	SUZ12	17.4897	1.60157	1.17975e-66	CD276	18.5666	1.66515	4.01143e-75	EFS	2.95681	1.33739	0.0174744	KDM1A	18.1184	0.909135	1.42882e-71	C8orf88	3.35973	1.65741	0.00234863	PDLIM5	5.61927	1.28453	5.33278e-07	FRG1B	4.12014	0.873508	0.00236693
ATXN7	6.92433	1.54604	2.91265e-10	HLA-B	3.59835	4.32306	0.0136059	CLEC7A	4.80092	8.55479	6.37527e-05	CCNF	17.4769	3.18953	1.47148e-66	ENOX1	18.4988	1.14808	1.41232e-74	TMCC1	2.95065	0.383722	0.017787	ZNF91	18.1121	0.856465	1.60037e-71	SLC1A2	3.35304	0.832376	0.00240356	ANO3	5.6163	4.34601	5.41557e-07	CBS	4.11785	1.31129	0.00238085
PRKAR2A	6.92342	1.65919	2.92364e-10	VTI1A	3.59278	1.1902	0.0138535	KCNAB2	4.79084	2.11336	6.67184e-05	MAP4	17.4713	1.3476	1.61766e-66	MIAT	18.4695	2.69622	2.4217e-74	DNM2	2.93436	0.924202	0.0186394	KAT6B	18.0906	0.866488	2.35572e-71	ARHGAP42	3.35022	0.833423	0.00242728	NR2F2	5.60675	3.06286	5.69764e-07	SNX1	4.11713	0.678585	0.00238085
SOX5	6.9227	1.72186	2.92696e-10	TBC1D22A	3.5854	1.20772	0.0141554	DIAPH2	4.77862	0.735611	7.0678e-05	HSD17B11	17.4393	1.82631	2.8197e-66	MCF2L	18.4275	1.41752	5.25423e-74	WDR62	2.93298	1.23949	0.0187096	SLC16A1-AS1	17.9908	1.03016	1.43005e-70	KMT2A	3.34779	0.657811	0.00244837	CTGF	5.60543	5.95732	5.73512e-07	PDE9A	4.11707	0.838533	0.00238085
CDH11	6.92251	2.91186	2.92696e-10	NEDD4	3.58484	2.54377	0.0141619	AKNA	4.77708	2.49688	7.11058e-05	SREBF2	17.4384	1.34564	2.85701e-66	CXXC5	18.412	2.06316	6.97458e-74	SUPT5H	2.90746	0.991397	0.0200964	ADAMTS7	17.9681	1.86835	2.15017e-70	MTERFD3	3.34203	1.13901	0.00249761	CLIC4	5.60036	1.39967	5.89719e-07	DNHD1	4.11585	1.0988	0.0023827
ATP2B4	6.91451	1.59123	3.08886e-10	LIMS2	3.57397	5.41154	0.0147389	IL18	4.77129	6.94167	7.3065e-05	PBX3	17.4358	1.38335	2.98012e-66	PRICKLE1	18.4071	2.44817	7.61537e-74	AC003090.1	2.90156	0.34047	0.0204472	FOXP1	17.9312	0.85271	4.16968e-70	SRSF5	3.32878	0.653329	0.00261421	PTK2	5.55913	0.589215	7.42473e-07	GLCCI1	4.11575	0.784303	0.0023827
PPARD	6.91178	1.83966	3.14072e-10	AGRN	3.56997	4.27164	0.0149406	ZNF609	4.76238	0.738467	7.61253e-05	MSH2	17.4294	1.50545	3.32653e-66	C1orf21	18.39	1.23619	1.0422e-73	PHC2	2.88082	0.844265	0.0217139	SF3B3	17.9263	1.29241	4.5364e-70	DIXDC1	3.3177	1.08448	0.00271661	CNTN6	5.55675	3.6977	7.51326e-07	TTC7A	4.1147	0.883675	0.00238772
NR3C1	6.90453	1.65663	3.29663e-10	IRAK3	3.56663	2.23846	0.0150822	MYH9	4.75554	2.06049	7.86247e-05	CTPS1	17.4083	2.32086	4.79972e-66	MMP16	18.3804	1.11654	1.24045e-73	SLC6A3	2.85253	2.28639	0.0235177	MAD1L1	17.8649	1.29894	1.36222e-69	MAP2K3	3.26804	1.13746	0.00321373	PIK3R1	5.5413	1.39844	8.16253e-07	PLEKHA8	4.11288	0.721234	0.0024007
LAMB1	6.89808	1.5012	3.44091e-10	HERPUD1	3.56423	3.64562	0.0151951	EPSTI1	4.75311	4.74239	7.94475e-05	LRRN1	17.3976	1.65166	5.7615e-66	FAM171A1	18.3659	1.2433	1.61619e-73	ADCK3	2.85199	0.812125	0.0235479	C2orf15	17.8263	1.24086	2.71534e-69	SNRPA	3.26237	0.75307	0.00327678	LRRFIP2	5.53232	1.33146	8.56424e-07	RFTN1	4.11205	2.16694	0.00240351
DICER1	6.89135	1.37035	3.59547e-10	LYN	3.56277	3.85128	0.0152548	SND1	4.75052	0.901899	8.02186e-05	NCAPG	17.3619	2.04369	1.07088e-65	PCBP1-AS1	18.3505	1.22671	2.13949e-73	EBF1	2.85139	0.0908649	0.0235742	RBMX	17.8215	0.866551	2.94956e-69	KIAA1731	3.25374	1.09711	0.00337116	GUCY1A3	5.51865	3.49824	9.23759e-07	ERGIC1	4.10942	0.714093	0.0024206
STIM1	6.89055	2.59596	3.5998e-10	CHST11	3.54938	1.54257	0.0159728	ACTR2	4.74879	1.71354	8.07818e-05	MCC	17.3579	1.39312	1.14511e-65	ARHGEF10L	18.3181	1.50395	3.87213e-73	SLC29A4	2.83884	1.3346	0.024419	FGFR1	17.8184	1.8275	3.10849e-69	KCNMA1	3.24122	0.790454	0.00351613	RBFOX1	5.51695	0.804785	9.31718e-07	ZNF765	4.10868	0.639543	0.0024206
MKL2	6.88795	1.31858	3.65692e-10	IFNAR2	3.54394	2.60873	0.0162522	CD4	4.74241	5.12248	8.3236e-05	KHDRBS1	17.3175	1.33353	2.30865e-65	ATXN1	18.317	1.59203	3.93979e-73	LONP1	2.83398	1.42646	0.02474	ENDOV	17.8033	1.56302	4.06557e-69	CTD-2116N24.1	3.2362	1.5583	0.00357517	TP63	5.50645	4.21134	9.85842e-07	UNC80	4.10758	0.672899	0.0024206
ANK2	6.88084	1.2767	3.83409e-10	RNF115	3.54129	1.33067	0.0163876	KDM4C	4.73538	1.15677	8.57712e-05	PRKG1	17.2968	1.40617	3.2949e-65	AHDC1	18.3146	1.20167	4.1134e-73	HN1	2.82912	0.973267	0.0250647	PPP2R2C	17.7935	0.862519	4.82881e-69	CUEDC2	3.21723	1.31061	0.00380725	ECM2	5.4946	4.00732	1.051e-06	DSTN	4.10723	0.672964	0.0024206
JAM2	6.87878	1.7095	3.88017e-10	PGM5	3.53576	4.90974	0.0166541	EVL	4.72807	0.973433	8.87798e-05	PLCB1	17.2926	1.48669	3.53483e-65	ADCY8	18.307	2.27391	4.71426e-73	FAM168A	2.81729	0.759857	0.0259077	GPM6A	17.7869	0.896256	5.42065e-69	TNFRSF18	3.20448	4.90571	0.00397388	LZTS1	5.48592	4.26409	1.10158e-06	RBAK-RBAKDN	4.10713	0.686091	0.0024206
C16orf62	6.869	1.38039	4.14506e-10	FMNL3	3.53485	1.37308	0.016684	CLTC	4.72306	1.19134	9.08506e-05	IPO9	17.2881	1.36133	3.81302e-65	GATS	18.3034	1.11013	5.0243e-73	WBSCR17	2.81312	0.545277	0.0262232	APP	17.7743	0.889738	6.76708e-69	UBXN1	3.19592	1.58233	0.00408993	MPPED2	5.48031	1.94761	1.13583e-06	GRID1	4.10705	0.947624	0.0024206
KITLG	6.86634	1.28019	4.2123e-10	GRK5	3.52154	2.34592	0.0174975	RNF13	4.70987	0.990043	9.63326e-05	ADNP	17.2752	1.29039	4.75677e-65	L1CAM	18.293	3.30038	6.05853e-73	CDK3	2.81099	2.38874	0.0263695	SON	17.7691	0.849076	7.40198e-69	TENM3	3.19524	-0.142389	0.00409863	CHST15	5.47356	4.15064	1.17752e-06	EFCAB4B	4.10449	0.8562	0.00244162
ZNF438	6.86435	1.24572	4.26047e-10	PIP4K2A	3.49895	1.45881	0.0188547	PEAK1	4.70929	1.75763	9.64595e-05	PAXBP1	17.2454	1.31546	7.94685e-65	RP11-672L10.3	18.2814	1.94652	7.47837e-73	NUP85	2.79764	1.12168	0.027379	TBC1D16	17.7644	1.06916	8.03832e-69	LTBP4	3.19193	1.19351	0.00414322	HEYL	5.47287	6.54171	1.18085e-06	ZNF516	4.10367	0.699859	0.00244222
CACHD1	6.86326	1.26697	4.28215e-10	GSK3B	3.49812	0.825282	0.0188827	PDE8A	4.69606	1.457	0.000102282	KIAA1841	17.2355	1.71288	9.41932e-65	EPB41L2	18.2379	1.55669	1.652e-72	SRRT	2.79151	0.853959	0.0278384	MDN1	17.7571	1.14649	9.12756e-69	SCAMP1	3.19007	0.8618	0.00416827	ETS1	5.46324	4.51964	1.24276e-06	ABL2	4.10333	0.632125	0.00244222
BACH1	6.84898	1.48369	4.71994e-10	HSPA12B	3.48144	6.94585	0.0200024	TBC1D2B	4.6759	1.8292	0.000112005	RP11-79E3.3	17.226	1.82338	1.10649e-64	SMPD3	18.215	2.37519	2.50388e-72	GRIPAP1	2.79144	1.08576	0.0278384	RP11-399D6.2	17.7522	1.3587	9.93553e-69	AMER2-AS1	3.17526	3.21259	0.00438031	GPR124	5.43853	5.22582	1.41751e-06	OSBP2	4.09864	1.4768	0.00248623
FUBP3	6.84478	1.50042	4.84848e-10	TCF7L1	3.47605	2.70855	0.0203569	RNF135	4.67261	3.09807	0.00011364	NUP98	17.2198	1.74905	1.22902e-64	GNB1	18.2086	1.09077	2.80572e-72	ZSWIM6	2.78174	0.548269	0.0286114	TBCD	17.7296	0.895771	1.48301e-68	TBCC	3.16108	1.62223	0.00459273	DOCK9	5.42293	1.60101	1.54212e-06	LINC00478	4.09209	0.874382	0.00254058
POGZ	6.8432	1.19805	4.88569e-10	STAT3	3.47409	1.75953	0.0204605	ARHGAP4	4.66585	3.24328	0.00011673	PPIL2	17.1864	1.65351	2.17943e-64	PSD3	18.1921	1.11502	3.77998e-72	EMID1	2.77787	1.05336	0.0289364	FBXL20	17.7077	1.11567	2.17631e-68	PAX3	3.13864	0.916982	0.00494053	NHSL2	5.3923	2.60936	1.82018e-06	SUDS3	4.09198	0.668741	0.00254058
SPESP1	6.84296	1.87457	4.88569e-10	CTNND1	3.46706	2.26285	0.0209696	WDR7	4.65609	1.20305	0.000122216	KIF18A	17.1854	2.8773	2.21107e-64	IGF1R	18.1866	1.12334	4.17257e-72	ARRB1	2.77036	1.265	0.0295558	FBXL2	17.7005	1.24867	2.46961e-68	ACTC1	3.13572	3.17515	0.00498693	TRIM22	5.39093	4.26795	1.83213e-06	PIP4K2A	4.08738	0.755812	0.00257929
NEAT1	6.83513	1.3188	5.14719e-10	FRYL	3.46498	0.841579	0.0210989	MACF1	4.65494	0.616575	0.000122714	RAF1	17.1728	1.46349	2.74345e-64	CAMK2D	18.1803	1.10593	4.67168e-72	DUSP16	2.76979	1.19088	0.0295957	SCFD2	17.6994	0.888148	2.51232e-68	PTMS	3.10904	0.595741	0.00543749	GPC6	5.38504	0.642253	1.8892e-06	DENND5A	4.08552	0.74844	0.00258576
CAPZB	6.82559	1.21941	5.48765e-10	DNAJC1	3.46318	1.56021	0.0211545	TBC1D1	4.64162	0.9741	0.000130502	HDAC8	17.1687	1.3828	2.93342e-64	DNMT3A	18.1494	1.39526	8.1735e-72	CCNF	2.76659	1.41015	0.0298747	RNPC3	17.6663	0.988271	4.50969e-68	CUX1	3.08073	0.0843632	0.00595027	MIR145	5.37856	7.89023	1.95443e-06	SMG5	4.08525	0.597622	0.00258576
LSS	6.82484	1.35499	5.50249e-10	NUAK1	3.46051	3.37052	0.0213171	HERC1	4.63077	0.804722	0.000136916	RP11-1055B8.7	17.1581	1.3491	3.51316e-64	PHKB	18.1447	1.26019	8.88803e-72	CTD-2562J17.4	2.74504	1.11023	0.0316691	SETD2	17.6555	0.971618	5.4446e-68	CNTN5	3.06064	1.11859	0.00634608	ARHGEF17	5.36682	3.11658	2.0817e-06	DNM2	4.08478	0.717589	0.00258576
UBR4	6.8118	1.30498	6.01036e-10	HECW2	3.45492	1.41322	0.0217296	HLA-E	4.62527	3.6824	0.000140268	MIS18BP1	17.1532	2.49915	3.81404e-64	WDR17	18.1396	1.19903	9.7243e-72	SUSD4	2.74134	0.694431	0.0319951	WDR33	17.6188	0.865787	1.03937e-67	LENG8	3.05394	0.387217	0.00648285	JMJD1C	5.36455	0.388369	2.10369e-06	SLC27A1	4.08419	1.10068	0.00258576
OSBPL9	6.80816	1.23727	6.14873e-10	NR3C1	3.44509	1.63406	0.0224466	RGS1	4.61959	8.98582	0.000143853	SLC20A1	17.148	1.79583	4.15855e-64	KDM5B	18.1274	1.30009	1.2108e-71	RPL35	2.72894	0.761438	0.0330711	CTD-2162K18.5	17.5961	1.25691	1.54913e-67	RP11-93I21.3	3.04625	1.36808	0.00664642	GALNT10	5.35687	2.60167	2.19043e-06	RLF	4.08407	0.724304	0.00258576
ZNF334	6.80052	1.88737	6.46782e-10	TBC1D1	3.44162	1.45468	0.0226129	SBF2	4.6024	0.760305	0.000155557	PCBP1-AS1	17.1344	1.3801	5.24403e-64	CCDC93	18.1211	1.25842	1.35329e-71	RNF212	2.72752	2.47228	0.03318	GNB1	17.5784	0.866039	2.11175e-67	MTUS1	3.04144	0.946548	0.00675127	NPAS2	5.35017	3.94088	2.2615e-06	STIM2	4.08263	0.87171	0.00259577
TNRC6A	6.79817	1.22101	6.55819e-10	SMG6	3.43834	1.42235	0.0228526	ABCG1	4.58851	3.00713	0.000165539	BRCA1	17.1119	2.3528	7.67467e-64	MTMR7	18.1192	1.64949	1.3975e-71	GRASP	2.7274	1.34429	0.0331847	PAXBP1	17.5543	0.888961	3.22092e-67	RP11-1084E5.1	3.03724	1.26252	0.00684295	SEC31A	5.34543	0.930264	2.31914e-06	MGAT5	4.08084	0.949387	0.00260989
RBM5	6.79482	1.41139	6.69559e-10	MYO5C	3.43483	4.36431	0.0230428	MCTP1	4.58789	1.32768	0.000165787	PRRC2B	17.1117	1.31919	7.68537e-64	RP11-776H12.1	18.1046	1.13628	1.81738e-71	TACC3	2.71038	1.04267	0.0348145	SGPL1	17.547	1.33834	3.65331e-67	IDH3B	3.03581	1.48382	0.00687081	LPHN2	5.33449	1.10816	2.45835e-06	ABCA2	4.07826	0.91708	0.0026329
MLEC	6.79116	1.75379	6.85076e-10	WDFY1	3.42925	2.36076	0.0234136	IRAK3	4.58619	1.94999	0.000166893	PSIP1	17.1034	1.28881	8.83975e-64	BRINP1	18.0771	2.2039	2.98566e-71	KCNK12	2.69534	2.34204	0.0362902	CNTN3	17.5047	0.910393	7.65398e-67	RP11-792A8.4	3.02396	1.94752	0.00713355	KCNE4	5.33263	5.58253	2.48109e-06	LUZP2	4.07324	2.37303	0.00268405
NHSL2	6.78629	3.43271	7.06867e-10	FOXN3	3.42845	1.09641	0.0234467	EMR2	4.58407	7.09837	0.000168346	PDGFC	17.1031	1.35146	8.86664e-64	NFASC	18.0565	1.21563	4.32188e-71	RECQL4	2.68926	1.44661	0.0368752	TOX3	17.4842	0.988321	1.09383e-66	SIK2	3.02046	0.729493	0.0072108	PCCA	5.32568	0.622556	2.5726e-06	KCNIP1	4.07209	0.854925	0.00269112
TBC1D22A	6.77745	1.15488	7.49674e-10	CCND3	3.41688	2.29708	0.0243162	KCNK13	4.58271	6.88827	0.000169202	CAMTA1	17.0807	1.41503	1.29794e-63	AC012363.4	18.0553	1.56522	4.4022e-71	KBTBD12	2.67238	1.52637	0.0385292	RNF213	17.4648	1.07435	1.53488e-66	NAALADL2	3.01462	-0.0297724	0.00734424	GNG12	5.32505	2.64554	2.57884e-06	VGLL4	4.07141	0.729213	0.00269282
KCNH1	6.77647	1.99154	7.52925e-10	ANKRD11	3.40637	1.02913	0.025194	CD37	4.57978	7.13038	0.000171335	FGFR1	17.0739	2.00695	1.45449e-63	TBC1D32	18.0525	1.09384	4.62364e-71	SHC2	2.66653	1.38551	0.0391339	HELZ	17.4582	0.912743	1.71785e-66	RCN1	2.99317	0.520432	0.00785917	SLC22A23	5.3201	2.96302	2.64468e-06	RP11-192H23.4	4.06621	0.995511	0.00274726
ATXN10	6.77612	1.20836	7.52925e-10	SWAP70	3.39922	3.2164	0.0257839	RGS10	4.57826	3.18824	0.000172333	KLHL13	17.0662	1.45052	1.65728e-63	FBXL17	18.047	1.10322	5.09173e-71	CKB	2.66528	1.09062	0.0392563	E2F3	17.4581	1.18735	1.71785e-66	KBTBD12	2.99244	1.55341	0.00787725	JAG1	5.30766	5.38461	2.80968e-06	ADAMTS9-AS2	4.06467	1.55106	0.00275917
SDC3	6.76431	2.73565	8.14945e-10	MCTP1	3.39228	1.60955	0.0263652	SGK1	4.57629	4.75669	0.000173708	PIP4K2A	17.0023	1.5677	4.92179e-63	DGKI	17.9428	1.39062	3.32925e-70	PRKCZ	2.65931	2.32494	0.0399098	SPG11	17.4391	1.12479	2.38836e-66	NACA	2.98331	0.752307	0.00810498	ELF1	5.3076	1.6272	2.80968e-06	EPHB1	4.06337	0.819792	0.00276818
WNK3	6.76361	1.47424	8.16918e-10	ITGA10	3.3784	3.88281	0.0276073	REL	4.57491	2.11927	0.000174596	NEK1	16.9998	1.33677	5.12926e-63	MEIS2	17.8865	1.09888	9.13449e-70	EME2	2.6572	2.15239	0.040144	BEND7	17.434	1.29584	2.60477e-66	MSANTD4	2.97406	1.36101	0.00834117	AGRN	5.29479	3.80842	3.00186e-06	LOXL1	4.0602	0.895871	0.0027996
REPS1	6.75845	1.36121	8.44496e-10	RGL1	3.37136	1.38963	0.0282799	RASA1	4.57459	0.812072	0.00017461	CENPK	16.9966	1.52583	5.39638e-63	MICU2	17.879	1.28703	1.04347e-69	RRAD	2.63848	4.2858	0.0421722	PBX1	17.4136	0.856794	3.71238e-66	RP4-724E13.2	2.96936	3.15094	0.00846398	TBX15	5.28785	3.14808	3.11483e-06	AKT2	4.05812	0.638834	0.00280876
SPAG9	6.75766	1.20206	8.47073e-10	NID1	3.36301	2.8592	0.0289747	TGFBR1	4.56958	1.45169	0.00017858	CEP350	16.9939	1.32524	5.63627e-63	NEK1	17.854	1.16	1.62934e-69	MICAL3	2.63628	0.744085	0.0424127	PPP3CA	17.3901	0.862268	5.5855e-66	RP11-624L4.1	2.96414	0.92132	0.00860031	RP11-444D3.1	5.27698	1.39935	3.29859e-06	TAF1C	4.05804	0.86758	0.00280876
PRKCB	6.75681	1.63008	8.49977e-10	CFH	3.3565	4.64484	0.0296206	NSMCE2	4.56411	0.871553	0.000182765	GLYATL2	16.9808	1.40676	7.03957e-63	MBOAT2	17.7922	1.15222	4.90798e-69	AMDHD2	2.63542	1.62983	0.0425113	BTBD9	17.3755	0.834282	7.18544e-66	HSP90AB1	2.95425	0.620194	0.00886665	NID2	5.27501	5.20951	3.33094e-06	KIF26A	4.05734	0.690095	0.00280876
PRKG1	6.75637	1.2908	8.5052e-10	ADD1	3.35282	1.20834	0.0299727	VPS13B	4.54821	0.649435	0.000195991	RBM6	16.9805	1.30027	7.05789e-63	ZHX2	17.7763	1.61772	6.49579e-69	CLCN7	2.61997	1.27548	0.04437	POGZ	17.362	0.864976	9.08241e-66	YAP1	2.95396	0.997876	0.00887411	ITGB5	5.26026	4.23278	3.59112e-06	MAPKAPK2	4.05701	0.933573	0.00280876
NPTN	6.74213	1.33621	9.36029e-10	VASH1	3.33965	2.29333	0.0311979	CTSC	4.53314	2.14334	0.000209599	LGR4	16.9719	1.76764	8.14507e-63	CTD-2651B20.1	17.7319	2.09582	1.43057e-68	SIPA1L3	2.61797	0.0935088	0.044595	AC144449.1	17.3529	1.22477	1.06054e-65	NOVA1	2.93739	0.388057	0.00934241	SYNPO2	5.24964	1.5485	3.78615e-06	KDM4B	4.0568	0.661203	0.00280876
RGMA	6.73962	2.24701	9.50056e-10	PTK2	3.33594	0.7438	0.0315232	CPEB3	4.53193	2.56724	0.0002102	FLJ27365	16.9671	1.3991	8.82182e-63	ATP8A2	17.7114	1.92748	2.05337e-68	LMF2	2.61059	1.21831	0.045451	USP32	17.3441	1.11008	1.23444e-65	DPP6	2.93405	0.468016	0.00943687	LAMC1	5.23423	1.19598	4.11185e-06	ACAP3	4.05595	0.666358	0.00281268
LRRC3B	6.73815	5.51139	9.57399e-10	BTNL9	3.33212	8.19134	0.0319122	MSN	4.52972	1.61722	0.000212103	KLHL23	16.9582	1.30715	1.02418e-62	CAPZB	17.6931	1.0855	2.83313e-68	B3GAT1	2.60704	2.17627	0.0458177	ACYP2	17.3105	0.872979	2.20275e-65	TMEM25	2.93367	1.50575	0.00944748	RCSD1	5.20722	3.85772	4.72942e-06	ZNF573	4.05084	0.579167	0.00286829
TRAPPC10	6.73709	1.73736	9.62121e-10	ARAP3	3.32428	2.45295	0.0327265	RBMS1	4.51856	1.01811	0.000222962	CHAF1A	16.9344	2.20845	1.52974e-62	KIFAP3	17.6838	1.45514	3.33889e-68	LDLRAD4	2.60653	0.832322	0.0458731	KCNT2	17.3069	0.840621	2.33985e-65	LINC00393	2.91853	1.79905	0.00989764	ISLR	5.20654	3.92325	4.74209e-06	MAU2	4.04931	0.557677	0.00287803
THRAP3	6.73555	1.1763	9.70045e-10	CLEC1A	3.31978	7.11417	0.0331187	NFATC3	4.50773	1.09782	0.000233316	ITFG1	16.921	1.35442	1.91586e-62	NKTR	17.6754	1.06296	3.86609e-68	KIF1A	2.6009	0.790489	0.0465587	ERI3	17.3046	0.950741	2.42668e-65	C11orf70	2.90504	1.60398	0.010318	MIR143HG	5.1752	6.71055	5.57305e-06	RPA3-AS1	4.049	0.59876	0.00287803
SPECC1	6.73246	1.3744	9.88551e-10	SNTB2	3.3172	3.31137	0.03337	SDCCAG8	4.50732	0.90441	0.000233435	AHI1	16.9142	1.28102	2.14493e-62	KIF5A	17.6515	1.77459	5.89107e-68	HLA-A	2.6003	1.35253	0.0466301	RFX7	17.3045	0.839995	2.42668e-65	TBL1XR1	2.89866	-0.247446	0.0105209	STK3	5.17207	0.9259	5.63971e-06	NSF	4.04806	0.724678	0.00288318
SFXN5	6.73058	2.34727	9.96689e-10	CD34	3.3081	7.27859	0.0343237	SETX	4.5026	1.06516	0.00023834	TROAP	16.9137	3.20831	2.15905e-62	RBFOX2	17.6402	1.05083	7.17492e-68	SNAPC4	2.58595	1.27081	0.0482981	ZFP30	17.2842	1.36721	3.44839e-65	SLC3A2	2.88143	1.01339	0.01109	FKBP10	5.16929	1.38594	5.71884e-06	CLIP4	4.04695	1.04625	0.00289043
PCGF5	6.72176	2.24872	1.05651e-09	TRPM6	3.30591	6.68131	0.0344918	AKAP10	4.49918	1.62156	0.000241861	PDE7A	16.9095	1.32821	2.31443e-62	IP6K2	17.6381	1.2454	7.43133e-68	NDUFV1	2.5821	0.782684	0.0487742	UBE3D	17.2547	1.18721	5.7233e-65	HIST1H4C	2.8726	1.11394	0.0113804	CALCOCO2	5.16417	2.4978	5.86602e-06	ACLY	4.04491	0.794038	0.00290452
SLC35F1	6.71754	1.42098	1.08498e-09	WSB1	3.29763	1.04452	0.0354739	CFLAR	4.48998	1.3059	0.00025183	CD99L2	16.9089	1.53408	2.32969e-62	AFF2	17.6316	1.58839	8.31115e-68	PPM1L	2.56535	0.543489	0.0509602	MAT2A	17.2451	1.10703	6.7366e-65	USP13	2.87209	0.545743	0.0113977	ADAMTS9-AS2	5.12694	1.97239	7.09131e-06	CAMK2G	4.04477	1.27337	0.00290452
GPBP1L1	6.71392	1.28781	1.10967e-09	ITGA2	3.28342	6.13949	0.0372032	PLD1	4.47216	3.47887	0.000272612	CYFIP1	16.8866	1.34496	3.39507e-62	SMIM12	17.6145	1.3751	1.12124e-67	DAZAP1	2.55911	0.837324	0.0518229	USP48	17.2393	0.888121	7.43551e-65	RBM3	2.86598	0.959903	0.0116057	SOBP	5.0931	1.05516	8.43356e-06	CRHR1	4.04415	0.580264	0.00290587
TNC	6.71334	3.15388	1.11146e-09	RBFOX2	3.27711	0.770757	0.03798	ATP6V0A1	4.47073	0.934259	0.00027368	SMC2	16.8816	2.69078	3.68463e-62	ENAH	17.6033	1.08788	1.36411e-67	NPEPL1	2.55397	2.50526	0.0524598	HES6	17.2209	1.22701	1.0205e-64	RP1-23K20.2	2.85757	5.38423	0.0118994	NAP1L1	5.07105	0.813152	9.39111e-06	CAMSAP1	4.04155	0.589039	0.00293176
UBR1	6.71229	1.22501	1.1169e-09	VCL	3.27418	2.18311	0.0382746	CTSZ	4.4567	4.2317	0.000290989	ERCC6L2	16.8592	1.26176	5.36782e-62	DSCR4	17.5849	1.89914	1.88199e-67	RDX	2.54185	0.787552	0.0541343	NTNG1	17.2022	1.32591	1.40176e-64	SMNDC1	2.85685	1.36257	0.0119222	SSH1	5.07002	1.86667	9.43311e-06	CNNM2	4.03999	0.958333	0.00293939
RP11-204L24.2	6.70786	2.65437	1.14868e-09	KDM4C	3.27378	1.25349	0.0382746	IPCEF1	4.45108	5.29214	0.000297876	BRD4	16.8567	1.39361	5.59189e-62	INPP4A	17.5741	1.28745	2.27307e-67	BEGAIN	2.53748	2.48706	0.0546971	CLASP2	17.2009	0.834462	1.43026e-64	AIM2	2.85548	0.897492	0.0119698	SMURF1	5.01582	1.28583	1.24177e-05	REPS1	4.03974	0.753023	0.00293939
ABCA10	6.69378	2.88853	1.26193e-09	FOSB	3.27054	5.97117	0.0385495	CHST15	4.43445	4.04588	0.000321372	SMC6	16.8531	1.69777	5.93203e-62	LINC01037	17.5621	3.1544	2.80142e-67	FAM173A	2.52889	1.00801	0.055868	FLJ27365	17.1807	0.864912	2.02439e-64	GLI1	2.83263	1.75583	0.0128245	SEMA3C	5.00068	4.96135	1.33707e-05	CDH4	4.03473	1.20639	0.00299191
SETD5	6.68777	1.21108	1.31184e-09	ECE1	3.27013	1.87795	0.0385497	EHBP1L1	4.43398	2.64548	0.000321593	ATXN2L	16.8528	1.64492	5.93897e-62	ZNF33A	17.5545	1.26245	3.19698e-67	LIMCH1	2.52801	1.08409	0.0559832	ULK4	17.1494	1.255	3.45898e-64	GUSB	2.83121	0.999076	0.0128799	ITGAV	4.99823	1.62406	1.35165e-05	SUCLG2	4.03391	0.832537	0.00299583
EPHA6	6.68504	1.47842	1.33339e-09	OSMR	3.26963	4.24262	0.0385627	TRIM38	4.4337	3.31485	0.000321593	SLC4A7	16.848	1.31772	6.43298e-62	HEXA	17.5219	1.29766	5.65396e-67	TCEA2	2.52358	0.983043	0.0566423	ATXN10	17.1249	0.846348	5.24691e-64	RP1-296L11.1	2.8277	2.59122	0.0130149	PAWR	4.99226	2.29283	1.39284e-05	ZNF14	4.03131	1.15691	0.00301855
BSDC1	6.68447	1.42504	1.33556e-09	CTNNA1	3.25931	1.12459	0.0395985	STK4	4.43247	1.34364	0.000322987	TEX14	16.8437	1.88151	6.90237e-62	DMD	17.5109	1.38963	6.84885e-67	GTF2IRD1	2.51863	0.849925	0.0573185	CROCC	17.1056	1.05078	7.28363e-64	ANKRD36	2.82499	0.0860413	0.0131224	ANKRD44	4.97077	1.12233	1.54779e-05	ENTPD4	4.03111	0.853069	0.00301855
AGFG1	6.68051	1.48318	1.366e-09	DAB2IP	3.25138	2.18474	0.0405467	CD84	4.42998	7.79998	0.000326019	NFATC3	16.8377	1.45079	7.61803e-62	CTD-2368P22.1	17.5107	1.10521	6.86304e-67	NPIPB3	2.51821	1.68066	0.0573561	SUPT3H	17.0784	0.817213	1.15887e-63	CDK5RAP3	2.8235	0.646058	0.0131808	PDE8B	4.96214	2.02339	1.61521e-05	DCLK2	4.03051	0.752094	0.00301975
CAMK2D	6.68049	1.22204	1.366e-09	SMURF2	3.24239	1.41704	0.0416097	VSIG4	4.42367	7.90077	0.000334948	SMC5	16.8368	1.31487	7.72186e-62	SMARCC1	17.4796	1.09377	1.18045e-66	CELF1	2.51792	0.440451	0.0573928	PDGFA	17.0752	2.04652	1.22211e-63	CTD-2587M2.1	2.8071	1.51863	0.0138173	BBS9	4.96103	0.847228	1.62296e-05	INPP4B	4.02648	0.719568	0.00306538
DAB1	6.67177	1.59588	1.44639e-09	CDH2	3.24202	1.23984	0.0416097	CEP170	4.40411	0.635082	0.000364246	CKAP2	16.8231	2.24443	9.71081e-62	MBD5	17.4521	1.0762	1.90868e-66	ZBTB7C	2.50726	1.54019	0.0590051	LINC01122	17.05	1.07901	1.87508e-63	ZWINT	2.80694	1.65422	0.0138225	IL6ST	4.9442	1.91094	1.7664e-05	ITPKB	4.02576	3.69664	0.00306808
PTPN13	6.66666	1.32684	1.49427e-09	RBMS1	3.24138	1.36069	0.0416448	MGAT1	4.40208	2.80705	0.000367162	ESPL1	16.7998	3.56757	1.43466e-61	RP11-608O21.1	17.4434	1.35417	2.21461e-66	UBA52	2.49705	0.671864	0.060474	APBA2	17.049	0.824607	1.90498e-63	BHMT2	2.8014	2.11013	0.0140438	LPP	4.94338	0.432286	1.76893e-05	SPIN3	4.02381	0.923111	0.003087
MATN2	6.65973	4.7223	1.5629e-09	ETS2	3.23982	4.1712	0.0418144	NFE2L2	4.40089	0.993664	0.000368673	DNAJC9	16.7955	1.63268	1.53877e-61	HYDIN	17.4246	1.57922	3.07252e-66	RIMS3	2.49372	1.83456	0.0609846	KCNQ1OT1	17.0415	0.904947	2.16062e-63	RP1-241P17.4	2.79635	1.2826	0.0142479	EDIL3	4.93978	1.92501	1.79866e-05	UBASH3B	4.02099	0.816992	0.0031175
EXOC6B	6.65735	1.23186	1.58474e-09	DYSF	3.23349	5.46502	0.0426334	RB1	4.38994	0.891163	0.000386679	TUSC3	16.7941	1.28431	1.57258e-61	SLC25A24	17.4046	1.39873	4.34789e-66	LINC00685	2.48991	2.78241	0.0615714	CPE	16.9668	0.813885	7.71582e-63	DDT	2.78862	1.9902	0.0145665	ANXA1	4.93785	5.21798	1.81318e-05	TRAPPC10	4.01684	0.850803	0.00316605
PDIA5	6.65338	1.69555	1.62445e-09	TENC1	3.23261	3.10076	0.042706	C10orf54	4.38871	6.62409	0.000388355	ASCC3	16.7912	1.29793	1.64637e-61	DYNC1I2	17.3898	1.19906	5.61627e-66	CASKIN1	2.48485	2.44378	0.0623221	CASC15	16.8763	0.64254	3.57286e-62	RP1-90G24.10	2.78564	2.16429	0.0146898	SP100	4.91665	3.1763	2.00808e-05	KCNMA1	4.01505	2.11715	0.00318339
RAPGEF2	6.64969	1.22659	1.662e-09	PDLIM1	3.23145	4.00925	0.0428205	KLF6	4.38713	1.6861	0.000390391	CHD9	16.7807	1.28102	1.96035e-61	TULP3	17.3887	1.08944	5.71506e-66	SFRP1	2.47621	0.422687	0.0636798	SACS	16.8625	0.933549	4.50161e-62	CTD-2023N9.3	2.78039	1.16459	0.0149248	GSN	4.90742	1.62471	2.09912e-05	ADAMTS7	4.01449	0.656459	0.00318407
PSD3	6.6267	1.22505	1.93803e-09	CCDC50	3.22421	1.30381	0.0437392	PIK3CD	4.38277	4.0792	0.000396933	EPB41	16.7773	1.27271	2.07145e-61	ANTXR2	17.3684	1.06997	8.11483e-66	RN7SL1	2.45726	1.97312	0.0667698	AGPAT4	16.836	0.873079	7.01186e-62	MBNL2	2.77662	0.635056	0.0150856	TANC2	4.90235	1.1449	2.14886e-05	MYSM1	4.01276	0.51832	0.0031956
LONP2	6.62177	1.20818	1.99925e-09	CHD9	3.21639	0.981553	0.0447594	FNIP2	4.38156	1.30506	0.000398526	CACHD1	16.775	1.2768	2.14756e-61	CDKAL1	17.3631	1.06348	8.88897e-66	RP11-127H5.1	2.45587	1.56991	0.0669512	SRSF11	16.8347	0.79529	7.15346e-62	EXOC4	2.74371	-0.16457	0.016597	NCOA7	4.90059	1.63983	2.16555e-05	CA10	4.01264	4.36388	0.0031956
SUPT6H	6.61844	1.69886	2.04028e-09	JUNB	3.21142	3.8315	0.0454163	SIPA1L1	4.37987	1.08709	0.000400632	TPR	16.7704	1.30301	2.31669e-61	BSDC1	17.3533	1.38904	1.05172e-65	IGSF9B	2.44982	1.54621	0.0679844	KCNH1	16.8136	1.71366	1.01937e-61	CLEC11A	2.74013	1.19348	0.0167645	TEX2	4.89149	2.55997	2.26613e-05	KIF5A	4.01185	0.601339	0.00319949
NEK11	6.60619	1.40486	2.2113e-09	TFPI	3.20902	4.91466	0.0456101	WSB1	4.37629	0.801387	0.000406171	CUX2	16.7671	1.85386	2.44011e-61	KIAA1683	17.3435	2.24259	1.24498e-65	GABBR2	2.44967	1.65563	0.0679999	CTC-321K16.1	16.8087	2.10796	1.10452e-61	2006-03-01	2.71577	0.21682	0.0179752	SLC9A9	4.88705	1.57098	2.31358e-05	MKL1	4.00982	0.702276	0.00322034
VMP1	6.59904	1.25402	2.31552e-09	TGFB1	3.20362	3.89027	0.0464111	KIAA0226L	4.36783	6.1489	0.000421664	UBE2E1	16.7639	1.31908	2.57091e-61	SLC16A7	17.3424	1.49879	1.26517e-65	LFNG	2.44351	2.94803	0.0689619	ASCC3	16.7928	0.927254	1.44238e-61	ATG10	2.70872	0.590868	0.0183398	ZNF385D	4.88336	1.06287	2.3531e-05	OXR1	4.00883	0.962255	0.00322703
ITFG1	6.59453	1.25238	2.38173e-09	NR4A1	3.19708	5.0773	0.0474117	TRPS1	4.35892	0.717393	0.000437815	GALNT7	16.7589	1.40539	2.79254e-61	C10orf11	17.3352	1.14089	1.43056e-65	KIAA1217	2.44292	0.880172	0.0690612	AF131217.1	16.773	1.56527	2.00889e-61	NPAT	2.70546	1.13315	0.0185065	AL163953.3	4.87908	1.72264	2.40043e-05	COLQ	4.00798	0.831762	0.00323187
SNURF-1	6.59114	1.14831	2.43134e-09	PIK3C2B	3.18018	2.76824	0.0499918	HLA-DQB1	4.34412	8.57038	0.000467177	PHACTR4	16.7342	1.28075	4.21891e-61	ST6GAL1	17.2968	1.04239	2.77931e-65	SRRM3	2.44245	0.888878	0.0691399	BRD4	16.7695	1.07812	2.12648e-61	RP11-312O7.2	2.70487	1.54835	0.0185372	PHLDB2	4.87518	3.75264	2.44182e-05	UNC5A	4.00684	0.671982	0.00324058
NPLOC4	6.58851	1.43757	2.46922e-09	HLA-E	3.17289	3.61626	0.0510576	GPR155	4.33764	3.39606	0.000478168	RNGTT	16.73	1.26471	4.51539e-61	RP13-188A5.1	17.2967	1.54279	2.77931e-65	WNT9A	2.43249	2.40363	0.0708815	PDZRN3	16.7681	1.06366	2.17311e-61	CHEK1	2.69248	1.20569	0.0192178	DENND2A	4.87323	0.945989	2.46154e-05	KIAA1841	4.00265	0.697411	0.00329169
CAST	6.583	1.75281	2.55686e-09	PLCG2	3.16768	4.51119	0.0519103	TIMP2	4.33686	2.76301	0.000479225	TICRR	16.7256	3.08029	4.85028e-61	ZDHHC15	17.2788	1.46631	3.78362e-65	DAPL1	2.42866	0.911105	0.0714746	GNAS	16.7672	0.834703	2.19887e-61	ARL17A	2.67117	0.912309	0.0204173	ATP8B1	4.86526	2.88263	2.56067e-05	SPTAN1	4.00213	0.854917	0.00329206
SNCAIP	6.5706	2.0873	2.7731e-09	ARHGEF15	3.16505	9.11138	0.0523126	RASA3	4.33526	1.81349	0.000482094	RNF4	16.7196	1.33643	5.34681e-61	CAPN7	17.274	1.43361	4.09483e-65	COL25A1	2.4184	0.218767	0.0733151	FUS	16.7623	0.797925	2.38353e-61	PRKAG2-AS1	2.65709	1.74944	0.0212368	USP53	4.85551	2.67735	2.68262e-05	CYTH1	3.99972	0.872642	0.00331733
TULP4	6.56821	1.22167	2.81161e-09	HLA-A	3.15217	2.32008	0.0544568	TANC2	4.33438	1.19335	0.000483393	ATG7	16.7181	1.2996	5.47595e-61	FBXL20	17.2396	1.22511	7.41391e-65	EEPD1	2.41232	1.31931	0.074409	KIAA0100	16.7161	1.49936	5.1737e-61	TMEM108	2.65505	0.00802797	0.0213571	FBLN5	4.85034	5.01316	2.75109e-05	ST6GALNAC3	3.99933	0.703052	0.00331733
MOB3B	6.56448	2.13781	2.87657e-09	SPSB1	3.14877	4.36552	0.0546898	CDC42SE2	4.32898	1.14871	0.000493431	CEP70	16.6654	1.63459	1.31973e-60	SCN3A	17.2333	2.23582	8.25306e-65	RBFOX3	2.40595	0.139683	0.0755643	EXOC3L1	16.715	1.34702	5.2544e-61	RP11-927P21.1	2.62982	2.36353	0.022938	KCNIP1	4.83617	1.1544	2.95199e-05	STX1A	3.99879	0.835735	0.00331797
CCDC57	6.56091	1.25388	2.93982e-09	SRGN	3.14867	4.29575	0.0546898	SLC22A23	4.32819	2.65959	0.000494552	MSRA	16.6645	1.35392	1.33866e-60	NLK	17.2296	1.18552	8.77168e-65	SLC44A2	2.40391	0.945157	0.0759451	AGAP1	16.7131	0.855666	5.41933e-61	MAP3K14-AS1	2.61169	2.7037	0.0241261	FHL1	4.82	1.66307	3.19019e-05	FRS2	3.9977	0.703292	0.00332641
ARHGEF26	6.55574	1.22924	3.03682e-09	SLC9A3R2	3.14792	7.581	0.0546898	NLRP1	4.32058	3.06234	0.000511255	ASXL1	16.6566	1.38381	1.52299e-60	PHF14	17.2093	1.08088	1.24402e-64	PCBP3	2.3879	-0.00463824	0.0789815	DYRK1A	16.7119	0.801216	5.5104e-61	RP5-827C21.2	2.59291	2.80461	0.0254297	CELF2	4.80942	0.659771	3.35787e-05	MAP4K5	3.99675	0.631073	0.00333284
CLEC16A	6.55498	1.29755	3.04575e-09	TNFRSF10D	3.14785	7.21498	0.0546898	TYMP	4.31777	7.15131	0.000517125	NPLOC4	16.6548	1.60788	1.56602e-60	ATP9A	17.2065	1.3964	1.30151e-64	TBC1D9	2.38092	0.826	0.0803512	ADNP	16.7074	0.86129	5.93015e-61	RTTN	2.56488	0.759546	0.0274388	RUSC2	4.79223	1.47175	3.63623e-05	CACNA2D2	3.99475	0.824569	0.00335417
IQCK	6.54504	1.82053	3.24834e-09	RIN3	3.14741	3.39014	0.0546898	KLHL6	4.30637	6.9028	0.000543789	NFIB	16.6538	0.870889	1.58859e-60	MEST	17.1939	2.38927	1.61377e-64	DDX11	2.37861	0.78421	0.080774	KCNQ2	16.7051	0.937258	6.15469e-61	USMG5	2.55776	1.39272	0.0279829	RNF152	4.78746	2.48557	3.71399e-05	MEG3	3.99368	0.942604	0.00335979
TOB2	6.54073	1.94506	3.33599e-09	QKI	3.1451	0.850549	0.0550509	ZC3HAV1	4.30536	2.78098	0.00054557	KIAA0100	16.6456	1.71692	1.81816e-60	SOS2	17.1937	1.39185	1.61624e-64	MARK2	2.37317	0.957283	0.0818515	UNC5D	16.7049	1.76837	6.16041e-61	TPM2	2.53184	0.88137	0.0300283	LMCD1-AS1	4.75676	1.64845	4.29184e-05	EXOC6B	3.99337	0.72523	0.00335979
PXDNL	6.54007	2.46051	3.3436e-09	EXOC6B	3.13778	0.857508	0.0563695	TPK1	4.30272	1.65056	0.000549963	ZNF618	16.6413	1.31656	1.94816e-60	USP48	17.1862	1.0482	1.83038e-64	POM121	2.37258	0.911257	0.0819521	RASAL2	16.6861	0.85071	8.42564e-61	TAF4B	2.5243	1.00828	0.0306605	RP11-133F8.2	4.72994	2.76208	4.84063e-05	FLOT2	3.99113	0.789444	0.00338476
SIN3B	6.52669	1.3703	3.64821e-09	ITGA5	3.13561	6.66799	0.0567137	LAPTM5	4.30181	6.94915	0.000551503	HPRT1	16.6331	2.12057	2.23077e-60	JAKMIP2	17.1431	1.08303	3.8368e-64	CCHCR1	2.36886	1.5594	0.0826603	AGBL4	16.6846	0.84219	8.61872e-61	UBL5	2.52218	1.30535	0.030833	MAP4K3	4.72171	0.741718	5.02851e-05	ADCY5	3.98306	0.737581	0.00349463
CNTNAP5	6.52567	1.73554	3.66072e-09	ITPR3	3.11855	3.69529	0.0595532	WWP2	4.28419	1.60298	0.000594763	PRDM8	16.5888	1.77923	4.66108e-60	SKI	17.1343	1.35127	4.45636e-64	GLG1	2.36294	0.649049	0.0837595	NPTN	16.6808	1.08132	9.17087e-61	CHTF18	2.51473	1.13017	0.0314588	CTC-458G6.2	4.72125	3.40552	5.03496e-05	FAM193B	3.98203	0.576782	0.00350261
FOXP1	6.52539	1.17682	3.66072e-09	ARHGEF3	3.11738	1.39215	0.0597103	FGD3	4.27731	6.17998	0.000612626	LBR	16.5824	1.76184	5.16766e-60	FRMD4A	17.1173	0.996252	5.95352e-64	EHMT2	2.36207	0.869658	0.0839263	UBE2D3	16.6435	0.815426	1.70724e-60	TTC28	2.5037	-0.304942	0.0323746	SLC12A2	4.71508	1.9648	5.18538e-05	GLB1	3.98039	1.02142	0.00351978
CCDC91	6.52521	1.16113	3.66072e-09	ST8SIA6	3.11361	6.24689	0.0604008	ITGB5	4.25873	3.96631	0.000659857	CEP89	16.5567	1.41219	7.90991e-60	EDIL3	17.1153	2.34709	6.15118e-64	MYL6	2.36158	0.603205	0.0840046	BRWD1	16.6308	0.791871	2.10669e-60	RPL34	2.50296	0.6808	0.0324359	PTGIS	4.70514	2.98576	5.41692e-05	AC012309.5	3.97974	0.6436	0.00352224
FER	6.51871	1.17345	3.81468e-09	SEMA3F	3.10764	6.38759	0.0615541	SNX29P2	4.24976	1.16628	0.000684225	VPS37B	16.5469	1.29127	9.28307e-60	NDST3	17.1091	1.22675	6.81386e-64	DMPK	2.35372	1.06105	0.0855978	MARCKSL1	16.6264	1.14001	2.26375e-60	BDH1	2.44251	0.805625	0.0380214	FMNL2	4.70212	0.629024	5.49282e-05	EFCAB2	3.97774	0.646741	0.00354467
EIF2B3	6.51813	1.2004	3.82113e-09	ID1	3.10538	6.23465	0.0619445	CARD11	4.24291	5.56989	0.00070276	MTM1	16.5435	1.67316	9.79694e-60	AC091878.1	17.1079	1.71938	6.93818e-64	ELK3	2.34817	1.37865	0.0867579	SYNDIG1	16.6153	0.841251	2.72026e-60	MT-CO1	2.43738	0.189713	0.0385092	STIM1	4.70065	1.97687	5.52779e-05	ERBB2IP	3.97717	0.699507	0.00354597
BLCAP	6.51534	1.62572	3.88467e-09	LIMK2	3.09704	2.78861	0.0634666	PLA2G7	4.24189	8.06254	0.000704346	FTX	16.5348	1.21275	1.12962e-59	CXCL13	17.1018	2.13049	7.69665e-64	MAZ	2.33191	0.924469	0.0901869	LSM14A	16.5925	0.814299	3.96394e-60	FAM184B	2.43036	1.28009	0.0392186	IRAK3	4.69379	1.90261	5.70682e-05	OXNAD1	3.97664	0.575241	0.0035467
RUFY3	6.50979	1.18522	4.02225e-09	HLF	3.09064	4.0301	0.0647668	GAB3	4.24184	4.84859	0.000704346	CNTN4	16.5343	1.32042	1.13767e-59	TBCD	17.0929	1.05701	8.94434e-64	GALNT18	2.32449	1.61424	0.0917563	GTF3C1	16.5836	1.28755	4.59267e-60	LIN9	2.3934	0.861615	0.0431342	IFITM3	4.67562	4.0986	6.21e-05	RFTN2	3.97457	0.586706	0.00356816
RBMS3	6.49713	1.69512	4.36619e-09	ZNF407	3.08674	1.14414	0.0655385	PPP1R21	4.24053	1.29412	0.000706681	DIP2C	16.5299	1.36242	1.21972e-59	C19orf12	17.0863	1.49079	9.96585e-64	RNF152	2.30141	1.20581	0.0966524	PDE3A	16.5787	0.814282	4.96929e-60	UBE2U	2.36296	3.07374	0.0466633	GAB2	4.6714	1.21327	6.32869e-05	WNK2	3.97416	0.842354	0.00356816
UBR5	6.4933	1.12195	4.46918e-09	ITGB1	3.08433	1.38153	0.0659003	SOAT1	4.22219	2.28079	0.000763991	CMIP	16.512	1.37791	1.63784e-59	GABRB1	17.079	2.59216	1.12734e-63	NSUN5	2.30105	1.16027	0.0967252	MKL2	16.5469	0.971933	8.41127e-60	NEDD4L	2.35874	0.502696	0.0471685	2002-09-01	4.65821	0.885868	6.71337e-05	CMTM7	3.97376	0.694087	0.00356816
FOXK2	6.48765	1.28592	4.63028e-09	ITPR2	3.0838	2.13651	0.0659338	ABL1	4.22072	1.02793	0.000767842	SRGAP1	16.4934	1.35974	2.22495e-59	TBC1D5	17.062	1.12474	1.50503e-63	USP5	2.30061	1.6291	0.0967855	NME7	16.5297	1.05464	1.11725e-59	EFEMP2	2.35813	2.04256	0.047236	DLG1	4.65456	0.623875	6.81622e-05	ZNF611	3.97126	0.56925	0.00359869
MKLN1	6.48546	1.14385	4.68822e-09	TNXB	3.08007	3.57121	0.0666792	C1QC	4.21951	5.61876	0.000771011	DPYSL5	16.4902	1.36864	2.34155e-59	RP11-123O10.4	17.038	1.43621	2.26538e-63	RPS6KB2	2.29656	1.72989	0.0977383	DSCR4	16.5081	1.803	1.59635e-59	NCAPD3	2.34405	0.940671	0.0489231	MRVI1	4.62974	3.27832	7.62906e-05	ADCY9	3.96997	0.908831	0.00361092
NR2C1	6.48438	1.64164	4.71192e-09	PITPNA	3.07616	2.47377	0.0674742	SLC2A9	4.19523	2.61667	0.000850945	ILF3	16.4836	1.20399	2.60585e-59	HDAC4	17.0211	1.09078	3.01541e-63	PPP1R12C	2.2906	1.26724	0.0990906	BBX	16.4908	0.821959	2.12163e-59	ZBED3	2.33964	1.10638	0.0494688	ANGPT1	4.62648	3.55048	7.73023e-05	RASSF8	3.96636	1.14075	0.0036521
NCOR2	6.48395	1.2249	4.71548e-09	CBL	3.06305	2.23853	0.0700505	NHSL1	4.1796	0.94066	0.000908216	PPP2R5E	16.4824	1.34967	2.65217e-59	TNRC6A	17.0145	0.996373	3.37e-63	TUBA1C	2.28845	0.874521	0.0996163	ATRX	16.4756	0.820328	2.72157e-59	CERS4	2.33335	1.47871	0.0502456	TRANK1	4.61688	2.25175	8.05694e-05	IQCH-AS1	3.96631	0.674988	0.0036521
PSAP	6.47825	1.31718	4.88646e-09	PIEZO1	3.06129	5.32396	0.0703752	PRKCB	4.17464	0.871928	0.00092705	NASP	16.4769	1.27851	2.90056e-59	RTN3	17.014	1.06363	3.39283e-63	SEC61A1	2.28388	1.00208	0.100566	WDFY3	16.4346	0.790861	5.33396e-59	FAHD2B	2.3242	1.2574	0.051404	PRR16	4.60363	3.32931	8.53797e-05	CDC42BPB	3.96529	0.713729	0.00366046
ABCB5	6.46482	1.55114	5.32989e-09	SLC5A4	3.05978	4.77581	0.070641	MAP3K1	4.17241	1.68072	0.000933862	KCNH1	16.4749	1.93296	2.9882e-59	NRXN2	17.0122	2.55698	3.48992e-63	ST8SIA5	2.27969	1.07724	0.101443	MAGI3	16.4283	0.84921	5.90683e-59	RP11-192P3.4	2.31772	0.922223	0.0522438	KIF13A	4.59017	1.14879	9.06354e-05	NLK	3.96382	0.675242	0.00367157
ZNF549	6.4555	1.37449	5.65636e-09	NHS	3.0484	3.99826	0.0730915	ARAP1	4.16839	2.83096	0.000948141	SETD5	16.4625	1.26587	3.6596e-59	HERC1	17.0085	1.00326	3.7106e-63	GSN	2.25326	0.883038	0.107671	FUBP1	16.4034	0.869296	8.88195e-59	PDHA1	2.31329	1.26177	0.0528305	VIM	4.58656	1.53513	9.20553e-05	PITPNM2	3.96362	0.592478	0.00367157
PLS3	6.45497	3.11318	5.66435e-09	GPCPD1	3.04293	1.15224	0.0742454	ARRB1	4.16634	2.10963	0.000955528	CREBBP	16.4577	1.256	3.95443e-59	PI4KA	16.9998	1.10067	4.29589e-63	CLUH	2.25062	1.9131	0.10824	DMD	16.3957	1.16363	1.00614e-58	APRT	2.30759	1.56011	0.0535854	EVI5	4.57637	0.958559	9.64961e-05	SLC24A3	3.96061	0.775953	0.00371085
TPCN1	6.45285	1.3666	5.73228e-09	PRR5L	3.03693	2.44526	0.0756452	TET2	4.16384	1.31517	0.0009637	BTG3	16.4562	1.71948	4.04447e-59	KLHDC8A	16.9947	1.39776	4.6783e-63	SLC4A8	2.24885	0.696087	0.108717	EXOC2	16.3734	0.935211	1.45038e-58	SFXN4	2.3029	1.00837	0.0542151	FRZB	4.57073	2.80641	9.90518e-05	NUFIP2	3.95981	0.668657	0.00371588
ATP2B1	6.44832	1.15618	5.89398e-09	PLEKHA1	3.03507	1.79095	0.0758998	ZNRF2	4.16123	0.897313	0.000971203	IKBIP	16.4544	2.06636	4.15927e-59	AC133680.1	16.9818	1.35696	5.81117e-63	HID1	2.23769	1.8988	0.111256	CSDE1	16.3711	1.04535	1.50305e-58	CCDC82	2.29926	1.02205	0.0546848	SIL1	4.54405	1.15656	0.000111553	MAPK8IP3	3.95493	0.763111	0.00377798
SPG11	6.43936	1.27319	6.23974e-09	CACNA1C	3.03439	1.13713	0.0758998	GNPTAB	4.14484	1.94298	0.00103951	DPY19L3	16.4501	1.26106	4.45767e-59	CYYR1	16.9735	1.04594	6.67719e-63	RP11-440L14.1	2.23688	0.688365	0.111413	ZNF814	16.3556	1.27203	1.93513e-58	CTC-297N7.5	2.28987	1.1304	0.0559638	IQGAP2	4.5397	2.78902	0.000113788	KIAA0895L	3.95473	0.746749	0.00377798
ODF2L	6.43299	1.23037	6.49333e-09	ADIPOR2	3.03367	1.547	0.0759858	CHKA	4.12315	1.38935	0.00113414	HHIP	16.4233	1.3699	6.92073e-59	FGF12	16.9731	1.79081	6.71827e-63	PSMD5	2.23388	1.30684	0.112141	PARP6	16.3071	1.05922	4.27763e-58	CTD-2192J16.22	2.28596	1.40087	0.0564963	GLS	4.52827	0.930164	0.000119737	ZBED5	3.95424	0.982336	0.00377798
AGO3	6.4312	1.14132	6.55665e-09	JAG1	3.03101	4.83771	0.0764666	SPATS2L	4.11536	1.36239	0.00117173	TMEM181	16.4213	1.28775	7.13829e-59	C20orf194	16.9675	1.13765	7.37137e-63	CHSY1	2.23269	0.719094	0.112387	ROR2	16.29	1.45103	5.64916e-58	TMEM179B	2.28	1.31332	0.0573535	SNTB1	4.52476	3.35632	0.000121447	ZNF397	3.95397	0.544289	0.00377798
RIC8B	6.42968	1.41637	6.60886e-09	USP34	3.0227	0.8762	0.0783057	LHFPL2	4.10848	1.20668	0.0012043	DACH2	16.4097	1.43469	8.61693e-59	PRR4	16.9565	1.10334	8.8652e-63	CEP164	2.2241	0.74558	0.114643	CDKL3	16.2776	1.11827	6.89597e-58	NOXA1	2.2739	2.31877	0.0582242	HEY1	4.51515	5.16181	0.000126582	DHX57	3.95199	0.530003	0.00380188
PHKB	6.42708	1.22627	6.70932e-09	TMEM44	3.02076	2.0476	0.078711	JAK1	4.10142	0.944553	0.00123865	LARGE	16.406	1.47181	9.14138e-59	DYNC1H1	16.9462	1.16857	1.05416e-62	CNTN2	2.22341	2.28822	0.114806	GRM4	16.2741	2.41969	7.2952e-58	ANKRD49	2.27222	1.81677	0.0584516	SCFD1	4.4895	1.05402	0.000141357	JMY	3.95079	0.75153	0.00381362
DNM1L	6.40872	1.36152	7.53786e-09	SLC39A10	3.01699	1.08803	0.0795958	RYR1	4.08773	3.91691	0.00131095	NIFK	16.3965	1.45326	1.06614e-58	NPTN	16.9395	1.19082	1.17959e-62	SLC2A4RG	2.21574	1.26634	0.116784	KPNB1	16.2671	0.908845	8.15765e-58	NACAD	2.26552	1.79476	0.0594304	LIMCH1	4.48818	1.69673	0.000142121	RNF24	3.94744	0.799252	0.00385984
TPK1	6.40561	1.87026	7.67743e-09	BACE2	3.01496	3.07187	0.0800317	EYA2	4.08772	2.03657	0.00131095	LINGO2	16.3941	1.30738	1.1066e-58	PPP1R12A	16.8958	1.07811	2.47081e-62	ADRBK1	2.21308	1.47436	0.117502	SPOCK3	16.2128	1.27026	1.97452e-57	CABP1	2.26482	1.29193	0.0595326	LIN7A	4.47024	3.70504	0.000153849	AC079807.4	3.94489	0.863422	0.00389352
RP11-125B21.2	6.40458	3.08832	7.71385e-09	CPEB3	3.00837	2.48339	0.0813413	CAPZA1	4.08657	1.13451	0.00131585	LARP1	16.3933	1.32229	1.12059e-58	RPTOR	16.8936	1.0625	2.56046e-62	CTA-292E10.6	2.19369	1.28274	0.122549	HNRNPC	16.2123	0.783446	1.9866e-57	C15orf26	2.25998	1.20472	0.0602467	JAZF1	4.4587	1.21651	0.00016161	PAPOLG	3.94398	0.829132	0.00390071
ABLIM1	6.40376	1.59215	7.73952e-09	PPAP2B	3.00291	4.86734	0.0823481	SEL1L3	4.08544	3.99941	0.00132073	MYO9B	16.3924	1.29245	1.13462e-58	NSG2	16.8833	2.64539	3.0436e-62	CLPTM1L	2.18922	1.25538	0.123745	ATF7IP	16.2118	0.817551	1.99841e-57	HMGN1	2.25285	0.409397	0.0613429	LINC00924	4.44667	7.82195	0.000170258	DENND5B	3.94323	0.718913	0.00390531
TCF7L2	6.40003	1.18345	7.91489e-09	PPP3CC	3.00187	1.69575	0.08253	SUCLG2	4.07557	1.39874	0.00137304	AURKB	16.3832	3.33266	1.31578e-58	PRUNE2	16.8555	1.48421	4.8637e-62	PPFIA3	2.18919	1.55045	0.123745	AC026150.5	16.2092	1.1757	2.07945e-57	FAM173A	2.24987	0.979378	0.0617769	ETV1	4.42572	1.98968	0.000186928	KCTD8	3.94207	2.23904	0.00391675
RP11-782C8.1	6.39873	1.38035	7.96608e-09	STK10	2.99672	2.78099	0.0838331	2009-09-01	4.06388	1.72956	0.00143864	KIAA0895L	16.3817	1.50317	1.34769e-58	GPATCH8	16.8476	1.01844	5.54167e-62	IGFBP5	2.18443	0.622619	0.124972	R3HDM1	16.1563	0.844757	4.90762e-57	TBCEL	2.23584	0.912943	0.063914	ITSN1	4.40038	0.747781	0.000209011	EDC3	3.9405	0.692454	0.00393481
C11orf49	6.3951	1.10642	8.14123e-09	SH3BP5	2.99609	2.10646	0.083903	SERPINB9	4.06078	5.47085	0.00145608	ANKRD26	16.3733	1.3526	1.54302e-58	GALNT7	16.792	1.17092	1.41393e-61	MAMDC4	2.18263	2.72158	0.125458	MAP2	16.1551	0.819477	4.99014e-57	PSMC4	2.23106	1.22076	0.0646616	ENG	4.3854	4.20545	0.000222554	SRGAP3	3.93828	0.703837	0.00396371
TMEM184B	6.39132	1.15503	8.32848e-09	RP11-248J23.7	2.99463	4.31975	0.0842035	DHRS3	4.06034	3.82928	0.00145706	RNF213	16.3387	1.35159	2.71598e-58	NRXN1	16.7867	0.756412	1.54289e-61	GRID2IP	2.18062	3.00145	0.126033	NPTX2	16.1504	1.73655	5.374e-57	EPHX2	2.21729	1.06655	0.0668878	TMEM204	4.36748	5.84585	0.000240877	WDR7	3.93778	0.73717	0.00396444
LRP1	6.39002	2.47405	8.38236e-09	ZBTB46	2.99061	1.2332	0.0849562	ABI1	4.05961	1.37062	0.00145991	HNRNPR	16.3288	1.21476	3.18909e-58	PUM1	16.7818	1.06287	1.67228e-61	PCSK7	2.17813	1.36543	0.126721	GATS	16.1503	0.803316	5.374e-57	FRA10AC1	2.20689	0.863869	0.0686342	ABLIM3	4.36381	1.08845	0.000244764	PRICKLE2	3.93542	0.949543	0.00399164
PARP6	6.38224	1.27108	8.7979e-09	IFNGR1	2.99043	2.53407	0.0849562	DENND1B	4.03882	2.08665	0.00158797	SGOL1	16.2914	3.43156	5.876e-58	COPA	16.7698	1.20329	2.04201e-61	BRSK1	2.17571	0.988877	0.12739	ZNF124	16.1429	1.10637	6.05272e-57	RP11-439A17.7	2.20026	1.44416	0.0696924	RGMA	4.36063	1.7123	0.000247968	TOX	3.93521	0.810283	0.00399164
LDLRAD3	6.382	1.15984	8.7979e-09	SMAD3	2.98718	2.18211	0.0856537	SH3TC1	4.03757	6.91825	0.00159461	CENPM	16.2897	2.52229	6.02187e-58	SEMA6A	16.7514	1.06835	2.77765e-61	GBA	2.15033	1.57785	0.134712	MIPOL1	16.1102	0.801187	1.02586e-56	GTF2H2	2.19682	1.11687	0.0702711	EPSTI1	4.32831	4.15358	0.000283618	RBM6	3.93436	0.734735	0.00399817
RILPL1	6.37737	1.84227	9.05028e-09	UNC5B	2.98681	2.35019	0.085654	TEC	4.03599	4.6837	0.00160348	ARHGEF10	16.2654	1.6377	8.93574e-58	UBE2E1	16.7494	1.08241	2.86668e-61	MAP4K4	2.1318	0.0416669	0.140375	ITSN1	16.0994	0.849196	1.21876e-56	PCDHB2	2.17872	1.03605	0.0733649	PLCE1	4.32444	2.36656	0.000288212	PFKP	3.93278	1.19979	0.00401585
PDCD6IP	6.37505	1.23297	9.16993e-09	FLNB	2.98413	1.1696	0.0863042	RFWD2	4.03442	0.659533	0.00161232	SFPQ	16.2589	1.23279	9.92152e-58	CASK	16.7465	1.01994	3.00567e-61	HDAC6	2.12403	1.16349	0.142775	ATXN2	16.0879	0.842418	1.46534e-56	RP11-368I23.2	2.15108	1.04832	0.078244	TMTC1	4.30104	2.12615	0.000318011	UNC5C	3.93238	0.741975	0.00401585
RHBDD1	6.36665	1.19593	9.66666e-09	SLCO2A1	2.98362	2.65903	0.086344	CD83	4.02937	4.17361	0.00164543	FSD1L	16.2492	1.26106	1.15947e-57	MAST2	16.7438	1.13072	3.13912e-61	PSMD5-AS1	2.11823	1.25252	0.144479	PTRH2	16.0554	1.11991	2.45893e-56	FAM156B	2.14078	3.79265	0.0801601	USP9Y	4.26926	1.38876	0.00036389	SZT2	3.93116	0.658304	0.00402103
PKIB	6.3661	1.4502	9.68194e-09	DPEP1	2.97787	7.58367	0.0876625	P2RY8	4.02556	6.66628	0.00166838	STK39	16.2356	1.23967	1.44448e-57	LINC01158	16.7001	1.31591	6.52239e-61	ANAPC2	2.11773	1.32154	0.144584	HAS3	16.054	2.76309	2.51188e-56	HEXIM1	2.13667	1.70154	0.0809395	TMSB4X	4.26348	1.03777	0.000373164	SUN1	3.93098	0.687125	0.00402103
ARFIP1	6.36562	1.16955	9.69273e-09	ZNRF1	2.97626	1.6945	0.088016	UBASH3B	4.02436	1.21784	0.00167466	CCT4	16.2289	1.84397	1.60842e-57	SYT11	16.6708	1.46239	1.06347e-60	AC096669.3	2.10879	3.0575	0.147247	ITGBL1	16.0417	1.11552	3.05635e-56	DPM3	2.12191	1.14313	0.0838083	LINC00882	4.22881	1.49706	0.000431438	ST3GAL6	3.93071	2.43858	0.00402103
GLG1	6.36439	1.17481	9.75143e-09	IQGAP1	2.96947	1.62823	0.0897703	TNFRSF14	4.02413	5.18501	0.00167466	REV1	16.2047	1.37379	2.37941e-57	SETD7	16.6631	1.67807	1.20641e-60	MAP6	2.10794	0.676142	0.147482	KLHDC8A	16.0377	1.23305	3.25274e-56	RP11-119B16.2	2.11281	1.56938	0.0855632	ASPN	4.22843	5.15655	0.000431845	USP10	3.92907	0.607978	0.00404075
AGBL3	6.36191	1.27862	9.89068e-09	ITIH5	2.96875	3.24345	0.0898731	PLCB2	4.0115	3.35534	0.00176065	PPP2R5C	16.198	1.43584	2.64664e-57	PXDN	16.6597	1.18775	1.27398e-60	DST	2.10634	0.0801441	0.147942	RAP1GDS1	16.0332	0.96732	3.49001e-56	AC010880.1	2.10944	2.49333	0.0862066	ARHGEF40	4.22339	2.19238	0.00044001	AAK1	3.92828	0.709397	0.00404649
BRWD3	6.35782	1.32558	1.01375e-08	IFITM3	2.96708	4.27307	0.0901474	USP53	4.00382	2.66386	0.00181461	AL163953.3	16.1783	2.32051	3.63832e-57	NFAT5	16.6575	1.0713	1.32054e-60	PBX4	2.10166	0.715278	0.149406	SOGA1	16.0163	0.756991	4.57486e-56	C12orf39	2.09908	1.20224	0.0882729	SH3KBP1	4.21945	2.40259	0.000447121	TNRC6C	3.92522	0.72211	0.00409045
FBXW7	6.35692	1.09789	1.01769e-08	CTTNBP2NL	2.96589	1.57869	0.0903873	PCED1B	4.00168	3.55527	0.00182684	DEK	16.1758	1.30016	3.78616e-57	GNAQ	16.6542	1.00675	1.39231e-60	ATAD3B	2.10016	1.02806	0.149909	ZC4H2	16.0076	1.0722	5.25169e-56	RP11-127H5.1	2.09246	1.11651	0.0895979	UST	4.21832	2.03291	0.00044903	EXT2	3.92331	0.766194	0.00411419
CTBP2	6.35537	1.19712	1.02601e-08	PACS1	2.96478	1.14682	0.0906073	MKNK1	3.99938	1.42968	0.00184259	HNRNPH3	16.1602	1.27609	4.86575e-57	KIAA0922	16.6531	1.00685	1.41492e-60	RP11-844P9.2	2.09559	1.66734	0.151351	RERE	15.9825	0.744916	7.83965e-56	CCNJL	2.07987	0.696782	0.0921419	RREB1	4.21371	1.91364	0.000456658	PARK2	3.91943	0.725638	0.00416651
NLGN4X	6.34638	1.11229	1.08563e-08	DYM	2.95573	1.08394	0.0929756	EMB	3.98923	4.3298	0.00192099	MTOR	16.1521	1.59048	5.5316e-57	LINC00894	16.6423	1.07344	1.69086e-60	NCKAP5L	2.08493	0.709905	0.154703	ALG13	15.9603	1.1185	1.1164e-55	RP11-20I23.6	2.07114	1.23988	0.0940062	NOSTRIN	4.2137	3.52583	0.000456658	MKNK1	3.91778	0.432687	0.00418724
FBN2	6.34356	1.34596	1.10355e-08	LYPLA1	2.95362	1.65884	0.0935002	TACC1	3.98075	1.82294	0.00198621	GMDS	16.1509	1.24134	5.63375e-57	IQSEC2	16.6415	2.6399	1.71021e-60	DGKI	2.0842	0.726466	0.154942	RPL15	15.9537	1.26166	1.24025e-55	FAM204A	2.06516	0.936751	0.0952807	GABBR1	4.19671	1.68528	0.000490158	EXOC3L1	3.91696	0.413459	0.00419366
ULK4	6.34099	1.37467	1.11987e-08	PPM1F	2.93924	2.52553	0.0973725	TNFAIP2	3.98046	5.92818	0.00198636	ROBO2	16.1425	1.47475	6.43914e-57	KIAA1841	16.6382	1.52364	1.80343e-60	TMEM175	2.0784	1.14549	0.156892	CAMSAP2	15.9276	0.867066	1.87756e-55	RPL37A	2.05549	0.660909	0.0973729	RP11-14N7.2	4.19645	1.33139	0.000490355	CDC42EP4	3.91608	0.679685	0.00419383
FRMD3	6.34033	2.33571	1.12251e-08	MYOF	2.9369	3.72433	0.0979325	EML4	3.96287	0.915734	0.00212152	ARHGAP24	16.1391	1.33545	6.79184e-57	CLIP2	16.6284	1.0338	2.11938e-60	SH3PXD2B	2.07757	0.874404	0.157157	ZNF131	15.8963	0.823239	3.09268e-55	MALT1	2.05515	0.837395	0.0974426	VIPR2	4.19293	2.38834	0.000497422	SRRM2	3.91605	0.657687	0.00419383
CPNE8	6.33938	1.57595	1.12728e-08	ATG7	2.93673	1.05722	0.0979325	RPS6KA3	3.96199	1.24578	0.00212689	CNOT10	16.1124	1.70178	1.04517e-56	PDZRN3	16.6214	1.15542	2.3804e-60	ARHGEF12	2.07516	0.633853	0.157956	HLCS	15.8755	0.870789	4.30333e-55	RP11-708B6.2	2.05005	1.10352	0.0985389	DDR2	4.17757	1.60091	0.000526793	STAU1	3.91366	0.50757	0.00422341
PTPRT	6.33109	3.62771	1.18722e-08	KANK3	2.92793	5.83944	0.100413	TYROBP	3.94048	7.0503	0.00231186	ITGA6	16.1101	1.61826	1.08234e-56	SOX6	16.6102	1.28027	2.86202e-60	CDC25B	2.07321	1.42957	0.158471	C21orf49	15.8734	1.48808	4.43906e-55	SFXN2	2.03258	1.01202	0.102516	ECE1	4.14953	1.47467	0.000590614	TRAK1	3.91336	0.657599	0.00422341
CASC4	6.32246	1.26075	1.25304e-08	SH3D19	2.92575	1.35846	0.100861	UBAC2	3.9404	0.842659	0.00231186	SNX5	16.1081	1.88439	1.11443e-56	GRIK2	16.5961	0.920146	3.61363e-60	VPS9D1	2.0714	1.19093	0.159121	TMEM181	15.8567	0.908162	5.7759e-55	HAGHL	2.01199	1.26381	0.107267	AC005592.2	4.14522	1.69971	0.000600554	ITFG2	3.91302	0.387105	0.00422341
TLK1	6.32078	1.13498	1.26422e-08	TMSB4X	2.92265	1.26431	0.101752	WDFY2	3.93999	1.00385	0.00231326	TOX3	16.107	1.28065	1.13288e-56	GRM8	16.5916	2.15021	3.88486e-60	GRIK4	2.07002	1.44024	0.159631	MEIS3	15.8535	1.16948	6.05609e-55	TRIP6	2.0082	1.50325	0.108156	PLXNA2	4.14293	3.633	0.000606162	PIP4K2B	3.91047	0.784102	0.00425569
RP11-284M14.1	6.30915	1.16829	1.36035e-08	LDLRAD3	2.91667	0.949155	0.103121	BIN2	3.93534	6.47777	0.00235582	RUFY2	16.094	1.24774	1.3945e-56	KIF9-AS1	16.5817	1.52827	4.56713e-60	TMSB4X	2.06521	0.65236	0.161253	ANKS1A	15.8494	0.888165	6.45715e-55	RP11-766N7.3	2.00678	1.29561	0.108512	LINC00922	4.13749	4.31126	0.000620266	SS18L1	3.90988	0.485941	0.00425569
PPP4R2	6.3027	1.3745	1.41551e-08	SIPA1L2	2.9103	1.96803	0.105123	MAX	3.92043	1.5897	0.00249514	LINC00632	16.0508	1.2333	2.79602e-56	OSBPL9	16.575	1.0946	5.09362e-60	GNB3	2.05952	2.24554	0.162974	KLHL23	15.8443	0.849806	6.99445e-55	DTWD1	2.00472	0.716202	0.10898	ERG	4.13457	4.3929	0.000627314	STXBP5	3.90984	0.56082	0.00425569
LYPLAL1	6.29809	1.17798	1.45545e-08	ABR	2.90455	1.98508	0.10695	TM6SF1	3.91865	4.97598	0.00251084	SMPD4	16.0386	1.60132	3.39587e-56	FRMPD3	16.5747	1.25044	5.11314e-60	FAT2	2.04973	5.48082	0.166488	PRDM2	15.8276	0.951674	9.10216e-55	CTD-2054N24.2	2.00117	0.635142	0.109786	PMEPA1	4.12885	1.19703	0.000642232	IP6K1	3.90926	0.738943	0.00425807
DPP10	6.29392	1.28644	1.49216e-08	TPD52L1	2.89725	5.1091	0.108967	RNF111	3.9157	1.07607	0.00253599	JADE1	16.0321	2.29529	3.76362e-56	WDR6	16.5692	1.32134	5.58518e-60	DDB2	2.04362	1.05339	0.168391	ARID4B	15.8026	0.755645	1.35066e-54	MAPK15	2.00102	2.41013	0.109815	TBC1D2B	4.12667	1.52918	0.000646985	APC2	3.90748	0.877214	0.0042765
2003-03-01	6.29347	2.51181	1.49362e-08	GNAI2	2.89513	2.22457	0.109577	ETV5	3.90936	2.66993	0.00260061	ATP11C	16.02	1.2899	4.55944e-56	HELZ	16.5595	1.0189	6.5564e-60	ANKRD13D	2.04341	1.06475	0.168422	THSD7A	15.7995	0.795014	1.41735e-54	RP1-140K8.5	1.99797	2.36487	0.110537	ARID5B	4.12477	1.50542	0.00065189	PTPRJ	3.90733	1.63071	0.0042765
LARP1B	6.27656	1.26132	1.66227e-08	GLIS3	2.89196	2.87999	0.110435	VPS8	3.90859	0.753837	0.00260599	ZNF833P	16.0176	2.32176	4.73668e-56	ZNF83	16.5375	1.02728	9.42508e-60	SYP	2.03844	0.945406	0.170198	CALM1	15.7901	1.1634	1.64019e-54	TGFB1I1	1.97611	1.40898	0.115993	GBF1	4.12435	1.10296	0.00065262	SARM1	3.90604	0.809866	0.00428379
FAM120C	6.26478	1.33162	1.78945e-08	JUN	2.88869	1.61979	0.111463	RAPH1	3.90552	1.43688	0.00263628	ATP9A	16.0166	1.48352	4.80148e-56	TNRC6C	16.5373	1.37762	9.43546e-60	SLC41A3	2.03139	1.1466	0.172705	ATF7IP2	15.7856	1.02567	1.75936e-54	OPCML	1.97515	0.30679	0.116242	ABLIM1	4.11121	1.28808	0.00068755	WLS	3.90604	0.879152	0.00428379
ATG4B	6.25981	1.28965	1.84391e-08	CD55	2.88393	2.86245	0.113029	NT5C2	3.904	0.981632	0.00264996	CCDC93	16.0162	1.3137	4.81799e-56	ZMIZ1	16.5344	1.09674	9.87986e-60	LRRK1	2.0216	0.514039	0.176097	NF1	15.7675	0.748547	2.33772e-54	PLAUR	1.97055	1.36589	0.117349	RP11-141M1.3	4.10017	1.80914	0.000719166	BCL9	3.90478	0.608618	0.00429837
KLHL13	6.25656	1.20647	1.87909e-08	EIF4G3	2.87499	0.687939	0.115617	ATP11A	3.90202	1.14708	0.00266581	ZNF66	16.0106	1.36809	5.26221e-56	RALGPS1	16.5117	1.18984	1.43882e-59	CORO2B	2.01985	0.142786	0.176572	ARHGAP11B	15.7361	0.8074	3.83173e-54	CTB-107G13.1	1.93955	2.32992	0.12543	NUMB	4.08364	0.972975	0.000770176	WDR26	3.90421	0.825085	0.0043007
TPTEP1	6.25262	1.47736	1.92354e-08	CRK	2.86694	2.31063	0.11778	CCDC88A	3.90099	0.757791	0.00267421	VPS54	16.0045	1.46014	5.79276e-56	PHACTR3	16.5033	1.64156	1.64813e-59	POLB	2.01809	1.01505	0.177118	AGTPBP1	15.7337	0.946922	3.97112e-54	RP11-296E23.1	1.93303	2.64476	0.127277	RUNX1	4.06626	0.988504	0.00082646	TANGO6	3.90361	1.1606	0.00430362
HELZ	6.25165	1.07736	1.93187e-08	SMAD6	2.86661	5.42272	0.11778	TSPAN14	3.89941	1.6162	0.00268871	AHCTF1	15.9993	1.45801	6.28793e-56	BMPR2	16.4871	0.969916	2.15063e-59	PIEZO2	2.01108	0.907433	0.17961	BMP5	15.7142	1.86423	5.39286e-54	TCEAL2	1.9272	2.23244	0.128868	MAP3K1	4.03865	1.53455	0.000923655	MOB3B	3.90165	1.38193	0.00432284
STK33	6.25126	1.14474	1.93299e-08	SPRY4	2.86243	4.88434	0.119211	WNK1	3.89282	0.838952	0.00275361	UBE2G2	15.9959	1.29234	6.62466e-56	TENM1	16.4569	2.7606	3.53755e-59	PPP1R14C	2.01031	3.6031	0.17991	PDGFC	15.7118	0.769934	5.58991e-54	RP11-658F2.8	1.92309	2.37487	0.12996	TRABD2B	4.01897	4.34687	0.00100028	DGKI	3.90014	0.677268	0.00434115
LRRC37A3	6.24644	1.05037	1.98602e-08	GNA14	2.86076	3.4779	0.119706	CSF3R	3.87376	7.68818	0.00297171	HMGCS1	15.9958	1.52401	6.63168e-56	HDX	16.4423	1.40349	4.49863e-59	RERG	2.0089	1.50993	0.180457	SLC39A11	15.7033	0.913056	6.37287e-54	THYN1	1.90592	1.78	0.13478	C7	4.01677	4.27172	0.00100747	XPC	3.89935	0.86333	0.00434115
ZXDC	6.23686	1.15065	2.10697e-08	KIAA0247	2.86011	2.17507	0.119817	CTSS	3.8711	4.11314	0.0029977	PPM1D	15.9922	1.63705	7.00347e-56	ODF2L	16.4342	1.2588	5.11968e-59	RIT2	2.00642	2.28563	0.181321	QSOX1	15.697	1.37788	7.01881e-54	PQBP1	1.90336	1.20085	0.135509	FOXO3	4.01456	0.74381	0.00101558	ZNF451	3.89932	0.599771	0.00434115
CD44	6.23661	4.1042	2.10697e-08	ERBB2IP	2.85487	0.948834	0.121537	LY96	3.86921	5.54709	0.00301769	BEND7	15.9632	1.45497	1.11302e-55	FAM110B	16.3715	1.88682	1.42844e-58	SART1	2.00423	1.33317	0.18215	TMEM41B	15.6884	1.28831	8.0227e-54	SIX5	1.8889	2.11841	0.139735	PARP14	4.01412	1.69006	0.00101679	C3orf22	3.8971	0.968947	0.00437323
CCDC85A	6.23531	3.23821	2.12049e-08	SMURF1	2.85442	1.29268	0.121573	CYBA	3.86073	5.44752	0.00312096	CTNNA2	15.9299	1.42949	1.89418e-55	KIAA1109	16.3631	0.983888	1.63714e-58	CDH12	2.00403	0.837747	0.182155	PGAP1	15.6806	0.886331	9.04127e-54	RPL13	1.86907	0.216216	0.145746	PACS1	4.00761	0.928338	0.00104379	ZNF135	3.89424	0.603952	0.00441725
PDE8B	6.22758	2.52417	2.21958e-08	NFAT5	2.85329	0.987943	0.121868	FOXO3	3.84243	0.729929	0.00334101	TAOK1	15.9247	1.2584	2.05472e-55	RP11-319G6.1	16.3615	1.00213	1.67775e-58	ARSB	2.00245	0.969671	0.182776	MRPS6	15.6701	1.19441	1.06579e-53	DOCK1	1.86459	0.540275	0.147046	MCU	4.00387	1.17624	0.001059	ZDHHC15	3.8928	0.761449	0.00442828
ECM2	6.22757	3.90283	2.21958e-08	FKBP1A	2.85148	2.06083	0.122428	COTL1	3.83951	2.90841	0.00337371	HDAC4	15.9116	1.31556	2.53034e-55	GSE1	16.3566	1.01109	1.81572e-58	KIAA0195	1.99686	0.972102	0.184918	IGF1R	15.6673	0.792072	1.11049e-53	RP11-222A11.1	1.85941	0.734522	0.148658	RBMS2	4.00328	1.61792	0.00106093	ZNF334	3.89277	0.646602	0.00442828
DACH2	6.22534	1.16719	2.24717e-08	RP11-307P5.1	2.84883	2.81428	0.123313	MCOLN1	3.82836	2.08754	0.00351318	LIN52	15.9074	1.94738	2.69905e-55	KIDINS220	16.3421	1.11763	2.298e-58	CYP4F35P	1.99549	2.51672	0.185401	AGO3	15.6547	0.796664	1.35084e-53	C11orf65	1.85192	1.34307	0.150953	PARP8	3.98791	1.5469	0.00112672	B2M	3.8898	0.541067	0.00447491
EP300	6.22012	1.16787	2.31894e-08	SNX29	2.84771	1.20492	0.123474	VMP1	3.82794	0.946656	0.00351318	ERI3	15.8812	1.25318	4.09257e-55	RGS7	16.3413	1.28085	2.32324e-58	CCDC3	1.98667	1.01892	0.188731	MEX3A	15.6522	1.24288	1.40259e-53	RP11-431D12.1	1.84127	3.2216	0.154463	SHOX	3.98098	8.00333	0.00115656	KLC4	3.88822	1.13875	0.00449605
CDK12	6.21718	1.20966	2.35839e-08	TSC22D3	2.84692	2.91716	0.123638	TNFRSF1A	3.825	3.79767	0.0035516	RAD54L	15.8796	3.25371	4.18642e-55	ARID4B	16.333	0.964017	2.65895e-58	SIK2	1.98506	0.599642	0.189269	PTBP2	15.6349	0.7477	1.83658e-53	GABRD	1.83681	2.20226	0.155773	CPEB2	3.97709	2.68287	0.0011729	TMOD2	3.88649	0.931411	0.00452028
SCARB1	6.21635	2.10718	2.36645e-08	ZDHHC14	2.83575	1.74783	0.127762	HLA-DMB	3.82325	5.97848	0.00357298	LPHN3	15.8785	1.25181	4.25834e-55	TNRC18	16.3072	1.15477	4.05042e-58	TELO2	1.98326	1.02931	0.189981	CRADD	15.6059	0.827526	2.88794e-53	FGF14	1.82851	0.173664	0.158455	RND3	3.96361	1.23519	0.00123869	TMEM39B	3.88501	0.94066	0.00453983
RABGAP1	6.21287	1.06922	2.41498e-08	AC013463.2	2.83217	4.91388	0.128913	RAP1B	3.82037	1.12914	0.0036072	TTK	15.861	3.32683	5.615e-55	ATP2B4	16.3007	1.4109	4.49426e-58	CASK	1.98088	0.452865	0.190991	FBXW7	15.6029	0.82645	3.0233e-53	PHPT1	1.82587	1.11026	0.159253	CD4	3.95312	4.52585	0.00128997	MKL2	3.88113	0.633643	0.00459664
DDX5	6.20911	1.2654	2.46901e-08	RP11-768F21.1	2.82488	4.53374	0.131446	AP3B1	3.81676	0.832435	0.00365249	CEP85	15.8503	2.42865	6.64197e-55	SEMA6D	16.2921	0.94006	5.16898e-58	WDR13	1.97482	1.03532	0.193457	ZNF248	15.6	0.882878	3.15842e-53	RP11-436K8.1	1.81226	0.236592	0.163725	OLFML3	3.90934	5.97411	0.00152929	ELP3	3.87946	0.49291	0.00462019
STT3B	6.19953	1.24686	2.61912e-08	SLCO5A1	2.82331	1.25532	0.131945	TET3	3.8154	1.08496	0.00366469	DPYSL2	15.8501	1.21533	6.65316e-55	SENP7	16.2887	0.957513	5.45148e-58	NCS1	1.97198	1.23157	0.194407	GMCL1	15.5992	1.38894	3.19135e-53	LCORL	1.80944	0.267794	0.164654	HEPH	3.90896	4.97584	0.00153066	ANKRD44	3.87479	0.775174	0.0047014
RYBP	6.19806	1.69767	2.6389e-08	TSPAN9	2.81827	1.24199	0.133738	USP15	3.80915	0.839213	0.00375052	CBX3	15.8421	1.23745	7.53942e-55	PBX3	16.2866	1.03655	5.62982e-58	ZNRF1	1.96969	0.85795	0.195209	LARP1	15.5917	0.934872	3.58524e-53	RP11-643A5.2	1.80447	2.04923	0.166327	FGF13	3.90322	1.17678	0.0015613	CASC4	3.87379	0.629292	0.0047124
NFYC	6.18767	1.49496	2.81364e-08	EGR1	2.81715	2.33618	0.134056	TRAPPC9	3.80451	0.761281	0.00381336	TMEM245	15.8401	1.33124	7.76403e-55	OSBPL8	16.2691	1.12063	7.48682e-58	HSPA1B	1.96806	1.89879	0.195832	PACSIN2	15.5627	0.850349	5.62564e-53	RP11-805F19.2	1.79803	2.80456	0.168589	ELN	3.9027	0.965605	0.00156364	IMMT	3.87086	0.678042	0.00476112
PROX1	6.17914	2.01333	2.9645e-08	SH3KBP1	2.81428	2.87074	0.13496	APPL2	3.79517	1.04658	0.00394705	CCDC66	15.8397	1.45265	7.80169e-55	MIPOL1	16.2681	0.970908	7.59123e-58	NPIPA8	1.96619	1.33386	0.19647	VPS13D	15.5608	0.979716	5.78994e-53	BTF3	1.79349	0.886692	0.170165	CTD-2536I1.1	3.88149	4.53424	0.00169317	ERCC3	3.86997	0.604425	0.00476535
UNC79	6.17004	1.20746	3.13445e-08	NOS3	2.80732	8.13193	0.137607	ITPKB	3.79388	2.97827	0.00396337	ZNF146	15.8325	1.2307	8.73926e-55	ATF7IP	16.2452	0.966498	1.10123e-57	SNX19	1.96135	1.07056	0.198363	URB1	15.5486	1.35136	6.99052e-53	RP1-310O13.7	1.77143	2.30839	0.177945	BAZ2B	3.87739	0.48931	0.00171927	WWOX	3.86979	0.669011	0.00476535
SIRT2	6.16023	1.35385	3.32878e-08	SULT1B1	2.80319	8.22835	0.138663	PACS1	3.79136	0.892094	0.0039953	BCKDHB	15.8277	1.31705	9.4025e-55	INADL	16.231	1.54043	1.3847e-57	KCTD2	1.95418	1.63379	0.20114	ELMO1	15.5403	1.20662	7.93982e-53	ZFY	1.76013	1.07714	0.182138	TRIM5	3.876	2.9576	0.00172735	RP11-758M4.1	3.86907	0.651888	0.00477102
SLC9A9	6.15181	1.75284	3.50411e-08	CNTNAP3B	2.79708	2.70041	0.140657	ARHGEF6	3.76213	2.41632	0.00445949	DEPDC1	15.8192	3.62711	1.07536e-54	PPP2R3A	16.2118	1.31993	1.89107e-57	HLA-B	1.95386	1.84724	0.201224	ARHGEF3	15.5374	1.22939	8.30386e-53	PTGFR	1.75633	1.98489	0.183552	TSC22D3	3.87214	2.28545	0.00175265	PPP1R21	3.86637	0.588067	0.0048077
LFNG	6.14964	4.74111	3.54501e-08	PCED1B	2.794	3.47519	0.141541	ESR1	3.76121	3.70095	0.00446682	SAE1	15.7957	1.62377	1.55816e-54	APPL2	16.1797	1.20611	3.17862e-57	PDE10A	1.94782	0.438444	0.203559	TRERF1	15.5292	0.911743	9.41439e-53	NDUFA1	1.75567	1.30642	0.183765	CXCL12	3.85907	3.13453	0.00183951	CALN1	3.86636	1.47403	0.0048077
RGS7	6.14939	1.39573	3.54501e-08	RNF213	2.79059	0.978049	0.142883	SH3RF1	3.75829	1.73758	0.00451418	TCF3	15.7799	1.5487	1.99591e-54	NME7	16.1759	1.11253	3.3759e-57	NDUFS6	1.945	0.941415	0.20458	RHBDD1	15.5191	1.0094	1.10105e-52	KIAA0101	1.75017	1.56185	0.185802	BACE2	3.85831	2.7432	0.00184408	CTC-498M16.4	3.86117	0.867183	0.00489403
TRAPPC12	6.14885	1.11949	3.55063e-08	TMOD2	2.78853	1.66498	0.143487	GPNMB	3.75286	6.98388	0.00460346	RB1	15.7749	1.19717	2.15818e-54	RBFOX1	16.1457	1.08888	5.50167e-57	AC009120.6	1.94427	0.718089	0.204895	CREBBP	15.5155	0.794227	1.16158e-52	SATB2	1.74268	0.420494	0.188505	OAF	3.8399	4.26566	0.00197776	KCNMB2	3.86044	1.96087	0.00490006
FAM20C	6.13957	2.18128	3.75749e-08	HLA-C	2.78297	4.19262	0.145809	TLR1	3.74766	6.9574	0.00468623	PCM1	15.7569	1.17381	2.8629e-54	RP11-317N12.1	16.1253	1.18026	7.64473e-57	MAN1B1	1.94232	0.962265	0.20556	BCR	15.4912	1.2623	1.69043e-52	CTD-2228K2.5	1.73969	1.7915	0.189579	ACADVL	3.83018	2.09575	0.00205104	PCDH7	3.85946	0.856899	0.00490283
LARP1	6.13225	1.11539	3.92214e-08	TSHZ2	2.7802	1.22749	0.146744	NEDD9	3.74706	3.84313	0.00469142	ZNRF3	15.7565	1.39822	2.87642e-54	RNF38	16.1251	0.989115	7.65622e-57	RAB31	1.93902	1.33866	0.206916	TRA2A	15.4746	0.780681	2.18359e-52	RP11-66B24.4	1.73929	1.54396	0.189688	FAM110B	3.82693	1.40288	0.00207298	NEK11	3.85946	0.612589	0.00490283
PBRM1	6.13208	1.10532	3.92214e-08	KIAA1462	2.77892	2.35424	0.147164	C3AR1	3.74445	6.44156	0.00472129	ATXN10	15.7485	1.17143	3.25611e-54	CAMK1D	16.0819	1.08583	1.53359e-56	KDM6A	1.92648	0.542317	0.212108	SHPRH	15.472	0.806986	2.26957e-52	RTKN2	1.73725	0.708624	0.190431	AFAP1	3.8238	1.13353	0.00209815	SLC25A42	3.85803	1.11112	0.00492313
BEND7	6.1317	1.36904	3.92214e-08	CA2	2.77412	6.20428	0.149031	SKAP2	3.73986	0.9268	0.00480266	HIPK2	15.7475	1.33852	3.30714e-54	EHBP1	16.049	0.952892	2.60143e-56	IL16	1.92446	2.9251	0.212757	PCNXL2	15.47	0.882272	2.33652e-52	KAL1	1.73326	1.26127	0.191958	USO1	3.81961	1.18616	0.00213	PTGR1	3.857	0.541667	0.00493541
MLLT6	6.13161	1.29075	3.92214e-08	ESAM	2.7722	6.18181	0.149751	BAZ2B	3.72056	0.530208	0.00516891	FTO	15.7334	1.20382	4.11987e-54	PTPRN2	16.0272	1.0387	3.68747e-56	ARHGAP11B	1.91993	0.394586	0.214597	CBR4	15.464	0.904894	2.56006e-52	H2AFX	1.73081	1.44122	0.192878	THSD4	3.81934	2.09504	0.00213098	EVI5	3.85398	0.695964	0.00498179
EFCAB2	6.13105	1.34757	3.92884e-08	MYO15B	2.77017	2.27671	0.150366	PRKCE	3.71975	1.24925	0.00518009	KIAA2022	15.7332	1.55152	4.12965e-54	EVI5	16.0162	1.14446	4.39144e-56	PDLIM7	1.91484	0.531699	0.216719	ZNF529	15.4576	1.07092	2.82484e-52	PPARGC1A	1.72997	1.55019	0.193171	MTCH1	3.80582	1.2242	0.00223948	SPTLC2	3.85384	1.02155	0.00498179
ANKRD23	6.12816	1.73419	3.9938e-08	ROCK1	2.76856	1.04584	0.150952	SP110	3.71875	2.31618	0.00519527	NT5DC1	15.703	1.69448	6.6382e-54	TULP4	16.01	1.00986	4.84242e-56	SIK3	1.90883	0.270801	0.219283	GFRA1	15.4528	1.05427	3.03623e-52	COL28A1	1.71637	1.08661	0.198433	FGFR2	3.78868	1.80162	0.00239064	SLC11A2	3.85346	0.797869	0.00498179
PCBP1-AS1	6.1208	1.12729	4.17508e-08	ZHX3	2.7617	1.52423	0.153828	ANKH	3.7156	1.05132	0.00524957	SCGB2B2	15.7002	1.36254	6.91739e-54	PTCHD3P1	15.9988	1.11137	5.79079e-56	LRCH4	1.90451	1.52998	0.221224	PLEKHG5	15.4511	1.78532	3.11363e-52	LINC00320	1.70361	2.80831	0.203402	ARNT2	3.77524	1.00424	0.00251226	PACRG	3.85233	0.930294	0.00499638
PPP1R12B	6.11989	1.13286	4.19167e-08	RCOR1	2.74803	1.52829	0.159541	PSEN1	3.71018	1.26799	0.00535768	CDK19	15.6782	1.18808	9.77582e-54	ZNF135	15.9771	1.29501	8.18238e-56	CCDC61	1.90304	1.36998	0.221831	UBXN4	15.4505	0.860998	3.13914e-52	TMEM229B	1.68717	1.16534	0.210144	LINC01091	3.75889	3.04834	0.00266713	NRIP2	3.8488	0.728859	0.00506026
ANKRD13C	6.11936	1.20861	4.19791e-08	LRRFIP1	2.74722	1.02444	0.159768	PLA2G15	3.70987	3.74606	0.00535873	CEP78	15.6768	1.81921	9.9654e-54	TMSB15B	15.9627	1.22911	1.03001e-55	CLK2	1.90008	1.03017	0.22299	MACF1	15.4465	0.753699	3.33532e-52	TERT	1.68304	1.99177	0.211896	STK39	3.75205	0.714386	0.0027342	GTF2IRD1	3.84735	0.765473	0.00507397
PLCB1	6.11467	1.2309	4.31112e-08	RBM6	2.744	0.768498	0.161171	FIG4	3.70798	1.30872	0.0053933	RAP1GDS1	15.658	1.25301	1.33805e-53	SYNE1	15.9601	1.26387	1.07114e-55	KIAA0513	1.87818	1.84929	0.232632	TMEM57	15.4439	0.93484	3.46224e-52	EXOSC8	1.67677	0.949768	0.214459	ARGLU1	3.75074	0.653501	0.00274341	KSR1	3.8473	0.83212	0.00507397
GON4L	6.11456	1.21577	4.31112e-08	KIF13B	2.74194	1.76356	0.162012	TRAPPC10	3.70713	1.17966	0.00540589	MLLT6	15.6572	1.43736	1.35137e-53	CNIH3	15.9343	1.38119	1.61713e-55	RASEF	1.87809	2.62861	0.232632	PKN2	15.4414	0.746309	3.59351e-52	DCAF16	1.67576	0.72317	0.21487	CPEB3	3.74143	1.94349	0.00284334	SIRT2	3.84646	0.46164	0.00507826
CLTC	6.11364	1.3126	4.32829e-08	MAOA	2.73653	5.627	0.164377	AP001055.6	3.70573	10.9254	0.00543034	UBA6	15.6513	1.293	1.48028e-53	LRIG1	15.9234	1.40664	1.92081e-55	MID1	1.87358	0.901813	0.234729	CCNY	15.4248	0.814463	4.64019e-52	RP11-363E6.3	1.67405	2.12048	0.215524	GMDS-AS1	3.70755	0.720494	0.00322424	GRIK4	3.84627	3.32515	0.00507826
LIMD1	6.11312	2.21839	4.33477e-08	MYCBP2	2.73529	0.951551	0.164791	NCOA2	3.69912	0.780663	0.0055622	AFF3	15.6433	1.29431	1.67625e-53	STX6	15.9169	1.14179	2.12794e-55	FAM153C	1.87145	2.18997	0.235621	EPB41	15.4055	0.772584	6.24453e-52	PRPSAP1	1.67355	0.633756	0.215708	ADCY3	3.70517	1.55312	0.00325263	NUTM2A-AS1	3.84472	0.533031	0.00509456
FGGY	6.11239	1.18129	4.34691e-08	ANGPT2	2.73496	5.69632	0.164791	SIRPA	3.6972	4.43202	0.00558737	KIAA0586	15.64	1.67731	1.76213e-53	CHRNA7	15.9059	1.64491	2.52994e-55	TRIM67	1.87054	3.83839	0.235984	SERBP1	15.3964	1.08333	7.18555e-52	GTF2H2C	1.67198	0.93059	0.216355	CAST	3.69315	1.24781	0.00339585	ZMIZ1	3.84451	0.705581	0.00509456
MLLT3	6.11171	1.19532	4.35786e-08	UTY	2.73414	0.99831	0.165031	MIS18BP1	3.69528	1.5478	0.00562402	IWS1	15.6357	1.37608	1.88153e-53	MTSS1	15.8908	1.06119	3.21853e-55	KCNJ3	1.86796	2.68004	0.237147	ZNF83	15.3923	0.795375	7.64242e-52	CEBPZ	1.67178	0.795368	0.216408	TBX2	3.68729	3.56421	0.00346858	OTUD7B	3.84424	0.687213	0.00509456
SPRED2	6.10952	1.40493	4.41015e-08	DUSP1	2.72838	3.76537	0.167237	PLEK	3.68718	7.81582	0.00578233	SLC4A8	15.5967	1.44932	3.46092e-53	BCL11A	15.8839	1.22843	3.58602e-55	PRKX	1.86648	0.669092	0.237866	PPM1E	15.3734	0.75109	1.02129e-51	PRRX1	1.66838	0.555746	0.21775	RBP1	3.68604	1.40361	0.00348348	CLTC	3.84199	0.669064	0.00511806
RP11-395N3.2	6.10494	2.01558	4.53039e-08	KIFC3	2.71699	3.85976	0.172145	RHOQ	3.68572	2.89077	0.00580968	KLHL22	15.5962	1.65168	3.48157e-53	ANKRD44	15.8803	1.29901	3.78964e-55	PPP2R1B	1.85964	0.965956	0.241118	WDPCP	15.3723	0.755186	1.03709e-51	MEIOB	1.66547	4.03752	0.218833	ZBTB38	3.68577	2.02107	0.00348506	GDI2	3.84198	0.511436	0.00511806
MTMR4	6.10215	1.62958	4.60228e-08	CARD8	2.71675	1.61514	0.172145	TNRC18	3.68389	0.921123	0.00584556	DDX11	15.5839	1.54882	4.2145e-53	BASP1	15.8726	0.944322	4.27323e-55	C16orf13	1.85801	0.714598	0.241685	RPS15	15.3592	0.745174	1.26776e-51	RP11-713P17.3	1.6596	1.5261	0.221336	MAP4K5	3.68317	0.691	0.00351873	PTPRO	3.84188	0.874813	0.00511806
FAM114A1	6.1007	2.03911	4.63602e-08	CPD	2.71516	2.59555	0.172615	CEBPD	3.68153	4.5871	0.005894	C15orf41	15.5786	1.44095	4.56897e-53	ST8SIA4	15.8703	1.90536	4.42897e-55	NPIPA5	1.85684	1.43617	0.242196	TET3	15.3107	1.17513	2.67111e-51	BEX2	1.65466	0.988682	0.223327	AXL	3.67548	4.09725	0.00362199	ANKRD28	3.84077	0.70399	0.00513265
LUZP1	6.09866	1.72112	4.68498e-08	DDX60L	2.71441	2.00193	0.172823	DNM2	3.67502	1.26705	0.00602791	AC012309.5	15.5751	1.52229	4.82191e-53	ZNF91	15.868	0.940907	4.58685e-55	AHRR	1.84884	1.73334	0.245868	AP2A2	15.2961	1.09338	3.33745e-51	VPS26B	1.63878	1.08377	0.230166	PTGDS	3.67334	1.38786	0.003648	SNX29	3.8386	0.57828	0.00516959
RP11-745L13.2	6.09846	1.44856	4.68498e-08	USP54	2.71169	1.57905	0.174066	RP11-142C4.6	3.67141	2.47559	0.00610138	RP11-418J17.1	15.5604	1.3038	6.05875e-53	ANKRD26	15.8417	1.08445	6.95706e-55	ATP5E	1.84093	0.922959	0.249879	FSD1L	15.2923	0.860537	3.5289e-51	ARSG	1.63012	0.741987	0.23389	ADAMTS2	3.67179	1.52842	0.00366351	C2orf15	3.8369	0.626315	0.0051881
RB1	6.09167	1.00996	4.8798e-08	ATXN7L1	2.71011	1.07081	0.174355	ACAP2	3.6669	0.663849	0.00620388	GATS	15.5581	1.20449	6.26767e-53	FER	15.8388	0.947644	7.27635e-55	SPG7	1.83685	0.525868	0.251818	KIAA1109	15.2713	0.739534	4.8646e-51	CALCB	1.61699	1.44201	0.239622	JAM3	3.66308	1.1176	0.00378125	EFHC1	3.83532	0.65507	0.00520963
SKI	6.08552	1.23452	5.062e-08	ITSN2	2.70698	1.49596	0.175829	PLA2G4A	3.666	4.44585	0.00621935	FKBP5	15.5462	1.5152	7.5298e-53	CCNI	15.8283	1.04351	8.57373e-55	SGTA	1.82853	0.962409	0.256023	ZNF589	15.2673	1.50296	5.16191e-51	ST3GAL4	1.6147	1.18619	0.240498	RBM6	3.6617	0.520165	0.00379937	CTD-2047H16.4	3.83507	0.682017	0.00520963
PPA2	6.08384	1.11629	5.10651e-08	MTRNR2L12	2.69991	1.4983	0.179235	PAFAH1B1	3.65073	0.764531	0.00656796	RAD51C	15.5303	1.73293	9.63012e-53	ATP2B2	15.8272	2.12809	8.71635e-55	NEBL	1.8258	1.41159	0.257347	ITPK1	15.2469	1.3707	7.04981e-51	SYCE1L	1.61321	1.4523	0.241067	TGFBI	3.66054	4.72368	0.00381211	KSR2	3.83402	0.722509	0.00522325
RBM6	6.08324	1.09939	5.11686e-08	DUSP6	2.69785	4.82756	0.180167	EMILIN2	3.63176	3.88235	0.00704253	ATXN7	15.5187	1.51204	1.15225e-52	KLF12	15.8115	0.997142	1.11578e-54	PPP1R35	1.8258	1.96368	0.257347	RAF1	15.2282	1.03214	9.36553e-51	EMILIN3	1.59167	2.27222	0.250823	PHLPP1	3.65004	1.08119	0.00395932	SLC8A2	3.83362	0.610781	0.00522325
PLSCR4	6.07995	1.3208	5.21393e-08	AFAP1L2	2.69494	4.82063	0.181557	TGFBI	3.62333	4.49503	0.00724688	SMCHD1	15.5177	1.14164	1.16864e-52	ASTN2	15.8097	2.11671	1.1474e-54	AMPH	1.82416	0.928247	0.258012	SCARB2	15.2108	0.766987	1.22007e-50	TCF12	1.58056	-0.163545	0.256174	GUCY1B3	3.64814	2.67314	0.0039815	SMG6	3.83285	0.745153	0.00523086
DSCR3	6.07865	1.54121	5.24711e-08	MT-ND5	2.69385	1.41232	0.181966	KIAA1551	3.6213	1.63565	0.00728938	SRBD1	15.5092	1.37445	1.33033e-52	RHBDD1	15.808	1.12277	1.17695e-54	HDGFRP2	1.81782	1.12366	0.260667	SMARCA4	15.1989	0.865351	1.45996e-50	PDCD4	1.57997	0.691003	0.256406	PIK3CA	3.64669	0.864997	0.00400176	WNK3	3.82967	0.557245	0.00527084
BAZ2B	6.07585	1.11105	5.33015e-08	PTCHD4	2.69025	5.0016	0.183753	DENND4C	3.61556	0.743866	0.00742342	ITSN1	15.5084	1.18779	1.34606e-52	COMMD1	15.797	1.19589	1.39706e-54	GTSE1	1.81776	0.827627	0.260667	SAMD11	15.1784	2.1495	1.99454e-50	RP11-343N15.5	1.57979	1.15696	0.25648	RP11-38L15.3	3.64354	3.33212	0.00404849	MLXIP	3.82898	0.590724	0.00527084
LYST	6.07548	1.13569	5.33351e-08	TOM1L2	2.68851	1.62491	0.184147	ARRB2	3.60302	2.18019	0.00774514	FOXP1	15.5073	1.18851	1.36586e-52	PRKACB	15.7916	0.932398	1.5203e-54	IRAK1	1.81382	1.01947	0.262676	ATP6V0A1	15.1669	0.872776	2.37126e-50	RP11-122F24.1	1.57887	1.69208	0.256904	SLC38A11	3.63826	6.73191	0.00412502	FKBP10	3.82896	0.628163	0.00527084
MECP2	6.06362	1.06343	5.73231e-08	MCL1	2.68543	2.43947	0.185283	RP5-1031D4.2	3.57997	7.11644	0.00840385	NONO	15.4946	1.2971	1.66324e-52	SBF2	15.7901	0.936381	1.55446e-54	GPX4	1.81285	1.06684	0.263037	DYNC1LI2	15.1627	1.00675	2.5265e-50	RP11-352M15.1	1.56966	2.2648	0.261033	ITM2B	3.62797	1.26525	0.00427246	SGCZ	3.82828	2.72367	0.00527084
IWS1	6.0631	1.30427	5.74107e-08	C1orf54	2.68295	3.65654	0.18647	ABHD3	3.57933	2.19091	0.00841625	TTL	15.4852	1.67402	1.92135e-52	STXBP5	15.7832	1.19879	1.73246e-54	RIMKLB	1.81279	0.780401	0.263037	UPK3B	15.1498	0.716476	3.06593e-50	TPI1	1.55713	0.809485	0.267107	TMEM117	3.61601	2.01519	0.00446673	C9orf85	3.82823	0.580995	0.00527084
TLE4	6.05753	1.87258	5.93332e-08	NLRP1	2.68112	3.23987	0.187305	GPR34	3.57528	7.05425	0.00852115	SOX2	15.4698	1.797	2.43373e-52	NBPF1	15.7748	0.948543	1.97436e-54	MYBL2	1.81221	1.47926	0.263331	PRPF40B	15.1301	0.994322	4.13248e-50	FAM86B2	1.55424	3.93358	0.268475	AL132709.5	3.61327	2.43616	0.00450881	RP11-96H19.1	3.82783	0.653736	0.00527084
MED13	6.05681	1.08464	5.94971e-08	STAB1	2.67673	4.31855	0.189391	TRIM14	3.57507	2.64682	0.00852115	PIAS1	15.4676	1.22643	2.51751e-52	UNC5C	15.7536	1.09752	2.75658e-54	DTX1	1.81149	1.21077	0.263633	TRAK1	15.1231	0.892177	4.58823e-50	CREB5	1.5475	0.629183	0.271724	MAN2A1	3.60473	0.744004	0.00463802	UNC13B	3.8278	0.919296	0.00527084
RP11-507B12.2	6.05092	5.56294	6.15167e-08	APCDD1	2.67509	3.60129	0.189933	GGA2	3.57227	1.15026	0.00858788	MAP2K5	15.4669	1.17901	2.54061e-52	CTNNA1	15.7361	0.986927	3.62955e-54	BCL7A	1.80839	0.828812	0.265083	KIF1B	15.1127	0.778061	5.36114e-50	H1F0	1.54157	0.949744	0.274587	RUNX2	3.59219	2.73652	0.00485522	RP11-499P20.2	3.82776	0.575042	0.00527084
UBE2G2	6.05088	1.08811	6.15167e-08	TMEM255B	2.66388	4.71789	0.195389	CYLD	3.56629	2.51394	0.0087691	MAPKAP1	15.4646	1.19714	2.62746e-52	THRA	15.734	1.43482	3.74502e-54	RP11-396O20.2	1.8056	0.461513	0.266516	HNRNPL	15.0603	1.24179	1.1829e-49	NPIPB3	1.5359	0.999957	0.2773	A2M	3.59048	3.17764	0.00488128	CAMKMT	3.8271	0.577992	0.00527638
RBM39	6.04712	1.06901	6.28611e-08	STPG2	2.65692	1.63192	0.198867	PTK2B	3.56569	2.18361	0.0087808	SLC25A24	15.4609	1.41555	2.77652e-52	ADD2	15.7304	1.50776	3.95471e-54	DDX56	1.80413	0.873028	0.267305	DNAH14	15.0344	0.717632	1.746e-49	SLC44A3	1.53516	1.00322	0.277633	HES4	3.58807	4.8492	0.00491619	GOLPH3	3.8247	0.598209	0.00530594
GNG12	6.03792	2.63965	6.64402e-08	LMF1	2.6485	2.60999	0.20287	LAIR1	3.55674	6.22268	0.00905902	HS2ST1	15.4606	1.3722	2.78402e-52	SUN1	15.7164	1.16618	4.92744e-54	PARP12	1.80131	1.14208	0.268685	UBE2QL1	15.0187	1.43588	2.20917e-49	RP11-434H14.1	1.53297	2.50163	0.278655	MICAL2	3.58801	2.30514	0.00491619	SLC44A1	3.82461	1.49924	0.00530594
SH3BGRL	6.03736	1.04103	6.6557e-08	PXN	2.64744	2.34042	0.203099	USP32	3.55361	0.827168	0.00914997	NUFIP2	15.4514	1.38593	3.20772e-52	FAM149A	15.7136	2.956	5.14112e-54	AF196970.3	1.79971	1.39377	0.269507	EIF2B3	15.0177	0.997542	2.23928e-49	LSM5	1.52904	0.886542	0.280543	ARPC2	3.58754	1.33659	0.0049222	TOM1L2	3.82433	0.817837	0.00530594
LIMCH1	6.0345	2.02791	6.75797e-08	ARAP2	2.63621	4.06769	0.208904	NIPBL	3.54723	0.537732	0.00933841	CAMK1D	15.4511	1.23999	3.21619e-52	ZNF711	15.7014	1.12055	6.21831e-54	LMBR1L	1.78901	0.828626	0.275003	RTN1	15.0077	0.787703	2.59995e-49	NDUFA5	1.52505	0.87455	0.282524	REEP3	3.58049	0.83332	0.00504498	MYT1L	3.824	0.788285	0.00530594
SLC10A7	6.03411	1.28309	6.75797e-08	HSD17B12	2.62725	1.23225	0.213635	LRMP	3.54663	6.03839	0.00935085	TNPO2	15.4421	1.38509	3.6903e-52	DACH2	15.6558	1.18356	1.27299e-53	POM121C	1.77276	0.90595	0.283543	GATAD2B	14.998	0.747502	3.0065e-49	SNORD3B-1	1.52061	2.83471	0.28466	NDRG2	3.56894	3.09768	0.00525734	CAMTA1	3.82373	0.567999	0.00530594
CACNA2D2	6.03408	1.87679	6.75797e-08	VEGFC	2.62583	4.87757	0.214102	HLA-C	3.54303	3.92911	0.00947031	PTCH1	15.4408	1.29484	3.75818e-52	DUSP26	15.6467	1.94632	1.46766e-53	STUB1	1.77267	0.989306	0.283543	PAN3	14.9788	0.701628	4.00489e-49	TIMM8B	1.50848	1.27483	0.290808	MN1	3.56707	3.97524	0.00529194	FARP2	3.82247	0.602998	0.00532459
PPAP2B	6.02957	4.82236	6.9377e-08	NES	2.6241	4.27121	0.214981	ARID1A	3.5425	0.634219	0.00948046	EIF4E	15.4376	1.59356	3.9431e-52	RP11-782C8.1	15.6427	1.30677	1.55864e-53	AC005306.3	1.77157	1.69979	0.28418	ANO4	14.9755	1.27402	4.20576e-49	TCEB2	1.49791	0.785938	0.296345	GRM3	3.5664	4.1373	0.00529884	AP3B2	3.82071	0.525987	0.00535413
2007-09-01	6.0262	1.05645	7.07198e-08	APOLD1	2.62143	1.17238	0.216246	LIMD1	3.53756	1.60334	0.00964098	AGTPBP1	15.4298	1.22769	4.44347e-52	GABRB3	15.6377	0.929361	1.68449e-53	ZNF385B	1.77117	2.45086	0.284382	ZNF621	14.9702	1.48043	4.54928e-49	GLB1L2	1.49688	1.7045	0.296855	MICALL2	3.55934	1.81261	0.00542782	DIP2B	3.81944	0.600289	0.00537314
RP11-418J17.1	6.02122	1.19289	7.28085e-08	MT-CO3	2.62021	0.986933	0.216808	C6orf62	3.5373	1.14541	0.00964133	CSE1L	15.4215	1.50608	5.04497e-52	SH3BP4	15.6238	1.42272	2.09009e-53	MAP2K3	1.76445	0.659766	0.287877	GPATCH8	14.9617	0.769475	5.15842e-49	HIST1H2AJ	1.49622	3.86656	0.297158	ZSWIM6	3.53479	0.681703	0.00592575	WDR20	3.81893	0.833852	0.00537574
TNRC18	6.01874	1.16003	7.38052e-08	RAPH1	2.6158	1.68078	0.21877	HERPUD1	3.52802	2.71628	0.00995722	ZNF549	15.4135	1.35179	5.70226e-52	NR6A1	15.6098	1.0989	2.60025e-53	AGRN	1.76369	1.67241	0.288265	DST	14.95	0.763051	6.13572e-49	TMEM136	1.49275	1.41907	0.299024	LDLRAD3	3.53266	0.580358	0.00596457	WWP2	3.81812	0.932631	0.00538466
SPEN	6.01751	0.998371	7.42443e-08	GRAP	2.61096	6.80391	0.221586	DEPTOR	3.50994	3.30371	0.0105992	NDC1	15.3909	1.81721	8.07322e-52	ENDOV	15.6052	1.43132	2.78939e-53	P4HB	1.75962	0.743575	0.290469	MAP3K13	14.945	1.02946	6.60782e-49	RBM26	1.49032	0.404464	0.300355	SLCO3A1	3.53119	1.87574	0.00599088	WDR4	3.8173	0.687276	0.00539396
ALG13	6.01442	1.35441	7.55321e-08	HYAL2	2.61076	4.5562	0.221586	ARHGAP27	3.50696	3.51939	0.0107084	GJC1	15.3846	1.96311	8.87625e-52	ELAVL4	15.5929	1.1534	3.37635e-53	C16orf59	1.75906	1.22509	0.29078	AGO1	14.9444	1.25034	6.65455e-49	NSA2	1.48297	1.03518	0.304156	FERMT2	3.52929	1.05321	0.00603056	NT5DC1	3.81497	0.830339	0.00542781
NR6A1	6.01419	1.18206	7.55321e-08	CYYR1	2.60775	0.671457	0.223325	KYNU	3.50116	2.81077	0.0109341	PAPD7	15.375	1.37689	1.02836e-51	CTNNA3	15.5894	1.31288	3.562e-53	PLA2G16	1.75583	2.20728	0.292643	RARB	14.9411	0.886961	6.97846e-49	NLGN1	1.48292	-0.217019	0.304161	ANTXR2	3.52274	0.69404	0.00615661	CNN3	3.81385	0.901312	0.00544394
RP11-37B2.1	6.01144	1.03991	7.66931e-08	DLL4	2.60597	6.80895	0.224049	TAOK1	3.49125	0.73993	0.0113265	FOXN3	15.3663	1.23074	1.17358e-51	EPHB2	15.5782	1.55661	4.23336e-53	OTUD5	1.75262	1.01971	0.294158	PLEKHA7	14.9404	0.745602	7.0436e-49	NRBP2	1.47693	1.08181	0.307409	SFTA1P	3.52142	8.5299	0.00618013	HIP1	3.81183	1.47188	0.00547832
UFL1-AS1	6.00574	1.18109	7.93091e-08	SLFN5	2.60189	6.21297	0.226289	SLC43A2	3.48548	2.99418	0.0115142	ELOVL2	15.3597	2.09391	1.29704e-51	CDH2	15.5639	0.94181	5.28881e-53	TMEM178A	1.75092	1.11815	0.295146	YBX1	14.9298	1.03353	8.25002e-49	FBXL15	1.47088	1.40352	0.310561	IFI44	3.50955	1.53899	0.0064333	HOMER2	3.81151	0.866182	0.00547832
SLC27A1	6.00402	1.66863	8.00026e-08	PTEN	2.59876	1.05213	0.228145	FAM129A	3.48535	3.02606	0.0115142	GTDC1	15.3552	1.17655	1.38977e-51	RP5-921G16.1	15.5581	3.61493	5.77749e-53	SUN2	1.75069	0.596064	0.295254	NTNG2	14.9253	1.0926	8.80761e-49	PIRT	1.46653	1.71852	0.312987	TTC39B	3.50686	2.2824	0.00649113	ANAPC16	3.8107	0.500586	0.00548748
DOCK11	6.00378	1.38139	8.00026e-08	ITM2A	2.58721	5.86603	0.234793	STAT3	3.48398	1.11327	0.0115624	MAPKAPK2	15.3502	1.78818	1.49786e-51	EFCAB2	15.5572	1.24793	5.85617e-53	RP11-20I20.2	1.74958	1.94672	0.295805	KDM4B	14.924	0.915361	8.96948e-49	CACNA1H	1.46461	1.52509	0.314003	MIS18BP1	3.50291	1.49071	0.00657311	NF1	3.8101	0.672447	0.0054922
AHCYL2	5.98785	1.05925	8.81021e-08	ATP10D	2.58509	2.01424	0.236009	CLEC2D	3.4784	1.23161	0.0117621	EML4	15.3464	1.22791	1.58439e-51	AJAP1	15.5534	4.87644	6.20129e-53	UNK	1.74577	0.644808	0.29769	LRRC49	14.9197	0.936972	9.54615e-49	MRPL43	1.43955	1.10522	0.327634	PLEKHG2	3.49444	1.9531	0.00676996	SMIM4	3.80945	1.04496	0.005498
PDPK1	5.98665	1.27769	8.86054e-08	NSRP1	2.58046	1.25485	0.23891	SAMD9L	3.47786	5.18821	0.0117749	POGZ	15.3366	1.14946	1.83671e-51	ZC2HC1A	15.5397	1.11994	7.66643e-53	SLC43A2	1.74393	1.55832	0.298479	TSEN2	14.9018	1.31774	1.24485e-48	ATP5H	1.43466	1.11606	0.330408	MYCBP2	3.48968	0.72367	0.00688761	ADCY2	3.80845	2.16794	0.0055077
GPR158	5.98497	1.63196	8.93779e-08	RPGR	2.58004	2.49629	0.23891	THEMIS2	3.47419	6.89144	0.0119038	PIF1	15.3342	3.64336	1.90373e-51	DENND4A	15.5145	0.948281	1.1313e-52	POLE	1.7359	0.804664	0.302692	SMC1A	14.8951	1.14969	1.3737e-48	CBWD5	1.42163	1.14083	0.337358	MALRD1	3.48654	3.55683	0.00695713	LRP8	3.80824	0.590222	0.0055077
ASXL1	5.98461	1.18672	8.94283e-08	GRASP	2.57988	2.47883	0.23891	PHKB	3.45306	0.735342	0.0128052	ROBO1	15.3255	1.25423	2.17122e-51	CLSTN1	15.4878	1.21684	1.71221e-52	FBXL18	1.73447	1.502	0.303395	IVNS1ABP	14.8902	0.866097	1.47648e-48	NBEA	1.42103	0.0621744	0.33762	DCAF6	3.47966	0.861331	0.00712225	RP11-373N22.3	3.80774	0.589128	0.00551016
RALGPS1	5.98347	1.16199	8.99098e-08	EFNB2	2.57951	3.36092	0.238937	CELF1	3.44768	0.588391	0.0130393	ELOVL6	15.3217	1.65667	2.29849e-51	MLXIP	15.4858	1.25447	1.7637e-52	ASMTL-AS1	1.73435	2.10993	0.303428	SOX6	14.8815	1.07008	1.67824e-48	C5orf38	1.41419	1.45402	0.341461	SEC14L1	3.47423	1.12827	0.00725557	DNASE1	3.80729	0.54147	0.00551155
CACNA1A	5.97739	1.16076	9.31745e-08	PARD3B	2.57695	1.00633	0.240479	PIK3CB	3.44706	1.00804	0.013057	NSMCE2	15.3086	1.16966	2.80617e-51	RALB	15.4853	1.65316	1.77298e-52	RP11-78F17.1	1.72824	0.680254	0.306879	MORF4L1	14.863	0.964963	2.21094e-48	CTC-254B4.1	1.41201	1.62363	0.342735	ILK	3.47155	2.06165	0.00732421	APC	3.80669	0.704089	0.00551636
KIF1B	5.97674	1.14701	9.33974e-08	DNM3	2.56845	1.46864	0.24528	UBL3	3.42829	1.66947	0.0139045	AC011306.2	15.3083	1.28782	2.81645e-51	MEG3	15.4777	0.973112	1.99241e-52	ABCF1	1.7153	0.996079	0.313941	FOXJ3	14.8608	0.701827	2.28074e-48	WNT5B	1.4096	0.978028	0.3441	CALU	3.4648	1.21673	0.00748933	SNX32	3.80509	0.967046	0.00553702
PCCA	5.97407	1.07646	9.47845e-08	ABCG1	2.56616	2.97018	0.246668	IFNAR2	3.42798	1.84024	0.0139077	RBBP4	15.2953	1.13324	3.43553e-51	DIP2A	15.4679	0.932952	2.31894e-52	MCC	1.70815	0.311994	0.317948	C16orf52	14.849	1.15695	2.71624e-48	AP001604.3	1.40755	1.42543	0.345174	DENND1B	3.46377	1.6532	0.00750536	CCDC92	3.80462	0.62558	0.00553702
RP11-734I18.1	5.9677	1.15906	9.82347e-08	LMCD1	2.55975	5.54572	0.250308	ICA1	3.42724	2.55259	0.0139332	NIPBL	15.2938	1.15596	3.50709e-51	DPF3	15.4654	0.99412	2.40696e-52	HDAC10	1.70468	2.54893	0.319875	TNRC6A	14.8384	0.696598	3.17414e-48	MTMR2	1.39546	0.71489	0.352179	CLMP	3.45785	1.21993	0.00763805	TET3	3.80452	0.539441	0.00553702
GPATCH2L	5.96259	1.14101	1.01196e-07	ANXA2	2.55862	2.92071	0.250882	RAB1A	3.42622	1.11304	0.0139726	IVNS1ABP	15.2899	1.21859	3.71857e-51	SESTD1	15.4268	1.10604	4.37378e-52	MTRNR2L8	1.70247	3.46969	0.321052	FAM198B	14.8336	0.718639	3.40575e-48	CYTL1	1.3937	2.12266	0.353177	C1QTNF7	3.45321	5.80765	0.00775754	AC027763.2	3.80422	0.638081	0.00553702
NCKAP1	5.95904	1.05565	1.03251e-07	C10orf118	2.55577	3.01302	0.252702	LRRK1	3.42371	1.03752	0.0140894	C11orf30	15.2653	1.30393	5.41312e-51	NRD1	15.418	0.944395	5.00382e-52	C15orf27	1.70093	2.51265	0.322004	CDC42EP4	14.8142	1.62472	4.53572e-48	RRM2	1.39159	1.08787	0.354313	USP25	3.45096	0.929006	0.0078139	GGT7	3.80224	0.626717	0.00555578
CNTNAP3B	5.95846	2.60813	1.03448e-07	PAQR8	2.54897	2.34915	0.256712	EVI5	3.42256	0.756393	0.0141234	EEFSEC	15.2651	1.24175	5.42058e-51	ANO10	15.3858	1.21837	8.21229e-52	CCDC84	1.70078	0.804332	0.322057	CAMKMT	14.8026	0.873149	5.38642e-48	OTX1	1.38846	2.01675	0.35615	LRIG3	3.44306	1.99159	0.00803678	FUT8	3.80218	0.650602	0.00555578
ENDOV	5.95707	1.38597	1.04164e-07	LIMS1	2.54847	1.21898	0.256836	TMEM106A	3.40037	4.03504	0.0152106	TRIM37	15.2448	1.5003	7.38685e-51	ATP6V0A1	15.3676	1.00998	1.08685e-51	BRSK2	1.70002	0.784107	0.322478	FAF1	14.8023	0.753773	5.39891e-48	ZNF506	1.38367	3.77268	0.359033	SLC38A2	3.44045	1.26987	0.00810115	GDAP2	3.80186	0.619495	0.00555578
TMEM132D	5.9529	4.13104	1.06677e-07	MGST2	2.54736	2.1701	0.257406	IL17RA	3.38808	1.96685	0.0158802	NRF1	15.2377	1.2495	8.22463e-51	BICD1	15.3653	0.920777	1.12316e-51	MKI67	1.69601	0.667604	0.324516	DHX9	14.7986	0.831125	5.69861e-48	EBF4	1.38313	1.24735	0.359322	RGL1	3.43189	0.791156	0.00834239	UBAP1	3.80185	0.58056	0.00555578
TP53BP1	5.94736	1.12077	1.10176e-07	FBXL7	2.54549	0.607208	0.2583	LRCH1	3.38578	0.694445	0.0159851	LINC01060	15.2323	1.25519	8.90547e-51	KDM4B	15.3505	1.06152	1.41034e-51	ARL17A	1.6948	0.693546	0.325164	MIR181A1HG	14.7974	1.28489	5.79486e-48	DNPH1	1.37536	1.29301	0.36411	IL1R1	3.42435	4.19709	0.00855863	PMM2	3.801	0.716679	0.00555776
ARHGEF10	5.94489	1.37542	1.11671e-07	SH3RF1	2.54306	1.71713	0.259857	APLP2	3.37248	1.65474	0.0167476	ZMYND11	15.2323	1.27037	8.90547e-51	RNF150	15.3418	1.28062	1.60822e-51	TLE1	1.69429	0.587819	0.325415	ACVR2B	14.7718	1.47552	8.45722e-48	POLR2J	1.3696	1.22749	0.367501	TGFBR3	3.41687	2.09266	0.00876312	BBS2	3.8002	1.61286	0.00556707
DPP8	5.94418	1.55354	1.11976e-07	ATAD2B	2.53526	1.03377	0.264722	CMIP	3.36946	0.476835	0.0169171	BRD8	15.204	1.82387	1.36855e-50	C16orf45	15.3359	1.28703	1.76042e-51	MTUS1	1.69161	0.669114	0.32674	CEP170	14.7695	0.690483	8.74341e-48	NME3	1.36661	0.817848	0.369191	NCOA1	3.40865	0.462502	0.00900652	SACM1L	3.79791	0.812393	0.00560318
NNAT	5.94336	1.92959	1.12356e-07	ABHD17C	2.53409	2.91849	0.265111	TNFSF13B	3.36908	2.12711	0.0169252	CACNA1C	15.1895	1.28255	1.70535e-50	CCDC88A	15.3346	0.946179	1.78982e-51	WDR74	1.68979	1.16725	0.327801	KIAA0922	14.7443	0.715688	1.26675e-47	FAS	1.36126	1.80527	0.372275	NES	3.39889	3.7763	0.0093188	ZMYND11	3.79784	0.513588	0.00560318
HKR1	5.94016	1.02934	1.14388e-07	VWA1	2.52894	3.79808	0.268778	ATP10D	3.36707	1.76606	0.0170336	MED27	15.1855	1.38915	1.81065e-50	RP11-399D6.2	15.3346	1.24578	1.78982e-51	STX5	1.68735	1.14079	0.329104	KDM5C	14.7433	1.39848	1.28551e-47	RP1-313I6.12	1.35909	2.21877	0.373498	TPM2	3.39041	1.19162	0.00959094	DDX46	3.79707	0.501451	0.00560457
DGKG	5.93821	1.55153	1.15572e-07	GNB1	2.52354	0.739295	0.272433	ITFG1	3.35267	0.784197	0.01777	PTPLAD1	15.1837	1.42182	1.85812e-50	CCDC92	15.3174	1.35085	2.32732e-51	PRR14	1.68704	1.45613	0.329274	CCDC171	14.7393	0.78458	1.36183e-47	RP11-553L6.5	1.33854	0.784628	0.385906	ITFG1	3.38974	0.752852	0.00960173	PML	3.79702	0.745972	0.00560457
TAOK1	5.93096	1.10615	1.20597e-07	IFI16	2.52265	2.42599	0.272862	SLC7A8	3.3516	5.64149	0.0178204	DENND1A	15.1691	1.22428	2.31475e-50	HECTD4	15.3072	0.925746	2.71766e-51	TROAP	1.68484	1.05047	0.33051	RAB10	14.7378	0.777672	1.38983e-47	PIANP	1.33358	1.59138	0.389	RPL28	3.38944	0.580713	0.00960391	SUCO	3.79556	0.526977	0.00562894
SRPK2	5.92951	1.05435	1.2147e-07	ITGAV	2.51951	1.44233	0.275057	C1QA	3.3514	6.05887	0.0178204	PLEKHA8	15.1678	1.54882	2.35878e-50	MYO5A	15.2912	1.23345	3.47052e-51	AHNAK	1.68472	1.37159	0.33051	CTIF	14.7188	0.790876	1.83783e-47	SEC61G	1.32541	0.999365	0.393945	SETD5	3.38543	0.489209	0.00972408	PTPRA	3.79465	0.59549	0.00564116
AP000318.2	5.92345	2.44947	1.2584e-07	ST3GAL6	2.51383	2.44688	0.278552	ID2	3.34857	4.8216	0.0179877	LDLR	15.1602	2.34851	2.6434e-50	TMCC1	15.2864	0.895942	3.7295e-51	RASGEF1C	1.68088	0.527321	0.332553	CNTN4	14.7104	0.807156	2.07301e-47	CTB-171A8.1	1.31974	2.59669	0.397655	AHNAK	3.36971	2.144	0.0102453	GGCT	3.79331	0.478995	0.00566313
NKTR	5.91951	1.05446	1.28685e-07	XPR1	2.50392	0.938094	0.285613	NRP2	3.34552	3.78096	0.0181387	TRIM33	15.1588	1.1607	2.69491e-50	RBM5	15.2741	1.21091	4.49626e-51	NUMA1	1.67739	0.672059	0.334652	EHBP1	14.7017	0.704372	2.35644e-47	SOX9	1.31913	0.752428	0.397984	ACTN1	3.36904	1.27045	0.0102595	RP11-426C22.5	3.79284	0.961208	0.00566517
ATG7	5.91879	1.0718	1.29044e-07	NHSL1	2.50339	0.981163	0.28577	RAC1	3.33749	1.44545	0.0186213	FAM193A	15.1323	1.15927	4.02628e-50	KIAA1598	15.2625	1.33962	5.36605e-51	STK32C	1.67723	0.753599	0.334717	GALNT13	14.6993	0.829405	2.43537e-47	COX7A2	1.30697	0.926749	0.406084	VPS13B	3.36043	0.449708	0.0105389	RBM5	3.79175	0.597555	0.00567998
ZNF827	5.9126	1.02183	1.3378e-07	PREX1	2.50014	0.701805	0.287342	IER3	3.33391	5.62896	0.0187944	PRELID2	15.1196	1.18189	4.87603e-50	LRRFIP2	15.2421	1.24703	7.3198e-51	PTPRA	1.67281	0.438923	0.33729	NONO	14.67	0.996461	3.75023e-47	FAM71E1	1.30405	1.71047	0.408019	PDE3A	3.35967	0.454403	0.0105624	BRD4	3.79136	0.665553	0.00567998
COL21A1	5.91143	1.18256	1.3452e-07	ANKRD17	2.49581	0.677396	0.290607	DNAJC5	3.33025	1.21555	0.0190125	CBFB	15.1142	1.46027	5.28214e-50	WDR33	15.238	0.892239	7.78088e-51	DUSP5	1.66943	2.78471	0.339194	SUMF1	14.6665	0.843252	3.94181e-47	SPECC1L	1.30078	2.45219	0.410213	SAMD4A	3.34089	0.853986	0.0112184	PEAK1	3.79106	1.10985	0.00567998
ITGB4	5.90938	6.51862	1.35989e-07	PLA2G4A	2.4843	4.03365	0.298797	PDK4	3.32597	3.97009	0.0192897	H2AFV	15.1141	1.28921	5.28214e-50	ATCAY	15.2306	1.4526	8.70796e-51	HPN	1.66883	1.67623	0.339573	OSBPL8	14.6608	0.903838	4.28066e-47	CENPH	1.29907	1.14512	0.411286	MYL9	3.34043	3.28841	0.011231	PDE6D	3.78894	0.758169	0.00572006
SLC4A4	5.90554	1.12639	1.38974e-07	MYO1D	2.47747	2.09728	0.303878	KIAA1033	3.32227	0.919872	0.0195301	MSMO1	15.0965	1.49631	6.89518e-50	HERC4	15.2198	0.903568	1.02525e-50	SLCO3A1	1.6648	1.075	0.341606	IWS1	14.655	1.08118	4.65419e-47	RPL21	1.2941	0.679278	0.414526	FAM35A	3.33325	1.00006	0.0115064	GOLGA1	3.78699	0.737768	0.00575651
UBA6-AS1	5.9037	1.21947	1.40315e-07	INPP5A	2.47708	1.94466	0.303878	CLN8	3.32171	2.20825	0.0195527	TOPBP1	15.0889	1.37543	7.72451e-50	RNF122	15.2181	2.08587	1.05039e-50	SGSM3	1.66273	0.835852	0.342789	RAB3C	14.6468	1.23987	5.24721e-47	CCDC15	1.2905	1.2003	0.416675	PTPN14	3.30757	2.13998	0.0125281	ABCC1	3.78565	0.757662	0.00577878
C19orf12	5.90311	1.25773	1.40592e-07	ARFGEF2	2.47503	1.37248	0.305264	RHOA	3.31889	1.13365	0.0197336	TRRAP	15.0816	1.26994	8.60832e-50	ATP11C	15.2161	1.01248	1.08161e-50	CERS4	1.66253	1.00535	0.342832	TOP2B	14.627	1.03594	7.00476e-47	RLBP1	1.28246	4.40987	0.422005	ZNF207	3.29983	0.854244	0.0128649	TAMM41	3.78368	0.673818	0.00581615
ATXN2	5.90252	1.08119	1.40877e-07	B4GALT1	2.46632	3.44516	0.312211	GALM	3.31168	2.02854	0.0202144	HIC2	15.0779	1.78799	9.08628e-50	NCALD	15.1797	1.23873	1.88129e-50	YJEFN3	1.6535	1.93763	0.348175	NFASC	14.6167	0.890618	8.14221e-47	GLTSCR2	1.27838	0.781824	0.424539	C1S	3.2984	1.30066	0.0129239	ITFG1	3.78286	0.62196	0.00582013
ERBB2IP	5.90039	1.01795	1.42485e-07	GIT2	2.46537	1.46264	0.312757	MGMT	3.30267	0.779235	0.0208319	EXO1	15.0689	2.94468	1.04019e-49	ELF2	15.1725	0.891698	2.09831e-50	PYGB	1.65214	0.959228	0.349004	MAPKAPK2	14.6151	1.58234	8.32507e-47	ISYNA1	1.27237	0.894764	0.428269	PTPN12	3.29179	0.825631	0.0132072	DDAH1	3.78276	0.807218	0.00582013
SPAG16	5.89826	1.09943	1.44111e-07	WASF2	2.46487	0.988817	0.312908	TNFRSF11A	3.30113	7.22994	0.020917	ELMO1	15.065	1.43374	1.10164e-49	TMEM181	15.166	0.999034	2.31284e-50	CUL9	1.64858	0.990933	0.351243	CCDC93	14.6137	0.908118	8.48248e-47	CLEC4D	1.27061	4.30252	0.429514	TAGLN	3.2917	4.01617	0.0132072	AC019118.2	3.78123	0.761614	0.0058472
KIAA1109	5.89741	1.03363	1.44624e-07	NPIPB4	2.46197	2.33061	0.314308	FCGR2B	3.30077	6.64446	0.0209224	XYLB	15.0602	1.60386	1.18287e-49	PHF21B	15.1433	0.944013	3.25948e-50	AGPAT6	1.64842	0.94642	0.35131	PDGFRB	14.6118	1.74591	8.70755e-47	SYNPO2	1.26845	0.583207	0.430943	KIAA0825	3.28657	0.860231	0.0134294	RNF115	3.78036	0.564671	0.00585905
KIF5B	5.88854	1.25773	1.52367e-07	CDC14A	2.45702	2.80561	0.317806	COG5	3.29906	0.641685	0.0210139	ARID3B	15.0587	1.7774	1.2076e-49	PCDH7	15.1424	1.31408	3.30129e-50	RNF43	1.64254	1.6002	0.354895	ADAMTS14	14.5894	2.03144	1.20681e-46	DCUN1D5	1.26695	0.897127	0.431862	COL11A1	3.28466	0.780468	0.0135064	RAB3C	3.7788	0.698378	0.00588229
RP11-453F18__B.1	5.88657	1.1646	1.53952e-07	VWA2	2.45416	8.01955	0.319765	ITGB2	3.29887	5.30737	0.0210139	DCLK2	15.0537	1.20091	1.3011e-49	ZFP30	15.1401	1.26942	3.41052e-50	NPIPA1	1.64124	0.826034	0.35561	ZNF37A	14.5818	1.0039	1.34848e-46	THEM6	1.26609	1.79673	0.432437	CBL	3.28255	1.4765	0.0136008	ARHGEF10L	3.77863	0.776262	0.00588229
PCDH9	5.88531	1.29437	1.54887e-07	PLS3	2.44717	2.76896	0.325136	APBB3	3.29196	2.26843	0.0214809	SLC25A16	15.0408	1.53391	1.57853e-49	STK39	15.1397	0.988332	3.42835e-50	REEP2	1.63834	1.67613	0.357319	MAML3	14.5772	0.649519	1.43874e-46	LRWD1	1.26224	1.33397	0.435095	EPAS1	3.27654	3.37168	0.0138569	MICAL3	3.77644	0.694691	0.00592416
KIAA0556	5.88287	1.35648	1.56949e-07	INTS6	2.44687	1.29374	0.325136	IL6ST	3.28696	1.60575	0.0218098	DNAJC1	15.0385	1.41551	1.63201e-49	KLHL24	15.1274	0.917927	4.12789e-50	NCKAP5	1.63811	0.750933	0.357439	DOCK7	14.5634	0.696608	1.75815e-46	CUL5	1.25957	0.619449	0.436928	KCNQ3	3.27612	1.2174	0.0138701	FBXL20	3.77601	0.666121	0.00592416
PROX1-AS1	5.87798	2.28463	1.61405e-07	ASAP2	2.44584	1.08547	0.325766	C14orf159	3.2836	0.980609	0.0220144	ADIPOR2	15.0347	1.37848	1.72417e-49	C1orf63	15.1252	0.897014	4.25996e-50	RAB30	1.6339	0.907014	0.360094	HS2ST1	14.5582	1.04917	1.8948e-46	EME1	1.25778	1.3845	0.438148	KCNK2	3.26944	2.76217	0.01418	CECR5	3.77575	0.617583	0.00592416
EEA1	5.87669	1.15093	1.62411e-07	EEPD1	2.44519	2.06122	0.326061	ENOX2	3.28145	1.79222	0.0221644	FHIT	15.0312	1.20649	1.81535e-49	RP11-1084J3.4	15.1186	0.881714	4.6986e-50	VPS28	1.62799	0.508546	0.36397	MKRN3	14.5552	0.686887	1.97696e-46	GRIA1	1.25565	1.13914	0.439511	TIMP2	3.26397	2.14784	0.0144484	PLXND1	3.7745	0.716703	0.00594522
FZD7	5.87496	2.09005	1.63686e-07	COG5	2.44408	0.849145	0.326777	STX8	3.27954	1.08966	0.0222577	GTF3C1	15.0276	1.3777	1.9143e-49	ZNF586	15.1086	0.948229	5.46766e-50	KLHDC4	1.62482	0.747035	0.365932	NT5DC1	14.5551	1.38603	1.97871e-46	MAK	1.25105	1.51348	0.442658	AEBP2	3.24793	0.785251	0.0152324	C19orf25	3.77395	0.482225	0.00594947
CREB5	5.87488	1.7971	1.63686e-07	FTO	2.44212	0.768266	0.327677	HMHA1	3.27737	6.61967	0.0223911	VSTM4	15.0253	1.33534	1.97878e-49	ARHGAP21	15.0724	0.893874	9.44954e-50	CD63	1.62355	0.872951	0.366674	KIF9-AS1	14.5507	1.33362	2.10573e-46	RP11-561B11.6	1.2484	3.33406	0.444462	TIMP1	3.24043	3.76605	0.0156144	DTNB	3.77131	0.573096	0.00600166
MORC3	5.87155	1.0528	1.66756e-07	AP2B1	2.4416	1.41871	0.327848	SNX2	3.27463	1.12342	0.0225709	PI4KA	15.0195	1.15718	2.15679e-49	CAMSAP2	15.0694	0.928262	9.874e-50	STMN4	1.62175	0.927018	0.367823	SEMA6A	14.5503	0.75256	2.11649e-46	PDPN	1.2339	0.930441	0.45452	ZHX2	3.22473	0.935675	0.0164022	RP11-159G9.5	3.77104	0.601116	0.00600166
UNC5D	5.86903	1.68964	1.69047e-07	MICALL2	2.43821	2.12933	0.330645	ZCCHC6	3.27385	1.33133	0.0226143	MGME1	15.005	2.24853	2.68121e-49	WDR47	15.061	1.67718	1.11827e-49	MYRIP	1.62107	0.645216	0.368181	BRWD3	14.5466	1.00881	2.231e-46	RP11-332H18.5	1.22554	3.04754	0.460375	SNHG18	3.21938	5.66286	0.0166772	PIN4	3.7703	0.684478	0.00600166
RASSF2	5.86574	2.64873	1.72169e-07	LCP2	2.43626	3.63014	0.331841	ITGAL	3.26061	5.81026	0.0235566	DDX39A	15.0044	1.69477	2.70123e-49	ZEB1	15.039	0.936315	1.55676e-49	MAP7	1.61585	2.16373	0.371479	TRIM33	14.5378	0.787612	2.53135e-46	FABP5	1.22435	1.76655	0.461008	LMO7	3.20665	1.14731	0.0173785	WIPF2	3.76903	1.2997	0.00600671
MEIS1	5.86275	1.18425	1.74766e-07	MINK1	2.4301	1.84526	0.336931	AMBRA1	3.25738	0.583751	0.0237662	FAM171A1	14.9956	1.18332	3.07786e-49	AFF4	15.0207	0.927209	2.05163e-49	RBX1	1.61126	1.3152	0.374252	AP000473.6	14.5249	1.8878	3.052e-46	TMPRSS5	1.22304	1.4721	0.461926	PAPLN	3.19728	5.52	0.0178883	MLLT6	3.76871	0.551008	0.00600671
FAM169A	5.86139	3.1321	1.75932e-07	STK4	2.42927	1.276	0.337409	TRAK1	3.25124	0.734665	0.0242446	NAP1L4	14.9717	1.25428	4.40158e-49	RBM6	15.0196	0.897163	2.08248e-49	HTRA1	1.60427	2.08241	0.378442	YWHAQ	14.5117	0.748696	3.69406e-46	CACNG7	1.21686	1.19336	0.466072	ADAM19	3.19512	1.61863	0.0180045	MEX3A	3.76863	0.502986	0.00600671
NOVA1	5.85272	1.08414	1.85069e-07	MFHAS1	2.42413	1.5898	0.341761	SLC23A2	3.25097	1.12562	0.0242469	TIAM1	14.9715	1.17289	4.4063e-49	NREP	15.0191	0.87373	2.09393e-49	ACIN1	1.59556	0.66064	0.384051	WSB1	14.489	0.743583	5.13505e-46	AC116614.1	1.21196	2.84062	0.469542	FNDC1	3.19279	4.7591	0.018141	AC131097.3	3.76797	0.770282	0.006014
H2AFY	5.85022	1.20284	1.87595e-07	GTF2F2	2.42347	1.36571	0.341761	APOC1	3.24249	5.4462	0.0248758	LPGAT1	14.9479	1.29709	6.27767e-49	PPM1H	15.0166	0.928144	2.1711e-49	ATAD3A	1.59391	1.10453	0.385064	TAF1	14.488	0.881667	5.20726e-46	ZBTB20-AS1	1.20939	2.33592	0.470971	FRMD4B	3.19238	0.610395	0.0181574	DZIP1	3.76691	0.493553	0.00603081
LONRF1	5.8477	1.6722	1.90165e-07	RP1-69D17.4	2.42311	6.23179	0.341761	ZNF106	3.23841	1.33767	0.0251713	CARHSP1	14.9456	1.30274	6.48176e-49	SETD2	15.0024	0.945166	2.68027e-49	ZBTB7A	1.58791	1.12314	0.389245	ZNF75D	14.483	1.52523	5.58648e-46	TRMT2A	1.20457	0.925955	0.474251	SS18	3.18906	1.03845	0.0183484	CCT4	3.76578	0.51189	0.00604923
LASP1	5.84434	2.30833	1.93751e-07	WWP1	2.4196	1.10256	0.343455	XAF1	3.23801	3.83399	0.0251854	FAR1	14.9446	1.3116	6.57083e-49	TUSC3	14.9941	0.91154	3.03233e-49	PHYHIP	1.58696	3.98662	0.389748	RPS6KC1	14.4461	0.791165	9.54145e-46	MLST8	1.20349	1.06141	0.474984	GNA14	3.18271	3.2454	0.0187364	KCNH1	3.76386	0.743535	0.0060798
RFX2	5.84264	1.39447	1.95441e-07	GPD2	2.41652	1.29295	0.345592	JDP2	3.22673	3.73919	0.0260911	EWSR1	14.9221	1.14097	9.18101e-49	SPAG9	14.9852	0.895655	3.46567e-49	CBL	1.58555	0.870724	0.390741	PI4KA	14.4422	0.766601	1.00873e-45	OCLN	1.19421	0.99697	0.481408	USP47	3.17977	0.678585	0.0188988	ZNF589	3.7638	0.713689	0.0060798
PHF12	5.84234	1.77249	1.95493e-07	MGAT5	2.40797	1.28541	0.352321	OSBPL1A	3.22229	0.7381	0.0264327	CABIN1	14.9221	1.39564	9.18101e-49	ANKS1A	14.9838	0.965297	3.52786e-49	CTNND1	1.58279	0.765662	0.392597	SPEN	14.4338	0.739541	1.13769e-45	MORF4L2-AS1	1.19036	1.03857	0.483973	EVA1C	3.17881	1.81903	0.0189421	ASPSCR1	3.76257	0.653183	0.0060933
RP11-1000B6.3	5.84084	1.27211	1.96964e-07	FRMD8	2.40775	3.10512	0.352321	SMG6	3.22195	0.883545	0.0264417	XPO4	14.9169	1.1535	9.90865e-49	TLE1	14.9838	1.20657	3.52786e-49	MLLT10	1.5823	0.099064	0.392853	TBCK	14.4282	0.70494	1.23195e-45	TYMS	1.18855	1.00405	0.485324	BMP6	3.17667	2.80765	0.0190726	EPHA6	3.76252	0.715413	0.0060933
PTPRE	5.83306	3.12569	2.06059e-07	SSH1	2.39875	1.7589	0.35828	MTHFD1L	3.22087	1.1621	0.0264983	NFIC	14.9155	1.17529	1.01142e-48	PARK2	14.9784	0.935389	3.82184e-49	RMRP	1.58022	2.85536	0.394301	APPBP2	14.4151	0.873474	1.48543e-45	AC068491.2	1.1838	2.47305	0.488757	PVRL2	3.16395	4.0803	0.0198451	USP6NL	3.76167	0.671236	0.00610527
VPS54	5.82483	1.22092	2.16154e-07	HTRA1	2.39535	3.67967	0.36052	FAM105A	3.21698	3.40505	0.0268287	GLCE	14.9077	1.31693	1.13456e-48	GPR137C	14.9354	0.925297	7.27702e-49	RP11-1252I4.2	1.57672	1.05023	0.396581	STOX2	14.3938	0.993598	2.01836e-45	AP3B1	1.17942	0.492993	0.491949	TCF12	3.16091	0.262988	0.0200327	NDST1	3.75929	0.830837	0.00615453
KANK1	5.81714	2.01717	2.25987e-07	PPARD	2.3952	1.66682	0.36052	IRF8	3.21289	6.90382	0.0271304	NEURL1B	14.9067	3.08009	1.14927e-48	MAST1	14.9022	1.05782	1.19463e-48	RASA4B	1.57201	1.65747	0.399458	AP001347.6	14.3764	0.716918	2.59167e-45	METTL10	1.17733	1.58262	0.493589	PI16	3.16024	6.25266	0.0200689	NCLN	3.75878	0.972638	0.00615832
SLMAP	5.81156	1.31097	2.33304e-07	FILIP1	2.39365	3.43568	0.361473	POU2F2	3.19353	1.37578	0.0288778	IMMT	14.9053	1.59658	1.17163e-48	RALGDS	14.898	1.35627	1.27004e-48	SHF	1.56837	0.991938	0.401938	CHD9	14.3741	0.699453	2.67707e-45	RP11-197K3.1	1.17682	1.95306	0.493963	ARHGAP32	3.15814	0.716568	0.0201833	OGG1	3.75665	0.7361	0.00620202
VIPR2	5.80821	2.77507	2.37526e-07	SLCO3A1	2.39126	2.02383	0.363467	USP4	3.19241	1.27188	0.0289662	MICU1	14.8963	1.17005	1.33951e-48	KCND3	14.8929	0.980364	1.36915e-48	CDK16	1.56792	1.09398	0.402239	NCOR2	14.37	0.716646	2.83358e-45	HLA-DMA	1.17433	0.9707	0.495774	LTBP4	3.14431	1.32708	0.0210443	PABPN1	3.75623	0.902674	0.00620346
PIK3CB	5.80806	1.21678	2.37526e-07	CYTH1	2.38926	1.16435	0.364819	RABEP1	3.18834	1.24674	0.0292566	ZNF423	14.8953	1.21958	1.35664e-48	BBS9	14.8907	0.916832	1.41291e-48	RERE	1.56736	-0.155451	0.402435	ZNF135	14.3653	1.06947	3.029e-45	RP11-793A3.2	1.17068	1.9268	0.498591	SERPINH1	3.14254	2.82624	0.0211614	C1orf61	3.75487	2.50757	0.00622474
INPP5D	5.80748	2.64539	2.37937e-07	NOD1	2.38781	1.98044	0.365949	PLXND1	3.18787	1.25389	0.0292756	UXS1	14.8918	1.7872	1.42825e-48	KIRREL	14.8807	1.27153	1.63799e-48	C8orf33	1.56611	1.07726	0.403198	ZNF573	14.3612	1.32982	3.20786e-45	CTD-2130F23.1	1.16498	1.67659	0.502794	CTC-228N24.1	3.14118	3.12923	0.0212491	CREM	3.75466	0.664087	0.00622474
DYNC1LI2	5.80726	1.14417	2.37937e-07	SHROOM2	2.38623	1.82797	0.367208	LPP	3.18768	0.361658	0.0292756	DCAF7	14.8742	1.23214	1.85443e-48	GATAD2B	14.8618	0.884404	2.16959e-48	BLK	1.56145	2.52718	0.406239	SKI	14.3602	1.01579	3.25012e-45	ANKHD1	1.158	2.43352	0.507561	ARHGAP28	3.13521	1.44679	0.021643	NOL7	3.75411	0.600239	0.00622932
TRIP12	5.80519	0.973862	2.40546e-07	RAD51B	2.37947	0.717034	0.37331	HAVCR2	3.18481	1.43237	0.0295441	GLG1	14.874	1.18289	1.85783e-48	CLIP3	14.8579	1.53059	2.29715e-48	AC018359.1	1.55765	2.06361	0.408369	SLMAP	14.3536	1.11634	3.57269e-45	ROBO3	1.15768	1.13863	0.507785	SCPEP1	3.13476	3.04428	0.021665	RGL1	3.75376	0.646948	0.00622932
PAXBP1	5.8045	1.03068	2.41169e-07	NPDC1	2.37683	0.953107	0.374667	DDX60L	3.17529	1.33614	0.0304565	TAF1B	14.8704	1.41231	1.9562e-48	KIF26B	14.8442	2.29222	2.814e-48	KIF3C	1.55697	0.819832	0.408758	MCF2L	14.3376	1.00923	4.48379e-45	POLD1	1.15757	1.04212	0.507832	MID1	3.13455	1.43138	0.0216698	PRKAR2A	3.75186	0.670528	0.00624604
RNF145	5.80279	1.19875	2.4329e-07	NACC2	2.37467	4.99866	0.375606	HLA-A	3.17434	1.94517	0.0305317	FDFT1	14.8648	1.34013	2.12348e-48	GRIP1	14.8354	1.31569	3.20367e-48	CTD-2012K14.6	1.55594	1.13169	0.409365	IPO9	14.3098	0.782658	6.6792e-45	ZNF718	1.15686	0.685505	0.508276	FAM111A	3.1287	2.48024	0.0220617	SPATA6L	3.75172	1.51925	0.00624604
CSNK1A1	5.79954	0.968781	2.47676e-07	PDE4B	2.37448	1.52483	0.375606	TSC22D3	3.17137	2.34084	0.0307957	CLOCK	14.8595	1.19996	2.29494e-48	CARHSP1	14.8269	1.14039	3.63061e-48	KCNT1	1.55471	4.67582	0.410146	EBF1	14.2918	0.728595	8.64348e-45	TRMT112	1.15459	0.992536	0.510002	FMO2	3.1213	7.60995	0.0225672	DSCAM	3.75172	0.54276	0.00624604
OGT	5.7927	1.02399	2.576e-07	CD99	2.36693	1.44543	0.381994	RNASE1	3.16832	5.87468	0.0310949	MIR181A1HG	14.8514	1.50757	2.58695e-48	PAK3	14.8233	0.991751	3.82258e-48	WDFY2	1.5517	0.555069	0.412319	MSRA	14.2804	0.730908	1.01621e-44	CWC15	1.15081	1.0243	0.512563	MAML2	3.1213	0.342746	0.0225672	TNPO2	3.75166	0.507519	0.00624604
C4orf47	5.79037	2.01251	2.60809e-07	ARHGAP27	2.35735	3.68578	0.390671	NIN	3.16642	1.17957	0.0312245	CLEC16A	14.8492	1.19887	2.66832e-48	FMNL2	14.7927	0.890565	6.01896e-48	MTSS1	1.5506	0.454228	0.413051	SUN2	14.2794	0.939778	1.02991e-44	DNAJC15	1.14991	0.769427	0.513244	PLS3	3.11791	2.12016	0.0227824	FAM156A	3.75109	1.31932	0.00624817
KIF9-AS1	5.78875	1.35986	2.62959e-07	GSN	2.35435	1.48044	0.392175	CCDC91	3.16641	0.545987	0.0312245	TMEM41B	14.8477	1.44348	2.72751e-48	SLC4A4	14.7911	0.97846	6.15624e-48	ARHGAP42	1.54937	0.498178	0.413837	STXBP5L	14.2631	0.727493	1.29869e-44	C18orf42	1.14466	2.38988	0.517056	PLA2G4A	3.11135	4.22037	0.0231897	MTMR3	3.75086	0.587143	0.00624817
PCNX	5.78753	1.04875	2.64474e-07	DENND2C	2.34957	4.6919	0.396585	IGF1	3.14791	5.32628	0.0330555	DTNB	14.8457	1.22006	2.80563e-48	CDK14	14.7779	0.929094	7.47373e-48	RP11-706O15.1	1.54447	1.23368	0.417245	DISC1	14.2513	0.858495	1.53667e-44	MRE11A	1.12727	0.780385	0.52987	RBFOX2	3.11122	0.359889	0.0231897	CBFB	3.74826	0.572667	0.00630446
FBXL2	5.78413	1.19375	2.69477e-07	ARHGDIB	2.34758	4.10938	0.397901	GYPC	3.14718	3.54268	0.033112	WLS	14.8347	1.50409	3.29676e-48	PKIA	14.7719	1.54154	8.16257e-48	TPST1	1.54153	0.525233	0.419277	CEP89	14.2506	0.931148	1.54994e-44	RP11-105C19.1	1.11924	2.44049	0.535842	MBNL2	3.11087	0.6907	0.0231941	PTPN9	3.7473	1.12765	0.00631982
CALD1	5.78385	1.06305	2.69541e-07	FAR1	2.34739	1.06592	0.397901	FOXO1	3.1397	1.46152	0.0339143	SON	14.8335	1.1616	3.35476e-48	ATP2C1	14.77	0.88858	8.38436e-48	SYNPR	1.54024	1.96319	0.420229	PIN4	14.2483	1.10118	1.59883e-44	METRN	1.11893	0.510247	0.536074	NRP2	3.10682	3.3776	0.0234804	DOPEY1	3.74645	0.526087	0.00633217
MBTPS1	5.78208	1.29707	2.71979e-07	CHSY1	2.34591	1.17997	0.398822	PID1	3.13399	1.28907	0.0345261	CEP97	14.8288	1.56674	3.59359e-48	DLG3	14.7613	1.65963	9.51385e-48	CLCN4	1.53827	1.44818	0.421406	LINC00665	14.2237	0.844895	2.27071e-44	C17orf66	1.11848	2.12785	0.536416	TOM1L2	3.10528	1.25833	0.0235787	GTF3C1	3.74528	0.427778	0.00635289
LTBP3	5.78105	1.46699	2.73254e-07	SS18	2.34479	1.37418	0.399347	CRLF3	3.13145	1.3555	0.0347992	CENPC	14.8204	1.32209	4.06345e-48	PIAS1	14.7478	0.914719	1.1595e-47	SLC41A2	1.53407	1.08153	0.42433	RNF216	14.2186	0.816891	2.43973e-44	RP11-435B5.3	1.11658	1.50346	0.537811	NTRK2	3.10192	2.12305	0.0238242	SSU72	3.7431	0.5997	0.00639446
BMP2K	5.7798	1.21012	2.74888e-07	PTRF	2.3407	4.74318	0.402604	NEK6	3.1224	1.52219	0.0358003	BRCA2	14.8026	2.56897	5.29104e-48	CCDC171	14.7394	0.907946	1.31172e-47	CHAF1A	1.53138	0.779646	0.426233	CCNI	14.2062	0.839427	2.90719e-44	TPRG1	1.11497	0.641877	0.539038	ARHGAP18	3.10089	2.40418	0.0238808	ZNF610	3.74235	0.55095	0.00639446
RP11-15B17.1	5.7793	1.7024	2.7518e-07	ZFYVE28	2.33945	2.79116	0.402998	SLC7A7	3.12191	3.16541	0.0358316	DCBLD2	14.8015	1.12499	5.36692e-48	RAB3B	14.7393	4.21839	1.31172e-47	NAPRT1	1.52905	1.64491	0.427493	METTL6	14.1946	1.27171	3.42825e-44	ABCA13	1.11475	1.3083	0.539144	PER1	3.10078	3.38553	0.0238808	RP11-525K10.3	3.74194	1.39625	0.00639446
FOXO3	5.77897	1.05239	2.7518e-07	CSNK1A1	2.33921	0.752092	0.402998	PTPN18	3.11521	1.50355	0.0365399	DDAH1	14.7976	1.50026	5.68091e-48	XYLT1	14.7387	1.19166	1.32129e-47	SLC22A23	1.51754	1.22449	0.435832	DENND1A	14.1921	0.701046	3.54622e-44	PIWIL4	1.10912	0.977804	0.543229	C2orf27A	3.09432	1.77915	0.0242987	TTI1	3.74165	0.521331	0.00639446
DKK2	5.77888	2.03719	2.7518e-07	STOM	2.33865	3.56683	0.403277	HLA-DRB5	3.11354	6.64026	0.0366894	INTS7	14.7907	1.46782	6.28517e-48	EVL	14.7244	0.968285	1.63041e-47	CPSF1	1.51747	0.926271	0.435833	SLC6A16	14.1686	1.81582	4.9518e-44	ZNF511	1.10829	1.17508	0.54387	ACVR1	3.0843	1.25993	0.02501	ORAI2	3.74135	0.702872	0.00639446
ANKRD12	5.77393	1.13951	2.82934e-07	MAP4K3	2.33801	0.75579	0.403631	NAGK	3.11122	1.59948	0.0369205	SYNDIG1	14.7866	1.18067	6.67223e-48	HFM1	14.7179	0.935441	1.79233e-47	ANKS6	1.51717	0.797579	0.436024	NR2C2	14.1572	0.971462	5.80318e-44	RP11-262A12.1	1.10589	1.17965	0.545798	PLAC9	3.08408	5.9086	0.0250156	AGAP1	3.74126	0.623511	0.00639446
RSU1	5.77372	1.20489	2.82934e-07	SLC7A6	2.3368	1.43628	0.404602	RPA3-AS1	3.11114	1.0198	0.0369205	FAM120C	14.7856	1.43738	6.76251e-48	SACS	14.6906	0.924123	2.6772e-47	CNTFR	1.50862	1.18162	0.442105	RCC2	14.1526	0.866719	6.18507e-44	NAA10	1.10408	2.43426	0.547213	ANXA5	3.08301	1.26256	0.0250813	DSCR4	3.74118	0.685414	0.00639446
DCAF5	5.77265	1.1886	2.84323e-07	LAMA3	2.33597	3.85446	0.405159	RASGRP3	3.10753	3.98929	0.0373245	PSMD1	14.7854	1.40367	6.76777e-48	SMYD3	14.6794	1.04005	3.15352e-47	TAF6L	1.50835	1.1654	0.442198	ZXDC	14.1065	0.813919	1.18858e-43	FAM195A	1.10233	1.44753	0.548533	ANO1	3.07581	3.78797	0.0255825	LDLRAD3	3.73944	0.63045	0.00643002
PODXL	5.77056	3.02171	2.87447e-07	DISP1	2.33105	0.900881	0.409169	MAPKAP1	3.10597	0.687305	0.0374924	KCNG1	14.7832	2.9704	6.98184e-48	STXBP1	14.6793	0.955282	3.1557e-47	HRASLS5	1.5046	3.42799	0.44456	ARID3B	14.1013	1.51176	1.27851e-43	RP4-718N17.2	1.10127	5.12921	0.549298	HSPG2	3.07479	2.03959	0.0256575	KANSL1L	3.73771	0.565128	0.0064564
ANO10	5.76827	1.22964	2.90695e-07	ACER3	2.33039	1.32377	0.409554	IKBKB	3.10002	1.14686	0.0381647	CACNG4	14.7658	2.11582	9.02032e-48	BAZ2B	14.6681	0.866461	3.71452e-47	LMNB1	1.5035	0.629502	0.445214	HIPK2	14.0643	0.942026	2.15421e-43	NPIPB15	1.10064	1.44228	0.549763	EPS15	3.07443	0.682557	0.0256765	DCP1B	3.73711	0.63095	0.00646272
DPYSL5	5.76818	1.16816	2.90695e-07	CAMK1D	2.32256	0.94028	0.416129	TRIP12	3.0991	0.611062	0.0382224	PSME4	14.7636	1.2038	9.31159e-48	KMT2C	14.6536	0.905553	4.59161e-47	SMARCD2	1.49676	1.37787	0.450107	SREBF2	14.0638	0.678734	2.16729e-43	RP11-435B5.5	1.09397	1.43305	0.554909	THBS2	3.07011	5.78346	0.0259876	GRIA4	3.73474	0.686908	0.00651509
RFWD2	5.76699	0.992104	2.92325e-07	DDX5	2.31861	0.985011	0.419834	ARRDC2	3.09809	4.09043	0.0382931	MED12L	14.7599	1.67634	9.82175e-48	MKL2	14.6427	0.996316	5.38837e-47	THOP1	1.496	0.814049	0.450408	UBE4B	14.0584	0.786375	2.33795e-43	MESDC2	1.09243	0.80294	0.556231	PRICKLE2	3.06928	0.952602	0.0260471	LONP2	3.73248	0.546365	0.00656451
GOLGA3	5.76301	1.37018	2.98878e-07	SLC39A8	2.31711	1.6485	0.421164	TANGO2	3.09755	2.42562	0.038303	KHDRBS3	14.7573	1.11124	1.01904e-47	TBC1D9	14.6159	1.17359	7.98102e-47	PIF1	1.4929	0.824428	0.452872	CECR2	14.0525	0.669523	2.53531e-43	SCML2	1.09172	0.82554	0.556825	LAMB2	3.05133	2.29971	0.0275363	OXSR1	3.73138	0.444033	0.00658439
ZNF160	5.75866	1.22207	3.06242e-07	JAK1	2.31188	1.05665	0.42635	ME2	3.09392	1.17955	0.0386837	GSTCD	14.752	1.6531	1.10162e-47	LRCH1	14.612	1.04879	8.43103e-47	MARS	1.49263	0.767979	0.45305	FAM212B	14.0512	1.25228	2.57852e-43	RP11-196G18.23	1.0887	1.71089	0.559118	FBXO38	3.04974	1.1625	0.0276422	BBS4	3.73053	0.508318	0.00659738
ZDHHC14	5.75794	1.66646	3.07106e-07	IFI6	2.31031	3.77005	0.427776	ERBB2IP	3.08654	0.649634	0.0395646	AC004381.6	14.7407	2.12179	1.29926e-47	SUPT3H	14.6113	0.89629	8.50269e-47	USF1	1.49206	1.16343	0.453429	STK33	14.0507	0.788714	2.59488e-43	GS1-124K5.3	1.07901	1.19509	0.566976	ITGBL1	3.0465	0.947668	0.0278692	CTD-2651B20.1	3.73007	0.701297	0.00660051
NF1	5.75345	1.05287	3.14918e-07	WDR70	2.30374	0.670203	0.434224	PLSCR1	3.08414	2.11569	0.0398539	GALNT13	14.739	1.14652	1.33143e-47	CTDSPL	14.6082	0.919874	8.88806e-47	BRMS1	1.49145	1.65464	0.453723	HNRNPU-AS1	14.0497	0.765791	2.62579e-43	PAFAH1B3	1.07714	0.804207	0.568624	CALCRL	3.04444	2.42004	0.0280264	TRIM9	3.72953	3.57464	0.00660554
RPS6KC1	5.75163	1.00716	3.17881e-07	AMBRA1	2.30184	0.771039	0.436047	TTC7A	3.07567	1.2792	0.040908	NRIP1	14.7345	1.12251	1.42131e-47	CREBBP	14.6077	0.881399	8.94056e-47	CDK10	1.49007	0.663487	0.454571	XYLB	14.0497	1.19151	2.62579e-43	DSCAML1	1.07553	0.639921	0.56971	FILIP1L	3.03904	0.930878	0.0284928	KDM6B	3.72777	0.960743	0.0066427
ALG14	5.74943	1.60277	3.21588e-07	CCM2L	2.30076	4.11577	0.436582	PTBP3	3.06971	0.99011	0.0416683	ZMYND8	14.7307	1.15805	1.50013e-47	FMN2	14.5944	1.02646	1.08621e-46	CDR2L	1.48853	2.02138	0.455541	RPL3	14.036	0.794141	3.18037e-43	C6orf123	1.0738	1.36818	0.57104	RP11-20I20.2	3.03857	2.81257	0.0285177	ARHGEF4	3.72446	1.77653	0.00672106
SOS2	5.74816	1.16896	3.23544e-07	MT-ND6	2.29744	1.39249	0.440071	SLC11A2	3.06646	1.2946	0.0420587	SGOL2	14.7211	2.77502	1.72762e-47	KANK1	14.5927	1.94796	1.11184e-46	SHC3	1.4883	0.93128	0.455643	PSMG4	14.03	0.842515	3.45456e-43	NDUFB11	1.07025	0.864255	0.573842	ARRB1	3.0375	1.61456	0.0285834	GPR135	3.72397	1.05564	0.00672193
ZDHHC2	5.74679	2.07715	3.25702e-07	MSN	2.29292	1.59667	0.444624	SH3BGRL	3.06432	0.649076	0.0423285	THSD7A	14.7183	1.20306	1.79859e-47	CTNNB1	14.5866	0.946262	1.21403e-46	CTD-3193O13.9	1.48574	2.02071	0.457468	SLC25A24	14.0133	1.05856	4.36545e-43	RP11-260M2.1	1.062	1.41461	0.579919	YAF2	3.03672	0.94275	0.0286164	ZNF124	3.72374	0.498634	0.00672193
RP11-362K2.2	5.74392	3.38829	3.30659e-07	MMRN1	2.28391	8.36191	0.453089	UST	3.06359	1.72147	0.0423978	NDUFAF6	14.7145	1.1176	1.89749e-47	MON2	14.5861	0.86292	1.2212e-46	ATP13A1	1.48542	0.860811	0.45769	LYRM4	14.0087	0.98372	4.65147e-43	BRD9	1.06008	0.579248	0.581489	FHIT	3.02638	0.510833	0.0294728	USP9Y	3.72308	1.14685	0.00673031
ABI2	5.74375	1.00001	3.30659e-07	CD200	2.28218	2.68222	0.454413	ZZEF1	3.06064	1.11021	0.0425874	SCN8A	14.7061	1.14268	2.14727e-47	SLC6A11	14.583	1.75837	1.27509e-46	SS18L1	1.47795	0.751337	0.463387	MSH2	14.0046	0.901021	4.91689e-43	RP11-1220K2.2	1.05292	1.00296	0.587311	C12orf23	3.02024	1.25408	0.0300487	SYNJ1	3.72193	0.717854	0.00675203
RASSF8	5.73991	1.7235	3.37761e-07	ITFG1	2.28134	0.905344	0.454684	IER2	3.05558	1.62598	0.0431795	SCAF8	14.7053	1.0836	2.16743e-47	ZNF568	14.5763	1.35051	1.40602e-46	AP3D1	1.47663	0.787743	0.464257	RPAP2	13.9936	0.747405	5.73197e-43	CDCA3	1.04957	1.02949	0.590113	NHSL1	3.01702	0.731813	0.0303128	WDR47	3.71939	0.622694	0.00681078
ARL17B	5.73919	1.1336	3.38734e-07	TMC7	2.28101	4.36218	0.454706	RASAL3	3.04993	8.4261	0.0438998	RTN3	14.6996	1.09623	2.35594e-47	RGS17	14.5588	1.52506	1.8129e-46	EML3	1.46914	1.8065	0.469723	POLR1A	13.971	1.4367	7.86088e-43	C12orf40	1.04165	1.48095	0.596365	2007-09-01	3.0056	0.567348	0.0312736	RIMS1	3.71816	0.638221	0.00682848
FAM118A	5.73862	1.29726	3.39386e-07	FAM120B	2.27902	0.80205	0.456729	TMC8	3.02382	6.92161	0.0472412	ZNF367	14.6941	2.29713	2.55014e-47	AGTPBP1	14.5516	0.973671	2.01135e-46	HLA-DMA	1.46748	1.25359	0.471092	TRIT1	13.964	1.07601	8.65977e-43	SHC2	1.04108	0.674217	0.596837	PRKCA	2.98104	0.478334	0.0336344	AMY2B	3.71805	0.958221	0.00682848
CTNNA1	5.73788	1.02199	3.40155e-07	GAS6	2.27529	2.65286	0.459736	GAS6	3.02373	2.40439	0.0472412	MTHFD1L	14.6858	1.63714	2.88115e-47	RPS6KC1	14.5451	0.926222	2.21036e-46	DMBT1	1.46586	6.54667	0.472115	MT-ND4	13.9517	1.10789	1.02857e-42	GPAA1	1.04043	0.787969	0.597354	LINC00278	2.97752	2.97839	0.0339752	PALM	3.71732	1.00721	0.00683386
MEGF6	5.73776	2.61021	3.40155e-07	PARP9	2.27345	2.38921	0.461581	CAST	3.02073	1.17985	0.0476701	HECW2	14.6739	1.20754	3.42932e-47	TMSB10	14.5447	0.854274	2.21779e-46	LRFN4	1.46493	2.12061	0.472767	UBASH3B	13.9397	1.31781	1.21546e-42	SULT1A1	1.03582	0.809577	0.601305	RP11-2B6.3	2.97652	1.08686	0.03407	SEC14L1	3.71717	0.757925	0.00683386
AFF4	5.73738	1.00196	3.40432e-07	PCDH17	2.27295	1.64915	0.461815	MARK3	3.01993	0.650782	0.0477235	FARP1	14.6735	1.17777	3.44056e-47	AC079154.1	14.5358	3.36755	2.52411e-46	CDC25C	1.45935	0.810344	0.476747	UBA6	13.9147	0.917556	1.7225e-42	DRAP1	1.03194	0.95511	0.604422	CLDN11	2.9719	0.702553	0.0345262	ZNF814	3.7155	0.506838	0.00686969
KCNIP1	5.73541	1.44558	3.43477e-07	VPS13D	2.27126	0.959462	0.463152	RUFY3	3.01502	0.501114	0.0484308	NR2C1	14.6647	1.55384	3.91472e-47	ZNF197	14.5339	1.52168	2.59202e-46	ZNF358	1.45782	1.74108	0.477722	ST3GAL3	13.9091	0.720899	1.85572e-42	RP11-680H20.2	1.03068	1.85636	0.605451	AP000797.3	2.9667	4.2121	0.0350471	AC009120.6	3.71439	0.634579	0.00689079
TOX	5.73539	1.304	3.43477e-07	WWC3	2.27093	1.59416	0.463152	CD58	3.00994	2.32724	0.0491399	ATF7IP2	14.6605	1.25803	4.15875e-47	ABCB5	14.5268	1.38747	2.86838e-46	VOPP1	1.45775	0.556338	0.477722	USP16	13.9061	1.18672	1.93419e-42	CTC-228N24.1	1.02759	1.16736	0.60787	TLR4	2.96574	5.38145	0.035124	CTC-338M12.4	3.71308	0.58068	0.00691341
CADPS	5.73112	1.18385	3.51602e-07	KIAA0355	2.27044	1.08447	0.463373	IL4R	3.00992	4.12531	0.0491399	SQLE	14.6413	1.44276	5.50792e-47	KMT2E	14.5176	0.883206	3.2754e-46	ASIC1	1.45773	1.25549	0.477722	ZDHHC21	13.8932	0.659863	2.31131e-42	TSPAN7	1.02378	1.5412	0.610925	CRTC3	2.9608	0.699658	0.0356421	B4GALT5	3.71288	0.786923	0.00691341
ATF7IP	5.73095	0.975849	3.51602e-07	NLRC5	2.26822	2.61789	0.465697	GLUL	3.00948	0.852465	0.0491755	SIPA1L1	14.6411	1.23426	5.51219e-47	CELF2	14.5169	0.849956	3.30723e-46	NCAPD2	1.45587	0.790844	0.479286	ZNF462	13.8749	0.847853	2.98307e-42	ANKRD32	1.02037	0.459084	0.613664	PLEKHA2	2.95674	2.46488	0.036031	NFATC3	3.71226	0.65819	0.00692081
DYNC1H1	5.72477	0.990645	3.64142e-07	PIP5K1B	2.26313	3.95043	0.470123	SH3RF3	3.00897	0.987412	0.0492185	MAPK1	14.641	1.21514	5.51219e-47	SORBS1	14.4836	1.23087	5.36127e-46	IER2	1.45457	0.762515	0.480279	HYDIN	13.8622	1.24571	3.5562e-42	FTCDNL1	1.01815	0.825043	0.615322	LMF1	2.95557	2.10654	0.0361354	STOX2	3.70984	0.630644	0.00697429
IKBKAP	5.71652	1.25517	3.81178e-07	PART1	2.26308	6.65346	0.470123	SRGAP1	3.00843	0.405608	0.049235	U2AF1	14.6359	1.23038	5.9348e-47	APC	14.4792	1.0975	5.70846e-46	SMARCA4	1.45354	0.486861	0.481098	CRMP1	13.8586	0.794043	3.73215e-42	TMEM178A	1.01525	0.738578	0.617733	RP11-522B15.3	2.95172	3.56191	0.0365031	RP11-14N7.2	3.70964	0.634216	0.00697429
SLC25A37	5.71037	1.4752	3.94657e-07	TMOD3	2.25843	1.58092	0.475096	IFI44L	3.00665	3.21942	0.0494129	ELAVL2	14.6325	1.10477	6.23076e-47	KIAA1614	14.4509	1.71349	8.59774e-46	CSPG4	1.45205	2.86836	0.482141	LRP8	13.854	1.58685	3.97385e-42	RP11-782C8.5	1.00886	1.29304	0.623141	GGACT	2.95159	0.785812	0.0365031	ARL10	3.70769	0.634988	0.00701864
RP11-608O21.1	5.70824	1.27032	3.99092e-07	FZD6	2.25638	3.20278	0.476513	MAN1C1	3.00009	1.53859	0.0504524	SACS	14.6214	1.13801	7.32638e-47	RP11-148L24.1	14.4466	2.01728	9.13896e-46	CTC-490E21.12	1.44622	0.875539	0.486797	RALB	13.8418	1.50264	4.70151e-42	CTD-2616J11.14	1.00371	1.60184	0.627403	RAP1B	2.94547	0.8658	0.0371642	ARNT2	3.70608	0.574793	0.00705387
DENND2A	5.7052	1.01336	4.05711e-07	TMCC3	2.24819	1.2964	0.484846	DSE	2.99594	1.10689	0.051029	UBE2D2	14.6204	1.12679	7.42643e-47	C17orf51	14.4365	1.59511	1.05666e-45	TSPAN17	1.44526	1.12909	0.48762	HNRNPH3	13.8391	0.804572	4.87731e-42	MBTPS2	0.99997	0.845831	0.6306	FAM46A	2.94028	1.21133	0.0377236	CACNG4	3.70546	0.914764	0.0070619
FRAS1	5.70257	2.50275	4.11438e-07	KTN1	2.24622	1.03232	0.485674	SPPL3	2.99367	0.619083	0.0513335	SRSF1	14.602	1.31464	9.7099e-47	XKR6	14.4324	0.869371	1.11994e-45	FRMPD4	1.44295	1.73745	0.489178	UFL1-AS1	13.838	0.916943	4.94241e-42	AC005682.8	0.998867	0.908072	0.631526	SMC5-AS1	2.93915	1.50641	0.037844	RNF213	3.70386	0.656925	0.00709712
ANKH	5.70089	1.15316	4.14939e-07	IL7	2.24601	3.53483	0.485674	2007-03-01	2.98996	0.706015	0.051885	ZNF135	14.5812	1.31221	1.31503e-46	ZMAT1	14.4304	1.02828	1.15189e-45	GPAA1	1.44123	0.913672	0.490446	GOLM1	13.8339	0.77786	5.22641e-42	RGS10	0.998302	0.843297	0.631855	LATS2	2.93063	1.73901	0.0388612	PPM1K	3.70261	1.24876	0.0071131
GRAMD3	5.6989	3.34393	4.18883e-07	ADD3	2.24539	1.5129	0.486083	AFF3	2.98946	0.442868	0.051931	PDS5A	14.5793	1.05763	1.35067e-46	ZMYM4	14.4251	0.854409	1.24253e-45	TENM4	1.44016	0.732938	0.491117	ASH1L	13.8294	0.647752	5.55672e-42	GMPR	0.990098	0.894582	0.638471	DYM	2.92127	0.656121	0.0398693	CCDC66	3.70047	0.551586	0.00716399
ARHGEF6	5.69881	2.79304	4.18883e-07	ST8SIA4	2.24403	1.4672	0.486303	STAT2	2.98817	1.33704	0.0521125	SOD2	14.5749	1.1864	1.43903e-46	PRMT8	14.4214	1.9395	1.30901e-45	SYNGR1	1.43755	0.79137	0.493092	BAIAP2L1	13.8262	0.778502	5.80018e-42	ARL6IP1	0.98846	2.34561	0.639705	PLOD1	2.91849	1.91232	0.0401675	RP11-945C19.4	3.69991	0.772711	0.00717037
ZFP36L1	5.6975	2.17965	4.21513e-07	YPEL2	2.24292	2.08386	0.487285	EIF4A1	2.98573	1.17704	0.05243	MARK1	14.5741	1.29713	1.45441e-46	TPT1-AS1	14.3779	0.869756	2.45296e-45	GATSL1	1.43344	1.65927	0.496407	SIK1	13.8246	2.03307	5.92884e-42	CMBL	0.983483	1.11367	0.6435	AC098617.1	2.91125	4.2322	0.0409983	FRMD4A	3.69945	0.720204	0.00717358
DGKD	5.69517	1.42042	4.26716e-07	TM4SF1	2.23845	3.94771	0.491424	KLHL5	2.98563	1.74452	0.05243	USP32	14.5666	1.22184	1.62061e-46	MEGF9	14.3728	0.983855	2.6352e-45	DMAP1	1.43172	1.05892	0.497692	STT3B	13.7931	1.02383	9.14987e-42	RP11-671P2.1	0.981446	1.51939	0.645126	MFAP2	2.90985	2.13279	0.0411451	FAAH2	3.69911	0.675386	0.00717385
CEP95	5.69472	0.976271	4.27252e-07	TNFRSF10B	2.23749	5.86054	0.491899	TANK	2.9834	0.849519	0.0527357	RHEB	14.5641	1.40913	1.67828e-46	KIAA1324L	14.3716	1.36419	2.67837e-45	PIK3C2B	1.43083	1.02209	0.498199	IQCH-AS1	13.7913	1.4672	9.37814e-42	RP11-259O2.1	0.979957	2.89108	0.646197	SLC9A1	2.90765	2.12486	0.0413788	RAB1A	3.69808	0.528009	0.00719346
ZSWIM6	5.69194	1.02464	4.33687e-07	POLR2A	2.23354	1.75398	0.495774	GPR137B	2.98183	1.24708	0.0529682	ASH1L	14.5619	1.09314	1.73105e-46	EMID1	14.3662	1.68126	2.89344e-45	RNF214	1.43035	0.772759	0.498582	ZNF568	13.7748	1.22702	1.17691e-41	EIF1AY	0.969131	1.42946	0.654982	SGMS1	2.90633	0.872163	0.0415162	SNAP25	3.69727	0.470363	0.00719438
BMPER	5.68889	2.08454	4.4089e-07	ID3	2.22822	5.62818	0.501458	GRAMD4	2.97339	1.55492	0.0543265	USP34	14.5572	1.11608	1.85024e-46	ANP32A	14.3593	0.916043	3.18889e-45	FASTK	1.42897	0.841118	0.499617	MSMO1	13.7533	1.18084	1.58285e-41	RP1-193H18.2	0.963789	1.07696	0.659453	NCOA2	2.89863	0.596195	0.0424729	UBR4	3.69723	0.586432	0.00719438
HIAT1	5.68732	1.45506	4.44358e-07	SLC46A3	2.22753	3.81364	0.501956	DYM	2.96999	0.657987	0.0548505	CENPO	14.5558	2.5961	1.88768e-46	ANKIB1	14.3505	0.836908	3.61608e-45	RPLP2	1.42672	0.474566	0.501101	GLG1	13.7295	0.815601	2.19363e-41	C8orf33	0.963702	0.879034	0.659473	WBP1L	2.89661	1.42962	0.0427282	NPEPPS	3.69704	0.653616	0.00719438
CAMK1D	5.6842	1.1158	4.51924e-07	TCF12	2.22718	0.463925	0.502019	DDIT4	2.96898	2.40663	0.0549901	PGLS	14.5319	1.50491	2.66922e-46	VWDE	14.3282	2.52509	4.97942e-45	PAFAH1B2	1.4267	0.848973	0.501101	ADCK3	13.7246	0.984901	2.34657e-41	NDUFB4	0.961204	0.879605	0.661681	KANK3	2.87949	5.20942	0.0448138	UQCRC2	3.69647	0.468642	0.00720109
FERMT2	5.68301	1.47321	4.54448e-07	SH3BP2	2.22594	1.68436	0.502852	SETDB2	2.96536	1.73903	0.0555603	LIMS1	14.507	1.32341	3.83468e-46	TANC2	14.3078	1.22321	6.6674e-45	JPH3	1.421	1.73551	0.505277	WASF2	13.6966	0.807852	3.44675e-41	CERKL	0.959694	0.849156	0.662862	WDR41	2.87534	1.19676	0.0453474	SCYL2	3.69565	0.845942	0.00721511
CCDC30	5.68082	1.27247	4.59686e-07	NEBL	2.22343	3.17326	0.50572	ZNF207	2.96424	0.825735	0.055723	RP11-782C8.1	14.5052	1.38055	3.93421e-46	MAP3K2	14.2952	0.928676	7.98055e-45	CBLN1	1.41502	1.93844	0.509658	TPR	13.6947	0.723215	3.53309e-41	HYLS1	0.958276	2.20897	0.66411	TGFB1	2.87372	2.86004	0.0455591	AC011288.2	3.69294	0.653357	0.00728286
LSAMP	5.67709	1.4126	4.69179e-07	CFI	2.21903	5.25612	0.509904	SIGLEC9	2.95713	8.42314	0.0569394	THRAP3	14.5045	1.10345	3.96441e-46	ZMYND8	14.2925	0.920894	8.28599e-45	ATP1A3	1.4128	0.873584	0.511574	DARS	13.6946	0.795058	3.53309e-41	RNF180	0.953417	0.653913	0.667888	ACSS1	2.86912	4.47055	0.0460413	NSUN4	3.69148	0.872835	0.00731265
SDK1	5.67548	1.23985	4.72965e-07	UBE2K	2.21732	0.747826	0.511358	P2RX7	2.95165	4.07883	0.0577919	RNF168	14.5029	1.36713	4.05603e-46	AUH	14.2814	0.906362	9.7127e-45	SUV420H2	1.40933	1.71682	0.514296	ZBTB46	13.6849	0.88282	4.03019e-41	RP11-476K15.1	0.948109	1.40492	0.672387	THY1	2.86895	3.22262	0.0460463	ABCA3	3.69123	1.0119	0.00731265
CNIH3	5.67354	1.32956	4.77683e-07	RABGAP1L	2.21611	0.56455	0.511379	ATF7IP	2.95096	0.548634	0.0578777	TMEM97	14.4853	1.92888	5.23539e-46	UBE4B	14.2773	0.924715	1.02847e-44	FOXRED1	1.40756	0.754521	0.515922	PLCL1	13.6811	0.66873	4.24137e-41	PHB2	0.946689	0.90464	0.673594	TBC1D12	2.8686	1.14972	0.0460759	MTM1	3.69009	0.494229	0.00733595
UST	5.67203	2.47396	4.81259e-07	FAR2	2.21463	0.95696	0.512941	CEPT1	2.94238	0.895016	0.0593872	SPG11	14.4668	1.19824	6.83946e-46	PRKAR1B	14.2582	1.07978	1.34973e-44	ARNT2	1.4074	0.604158	0.516013	CSNK1D	13.6755	1.01303	4.57734e-41	CTB-113I20.2	0.943025	1.98325	0.67652	FAM20A	2.86668	3.63953	0.0462747	ASXL2	3.68812	0.511305	0.00738353
MYCBP2	5.66426	0.997988	5.02913e-07	PARVA	2.20342	1.76911	0.527469	OGFRL1	2.93701	2.81534	0.0602839	AC026150.5	14.446	1.29624	9.23975e-46	PRKAR2B	14.2328	1.63536	1.94018e-44	CDON	1.39963	1.11516	0.522293	PRKACB	13.6711	0.646521	4.85746e-41	RP11-323I15.5	0.940882	0.680834	0.678455	DIO2	2.8652	2.33994	0.0464502	AP4E1	3.68769	0.769306	0.00738626
CDYL	5.65977	1.09395	5.15536e-07	RCSD1	2.20262	3.34952	0.527729	GNG7	2.93122	1.53339	0.0612416	LSM14A	14.4412	1.07218	9.88231e-46	CELF1	14.2146	0.825165	2.5135e-44	ABCA3	1.39911	0.811598	0.522666	RP11-319G6.1	13.6643	0.701851	5.32214e-41	DAPL1	0.937637	0.707075	0.680917	MPZL1	2.86251	1.1009	0.0467624	LIMCH1	3.68694	1.73912	0.00739835
CHST9	5.65789	2.63586	5.20504e-07	TNFAIP8L1	2.20151	3.52597	0.528428	ARHGAP30	2.93072	6.79066	0.0612953	MCM10	14.4318	2.90603	1.13239e-45	KB-1047C11.2	14.1921	2.86657	3.45971e-44	OBSCN	1.39516	0.594864	0.525819	RP11-159G9.5	13.6599	1.36333	5.64974e-41	TRIP13	0.934014	0.953453	0.683972	PPP3CC	2.85418	1.08897	0.0478787	PSME4	3.68579	0.523678	0.00741745
C12orf55	5.65252	1.94881	5.34879e-07	ZSWIM6	2.19481	0.913367	0.53672	STK17B	2.92854	2.40088	0.0616812	LIN54	14.4275	1.87451	1.20367e-45	UNC80	14.1837	0.917296	3.89466e-44	PPP1R14B	1.39455	1.75045	0.526282	TBC1D22A	13.6526	0.676575	6.23398e-41	GTF2H4	0.93272	3.92385	0.68496	SOS2	2.85257	0.843533	0.0480798	ANK2	3.68562	0.666496	0.00741745
USP47	5.65204	1.01494	5.35641e-07	RUSC2	2.18842	1.37826	0.54304	ADAM10	2.92279	0.79322	0.0626967	RFX7	14.4229	1.08417	1.28444e-45	ATRX	14.1542	0.93018	5.92183e-44	TAOK2	1.38924	1.00468	0.530583	COMMD1	13.6452	0.953676	6.89844e-41	C12orf57	0.920461	0.769671	0.695114	PRELP	2.85097	6.36334	0.0483013	WIPF1	3.68484	0.568797	0.00743055
EHBP1	5.6464	1.02627	5.52777e-07	OSBPL3	2.18273	1.53357	0.54911	TM7SF3	2.92224	1.37585	0.0627616	DCP2	14.4219	1.30647	1.30026e-45	PPP3CA	14.1524	0.950883	6.06414e-44	FAM105B	1.38901	0.807951	0.530734	HCG17	13.6375	0.806005	7.64964e-41	CD226	0.920386	1.00867	0.695136	UTY	2.84241	0.548411	0.0495523	CCDC112	3.68353	0.521838	0.00744441
CCDC93	5.645	1.01234	5.56524e-07	RELL1	2.1817	1.71519	0.549878	PLEKHM2	2.9209	1.54662	0.0629872	PPP1R12B	14.4208	1.07331	1.3208e-45	TCAIM	14.1338	1.40941	7.88901e-44	NRN1	1.38433	0.797098	0.534642	CRHR1	13.6346	0.962333	7.94902e-41	ACVR1C	0.919987	1.72713	0.695434	SERF2	2.83915	0.788125	0.0499939	PTCD3	3.6834	0.591866	0.00744441
LRSAM1	5.64166	1.49823	5.66683e-07	C14orf159	2.17947	1.22518	0.552228	PPARD	2.92028	1.20751	0.0630676	WEE1	14.4099	2.67755	1.54386e-45	GLG1	14.1291	0.935366	8.41954e-44	SLC16A9	1.38363	0.362153	0.53506	DPYSL2	13.6299	0.747439	8.47609e-41	RP11-818F20.5	0.91743	1.88484	0.697278	RP11-909M7.3	2.82538	2.54116	0.0518742	RAB5A	3.68338	0.771614	0.00744441
LSM14A	5.62409	0.957649	6.26626e-07	NSMCE2	2.17943	0.643254	0.552228	ELL	2.91628	1.79423	0.0637434	FAM122B	14.4095	2.46938	1.55172e-45	ANKRD36C	14.1288	0.874941	8.44353e-44	GRIN1	1.38299	4.22199	0.535556	HDAC2	13.627	0.815043	8.80146e-41	PCF11	0.91715	0.651143	0.697435	EML4	2.81258	0.684251	0.0536791	SORCS2	3.68258	0.628114	0.0074583
SYNJ1	5.61901	1.58839	6.44463e-07	CLEC14A	2.17625	3.17099	0.555844	TESK2	2.91231	3.04717	0.0645132	BMP2K	14.3872	1.24853	2.1388e-45	PLEKHG5	14.077	1.61228	1.7572e-43	DGAT1	1.382	1.78109	0.536027	HERC1	13.6256	0.654366	8.95734e-41	RP11-436F9.1	0.913401	5.89759	0.70068	SPON2	2.80877	1.52417	0.0542474	UBR5	3.68222	0.638473	0.00745905
DENND4A	5.61708	0.986833	6.50839e-07	PTPN12	2.17336	0.997657	0.559085	CDC14A	2.9105	2.33245	0.0647483	PLK4	14.3801	2.98222	2.36746e-45	MICAL3	14.0748	1.06031	1.81135e-43	CYHR1	1.37331	0.646952	0.542261	PRRC2C	13.6223	0.646587	9.35891e-41	SNHG15	0.912679	0.80196	0.701308	PPP2R1B	2.80845	1.61595	0.0542717	PKIB	3.68157	0.507943	0.00746874
WDR70	5.6129	0.965126	6.65874e-07	LMO2	2.1691	4.5108	0.56387	ATF6	2.9088	0.793846	0.0650567	CHD1L	14.3768	1.70159	2.47984e-45	MORC3	14.0635	0.914583	2.1218e-43	SCNN1B	1.37302	1.6808	0.54239	RPL10A	13.5953	0.658373	1.35314e-40	IFT46	0.91243	1.09396	0.70141	RP11-248J23.7	2.80703	3.51458	0.054451	RIN2	3.68112	0.837543	0.0074721
FANCC	5.61188	1.07572	6.68881e-07	SIK3	2.16874	0.61262	0.563961	SMURF2	2.90776	0.826691	0.0652263	PAPSS1	14.372	1.11644	2.65323e-45	SRRM3	14.0567	1.32086	2.33262e-43	AC072062.1	1.37208	0.877582	0.54311	CASC3	13.5936	1.19221	1.3839e-40	SPDYE2	0.910624	2.14582	0.702732	FKBP5	2.80701	0.896599	0.054451	GLG1	3.68064	0.601998	0.00747665
GOLGA4	5.61166	0.965255	6.68881e-07	MT-CO1	2.16831	0.699744	0.564151	CSGALNACT2	2.89699	1.23963	0.0671226	FN3KRP	14.368	1.74076	2.80597e-45	VPS13D	14.0536	0.986856	2.43264e-43	SBF1	1.36959	1.15514	0.544704	DMRTA1	13.5886	1.59367	1.47827e-40	OTX2	0.910594	0.933362	0.702732	COPA	2.80299	0.679993	0.055061	XPO6	3.67854	0.601681	0.00751935
DOCK7	5.61046	1.01516	6.72658e-07	ACTN1	2.16385	1.25175	0.569256	IFFO1	2.89557	2.50423	0.067368	INCENP	14.3635	1.80584	2.98872e-45	FAM193A	14.0525	0.875522	2.46849e-43	FADS2	1.36297	0.757203	0.550052	GON4L	13.5868	0.882934	1.51379e-40	RP11-963H4.3	0.910184	2.10807	0.703037	NSRP1	2.80067	0.776505	0.0554118	ATP2B2	3.67813	1.17954	0.00752182
WDR60	5.60754	0.980218	6.83164e-07	BHLHE40	2.15828	4.84269	0.576425	ZCCHC2	2.88795	2.43766	0.0688882	MKL1	14.3558	1.06536	3.33784e-45	MSI2	14.0492	0.919845	2.58431e-43	SPC25	1.3625	0.598711	0.550389	SEC24B	13.5839	0.789629	1.57269e-40	KBTBD3	0.909932	1.20545	0.70319	RNF180	2.80036	1.19347	0.0554176	LIN52	3.67774	0.766858	0.0075236
TARBP1	5.60644	1.06118	6.86629e-07	PARP12	2.14858	1.82435	0.588005	ARHGAP17	2.88398	1.14419	0.069664	CCDC41	14.3555	1.11032	3.34633e-45	ACADM	14.0408	1.12983	2.90279e-43	BMP1	1.36123	0.992173	0.551454	GPATCH2L	13.581	0.828084	1.63459e-40	GPR114	0.909293	3.72803	0.703618	CEBPD	2.80035	3.96736	0.0554176	NADSYN1	3.67497	0.849747	0.00759608
COMMD1	5.5937	1.10635	7.38006e-07	EPN2	2.14812	1.20515	0.588254	CHD2	2.8755	0.428113	0.0712596	GTF2I	14.3533	1.16404	3.45089e-45	MARCKSL1	14.0375	1.0011	3.03779e-43	NEK6	1.35864	0.839874	0.553731	HSP90AA1	13.5792	0.786833	1.67234e-40	FAM86C1	0.9075	1.7224	0.705297	SERPINB6	2.79819	1.67781	0.0556688	MVB12A	3.6739	1.03423	0.00761824
FAM212B	5.59337	1.44281	7.38444e-07	NPIPB5	2.14228	1.27885	0.595596	P2RX4	2.87487	1.96745	0.0713511	RBMS3	14.3452	1.32842	3.87087e-45	ZNF793	14.0235	1.57377	3.6974e-43	FOS	1.35861	1.04446	0.553731	GRIN2C	13.5718	0.936892	1.84817e-40	ATP8B1	0.904253	0.742816	0.70797	2006-09-01	2.77974	1.72071	0.0584535	KLHL18	3.67342	1.10138	0.0076227
KIAA1549	5.5924	1.2009	7.41606e-07	PFKL	2.13828	2.03934	0.601128	PTPN2	2.87256	1.1569	0.0718246	DLGAP5	14.3433	3.04583	3.97404e-45	EPHA6	13.9879	1.16214	6.09691e-43	SLCO2B1	1.35789	0.301919	0.554046	SRPK1	13.5681	0.822428	1.94267e-40	LINC00886	0.901983	0.746775	0.709698	DNAJC1	2.77632	0.816754	0.0589703	ZNF562	3.67188	0.986884	0.00764968
RP11-76N22.2	5.58969	1.70568	7.52261e-07	NDRG1	2.13722	1.8731	0.602271	RAB10	2.87027	0.592282	0.0721445	MBOAT2	14.3404	1.1112	4.13856e-45	TPR	13.9858	0.858855	6.26591e-43	PALM	1.35598	0.789761	0.55562	MTHFD2L	13.5503	0.867121	2.47413e-40	HIST1H2AM	0.896623	2.7995	0.714459	RP11-405A12.2	2.77575	2.54022	0.0590481	HECTD4	3.67187	0.581023	0.00764968
COL4A3BP	5.58621	1.13825	7.66468e-07	SBF2	2.13337	0.632448	0.606033	PDS5A	2.86977	0.479482	0.0722073	PDZRN3	14.3369	1.25632	4.34927e-45	AC012309.5	13.9765	1.18602	7.13703e-43	KLF7	1.35548	0.370775	0.556051	AGPAT3	13.5464	0.992778	2.60405e-40	PPP2R1B	0.890963	0.656601	0.718895	TMSB10	2.76086	0.574482	0.0612847	C21orf49	3.67096	0.601845	0.00766112
NCOA6	5.58526	1.07173	7.69668e-07	DGKE	2.13219	2.22896	0.606494	CPPED1	2.86597	1.6611	0.0729767	BANP	14.3357	1.4314	4.41571e-45	PCDH17	13.9753	1.72906	7.24427e-43	EMC9	1.35284	1.53744	0.558302	FKBP5	13.5459	1.11088	2.61886e-40	PNCK	0.890128	0.987313	0.719426	N4BP2L2	2.7475	0.367555	0.0636232	MXD4	3.67084	0.88868	0.00766112
TM2D1	5.57808	1.20992	8.01072e-07	COTL1	2.13158	2.74131	0.606494	CUL5	2.86187	0.83985	0.073876	PARP1	14.3345	1.3328	4.48489e-45	TTC7B	13.9629	1.08338	8.61891e-43	ARSF	1.35237	3.28192	0.558702	FUT8	13.531	0.873473	3.20181e-40	BCAM	0.889695	2.58104	0.719669	IQGAP1	2.74296	0.90517	0.0642924	MED23	3.66658	0.538857	0.00778021
TAZ	5.57739	1.39675	8.03168e-07	CNST	2.13107	1.05842	0.606664	ATG16L2	2.86164	3.00643	0.0738779	SRPK2	14.3249	1.11559	5.14601e-45	LPGAT1	13.9364	1.0707	1.24814e-42	GLIPR2	1.35226	1.63855	0.558741	RPL31	13.5306	0.885562	3.21691e-40	WEE2-AS1	0.886363	0.975297	0.722511	SPRY4	2.73357	4.07115	0.0659049	UBE2QL1	3.66507	0.690344	0.00781617
HFM1	5.57238	1.0806	8.25522e-07	ACTB	2.12879	0.694211	0.609665	RAP1GDS1	2.85667	0.660026	0.0749939	ZNF714	14.3239	1.56909	5.21228e-45	ERBB4	13.918	1.21687	1.61225e-42	PQBP1	1.34865	0.809256	0.561562	KIAA1456	13.5284	1.03634	3.31012e-40	GLIPR1L2	0.881747	1.41197	0.726581	CCDC36	2.73201	3.21615	0.0661622	LYRM4	3.66425	0.644697	0.00783161
WDR19	5.57026	1.24896	8.34544e-07	PRKD1	2.12779	0.938591	0.61059	VPS13C	2.8521	0.53368	0.0759723	SOGA1	14.3208	1.11782	5.44568e-45	AGO3	13.9137	0.829904	1.70842e-42	SLC45A4	1.34767	1.08605	0.562207	FAP	13.5074	0.914035	4.39814e-40	AC074212.5	0.879928	4.96351	0.728126	KSR1	2.73077	1.18326	0.066383	SLC25A12	3.66266	0.436137	0.00786607
GFRA2	5.56979	5.82711	8.35735e-07	TMEM165	2.12241	1.02068	0.616251	ATP9B	2.84544	0.694172	0.0774176	ENAH	14.316	1.07702	5.82443e-45	ANK3	13.8976	1.87477	2.13841e-42	CHD7	1.34604	-0.200385	0.563362	SCAF4	13.5071	1.0005	4.41374e-40	CTD-2619J13.3	0.879294	1.33744	0.728597	STK24	2.72011	1.03943	0.0683046	NAF1	3.66248	0.259877	0.00786607
TAF1	5.56852	1.06863	8.40737e-07	CNTNAP3	2.11853	3.4565	0.621758	WDR26	2.83792	1.07012	0.0791074	AIG1	14.3155	1.11527	5.85853e-45	PRRC2B	13.8954	0.834066	2.20235e-42	C1orf95	1.34101	1.47765	0.567087	XPO4	13.5035	0.780388	4.62627e-40	RPS6KA3	0.878058	0.583307	0.72964	PRKD1	2.71311	0.787403	0.0695896	SDCCAG8	3.66202	0.587838	0.00787026
RP11-514P8.6	5.56449	1.04684	8.59263e-07	GALNT15	2.11484	4.20202	0.62569	EAF2	2.83789	2.39749	0.0791074	ATXN2	14.3144	1.08037	5.94926e-45	RNF213	13.8892	0.971908	2.39831e-42	MAP3K1	1.33875	0.879426	0.568962	DCAF7	13.493	0.824201	5.3302e-40	NPIPA5	0.87789	0.81002	0.729736	DDAH1	2.70192	0.860797	0.0717958	NUBPL	3.6617	0.667479	0.00787027
SH3BP4	5.56283	1.35785	8.66366e-07	GBE1	2.1054	1.63798	0.636718	CEP350	2.8348	0.650112	0.0797653	MAN1A2	14.3119	1.19311	6.1539e-45	CLCN3	13.8888	0.948143	2.40725e-42	PLXNC1	1.33515	0.34647	0.571591	TRAF3IP2-AS1	13.4927	0.67955	5.34106e-40	DDB2	0.876677	0.756578	0.730744	DNM1	2.69677	1.45481	0.0727938	MZT2A	3.66032	0.602464	0.00790295
TOM1L2	5.56166	1.58738	8.71055e-07	WWP2	2.10493	1.39315	0.636748	GALNT10	2.83358	1.61809	0.080016	UBE2E2	14.3068	1.15897	6.61852e-45	TOP2B	13.8862	1.04837	2.49444e-42	NFIX	1.33394	0.168073	0.572477	FMR1	13.4903	1.21507	5.51135e-40	SNORD3A	0.876614	1.6148	0.730754	SMARCD3	2.69568	2.16924	0.072947	ATG13	3.65978	0.857013	0.00790968
MBOAT2	5.56034	0.972202	8.76536e-07	RNF216	2.10386	0.752099	0.636855	PILRA	2.8333	1.4504	0.0800305	KIAA1958	14.3019	1.16098	7.08851e-45	AFAP1	13.8607	1.26536	3.54573e-42	RP11-40F8.2	1.33352	0.889288	0.572694	FOXO6	13.473	1.72956	6.96634e-40	ILVBL	0.875902	1.33751	0.731385	PRKAR1A	2.69532	1.12188	0.072947	RP11-141M1.3	3.65942	1.65415	0.00791096
IGF2R	5.55951	0.900082	8.79558e-07	GULP1	2.1035	1.85076	0.636926	HEXA	2.8274	0.743077	0.0812395	GABRB3	14.2938	1.09622	7.9551e-45	MAPK6	13.8607	1.11884	3.54573e-42	ZMAT4	1.33168	1.435	0.574231	FMNL2	13.465	0.639609	7.75338e-40	CCDC127	0.875496	0.961074	0.731697	PEAR1	2.69391	5.07785	0.0731191	ABL1	3.65813	0.603136	0.00794083
ZFAND6	5.55876	1.12861	8.82227e-07	MAP3K8	2.10323	3.76434	0.636926	YPEL2	2.82397	1.68476	0.0818649	DENND6A	14.2922	1.24346	8.13134e-45	FAM107B	13.8549	1.09776	3.84025e-42	SLC16A6	1.33092	2.1992	0.574874	RBM39	13.4495	0.627166	9.54021e-40	AL928742.12	0.872845	3.92584	0.734016	RAB1A	2.69376	0.919777	0.0731215	APBB1	3.65762	1.22078	0.00794687
ELL2	5.5585	3.26063	8.82402e-07	CALD1	2.10159	0.50697	0.638386	SCARB1	2.82389	1.25692	0.0818649	ANAPC7	14.2902	1.48322	8.35065e-45	SCAPER	13.8508	0.790773	4.05805e-42	RAP1GAP2	1.32995	0.406021	0.57551	ENAH	13.4484	0.690348	9.67953e-40	TMEM218	0.871472	0.905138	0.735116	NF1	2.69104	0.3476	0.0736588	CTNNB1	3.65532	0.637903	0.00800843
NEK7	5.55662	1.04753	8.90796e-07	RYBP	2.09874	1.18853	0.641259	RNF150	2.82119	0.847821	0.0823153	AC009403.2	14.275	1.53968	1.03705e-44	UBR3	13.8479	0.790741	4.22257e-42	ANKRD30B	1.32685	1.43385	0.578078	VSTM4	13.4415	0.961204	1.06098e-39	ATP5G3	0.871399	0.940282	0.735136	METTL24	2.68601	4.31757	0.0747151	CBX6	3.65495	0.662489	0.00801002
SAMD4B	5.55626	1.16113	8.91481e-07	ANO6	2.09579	0.959568	0.64501	GCLC	2.82035	1.3513	0.0824758	FAM222B	14.2707	1.2222	1.1022e-44	ZNF131	13.8474	0.841843	4.24299e-42	FAM65A	1.32536	1.2003	0.579188	NFAT5	13.4192	0.74378	1.43138e-39	HSPA8	0.871017	0.715798	0.735479	PAFAH1B1	2.68588	0.595105	0.0747151	CCDC88C	3.65294	0.572825	0.00806296
FAM193A	5.55066	0.962335	9.19333e-07	LATS2	2.09236	1.91716	0.649537	DRAM2	2.81611	1.00348	0.0835161	PRMT2	14.27	1.09976	1.11107e-44	MRPS6	13.8218	1.06099	6.05213e-42	GMPPA	1.32399	1.58271	0.580387	RP11-395N3.2	13.4089	2.09893	1.64419e-39	SOSTDC1	0.862651	3.53514	0.74296	MMP14	2.68437	2.30411	0.0749555	C1S	3.65221	0.557293	0.00807595
PKM	5.55018	1.04322	9.20655e-07	TAOK3	2.08984	1.24467	0.652639	KDM2B	2.81458	0.838958	0.0838552	WAC	14.2676	1.04795	1.1483e-44	MEIS3	13.8203	1.08383	6.16831e-42	LINC00925	1.32167	0.434092	0.582516	GPR158	13.4081	1.49845	1.65813e-39	SSR4	0.86214	0.807741	0.74344	KLF9	2.68292	2.85401	0.0751926	RAB10	3.65113	0.590704	0.00809985
IFT172	5.5489	1.18395	9.2621e-07	CHKA	2.08878	1.24079	0.653313	FMNL1	2.8142	2.96161	0.0838873	NRIP2	14.264	1.42991	1.20888e-44	PTPRG	13.8179	0.837843	6.37134e-42	CASZ1	1.31399	2.17654	0.588909	ACTG1	13.3911	0.632332	2.08121e-39	RP11-703M24.5	0.860556	1.6533	0.744772	PDLIM1	2.68051	2.73965	0.0755891	OGDH	3.64903	0.500944	0.00815617
SLC35F5	5.54747	1.05749	9.3266e-07	DSTN	2.08569	1.1775	0.656043	H2AFY	2.81391	0.73952	0.0838873	AC144449.1	14.2582	1.26462	1.31088e-44	EGFR	13.8133	1.24013	6.78836e-42	DDX41	1.31395	1.139	0.588909	USP10	13.3896	1.02523	2.12139e-39	WDR74	0.859972	0.821769	0.745269	CTD-2337A12.1	2.67961	2.48008	0.0756807	RANBP3	3.64853	0.850822	0.00815848
FYN	5.54263	1.12166	9.5757e-07	PAPD4	2.08481	0.694229	0.656998	LPIN2	2.80706	1.05902	0.0855449	KNSTRN	14.2458	2.69632	1.56408e-44	VEZT	13.8131	0.809792	6.7909e-42	DOK5	1.3117	1.11217	0.590684	LOXL1	13.3869	1.90009	2.19791e-39	PAXIP1-AS1	0.858742	0.851935	0.746396	RPS24	2.67927	0.43215	0.0757061	RRAGB	3.64833	0.599134	0.00815848
BTBD9	5.54055	1.01823	9.66865e-07	KANK2	2.08118	2.70907	0.662383	SSH1	2.7941	1.3197	0.0888098	TMEM243	14.2381	1.82163	1.74471e-44	TRPC4AP	13.8079	0.959629	7.29319e-42	COG8	1.30894	1.41144	0.592805	LRRFIP2	13.3814	1.05868	2.36371e-39	CA14	0.85637	2.28195	0.748444	OXR1	2.67783	0.80058	0.0759696	SBNO1	3.6467	0.494993	0.00820007
HIPK2	5.54049	1.06776	9.66865e-07	SH2B3	2.07778	3.35977	0.666974	UGCG	2.79112	1.585	0.089568	CAPN7	14.2244	1.33416	2.1182e-44	AC092295.7	13.8017	1.28093	7.9236e-42	MCAM	1.30787	1.41306	0.593761	C3orf22	13.373	2.17008	2.64228e-39	PPM1N	0.855345	2.84732	0.749356	P4HA3	2.67266	4.51916	0.0768841	MPRIP	3.64612	0.77072	0.00820843
ENC1	5.53822	1.96121	9.78251e-07	CCDC85A	2.0764	2.36357	0.668757	CREG1	2.78831	3.08886	0.0902273	HNRNPU	14.2235	1.07468	2.14254e-44	RSU1	13.8012	1.0388	7.96907e-42	PDIA2	1.3077	1.11466	0.593871	ADPGK	13.3511	1.2168	3.54308e-39	C11orf83	0.850279	1.08844	0.753688	TNFRSF21	2.6633	2.34199	0.0788143	ATRN	3.64554	0.501613	0.00821708
EIF2AK2	5.53694	1.20814	9.84148e-07	SERPINB6	2.07504	2.02157	0.670506	RAP2B	2.78528	1.8423	0.091012	PHF6	14.221	1.473	2.2198e-44	PPP1R9A	13.7735	0.790825	1.16852e-41	RAB11FIP4	1.30245	0.889969	0.598092	FOXN3	13.336	0.707514	4.33395e-39	DXO	0.847649	0.856229	0.756019	CTTN	2.66005	0.957545	0.079516	WRB	3.64444	0.49325	0.0082422
ALMS1	5.53181	1.02165	1.01081e-06	STAT2	2.06928	1.60413	0.677603	TCIRG1	2.76473	4.84586	0.0958441	DIAPH1	14.217	1.55863	2.34683e-44	DENND6A	13.7705	1.06327	1.2164e-41	LAG3	1.30055	2.27003	0.59981	LHX1	13.3355	1.12869	4.35817e-39	RP11-15I11.2	0.846443	1.49013	0.757012	KIAA1377	2.65948	1.46613	0.0796166	PLA2G12A	3.64359	0.545401	0.00825915
SETD5-AS1	5.53181	1.02372	1.01081e-06	FAM222B	2.0687	1.04481	0.678086	LINC01146	2.7615	7.47393	0.0966032	EXOC6B	14.2114	1.12967	2.53896e-44	CEP89	13.7588	1.00804	1.42922e-41	HDHD1	1.30037	0.996044	0.599862	SHANK2	13.3353	0.902571	4.36114e-39	SLC1A6	0.840783	3.33435	0.761998	LEF1	2.6494	0.871214	0.0815676	BAIAP2	3.64296	0.580892	0.00825928
AHI1	5.53109	0.999961	1.01368e-06	CEP350	2.06195	0.737817	0.687167	SLC36A1	2.75647	2.19674	0.097904	ACER3	14.2091	1.60768	2.61931e-44	SH3GLB1	13.7468	0.985348	1.6843e-41	RCE1	1.29395	1.56013	0.605873	ZNF254	13.3281	0.712414	4.79873e-39	RP11-76I14.1	0.837937	3.84986	0.764688	PDGFRA	2.64926	5.57347	0.0815693	CC2D1A	3.64275	0.892489	0.00825928
2015-09-01	5.52409	1.25005	1.05355e-06	AKAP10	2.0618	1.27092	0.687167	FBXL20	2.75275	0.684417	0.098905	USP48	14.205	1.06888	2.7724e-44	SLC37A1	13.7452	2.47097	1.72078e-41	AC069368.3	1.29311	1.05638	0.606554	OXNAD1	13.3257	1.44501	4.9529e-39	RP5-827C21.4	0.831433	0.980939	0.770544	SPG20	2.64879	1.04776	0.0816013	ARID1A	3.64264	0.595012	0.00825928
SEMA3D	5.5227	3.3768	1.0606e-06	FKBP5	2.06178	1.00522	0.687167	PPP2R5C	2.7506	0.769485	0.0994105	RIMS1	14.2008	1.11454	2.94127e-44	ARMCX4	13.7396	1.01966	1.8562e-41	REXO1	1.28909	1.09425	0.609514	SCN5A	13.319	1.51423	5.40097e-39	PCED1A	0.828628	0.745422	0.773088	DISC1	2.64807	0.560502	0.081726	GRIK5	3.64022	0.613444	0.00832736
FKBP10	5.51972	1.09507	1.07735e-06	KIAA1468	2.06087	1.1102	0.688219	RAB7A	2.7502	0.659714	0.0994649	UBR4	14.1983	1.19382	3.04204e-44	SDCCAG8	13.7307	0.829706	2.09597e-41	CTCF	1.28506	0.722472	0.613392	XPR1	13.315	0.744124	5.69008e-39	RP11-554F20.1	0.826578	0.432278	0.775233	EFEMP2	2.64762	2.5859	0.0817769	ZNF549	3.63961	0.670631	0.0083284
MED12L	5.51834	1.36076	1.0845e-06	PER3	2.06031	1.40288	0.688403	SYNRG	2.74796	1.10431	0.100015	ECHDC2	14.1943	1.30246	3.2171e-44	PHYKPL	13.7242	0.968093	2.29042e-41	ELAVL2	1.28394	0.538134	0.614523	RASGEF1C	13.2946	0.771096	7.47273e-39	RP11-341A22.2	0.826011	1.26381	0.775784	CNNM2	2.6379	1.1258	0.0838466	ARID5B	3.63941	0.989683	0.0083284
KIAA0922	5.514	0.993771	1.11021e-06	MAN1A2	2.05404	0.84837	0.694465	FCGR3A	2.74302	6.56999	0.101312	ARHGAP35	14.1882	1.14893	3.50814e-44	TBCK	13.7221	0.805597	2.3561e-41	TTC9B	1.28126	2.22004	0.616748	SOD2	13.2915	0.783906	7.77672e-39	FKBP1C	0.822723	1.14716	0.778857	CDC14A	2.63656	2.18063	0.0841115	SUMF1	3.63925	0.622244	0.0083284
KDM4B	5.51239	1.09674	1.119e-06	RP11-630C16.2	2.05307	1.65758	0.694465	CREBL2	2.73515	2.29689	0.103577	AK3	14.1871	1.06077	3.5567e-44	NDUFA10	13.7213	0.889806	2.378e-41	CDYL	1.27746	0.591225	0.619952	FARS2	13.2837	0.627223	8.61756e-39	SPDYE3	0.81806	1.47644	0.783145	NEURL1B	2.63541	1.74485	0.0842992	ZNF568	3.63871	0.625238	0.00833544
MRAS	5.51055	2.47288	1.12935e-06	GIMAP8	2.05121	4.96018	0.696319	DENND4B	2.73034	1.62786	0.104821	EHMT1	14.1829	1.15061	3.77287e-44	ZNF254	13.7199	0.868119	2.42062e-41	STT3A	1.27716	0.839971	0.620043	ZFP82	13.282	1.19515	8.80478e-39	STT3A	0.816401	0.809057	0.784627	ARHGDIB	2.63305	4.28224	0.084746	GALNT8	3.63683	1.48064	0.00838323
PKP2	5.50783	4.29579	1.14546e-06	MT-CO2	2.05062	0.766532	0.696758	FMNL3	2.72929	0.733967	0.10503	BAI1	14.1819	1.47864	3.82093e-44	GCNT2	13.7081	1.16386	2.84669e-41	ELMO3	1.27205	1.95302	0.624772	ENSA	13.2804	0.647428	8.98375e-39	XRCC3	0.816345	1.01548	0.784627	HLA-C	2.623	2.98196	0.0870458	AC007796.1	3.63662	0.729617	0.00838323
GABRG3	5.50751	1.1606	1.14613e-06	CASP4	2.04828	5.16518	0.700219	TMEM2	2.7292	1.74235	0.10503	RP11-453F18__B.1	14.1768	1.21968	4.10197e-44	KLHL7	13.6982	1.07547	3.25567e-41	BAI2	1.26712	1.33821	0.628633	PLEKHA8	13.269	1.17304	1.04551e-38	HIST1H3F	0.814197	3.30284	0.78654	ZEB2	2.62243	0.500111	0.0871202	MAD1L1	3.63313	0.54569	0.00848376
APC	5.50709	1.10884	1.14694e-06	NBPF15	2.04709	1.20276	0.701762	RCOR1	2.72882	0.921204	0.10503	PKNOX1	14.1734	1.25465	4.30372e-44	KDM1A	13.691	0.795404	3.59279e-41	GMEB2	1.26573	0.870623	0.629612	ZNF334	13.268	1.70503	1.0584e-38	SMN2	0.811084	1.04825	0.789263	ERBB2IP	2.62205	0.550956	0.0871485	SHC3	3.63292	0.961129	0.00848376
PPP1R21	5.50694	1.25986	1.14694e-06	EXT1	2.04099	0.638594	0.708825	PFKFB3	2.72604	1.00166	0.105787	DDX50	14.1715	1.28716	4.41202e-44	WNK3	13.6679	1.12139	4.93022e-41	SH3PXD2A	1.26442	0.564025	0.630585	TPCN1	13.2674	0.783477	1.06563e-38	PCDH18	0.810298	1.14041	0.789939	CPT1A	2.61922	2.1032	0.0877709	FAM120C	3.63234	0.670621	0.00848523
RAB3GAP2	5.50643	1.0117	1.14884e-06	PLSCR1	2.0371	1.99361	0.71395	PITPNC1	2.72149	0.936825	0.107105	SESTD1	14.1709	1.15674	4.44477e-44	DNAJC27-AS1	13.6656	1.56425	5.08349e-41	MXD3	1.26063	0.760838	0.63402	MT-ND6	13.252	1.60535	1.30604e-38	TIRAP	0.807047	1.26145	0.792817	IL32	2.61379	5.83169	0.0890712	GIT2	3.63225	0.694902	0.00848523
ZNF75D	5.50275	1.43257	1.1716e-06	NR3C2	2.03474	1.29056	0.71654	TBC1D4	2.72105	1.34976	0.107107	RP11-367N14.2	14.1705	2.07711	4.46879e-44	DCP1A	13.6598	1.23806	5.49357e-41	SYCE1L	1.25576	1.33987	0.638507	ATXN7	13.2488	1.1101	1.36172e-38	RP11-506H20.1	0.80693	1.9012	0.792876	DNMBP	2.61197	1.72702	0.0895112	AHCYL1	3.62942	0.795735	0.0085687
FAM188A	5.50216	1.06298	1.17408e-06	LRRC36	2.03242	3.1531	0.718642	BLVRB	2.71872	3.32454	0.107794	FMN2	14.1617	1.16931	5.05668e-44	AF131217.1	13.6374	1.31371	7.4622e-41	RNFT2	1.25021	0.8303	0.643799	CRYBG3-1	13.2469	0.638355	1.39543e-38	RP11-307L3.4	0.797919	2.42582	0.800798	STAT2	2.6108	1.24353	0.0897711	SF3B3	3.62875	0.638034	0.00857596
SLC35D2	5.49968	1.55879	1.18924e-06	NDUFV2	2.03214	1.36955	0.718642	GBE1	2.71244	1.30015	0.109497	UBA6-AS1	14.1569	1.23052	5.4058e-44	GOLGA4	13.6353	0.796285	7.66714e-41	RP4-669L17.10	1.24578	1.20309	0.64719	SSBP1	13.2379	0.743832	1.56783e-38	FAM13A	0.794275	0.125969	0.803943	DKK3	2.59733	3.01435	0.0926458	DHRS7B	3.62841	0.809833	0.00857596
ADD1	5.49796	0.992607	1.19938e-06	ASXL1	2.0317	0.970343	0.718841	IRF2	2.70754	1.2589	0.11091	MYT1L	14.1561	1.17652	5.45772e-44	MAP2K5	13.631	0.843383	8.12794e-41	E4F1	1.24413	0.939464	0.648716	MATR3	13.2347	0.638711	1.63614e-38	SHD	0.790803	0.803643	0.807146	ALPK1	2.59623	1.50499	0.0928343	NUDT4	3.62827	0.738417	0.00857596
RTN4	5.49759	0.990257	1.20039e-06	DEAF1	2.01632	1.45216	0.740452	SKAP1	2.7039	5.83948	0.112058	MIR181A2HG	14.1457	1.2298	6.32412e-44	PDCD6IP	13.6279	0.972454	8.47279e-41	C14orf80	1.24384	2.8117	0.648958	DENND6A	13.2316	0.962287	1.70237e-38	LINC00675	0.790654	3.07407	0.807189	OSMR	2.59087	2.9009	0.0939449	NMD3	3.62259	0.757958	0.00875573
SLC16A1-AS1	5.49183	0.983248	1.23869e-06	AGAP3	2.01194	1.03904	0.745294	CCM2	2.69883	0.813281	0.11322	AMH	14.1425	1.31817	6.60768e-44	NIFK	13.6207	0.980928	9.33503e-41	MTSS1L	1.2424	1.19943	0.650271	ANKIB1	13.2216	0.636821	1.94162e-38	CTB-31O20.2	0.788147	0.954804	0.809154	PRKG1	2.58236	1.04108	0.0958586	ATP6V0D1	3.6221	0.747831	0.00875573
SACS	5.48964	1.05961	1.25255e-06	APLP2	2.00904	1.83834	0.748204	JUNB	2.69226	2.99005	0.115295	GRAMD1A	14.1419	1.27553	6.6538e-44	NAALADL2	13.5999	0.867011	1.23861e-40	MAP3K6	1.24239	2.33832	0.650271	CTC-228N24.3	13.2131	0.902416	2.1725e-38	ZNF227	0.787975	0.742264	0.809282	CDC42BPB	2.57939	0.963435	0.0965365	NOC2L	3.62188	0.322351	0.00875573
PXDN	5.48659	1.08684	1.27283e-06	CCDC85B	2.00897	2.46225	0.748204	SERPINB6	2.69199	1.74991	0.115313	PGAP1	14.1383	1.10938	6.99469e-44	PGAP1	13.5948	0.865664	1.32655e-40	SCN2A	1.24193	1.94025	0.650548	ELOVL6	13.2075	1.27759	2.33638e-38	PSMD5-AS1	0.787888	0.712756	0.809318	INF2	2.57632	1.70678	0.0972377	HAS3	3.62167	0.860501	0.00875573
ADIPOR2	5.48546	1.11756	1.27862e-06	SAMD9L	2.00684	4.37542	0.751122	ARL8B	2.6812	1.19457	0.118792	WASF2	14.1379	1.0667	7.02906e-44	ST18	13.5924	0.911096	1.36937e-40	AGER	1.24121	1.86362	0.650799	RP11-1000B6.3	13.2067	1.04063	2.35937e-38	RAB39A	0.78417	0.756977	0.812558	KIT	2.57143	2.76719	0.098253	RP11-219B17.1	3.62132	0.768141	0.00875726
KLHL4	5.48535	1.01489	1.27862e-06	DHFR	2.00408	1.44767	0.75555	CMTM7	2.6801	0.7654	0.119106	YWHAQ	14.131	1.01915	7.73997e-44	MICU3	13.5826	1.20947	1.56388e-40	AARS	1.24067	0.927617	0.651324	ZZZ3	13.1881	0.637347	3.01653e-38	RP11-3P22.2	0.784017	2.19225	0.812665	ANKRD12	2.57142	0.554795	0.098253	GCSH	3.6209	0.619774	0.00876098
ALPK1	5.48359	2.20258	1.28984e-06	CAMSAP2	2.00233	0.647003	0.758198	MYOF	2.6794	3.33382	0.119277	GATAD2B	14.1232	1.03927	8.63457e-44	HIPK2	13.5695	0.975174	1.86914e-40	OTUB1	1.23632	0.529833	0.654936	NAPA	13.1874	0.855567	3.0399e-38	FAM86A	0.783957	1.55958	0.81267	TEX41	2.56965	3.62444	0.0986027	HYDIN	3.6205	0.549958	0.00876389
NALCN-AS1	5.48099	4.72609	1.30731e-06	TNFRSF14	1.99866	4.46427	0.763303	CD44	2.66675	2.73478	0.123622	GNAQ	14.1193	1.05052	9.11472e-44	SVEP1	13.5659	2.22854	1.9585e-40	AC138035.2	1.23455	1.4342	0.65633	TSPAN9	13.1858	1.00556	3.10182e-38	ADH4	0.783719	2.83759	0.812872	MYO15B	2.56933	1.40299	0.0986567	NR3C2	3.61945	0.869	0.00877901
MYOCD	5.47719	1.63188	1.33399e-06	SHROOM1	1.99413	4.22627	0.768978	ARHGAP10	2.6652	1.09448	0.124035	ROCK2	14.1149	1.06981	9.68766e-44	PRKAR2A	13.5526	1.20901	2.34706e-40	VPS4A	1.23083	1.54664	0.65932	EIF4G2	13.1826	1.13561	3.23388e-38	RP11-867G23.8	0.783318	1.04191	0.813252	SORT1	2.56766	0.787936	0.0989882	DNAH7	3.61944	0.947886	0.00877901
CLIP2	5.47632	1.01639	1.33893e-06	CAMKMT	1.99218	0.831033	0.771513	LILRB1	2.66207	6.82638	0.124871	SRGAP3	14.1111	1.14285	1.02217e-43	MLLT11	13.552	1.52164	2.3638e-40	ADRM1	1.22954	1.09152	0.660142	STAT5B	13.176	0.936388	3.52217e-38	TMBIM4-1	0.782125	2.86168	0.814323	JUNB	2.56496	2.57932	0.099524	GDPD1	3.61862	1.03733	0.00879643
INPP4A	5.47188	1.07593	1.37124e-06	CNKSR3	1.98902	2.61654	0.774813	NCOA7	2.66036	0.98267	0.125429	TPTEP1	14.1105	1.44261	1.02957e-43	ZNF438	13.546	0.888165	2.55929e-40	ARRDC3	1.22872	0.711029	0.660817	MYOCD	13.169	1.50673	3.85666e-38	C16orf89	0.780276	1.62568	0.815752	KLHL5	2.56496	1.44483	0.099524	USP47	3.61466	0.561201	0.00892005
CDC14B	5.47015	1.69498	1.38303e-06	RERG	1.98897	2.45879	0.774813	SETD2	2.65884	0.56723	0.125888	RALY	14.1053	1.15926	1.10708e-43	CTD-2162K18.5	13.5398	1.06939	2.78231e-40	APLP2	1.2285	0.762401	0.660915	SPECC1	13.1689	0.919522	3.85666e-38	CTU2	0.779508	1.42459	0.816516	DNM3OS	2.55393	6.85085	0.102065	NUB1	3.6144	0.69031	0.00892005
TMEM63A	5.46522	3.33228	1.42026e-06	WAPAL	1.98838	1.03397	0.775385	TLN1	2.65743	1.22518	0.126116	ANO10	14.1006	1.28639	1.1808e-43	APPBP2	13.5203	0.91739	3.62515e-40	AATK	1.22824	1.18414	0.660966	TSC1	13.1582	1.0662	4.44106e-38	FAM84A	0.7782	1.66985	0.817733	MATN2	2.55035	3.17706	0.102882	BRWD3	3.6136	0.568268	0.00893692
ENAH	5.46224	1.00525	1.44251e-06	KIF13A	1.98746	1.03893	0.775912	PTPN7	2.65132	6.78377	0.128095	SETX	14.0886	1.15363	1.39926e-43	RAB3GAP2	13.5202	0.915623	3.62515e-40	PITPNC1	1.22308	0.487799	0.665947	FAM171A1	13.1578	0.78161	4.45651e-38	RP11-262H14.1	0.777687	0.90985	0.818121	APCDD1	2.54304	2.62472	0.10482	LINC00894	3.61268	0.690003	0.00895799
AHCYL1	5.45775	1.39505	1.47769e-06	2009-09-01	1.98725	1.52444	0.775912	INPP4A	2.64654	0.716284	0.129589	TAF3	14.0848	1.37055	1.47442e-43	RP11-611E13.2	13.5033	0.838378	4.55164e-40	ESRRA	1.22183	1.1451	0.666962	RBBP6	13.1522	0.868377	4.7986e-38	RP11-122C21.1	0.770409	1.60236	0.824536	ARCN1	2.5426	1.96192	0.104896	WDR37	3.61218	0.465586	0.00896493
ELN	5.45675	1.41578	1.48351e-06	DUSP5	1.98576	4.4647	0.777593	TNRC6B	2.64489	0.373518	0.130056	DMD	14.0771	1.24883	1.64153e-43	CPLX2	13.4942	1.98992	5.14607e-40	MROH1	1.21919	0.857315	0.669247	RP11-344E13.3	13.1507	1.03499	4.8844e-38	TRAPPC6A	0.770395	0.791053	0.824536	SMTN	2.54209	2.10476	0.104987	FAM212B	3.61182	0.509469	0.00896688
RP11-416O18.2	5.45662	6.00332	1.48351e-06	ZNF710	1.9855	1.60958	0.777593	LGALS9	2.64378	5.1361	0.130404	MVB12B	14.073	1.13185	1.7386e-43	FRAS1	13.4807	2.01606	6.17306e-40	ZFYVE28	1.21823	1.1878	0.670107	INPP4B	13.1429	0.734575	5.4128e-38	ZW10	0.769962	0.858857	0.824706	COL5A3	2.53609	4.28168	0.106478	UIMC1	3.61095	0.45238	0.00898223
LIMA1	5.45496	1.77992	1.49556e-06	DACH2	1.98389	0.794817	0.780026	LRRK2	2.64168	3.15673	0.131049	ANAPC10	14.0673	1.23229	1.87984e-43	CNTN1	13.4787	1.24247	6.33611e-40	CTC-297N7.5	1.21697	0.584688	0.670664	RP1-111C20.4	13.1397	1.06778	5.63952e-38	ZBTB18	0.76772	0.650242	0.826702	PTPDC1	2.53554	0.918008	0.106589	ZNRF1	3.61076	0.616613	0.00898223
AFF1	5.45255	1.13948	1.51413e-06	FBXW11	1.98303	0.807602	0.781095	PPARG	2.63794	2.90933	0.132052	BIRC5	14.0602	2.49643	2.07659e-43	DAB1	13.4784	1.17201	6.35083e-40	RNF157	1.21686	0.885614	0.670704	GNG4	13.1377	0.850571	5.78284e-38	TCF7L2	0.767193	0.481232	0.827103	TPST1	2.53546	0.709841	0.106589	RP11-782C8.1	3.60851	0.53127	0.00904374
AL592183.1	5.45225	1.00817	1.51489e-06	ALPK3	1.97978	4.50493	0.78504	MRC2	2.6378	2.65455	0.132052	KIF24	14.0513	2.54192	2.35087e-43	TRA2A	13.4737	0.786133	6.76101e-40	PPP2R5D	1.21649	0.830585	0.670869	SCMH1	13.1365	0.642239	5.86777e-38	ZBTB11-AS1	0.766611	1.20724	0.827625	ADAMTS10	2.52902	1.53508	0.108236	TMEM97	3.60839	0.584211	0.00904374
AKT2	5.44873	1.09331	1.54326e-06	VAPA	1.97875	0.982576	0.786437	LARP4B	2.63442	0.578753	0.133206	RP11-580I16.2	14.0493	1.43871	2.41803e-43	AGBL3	13.4586	1.03647	8.27904e-40	KIFC1	1.21591	0.584777	0.671139	PRKAR2A	13.1311	1.1451	6.29368e-38	HIST1H2AI	0.766367	3.74148	0.827834	WDR86	2.52407	1.99078	0.1095	MTMR8	3.60774	0.839324	0.00905557
GRB10	5.44676	1.21535	1.55862e-06	ODF2L	1.97286	0.78961	0.796362	HPCAL1	2.63386	2.08537	0.133314	BLM	14.041	2.35269	2.71286e-43	PIN4	13.4565	1.10047	8.5049e-40	DOPEY2	1.20954	0.645417	0.67715	RP5-864K19.4	13.1275	1.03435	6.59098e-38	TYR	0.757635	3.38701	0.835447	TNKS1BP1	2.52402	2.36352	0.1095	AGFG1	3.60736	0.652125	0.00905817
SH3BP5	5.44407	1.85068	1.58042e-06	RUNDC3B	1.96905	1.1097	0.800612	RAB2A	2.63076	0.620277	0.134313	DCAF10	14.0327	1.1583	3.04573e-43	KCTD1	13.4535	1.22137	8.85276e-40	KLHL35	1.20941	1.61576	0.67715	EEF2	13.1225	0.979569	7.02941e-38	SLC36A4	0.754763	0.631199	0.83817	DAPK2	2.52149	3.1566	0.110165	SLC30A7	3.60702	0.494492	0.00905965
WWC2	5.44324	2.09821	1.58586e-06	KAT2B	1.96768	1.53473	0.802426	GLB1	2.62539	1.30562	0.136278	MOB3B	14.0188	2.13734	3.70415e-43	ARL17B	13.4485	1.07583	9.43709e-40	SELO	1.20894	0.69052	0.677353	CCDC66	13.0961	0.998284	9.9438e-38	TRPT1	0.753872	0.880813	0.838901	BST2	2.51891	4.35687	0.110893	ZNF236	3.60644	0.597907	0.00906928
RUSC2	5.4424	1.42892	1.5914e-06	KCMF1	1.96614	1.21753	0.804267	NFKBID	2.62308	2.07299	0.137034	COA1	14.0123	1.03554	4.05097e-43	MTMR3	13.4441	0.834411	1.00046e-39	DSCAML1	1.20415	0.623321	0.681333	RPS3A	13.0839	0.779814	1.16598e-37	TRIM17	0.753748	2.0708	0.838933	FLG-AS1	2.51655	2.82268	0.111388	CCM2	3.60586	0.518247	0.00907894
NPRL3	5.44109	1.23752	1.60123e-06	RIPK1	1.96438	1.5642	0.807075	TMC6	2.62102	3.71039	0.137605	CTCF	14.0121	1.54103	4.05771e-43	FGGY	13.4286	0.900733	1.23337e-39	CPXM1	1.2033	0.54237	0.681903	PGBD5	13.0771	0.879345	1.27407e-37	AC004540.4	0.753151	0.872802	0.839334	LSAMP	2.51594	0.551311	0.111454	GATAD2A	3.60515	0.447063	0.00909311
MAN2A1	5.43975	0.921773	1.61137e-06	SPTLC2	1.96202	1.39126	0.811014	IL13RA1	2.61477	4.87454	0.139629	POLH	14.0107	1.84796	4.13546e-43	GOLM1	13.4092	0.863286	1.59889e-39	D2HGDH	1.20068	0.644384	0.684112	RSU1	13.0657	0.930367	1.47699e-37	RP11-160O5.1	0.7527	3.26863	0.839651	NKTR	2.5147	0.420962	0.111805	PPP3CC	3.60234	0.871062	0.00918143
PHF21B	5.4333	0.997491	1.66878e-06	IL3RA	1.95297	4.3069	0.822839	FCER1G	2.61455	5.68661	0.139629	SLC39A11	14.0042	1.09154	4.52147e-43	USP32	13.4044	0.963634	1.70534e-39	PSMB9	1.20061	2.33143	0.684112	HMGCS1	13.0626	1.04958	1.53811e-37	RAP1GAP2	0.75021	0.390678	0.841812	RP1-34H18.1	2.51394	1.26188	0.111967	RANBP2	3.60179	0.47718	0.00919036
CTD-2047H16.4	5.42948	1.14691	1.70285e-06	NCOA7	1.95249	1.09359	0.822839	TRIM22	2.61112	3.12745	0.140859	PPP1R12A	13.9838	1.05853	6.02131e-43	NARF	13.3926	1.18209	1.99483e-39	CWF19L2	1.18888	0.467069	0.694698	RP11-944L7.4	13.0472	1.27054	1.88032e-37	PVR	0.748348	1.0914	0.843583	CD99	2.51393	1.16011	0.111967	RNF10	3.60012	0.641507	0.00923864
KIF13A	5.42529	1.12562	1.74118e-06	MED13L	1.95091	0.461277	0.825341	PHTF2	2.60841	0.930133	0.141891	GPATCH8	13.9831	1.04857	6.0757e-43	AKAP9	13.3924	0.823035	1.99755e-39	NTF3	1.18298	2.2886	0.700118	PHACTR4	13.022	0.619135	2.61287e-37	CCDC67	0.747353	1.59705	0.844448	PAMR1	2.51058	3.04016	0.112781	TANK	3.5988	0.524444	0.00927431
DAAM1	5.42451	0.943329	1.74672e-06	TRIP12	1.95062	0.754784	0.825368	FAM91A1	2.60667	1.19087	0.142475	GON4L	13.9826	1.14529	6.10702e-43	PTPN12	13.3791	1.04407	2.38842e-39	DCAF8	1.18272	0.965689	0.700343	THOC3	13.0119	0.997646	2.97793e-37	MTCH1	0.743646	0.624392	0.847916	NSMCE2	2.50896	0.476115	0.113252	ESCO1	3.59828	0.642918	0.00927431
KANSL1L	5.4148	0.992826	1.84199e-06	RAP1GDS1	1.94888	0.737385	0.827657	ARHGDIB	2.60658	4.33509	0.142475	UBXN4	13.9812	1.07593	6.22583e-43	SLC35F5	13.3653	0.961281	2.87064e-39	TSPAN9	1.18162	0.524787	0.701221	ACBD6	12.9893	0.605075	3.99346e-37	RAB38	0.740755	1.32116	0.850598	CSAD	2.49016	0.792978	0.118249	PDCD6IP	3.59822	0.497022	0.00927431
GPATCH2	5.41268	1.1647	1.86163e-06	TSPAN5	1.94595	0.544161	0.831708	STARD13	2.60496	0.378741	0.142971	DIP2A	13.9739	1.03301	6.88368e-43	ZNF480	13.3589	1.28362	3.12571e-39	MACROD1	1.179	0.678657	0.703629	FYCO1	12.9601	1.64465	5.83672e-37	ERV3-1	0.74047	2.76911	0.850856	SGCD	2.48814	0.370971	0.118823	TRIM2	3.59759	0.572517	0.00927584
DNHD1	5.41217	1.86584	1.86474e-06	GLS	1.94261	0.792018	0.836081	TPCN1	2.59592	0.544775	0.146246	WIPF1	13.9713	1.25014	7.1287e-43	NOVA2	13.3523	1.43082	3.41316e-39	TPRN	1.17846	1.5411	0.704175	CNTNAP2	12.959	0.706026	5.91359e-37	PDIA2	0.740401	0.791008	0.85087	TRAK2	2.48535	1.22932	0.11949	ARHGAP35	3.59563	0.595978	0.00933466
AC159540.1	5.4068	0.998124	1.91927e-06	PAFAH1B1	1.94204	0.691611	0.836087	GAS2L3	2.59311	0.995093	0.147352	GPR126	13.9676	2.11848	7.50733e-43	C20orf112	13.3518	2.21498	3.42978e-39	ABTB1	1.17803	0.701734	0.704353	DIS3L2	12.9499	0.694733	6.65133e-37	EIF2S3L	0.74026	1.07297	0.850904	SAMD9L	2.48386	4.00244	0.119908	RP11-410L14.2	3.59225	0.679473	0.00944084
FARP1	5.40414	0.951076	1.94556e-06	EBF1	1.93951	0.456411	0.840478	ACTB	2.59119	0.503217	0.14794	TTLL7	13.9673	1.06418	7.53073e-43	RP11-373N22.3	13.3514	1.34586	3.44584e-39	RAB37	1.17706	3.78627	0.705086	CECR7	12.9444	1.12196	7.13408e-37	KIF20B	0.738077	0.680743	0.852918	CEP112	2.47908	0.391222	0.121304	SORBS2	3.59209	0.710512	0.00944084
PAPSS1	5.39252	0.969163	2.07328e-06	USP15	1.93887	0.715028	0.841186	EFR3A	2.58063	0.961949	0.152128	FBLN1	13.9641	1.44048	7.85849e-43	EZR	13.3449	1.10955	3.75271e-39	NFIC	1.17468	0.494619	0.707476	UCK2	12.9404	0.881256	7.51205e-37	RPS4Y1	0.736711	0.713743	0.854204	RAD51B	2.46733	0.382396	0.124534	USP34	3.59169	0.639039	0.00944457
SCFD1	5.39129	1.11752	2.08505e-06	TPM4	1.93185	0.911654	0.851703	HLA-DQA1	2.58037	8.01991	0.152152	TUBGCP3	13.9569	1.30621	8.6874e-43	PTPRM	13.3442	1.40502	3.78678e-39	SUGP2	1.1738	0.521971	0.708336	DDX50	12.9296	0.974786	8.63052e-37	CTC-490G23.4	0.730123	4.63081	0.860372	ZSWIM5	2.46283	0.864959	0.12588	ENTPD1-AS1	3.5913	0.577127	0.00944773
NSF	5.38784	0.947646	2.12297e-06	TAF3	1.92966	0.950791	0.855493	PTPRM	2.57944	0.919706	0.15247	ATRNL1	13.9555	1.56935	8.84812e-43	LINC00599	13.3437	1.12476	3.80495e-39	CAMK2N2	1.17131	2.77025	0.710702	WAC	12.9288	0.640983	8.7098e-37	WDR13	0.729245	0.734901	0.861285	NEXN	2.45991	2.17869	0.126655	HDAC3	3.59075	0.548129	0.00945702
FAM168B	5.38305	1.00533	2.17759e-06	RB1	1.9225	0.654021	0.868633	CD97	2.57866	5.02947	0.152719	C1orf112	13.9394	1.75849	1.10785e-42	UBXN4	13.3355	0.826348	4.24134e-39	KIF2C	1.16957	0.826183	0.712349	CAMK1D	12.9255	0.738042	9.0763e-37	YIF1A	0.728419	1.02771	0.861853	CD44	2.4594	2.29828	0.126765	TARDBP	3.59026	0.491313	0.00946252
DROSHA	5.3807	1.07492	2.20366e-06	LRP6	1.91566	1.00748	0.877405	SNRK	2.57401	1.28827	0.154123	ARIH2	13.9388	1.37853	1.11534e-42	TSPAN9	13.3342	1.05143	4.31197e-39	SLC4A2	1.16891	0.882086	0.712868	BCKDHB	12.9233	0.782625	9.33072e-37	DPAGT1	0.726473	1.28347	0.863609	ATE1	2.45023	0.726958	0.12957	LHFPL3	3.59	0.84389	0.00946252
MICU3	5.37787	1.16939	2.23594e-06	SPINK8	1.91441	6.35538	0.877412	STK24	2.57325	1.15396	0.154367	PDE9A	13.9319	1.1738	1.22778e-42	RPS6KA5	13.334	0.868866	4.31705e-39	ACSF3	1.16531	0.68425	0.716396	OXSR1	12.9219	1.06503	9.498e-37	SNRPD1	0.725799	0.725792	0.864182	ROCK1	2.44893	0.576089	0.129991	ZBTB8OS	3.58931	0.490349	0.00947653
TNS1	5.36862	2.04791	2.35091e-06	RAP1B	1.91181	1.1085	0.881292	CYTIP	2.56996	7.03403	0.155697	OXSR1	13.9286	1.32552	1.28424e-42	OR2L13	13.3157	2.21854	5.51655e-39	SHANK3	1.16495	1.33986	0.716683	PTPRN2	12.9163	0.671309	1.01934e-36	GEMIN8	0.725553	0.851578	0.864397	RPLP1	2.44186	0.313647	0.132038	GAR1	3.58864	0.895084	0.00949028
KMT2E	5.35957	1.00996	2.46876e-06	MMRN2	1.90835	6.15987	0.885533	HNRNPC	2.56986	0.455947	0.155697	NPTN	13.9233	1.1472	1.38035e-42	UBA6	13.312	0.951216	5.78336e-39	KIAA1731	1.16492	0.6545	0.716683	TRPM7	12.915	0.629171	1.03457e-36	RP11-218F10.3	0.722491	1.50547	0.867613	DECR1	2.43665	0.897094	0.13373	SLC44A5	3.58743	0.574958	0.00951991
SQSTM1	5.34766	1.1031	2.63372e-06	CYB5R3	1.90613	1.35346	0.888932	EIF4G3	2.56917	0.330867	0.155817	SUN2	13.9182	1.25547	1.48116e-42	TIAM1	13.3004	0.817231	6.74652e-39	GTPBP6	1.16427	1.08255	0.717123	ZNF292	12.9096	0.594562	1.10869e-36	PNISR	0.722366	-0.00642188	0.867673	RABEP1	2.43661	0.91255	0.13373	KIAA2022	3.58723	0.601545	0.00951991
WDR33	5.34592	0.917056	2.65608e-06	MT-ND4L	1.90518	0.929142	0.890315	LAT2	2.56704	4.15121	0.156584	PPP4R2	13.9105	1.33301	1.64798e-42	SERP1	13.2997	0.967537	6.79733e-39	TP53	1.1625	0.694837	0.718555	SMG1	12.909	0.665614	1.1163e-36	IMPA2	0.718534	1.04987	0.871082	MTHFD1L	2.43623	0.874922	0.133775	RPS6KA6	3.586	0.426809	0.0095479
HDAC3	5.34284	1.37542	2.69586e-06	IGFBP3	1.90426	6.06277	0.89163	VPS53	2.56373	0.851354	0.157894	MFAP4	13.9059	2.92375	1.75483e-42	CRTC1	13.2885	1.00526	7.88246e-39	LRRC24	1.15977	1.08654	0.721309	BRE	12.8806	0.60582	1.61312e-36	C1orf115	0.717177	1.42578	0.872368	2003-03-01	2.43569	1.37683	0.133927	PRR14L	3.58588	0.432111	0.0095479
DOCK3	5.3428	1.23035	2.69586e-06	LRRC1	1.90313	1.57291	0.893373	BTBD7	2.56196	0.810792	0.158607	SAP130	13.9019	1.57999	1.85303e-42	TSPAN5	13.2841	0.860234	8.34902e-39	COG4	1.15901	0.855158	0.722046	ARFIP1	12.8797	0.835369	1.62903e-36	NUSAP1	0.714102	0.513347	0.875225	GFPT1	2.43496	0.946954	0.134098	INTS4	3.58444	0.6257	0.00958951
UBE2Z	5.34249	1.32907	2.69737e-06	TTLL5	1.90181	0.935898	0.894881	PPFIA1	2.56117	0.830136	0.158855	RTN4	13.9009	1.06506	1.87708e-42	RIMS2	13.2782	0.866643	9.02646e-39	CXXC1	1.15712	0.863882	0.723542	TRAPPC11	12.8754	0.99088	1.72166e-36	RP11-819C21.1	0.711543	1.39304	0.87782	TTLL5	2.42711	0.686042	0.136596	C4orf29	3.58292	0.528238	0.00963485
PPP2R5C	5.33733	0.933113	2.772e-06	CYTH3	1.89927	1.6443	0.8985	SLCO3A1	2.56071	1.76279	0.158855	AC005307.3	13.893	2.85368	2.09444e-42	SLC22A15	13.2753	2.78975	9.37003e-39	AP5Z1	1.14959	1.00724	0.730964	CCDC138	12.871	0.646293	1.82053e-36	RP11-778J15.1	0.710633	1.30028	0.878326	ADD1	2.42396	0.538985	0.137541	STX7	3.58173	0.614889	0.00966789
KIAA1598	5.33632	1.28504	2.78416e-06	MKL1	1.89665	0.80527	0.9012	PTPN9	2.55427	0.970339	0.161267	KIAA0319L	13.8912	1.10923	2.14475e-42	RPAP2	13.2659	0.808307	1.06128e-38	BHMT2	1.14856	1.07096	0.731676	SLC35F1	12.8667	0.974795	1.92175e-36	HPSE2	0.710399	0.866606	0.87848	ASPA	2.42323	8.53955	0.137716	LRRN1	3.57994	0.58498	0.00971439
ACSL6	5.33605	4.75401	2.78504e-06	TMEM173	1.89642	5.74413	0.9012	PARN	2.55224	0.84458	0.161961	SUN1	13.8906	1.18994	2.15934e-42	PCLO	13.2525	1.43271	1.26543e-38	ARHGDIA	1.14476	0.789588	0.73474	AES	12.8601	1.08705	2.08966e-36	RNF214	0.71005	0.635549	0.878798	METTL15	2.41858	0.493399	0.139071	GGA1	3.57959	0.888091	0.00971439
POU6F2	5.33433	1.12632	2.80824e-06	TGFBR3	1.89613	2.09756	0.9012	APOO	2.55215	0.616075	0.161961	SH3GL2	13.8851	1.05564	2.33164e-42	SLC6A15	13.235	1.22981	1.59692e-38	BACE1	1.14144	0.914767	0.737555	RP1-102H19.8	12.8546	1.27823	2.24369e-36	BIRC2	0.707916	0.734509	0.880733	GNG11	2.41596	4.82025	0.139801	RAD54L2	3.57959	0.823617	0.00971439
MAP3K2	5.33197	1.0052	2.84173e-06	AGFG1	1.89585	1.07618	0.9012	FBXO11	2.54835	0.366264	0.163636	2010-09-01	13.8838	1.04224	2.37119e-42	MPPED2	13.2108	1.69246	2.20104e-38	RP11-347C12.1	1.14043	0.902613	0.738521	DLG2	12.8419	0.633966	2.63912e-36	RP11-116O11.1	0.701667	2.52187	0.886065	CGNL1	2.41365	1.29856	0.14049	PIK3CB	3.57892	0.684485	0.00972826
PIK3R1	5.32105	1.13542	3.01411e-06	SNX9	1.89388	0.95355	0.903429	WDFY3	2.54493	0.311492	0.16505	SPTBN1	13.8816	1.00737	2.43949e-42	BBX	13.2057	0.771797	2.35088e-38	RP11-452N4.1	1.13934	2.22408	0.739276	GATAD2A	12.8116	0.86731	3.90028e-36	SELV	0.699082	1.14732	0.888051	PFN1	2.40589	1.31308	0.143051	TRAPPC11	3.57718	0.491139	0.00977679
KIAA1671	5.32002	1.80759	3.02776e-06	SYNRG	1.88894	1.1376	0.91109	NCK2	2.54266	0.692365	0.165925	HNRNPU-AS1	13.8762	1.03407	2.62969e-42	SPIN1	13.2024	0.811469	2.45368e-38	MICAL2	1.13749	0.867423	0.741239	DNAJC6	12.8106	0.89416	3.9458e-36	PPIF	0.69412	1.28997	0.892178	ARSJ	2.40331	3.61774	0.143911	RP11-54O7.16	3.57703	0.804204	0.00977679
CHD1	5.31757	0.940489	3.0653e-06	C12orf79	1.88886	1.13686	0.91109	VRK2	2.54231	1.51746	0.16599	PDE1A	13.8745	1.22662	2.68922e-42	SPRED2	13.185	1.13895	3.08737e-38	GPC6	1.13472	0.0743747	0.743548	UBR4	12.808	0.870833	4.07648e-36	ZNF107	0.689334	0.654654	0.89648	PRSS23	2.39345	1.62318	0.147111	RIMKLB	3.57417	0.724424	0.00987323
DIDO1	5.31246	0.986952	3.14881e-06	FEZ2	1.88486	1.65891	0.915966	SLC39A11	2.54106	0.58256	0.166385	RIC8B	13.8727	1.26254	2.75185e-42	ASIC1	13.1694	3.09091	3.79473e-38	FOXN2	1.13335	0.598408	0.744616	LRRFIP1	12.8077	0.749191	4.08299e-36	U2AF2	0.682595	0.646416	0.902162	ACTA2	2.39303	1.54099	0.147176	MPPED2	3.5734	1.20007	0.00989129
LARP4B	5.30531	0.893509	3.26793e-06	SLMAP	1.88484	0.94284	0.915966	KDM2A	2.53835	0.623911	0.167578	CTNNB1	13.8709	1.08244	2.82073e-42	LHFPL4	13.1665	1.25196	3.93917e-38	FAM89B	1.1309	2.53285	0.746906	KDM5B	12.8059	0.825088	4.17907e-36	RP11-530I17.1	0.680849	1.55973	0.903715	TRPC6	2.38938	3.53692	0.148282	COG7	3.57278	0.688556	0.00990391
FAM104A	5.30527	1.4805	3.26793e-06	NLK	1.88386	0.782263	0.916871	WDR70	2.53529	0.419914	0.168848	SERBP1	13.8685	1.14277	2.91133e-42	UBE2H	13.1616	0.869691	4.19093e-38	ATP8A1	1.1268	0.403523	0.750959	CAPN7	12.8	1.01039	4.50407e-36	RP11-195F19.5	0.673792	0.947919	0.910283	BMP5	2.3885	0.936069	0.148534	ARL16	3.57194	0.606562	0.0099206
C10ORF68	5.30258	1.14858	3.31251e-06	VPS13B	1.88257	0.495762	0.918995	ATP6V0E1	2.53459	1.20117	0.169085	CSNK1E	13.8684	1.22304	2.915e-42	RBM41	13.1548	1.01642	4.58144e-38	POLR2J3	1.12484	1.88032	0.752704	EPC1	12.7899	0.603612	5.1223e-36	RP11-24J23.2	0.672316	1.58546	0.911404	RAB2A	2.38648	0.580226	0.149196	CNOT10	3.5716	0.621734	0.0099206
EIF3E	5.30237	1.08558	3.31251e-06	NKTR	1.88141	0.557953	0.919426	ARHGAP6	2.53367	2.03413	0.169309	HNRNPD	13.8582	0.998772	3.35336e-42	MEX3A	13.1547	1.08534	4.58144e-38	USP36	1.12481	0.642682	0.752704	SUN1	12.7878	0.824606	5.2519e-36	MIR7-3HG	0.671791	2.49979	0.911732	HTRA3	2.38427	6.08101	0.149727	PDZD2	3.57146	1.79039	0.0099206
ST8SIA1	5.30116	0.831831	3.33076e-06	ZNF277	1.88109	1.08438	0.919426	LCP1	2.53361	3.40929	0.169309	RFWD2	13.842	1.02746	4.19557e-42	RNF130	13.1525	0.892038	4.70923e-38	GALNT9	1.12359	3.61366	0.753499	UBR3	12.7692	0.619021	6.66416e-36	AC104809.3	0.67087	2.07932	0.912541	RAB6A	2.38064	0.597301	0.150791	AL592183.1	3.57051	0.65903	0.0099455
ETV1	5.29845	1.87062	3.37659e-06	RASSF8	1.88102	1.28618	0.919426	FKBP15	2.52934	1.21592	0.170993	AP000473.6	13.8394	1.76228	4.34524e-42	HACE1	13.1443	0.831019	5.24391e-38	R3HDM4	1.11271	1.59046	0.763914	NAA15	12.7591	0.73948	7.57908e-36	RP11-424G14.1	0.667023	2.47318	0.915937	TTTY15	2.379	1.39168	0.151165	ELMO2	3.56936	0.499426	0.00997812
PRKCE	5.29733	1.58262	3.39351e-06	KANK1	1.87588	1.34262	0.925094	PSME4	2.52786	0.843345	0.171331	TAF15	13.8339	1.15589	4.68498e-42	WDPCP	13.1325	0.78159	6.12683e-38	STRADA	1.10826	5.59464	0.767926	CCDC144NL	12.7555	1.00849	7.92814e-36	SUSD4	0.666634	0.496199	0.916057	NEBL	2.3763	2.07421	0.152061	ZNF75A	3.56631	0.546827	0.0100838
HERC1	5.29707	0.929217	3.39445e-06	ITM2B	1.87048	1.22371	0.932443	CRYL1	2.5172	1.93784	0.175977	HECTD1	13.8315	1.10051	4.83842e-42	NCOR2	13.1294	0.788026	6.37013e-38	CIRBP	1.10809	0.332045	0.767984	CCDC91	12.754	0.613021	8.07895e-36	SPEF2	0.665786	0.660408	0.916708	CSPG4	2.37595	3.78209	0.152139	CAST	3.56529	0.80153	0.0101116
CPNE2	5.29361	3.54245	3.45538e-06	STX12	1.86893	0.993145	0.934056	KANSL1	2.5149	0.314533	0.176922	DDR2	13.8252	1.90491	5.27815e-42	CCDC88C	13.1232	0.921894	6.90615e-38	ANKRD52	1.10338	0.753171	0.772832	ATP2B1	12.7536	0.614684	8.11381e-36	SHCBP1L	0.663665	1.20343	0.918436	SEPW1	2.37522	1.35341	0.152298	HPRT1	3.56442	0.665991	0.0101342
EPS15L1	5.29245	1.05501	3.47337e-06	PMEPA1	1.86586	1.11703	0.937879	SHMT1	2.51313	2.15416	0.177284	PHF20	13.8211	1.01382	5.58281e-42	EBF1	13.0897	0.902399	1.07248e-37	STXBP1	1.10296	0.471702	0.773	RNF38	12.7399	0.661294	9.6484e-36	PSME1	0.663352	1.4999	0.918602	HDAC7	2.37364	1.37101	0.152725	UBE2O	3.56386	0.65003	0.0101447
TULP3	5.28978	1.0079	3.52042e-06	ILK	1.86579	1.96356	0.937879	ITPR1	2.5113	1.40975	0.177997	RNF38	13.8196	1.03584	5.69098e-42	DTD1	13.0809	1.03706	1.20404e-37	SHD	1.10029	0.887511	0.775706	PHF8	12.7344	1.15717	1.03444e-35	RP11-113K21.4	0.662977	2.15113	0.91897	RASL12	2.37254	5.90934	0.153001	ERI3	3.5606	0.584463	0.0102599
RAP1GDS1	5.28839	0.992912	3.54327e-06	CASP10	1.86452	4.79021	0.939427	BIN1	2.51033	1.65552	0.178304	GATAD2A	13.8158	1.23427	5.99331e-42	APC2	13.0595	1.20029	1.59194e-37	AC004951.6	1.09944	1.30194	0.776415	CUL3	12.7297	0.764693	1.09739e-35	FBXO46	0.662246	0.750066	0.919618	BMP1	2.36645	1.68318	0.155186	RP11-514P8.6	3.55939	0.552804	0.0102961
LHX8	5.28734	1.96157	3.55944e-06	EXOC4	1.85976	0.337837	0.94661	ACIN1	2.50882	0.789364	0.178931	SIPA1L3	13.8123	1.2733	6.2873e-42	ATL1	13.053	1.50825	1.73223e-37	KCNK1	1.09854	1.12352	0.777088	MAP3K2	12.7239	0.736459	1.1806e-35	AJ006995.3	0.658705	4.95332	0.923132	MXRA5	2.36598	5.39268	0.155329	CHST12	3.55885	1.28648	0.0103058
ST3GAL3	5.28619	0.915061	3.5778e-06	CDC27	1.85927	0.700939	0.94661	PREX1	2.50178	0.386946	0.182314	ARHGAP21	13.8082	1.0492	6.64146e-42	WDFY3	13.0524	0.838598	1.7437e-37	CMTM4	1.0978	1.21983	0.777839	2010-09-01	12.6849	0.696689	1.93889e-35	ZNF674-AS1	0.653049	1.57991	0.927947	MAPRE2	2.36466	0.93523	0.155832	B4GALNT4	3.55782	1.94862	0.0103288
GCSH	5.28528	1.46002	3.59149e-06	RAB6A	1.85889	0.841836	0.946858	HEXB	2.49668	2.00506	0.184523	RPAP2	13.7967	1.02643	7.78097e-42	MIDN	13.0264	1.27526	2.45127e-37	ZBTB46	1.0959	0.494808	0.779859	EFCAB4B	12.6788	1.89604	2.09284e-35	ZNF84	0.652635	2.98156	0.928175	SFXN5	2.36348	1.19842	0.156275	SND1	3.55768	0.597046	0.0103288
SLCO6A1	5.28442	4.08202	3.60434e-06	CPEB4	1.8554	1.52723	0.952022	NCF4	2.49564	8.61971	0.184955	C4orf22	13.7933	2.00741	8.14966e-42	TERF2IP	12.9984	1.2683	3.53193e-37	CACNB2	1.09561	0.772398	0.780088	ARHGAP21	12.6765	0.606075	2.15277e-35	ATP6V1F	0.649236	0.944797	0.931436	CTD-2341M24.1	2.35755	1.67546	0.158412	OPHN1	3.55602	0.676276	0.0103735
EVI5	5.28314	0.933746	3.6256e-06	PLAT	1.85317	5.18058	0.956229	RNF166	2.49208	2.54489	0.186714	LCORL	13.7895	1.00774	8.58633e-42	OXSR1	12.9978	1.10405	3.55588e-37	ARPP21	1.09557	1.05688	0.780088	ERCC6L2	12.6681	0.637275	2.39158e-35	ZNF664	0.645776	2.84827	0.93458	FCHO2	2.35353	0.702231	0.159804	CTTN	3.55597	0.795262	0.0103735
MAPK1	5.28285	0.94071	3.62717e-06	CTBP2	1.85257	0.755758	0.956782	NCOA4	2.49092	2.17463	0.186884	NRG3	13.7893	1.16987	8.59994e-42	CACNA2D3	12.9973	1.77121	3.57549e-37	ZBTB16	1.09451	0.9675	0.781042	RPA3-AS1	12.6646	1.07061	2.49708e-35	NACA2	0.645596	0.973747	0.934724	NAT9	2.3517	1.17531	0.160373	EIF2B3	3.55278	0.459547	0.0104886
NME7	5.28196	0.973578	3.6407e-06	BCL6B	1.84971	4.51965	0.959742	SERINC5	2.49033	1.07878	0.186961	ANO6	13.7639	1.20638	1.22111e-41	SNX29	12.9804	0.934175	4.45056e-37	TACC2	1.09438	0.736427	0.78105	TNFRSF25	12.6627	1.64226	2.55765e-35	TMC1	0.64524	1.20908	0.935005	GUCY1A2	2.35131	1.81633	0.160485	CADPS2	3.55079	0.81897	0.0105321
UQCC1	5.278	1.00438	3.71593e-06	SLC35F2	1.84967	3.19993	0.959742	SCFD1	2.48569	0.658302	0.18906	ZFP82	13.7575	1.40118	1.33182e-41	RP11-159G9.5	12.957	1.3316	6.0358e-37	DENND6B	1.09357	0.72316	0.781798	SOX4	12.6588	0.653188	2.68412e-35	AP002954.4	0.643061	1.13825	0.936945	IGFBP4	2.34943	3.4125	0.161076	CSPP1	3.55076	0.456069	0.0105321
TRAF5	5.27757	1.29793	3.72046e-06	BCAM	1.84718	4.44121	0.963406	MIR142	2.48568	7.73172	0.18906	KCNQ1OT1	13.7565	1.07849	1.3494e-41	NFIC	12.9549	0.848357	6.19249e-37	TRAK1	1.09333	0.454319	0.781917	PLEKHA6	12.658	0.720544	2.70805e-35	RP5-827C21.6	0.642183	6.04463	0.93753	PPFIBP2	2.34819	2.64093	0.161561	COL5A3	3.55057	6.24731	0.0105321
UQCRC2	5.27655	1.2743	3.73708e-06	PER1	1.84552	3.34448	0.966349	KMT2C	2.47981	0.30292	0.191911	ANKRD44	13.7505	1.32358	1.4638e-41	SMARCA5	12.9383	0.853093	7.67851e-37	NASP	1.09248	0.413196	0.782714	GLCCI1	12.6511	0.960132	2.9547e-35	GHITM	0.641557	0.939591	0.938097	MAP1LC3A	2.34627	1.07859	0.162338	TRNAU1AP	3.55054	0.901525	0.0105321
EPHB2	5.27296	1.41471	3.80545e-06	AC007246.3	1.84445	1.44866	0.967012	BTBD10	2.47559	1.10278	0.193968	RP11-597D13.9	13.7497	1.04195	1.47828e-41	GALK2	12.9335	0.984035	8.17106e-37	LHFP	1.09176	0.354387	0.783353	CLCN3	12.6181	0.775643	4.48724e-35	HINFP	0.639747	0.912582	0.939877	WDR7	2.33766	0.693773	0.165733	KIF1A	3.54957	0.595357	0.0105595
LINC00883	5.27281	1.00315	3.80545e-06	PRSS23	1.8397	2.0231	0.973825	SNAP23	2.47399	1.18321	0.194724	NINL	13.7487	1.08298	1.49778e-41	CECR7	12.9194	1.1668	9.80385e-37	AC016768.1	1.07926	0.349361	0.794871	ZDHHC15	12.6058	1.00085	5.2369e-35	RP11-611O2.5	0.636249	3.32727	0.9435	MIR181A1HG	2.33419	0.778049	0.16688	ZFP30	3.54822	0.359984	0.0106019
CPNE4	5.27085	3.50575	3.84196e-06	PCSK7	1.83073	1.83324	0.987694	NSF	2.47142	0.579562	0.195789	MECP2	13.7459	1.01974	1.5552e-41	LMBRD1	12.9083	1.24195	1.13058e-36	SH3BP2	1.0777	0.7417	0.796392	RPS6	12.6054	0.600481	5.25574e-35	ISPD-AS1	0.633297	1.7062	0.946149	FLI1	2.33321	1.81744	0.167261	SLIRP	3.54781	0.779381	0.0106043
ITSN2	5.27015	1.37121	3.85232e-06	MLEC	1.83004	1.00121	0.988296	DTNBP1	2.46922	1.01964	0.196571	GMCL1	13.7361	1.38258	1.77698e-41	PSAP	12.8928	1.00881	1.38166e-36	UCKL1	1.06888	0.682633	0.804318	PPP4R2	12.6052	1.06785	5.26424e-35	AC008060.7	0.629331	1.28253	0.949109	PPP2CB	2.33303	0.859184	0.167282	CTD-2561J22.3	3.54759	1.08007	0.0106043
CBR1	5.26724	1.7534	3.90933e-06	SESTD1	1.8283	0.843618	0.990134	WDR91	2.46572	2.02008	0.198241	RPS6KC1	13.7339	1.01802	1.8297e-41	EPB41L5	12.8821	0.953827	1.58377e-36	ZFPM1	1.06829	1.62355	0.804707	CUX2	12.5983	1.16591	5.73744e-35	XIRP2	0.627081	1.36748	0.950933	NBPF10	2.32724	2.00591	0.169314	C17orf85	3.54621	1.01489	0.0106485
CHST11	5.26373	1.4353	3.98037e-06	FAM46A	1.82371	1.58087	0.996449	CREB3L2	2.46012	1.17495	0.201131	PRRC2A	13.7328	1.33894	1.85791e-41	FAM118A	12.8787	1.25464	1.65345e-36	MELK	1.06158	0.518474	0.810624	DCAF10	12.5911	0.813017	6.27631e-35	TIMM23B	0.621287	1.60751	0.95659	WDR11	2.32379	0.929931	0.17047	C20orf194	3.54554	0.569263	0.0106595
CEP89	5.2604	1.02355	4.04849e-06	TTN	1.82039	2.09893	0.999955	GNAI2	2.45989	1.49212	0.201144	DOCK11	13.7286	1.37235	1.96394e-41	CTD-2047H16.4	12.8782	1.03324	1.66237e-36	FES	1.06041	1.32167	0.811752	MBTPS1	12.5716	1.05824	8.02563e-35	CCDC84	0.618879	0.645033	0.958537	LIMS1	2.3233	0.720456	0.170548	SCARB1	3.54536	0.526766	0.0106595
CUL3	5.25949	0.935726	4.06397e-06	FBXW7	1.81998	0.594008	0.999955	NCEH1	2.4532	1.66664	0.204572	CECR7	13.7275	1.39397	1.99338e-41	HNRNPH3	12.8714	0.776634	1.81355e-36	NME3	1.06002	0.527002	0.812119	PPP1R12A	12.561	0.674268	9.16857e-35	HIST3H2A	0.617755	0.876554	0.959383	ANXA11	2.319	2.05508	0.172076	PPM1L	3.54342	0.593751	0.0107268
KHDRBS2	5.25917	0.978455	4.06656e-06	FAM129B	1.81902	2.12792	0.999955	RELL1	2.44572	1.4804	0.208143	SKI	13.7263	1.21034	2.02305e-41	SGPL1	12.8709	1.02769	1.82353e-36	ADCYAP1	1.05998	0.639431	0.812119	KLHL13	12.5595	0.797618	9.3284e-35	BARHL2	0.61278	1.37311	0.96402	MYH10	2.31484	0.69858	0.173698	KCND2	3.54298	0.654934	0.0107332
KAT2B	5.25892	1.83789	4.0666e-06	NRIP1	1.81405	0.704975	0.999955	BTG2	2.44264	1.26953	0.209738	RAP1A	13.726	1.31763	2.03096e-41	GPATCH2L	12.8303	0.857351	3.08098e-36	ZNF205	1.05958	1.28328	0.81246	LHFPL4	12.5387	1.13778	1.21254e-34	RP11-486G15.2	0.610343	0.801803	0.965933	PDXDC1	2.31414	0.698865	0.173843	CEP104	3.54215	0.672041	0.0107553
UGGT1	5.25876	1.31955	4.0666e-06	TM6SF1	1.81349	4.00633	0.999955	SUFU	2.43189	1.17089	0.214983	CHCHD6	13.7236	1.41087	2.0959e-41	LNPEP	12.8271	0.871434	3.20531e-36	DNASE1L2	1.05815	1.88124	0.813833	RAPGEF2	12.5215	0.619255	1.50343e-34	RP11-798G7.6	0.610235	1.79019	0.965992	KCNS3	2.30646	3.06854	0.176472	RP11-395N3.2	3.54122	0.685537	0.0107814
UBE2D3	5.25812	0.900726	4.07617e-06	NOVA2	1.8107	1.16224	0.999955	CTD-2341M24.1	2.4315	1.8857	0.215012	LMO4	13.7231	1.17164	2.10697e-41	KIAA1549	12.8254	0.99739	3.27535e-36	GRAMD1B	1.05438	1.71773	0.817283	AFF2	12.5201	1.11023	1.52972e-34	SRD5A1	0.609951	0.686613	0.966189	ABI3BP	2.30358	3.04373	0.177587	TOP2B	3.53739	0.482724	0.0109158
FAM134B	5.25261	2.37982	4.19539e-06	N4BP1	1.80818	1.16659	0.999955	NCK1	2.43079	0.784415	0.21531	PTTG1	13.71	2.55333	2.52215e-41	ARFGEF1	12.8199	0.784253	3.51208e-36	KLHL17	1.04997	1.4077	0.821296	RPL29	12.5161	1.13647	1.60615e-34	ACAT1	0.609286	0.828506	0.966705	SLC2A12	2.30207	3.97399	0.178177	SEMA5A	3.53738	2.53763	0.0109158
CD59	5.25212	2.5857	4.20177e-06	SPTAN1	1.80792	0.793906	0.999955	GLDN	2.42915	4.72913	0.216164	SLMAP	13.7096	1.27235	2.5324e-41	PRKG1	12.8182	0.822868	3.58342e-36	FSD1	1.04982	0.728377	0.821398	SLC12A9	12.5157	1.21271	1.61228e-34	BMP8B	0.608513	1.78196	0.967546	GXYLT2	2.2988	1.93412	0.179374	CCPG1	3.53676	1.0786	0.0109297
RPAP2	5.25178	0.874934	4.20489e-06	PPP2R2A	1.8076	0.723585	0.999955	ZNF438	2.42687	0.618531	0.21716	NAB1	13.7073	1.58472	2.61371e-41	C1orf228	12.7966	1.46847	4.71903e-36	SLC3A2	1.04954	0.590994	0.821583	YTHDF2	12.5081	1.16903	1.77237e-34	FUOM	0.605948	1.27698	0.96982	LGALS1	2.29819	1.04824	0.179414	SLC25A33	3.53564	0.79023	0.0109645
AUH	5.25013	0.922792	4.2381e-06	PHLDB2	1.8045	3.01804	0.999955	RHOT1	2.42378	0.875153	0.218638	NFATC2IP	13.6952	1.49718	3.08043e-41	LIPE-AS1	12.7923	0.845183	4.98378e-36	TAF1C	1.04905	0.789175	0.821969	CCDC57	12.5068	0.726198	1.79846e-34	COX5B	0.605616	0.72639	0.970006	NXN	2.28243	1.1241	0.186088	METTL5	3.53473	0.882701	0.0109905
ARHGEF11	5.2447	1.14802	4.35997e-06	ANKFY1	1.8039	1.33997	0.999955	GIMAP8	2.42101	5.2592	0.219873	DAP	13.6922	1.15093	3.20835e-41	C21orf49	12.7845	1.27857	5.50423e-36	AMH	1.0482	0.577442	0.822512	CSMD3	12.506	0.695116	1.81432e-34	RP11-301L8.2	0.605545	0.777947	0.970021	TAOK3	2.2752	0.902755	0.189213	HOOK2	3.53424	0.593987	0.010999
WDPCP	5.24436	0.950047	4.363e-06	LONP2	1.79833	0.722892	0.999955	CASS4	2.42071	2.43978	0.219873	CAPZB	13.6879	1.02585	3.40036e-41	KIF21A	12.7814	0.726424	5.71954e-36	COPG1	1.04784	0.810692	0.822756	FER	12.4991	0.594734	1.9767e-34	EN2	0.597257	1.1684	0.977584	PKP2	2.26914	3.04165	0.191731	BRI3	3.53354	0.527951	0.0110164
EPN2	5.23906	1.11665	4.48349e-06	SMTN	1.79753	2.78579	0.999955	C12orf5	2.41992	1.8342	0.220226	THADA	13.681	1.00693	3.73424e-41	ANKS1B	12.7716	0.789177	6.48158e-36	LIMD2	1.04542	1.01997	0.824963	KIAA0319L	12.4971	0.748282	2.02519e-34	RP11-394J1.2	0.596348	1.32912	0.978218	WISP1	2.26867	8.90418	0.191778	EIF3D	3.53118	0.665992	0.0110938
TRAPPC11	5.23884	1.07039	4.48349e-06	ITCH	1.79681	0.702635	0.999955	TRAF3	2.41712	1.22489	0.221549	PUM1	13.6681	1.15214	4.45272e-41	PCNXL2	12.7713	0.826997	6.49313e-36	SFXN5	1.04482	0.818953	0.825632	JAKMIP2	12.4901	0.664122	2.21123e-34	LINC00938	0.595399	1.12224	0.978858	CTD-2269F5.1	2.2663	3.42206	0.192716	GNL1	3.53107	1.29563	0.0110938
ZNF37A	5.23867	0.961021	4.48349e-06	TMEM135	1.792	0.834475	0.999955	N4BP2L2	2.41536	0.35358	0.222374	HSP90AA1	13.6661	1.01989	4.57607e-41	ZNF708	12.7677	0.962092	6.80009e-36	FOXM1	1.04318	0.996877	0.827205	SRPK2	12.4851	0.597754	2.35088e-34	SMCO4	0.595256	1.0084	0.978959	WLS	2.26125	0.678398	0.195016	DNAJC10	3.53084	0.916642	0.0110938
NUFIP2	5.23852	1.1352	4.48349e-06	R3HCC1L	1.78629	1.01776	0.999955	DOPEY2	2.41011	1.1043	0.225219	GNAS	13.664	1.03877	4.70504e-41	C2orf15	12.7676	0.936739	6.80034e-36	OPA3	1.0421	0.738294	0.828231	SCAF8	12.4801	0.624375	2.50105e-34	H1FX	0.593824	0.614441	0.980241	THBS1	2.26084	4.47832	0.195096	ANO10	3.53	0.492826	0.0111054
ATP1B1	5.23484	2.34674	4.56669e-06	KIAA1217	1.78599	1.33186	0.999955	NUP98	2.40923	0.821922	0.225634	BAZ1B	13.6482	1.27175	5.8378e-41	ABCA1	12.7644	1.85776	7.07297e-36	DNAJC4	1.04135	1.16053	0.82911	DYNC1H1	12.4768	0.753184	2.60251e-34	RP13-379L11.1	0.593698	2.36245	0.980322	TRAM2	2.25778	1.80527	0.196319	RP11-1055B8.4	3.52972	0.951601	0.0111054
UTP6	5.23472	1.70233	4.56669e-06	PHACTR2	1.78577	1.35422	0.999955	ATXN7L1	2.40624	0.608362	0.227236	SMARCC2	13.6454	1.29815	6.0528e-41	ARMCX3	12.7631	1.44121	7.18547e-36	CPSF4	1.04106	0.647383	0.829292	PPA2	12.4733	0.780619	2.71868e-34	LINC00966	0.592192	2.00653	0.981693	PBX1	2.25773	0.256419	0.196319	ARHGEF26	3.52968	0.585577	0.0111054
GNAQ	5.23359	0.953443	4.58972e-06	MAP3K7CL	1.77973	3.75049	0.999955	PIK3IP1	2.40425	3.26133	0.228216	RELL1	13.6444	2.26164	6.1309e-41	FSD1L	12.7565	0.809343	7.81282e-36	HIP1R	1.04049	0.775857	0.829756	SQLE	12.4574	1.09863	3.31323e-34	PXMP2	0.586955	1.72294	0.985689	SEC23A	2.24713	0.849288	0.20086	BSN	3.52943	0.709479	0.0111054
SNX13	5.23226	0.856938	4.6134e-06	SEMA6B	1.77794	3.19082	0.999955	CCL4	2.4032	9.18963	0.228701	PAFAH1B1	13.6423	1.01441	6.30246e-41	CUX2	12.7449	1.19639	9.05252e-36	UBQLN4	1.03591	0.931762	0.834447	CHODL	12.4413	1.44226	4.05259e-34	PLEKHG4B	0.585832	0.756035	0.986674	FBLN2	2.24531	4.64434	0.201744	AKAP9	3.52825	0.46952	0.0111395
CDC73	5.23223	0.85665	4.6134e-06	WIPF2	1.77342	1.33745	0.999955	TNFSF8	2.40307	8.86879	0.228701	PHTF2	13.6391	1.37086	6.57796e-41	GMDS	12.7413	0.785848	9.47516e-36	SPIRE1	1.03391	0.521022	0.836428	AMBRA1	12.4341	0.601635	4.42861e-34	PTH2R	0.58565	1.01029	0.986725	CDKL1	2.24089	1.75728	0.203738	LINC01158	3.52806	0.504078	0.0111395
SERP1	5.23039	1.06002	4.6537e-06	ZNF609	1.77257	0.524099	0.999955	IRAK4	2.40103	2.17781	0.229768	RCOR1	13.6367	1.42703	6.79203e-41	POGZ	12.7161	0.745405	1.30737e-35	FAIM2	1.02449	2.19589	0.845604	SLC39A10	12.4273	0.636663	4.81582e-34	AGAP9	0.583671	1.40419	0.988199	ENDOD1	2.24006	4.53049	0.204106	ATG4B	3.52777	0.633116	0.0111399
IQGAP1	5.23021	1.41203	4.6537e-06	STXBP5-AS1	1.76821	3.61114	0.999955	CHFR	2.3996	0.902311	0.230361	FAM83D	13.6312	3.7017	7.31425e-41	CHD6	12.707	0.80036	1.46645e-35	NOC4L	1.02442	1.59253	0.845604	FAM208A	12.4195	0.952823	5.30384e-34	RP11-32K4.1	0.580433	1.40988	0.991003	CTHRC1	2.23852	3.50185	0.204724	ANKRD30BL	3.52721	0.598935	0.011142
RP11-426C22.5	5.22441	1.48079	4.79688e-06	RAB27A	1.76738	1.51868	0.999955	RNF19A	2.3982	0.740299	0.230984	ADPGK	13.6269	1.38305	7.75655e-41	HIVEP1	12.7047	1.15988	1.50828e-35	ZNF598	1.02284	1.16428	0.847044	SYCP2L	12.3906	1.75959	7.60575e-34	RP3-404K8.2	0.580139	0.950386	0.991214	RAB31	2.23678	1.80594	0.205513	KIF1B	3.52716	0.599461	0.011142
CNTNAP2	5.22257	1.14225	4.83934e-06	SPRY1	1.76526	2.82211	0.999955	WBP1L	2.39357	1.21112	0.233662	PHKB	13.6223	1.06865	8.25165e-41	RNF216	12.7017	0.826376	1.56584e-35	BUB1B	1.02205	0.716252	0.847695	FAM168B	12.3752	0.930759	9.20189e-34	MEOX2	0.579773	2.1537	0.991439	ZBTB7C	2.22083	1.68106	0.213172	ATF4	3.52518	0.691336	0.0112136
TMEM50B	5.21997	1.44551	4.9026e-06	SSFA2	1.76434	1.10831	0.999955	CD28	2.39286	7.71218	0.233983	MFHAS1	13.6141	1.84814	9.21889e-41	CCAR1	12.6937	0.767344	1.73375e-35	TBL1X	1.0216	0.457448	0.848107	AUH	12.3566	0.697193	1.15674e-33	STRADB	0.57864	0.871106	0.992461	CYP20A1	2.22064	1.07814	0.213208	CCDC146	3.52456	0.606531	0.0112283
PPFIBP1	5.21924	1.31818	4.91654e-06	TANC2	1.75988	0.913783	0.999955	GPR126	2.38638	1.18587	0.236644	CXCR4	13.6109	1.28725	9.62309e-41	FRMD5	12.6934	1.39706	1.7374e-35	CLEC18B	1.01878	1.08438	0.851508	WRN	12.3556	0.574399	1.16966e-33	CDKN2C	0.578337	0.873213	0.992521	CIRBP	2.22018	0.425682	0.213293	GNAI2	3.52356	0.925891	0.0112587
PREP	5.21844	1.04882	4.93243e-06	ECSCR	1.7591	10.3492	0.999955	LILRB4	2.38626	6.94916	0.236644	ZNF519	13.6093	1.13743	9.81939e-41	SOX4	12.6863	0.770298	1.89967e-35	GNG3	1.01781	2.97506	0.852323	FGGY	12.3284	0.70657	1.63672e-33	RP11-440D17.3	0.575569	5.37997	0.994907	IL4R	2.22011	3.26356	0.213293	TBCB	3.52327	0.672177	0.0112592
SUGP2	5.21786	1.05892	4.94239e-06	DEPTOR	1.75795	2.57046	0.999955	RUNX3	2.38623	2.27039	0.236644	TGFB2	13.6024	1.09381	1.07746e-40	ZNF483	12.682	1.49371	2.0044e-35	NRG2	1.01645	0.992988	0.85321	TRRAP	12.3276	0.792895	1.65245e-33	PYHIN1	0.574596	1.51431	0.995786	ARHGAP20	2.21973	3.0369	0.213322	HEATR2	3.52174	0.472731	0.0113123
SLIT3	5.21162	2.93768	5.10624e-06	KLHL2	1.75688	1.3589	0.999955	CD38	2.38389	3.96541	0.237772	ATL2	13.6021	1.29034	1.08132e-40	NCKAP5	12.6786	1.521	2.09155e-35	RP11-309M23.1	1.01622	2.58491	0.853373	JPX	12.3263	0.581306	1.67812e-33	SLC6A9	0.570583	0.659166	0.999518	KIAA1671	2.21968	1.10761	0.213322	HIC2	3.5213	0.508441	0.0113192
RAB11FIP3	5.20885	0.990771	5.17738e-06	HSPB1	1.75653	2.79048	0.999955	RP11-807H22.7	2.38196	6.68667	0.238755	NPTX2	13.5945	1.54796	1.19761e-40	VPS41	12.6776	0.850163	2.11726e-35	LDLRAP1	1.01596	1.64491	0.853619	ENTPD3-AS1	12.3253	1.23476	1.69595e-33	FMNL1	0.570509	0.990531	0.999537	HIPK3	2.21811	0.771511	0.214046	NTNG2	3.52092	0.536752	0.0113235
PILRB	5.2086	0.924694	5.17853e-06	COLGALT1	1.75652	1.74566	0.999955	UBE2E1	2.37666	0.527166	0.241812	TRIM24	13.5907	1.0004	1.26142e-40	DOPEY1	12.6715	0.92511	2.28595e-35	SDHD-1	1.00453	1.48213	0.864996	SPTBN1	12.3251	0.596721	1.69813e-33	ZNF551	0.568662	2.52545	0.999706	MGAT5	2.21692	0.736004	0.214424	CDC123	3.51964	0.821157	0.0113666
SCMH1	5.20785	0.970192	5.19189e-06	EPSTI1	1.75415	3.67056	0.999955	NPC1	2.37601	1.25498	0.242106	FBXW7	13.5857	1.01471	1.34893e-40	STMN4	12.6683	1.92207	2.37839e-35	LINC00843	1.00334	1.06489	0.866488	ZNHIT6	12.2974	1.0657	2.38958e-33	ODC1	0.563684	0.694274	0.999706	RAB30	2.21536	1.25727	0.215215	KTN1	3.51924	0.519768	0.0113719
SIL1	5.20772	1.0357	5.19189e-06	TTYH2	1.75266	2.10975	0.999955	HIP1	2.3737	1.03687	0.243225	TTC21B	13.5839	1.10503	1.38092e-40	AP2A2	12.6652	0.967337	2.47142e-35	RP11-231C14.4	1.0025	1.48769	0.86709	MBD5	12.2945	0.670685	2.47548e-33	HIST1H3G	0.562556	2.64968	0.999706	SERPINE1	2.21169	5.47947	0.216763	C12orf65	3.51875	0.443323	0.0113806
RBMS1	5.20741	0.988353	5.19507e-06	S1PR1	1.75224	7.63232	0.999955	UBE2R2	2.36978	0.578856	0.24568	VGLL4	13.5812	1.09125	1.43149e-40	TBC1D22A	12.6641	0.760144	2.50376e-35	RELB	1.00142	1.33832	0.868109	NFATC3	12.2802	0.844775	2.952e-33	MRPL11	0.561438	0.983749	0.999706	FHL5	2.2025	5.31798	0.220575	NT5C2	3.51749	0.581216	0.0114229
TBC1D16	5.20492	1.01383	5.25953e-06	RPS4Y1	1.75152	1.13412	0.999955	ADRBK1	2.36255	1.84213	0.249702	UHRF2	13.5792	0.984441	1.46901e-40	MYCBP2	12.6632	0.799046	2.52958e-35	TTYH2	1.00142	0.917994	0.868109	RP11-54O7.16	12.274	1.92188	3.18351e-33	MAP2K6	0.561052	0.436665	0.999706	EFR3A	2.2001	0.776029	0.221763	RNF150	3.51692	0.49428	0.0114236
FAM135A	5.20328	0.972614	5.30033e-06	MYCT1	1.75101	7.41358	0.999955	CNOT6L	2.36165	1.05109	0.250065	TRAPPC11	13.5565	1.22746	1.99834e-40	SHF	12.6546	1.81945	2.81792e-35	NAT14	1.00139	1.55306	0.868109	RFWD2	12.2641	0.574524	3.59463e-33	PPP1R13L	0.560618	0.80991	0.999706	CTNNB1	2.20002	0.500294	0.221763	ADARB2	3.51637	0.570649	0.0114355
FBN1	5.20191	2.2487	5.33396e-06	MAPK11	1.74941	2.55305	0.999955	VTI1A	2.36105	0.489019	0.250305	EPB41L2	13.5541	1.26084	2.06386e-40	CRYBG3-1	12.6544	0.739207	2.82223e-35	ARSA	1.00027	1.18887	0.869225	CAMKK1	12.2535	1.88587	4.08944e-33	DDX3Y	0.556905	0.858686	0.999706	CYP1B1	2.19538	4.26515	0.224043	SCFD2	3.51512	0.612669	0.0114773
ESYT2	5.20045	0.91931	5.37013e-06	FGFR1OP2	1.74903	1.46857	0.999955	FEZ2	2.35233	1.23687	0.25583	UNC13A	13.5511	1.23326	2.14727e-40	C5orf42	12.6499	0.751629	2.98626e-35	TNKS1BP1	0.999119	0.893862	0.870176	TRPC4AP	12.2481	0.781326	4.36731e-33	ADAMTS16	0.555379	1.37491	0.999706	CAMK1D	2.18956	0.515379	0.226741	FOXK2	3.51447	0.582079	0.0114935
ADPGK	5.19764	1.1772	5.4459e-06	HGSNAT	1.74713	0.94195	0.999955	MINK1	2.34969	1.25427	0.257226	PCNXL4	13.544	1.06763	2.36344e-40	STPG2	12.6459	1.72583	3.14058e-35	GS1-124K5.11	0.997825	0.792005	0.871322	C17orf51	12.2447	1.42644	4.55292e-33	MSH5	0.554823	3.24235	0.999706	PLA2G4C	2.18865	2.97772	0.22712	UBE3D	3.5129	0.437453	0.0115495
CMIP	5.19587	1.02977	5.48932e-06	WAC	1.74661	0.592286	0.999955	SDCBP	2.34893	1.47688	0.257614	CAMSAP2	13.541	0.986466	2.45788e-40	ALG13	12.6416	0.949691	3.31081e-35	CKMT1B	0.996689	2.06139	0.87245	ZNF326	12.2395	0.76612	4.84649e-33	RP11-798M19.6	0.551942	0.734386	0.999706	PELI1	2.18786	0.948296	0.227436	SSH1	3.51231	0.964648	0.0115599
METTL6	5.19572	1.17899	5.48932e-06	RP1-149A16.12	1.74646	7.51232	0.999955	SMARCA2	2.34155	0.507035	0.262475	SRSF7	13.5401	1.03662	2.48785e-40	USP33	12.6379	0.858033	3.46929e-35	SCRT1	0.996514	1.28185	0.872492	ZNF480	12.236	1.16594	5.05206e-33	SLC2A4RG	0.551066	0.624999	0.999706	OGN	2.18417	3.90457	0.229068	TOX4	3.51145	0.722454	0.0115599
CRIM1	5.19557	1.2554	5.48932e-06	IQCJ-SCHIP1	1.74572	1.44552	0.999955	RP11-305L7.3	2.3386	1.83529	0.264125	CMC2	13.5397	1.9178	2.49857e-40	ARHGEF11	12.616	1.09869	4.57786e-35	PNPLA6	0.995304	1.03231	0.873623	SEC31A	12.2308	0.631853	5.38324e-33	AGAP7	0.550283	1.26628	0.999706	SH3RF3	2.18071	0.699465	0.230864	RALB	3.51143	0.645912	0.0115599
ZNF507	5.19464	1.18302	5.5108e-06	TEAD4	1.74466	3.52741	0.999955	ATRN	2.3351	0.726725	0.266463	OLA1	13.5373	1.01901	2.5788e-40	NCOA2	12.6081	0.782031	5.05682e-35	TEF	0.995133	0.86932	0.873755	ZNF302	12.2294	0.79288	5.47129e-33	C11orf57	0.549633	0.976193	0.999706	LRRK2	2.17944	2.87951	0.231394	GLT1D1	3.51142	0.562824	0.0115599
HIF1A	5.19436	1.11433	5.51315e-06	ZNF207	1.74321	0.897792	0.999955	PDE7A	2.33018	0.562653	0.269261	FUT8	13.526	1.10901	3.00138e-40	DIP2B	12.5897	0.75523	6.3733e-35	EEF2K	0.992769	0.921512	0.876001	VCAN	12.2255	1.03607	5.73713e-33	PTPLA	0.548231	0.842236	0.999706	RP11-664H17.1	2.17926	3.33684	0.231424	UPF3B	3.51129	0.794112	0.0115599
FAM120B	5.19383	0.966404	5.52297e-06	TPM3	1.74194	1.28552	0.999955	ZFX	2.3254	1.18899	0.272119	MTF2	13.5152	1.0572	3.4744e-40	ANKH	12.5891	0.855117	6.41355e-35	H1FX-AS1	0.992154	0.783355	0.876478	CD276	12.2228	1.08433	5.91915e-33	TTC36	0.547184	2.38326	0.999706	HERPUD1	2.17653	1.92508	0.232588	SNX14	3.51094	0.760728	0.0115629
AC007796.1	5.19117	1.8132	5.59652e-06	JAG2	1.74053	6.80576	0.999955	BACH1	2.32493	0.382433	0.272293	MND1	13.5125	2.71499	3.60138e-40	ZMYM2	12.5817	0.744566	7.0383e-35	PHKG2	0.990091	1.13051	0.878462	SOX11	12.2117	1.00792	6.78178e-33	ALDH1A1	0.54508	1.0807	0.999706	FHL3	2.17579	3.19914	0.232885	PTPRM	3.5079	1.0563	0.0116575
ZFR	5.18898	0.902949	5.65679e-06	TNFSF10	1.73974	6.37379	0.999955	EIF3A	2.32476	0.911486	0.272293	TRAPPC10	13.5111	1.49553	3.66432e-40	MAP6	12.572	0.903215	7.94744e-35	PDGFD	0.989395	1.06616	0.879294	ZNF33A	12.1961	0.805962	8.20209e-33	SYPL1	0.544865	0.740042	0.999706	NBPF15	2.17578	0.734506	0.232885	USP15	3.5077	0.554087	0.0116575
ZNF432	5.18859	1.20084	5.6625e-06	VMP1	1.7393	0.850204	0.999955	STAT6	2.32256	3.86507	0.273745	RABL6	13.5089	1.31148	3.77217e-40	MYH10	12.5571	0.916185	9.58201e-35	RP11-611L7.1	0.98806	1.11337	0.88031	CAMK4	12.1887	0.758144	8.96816e-33	LIG1	0.543754	0.602727	0.999706	NKD2	2.17049	6.74157	0.235427	PLXNB1	3.50757	1.51807	0.0116575
MFSD6	5.18659	1.88788	5.71767e-06	SGPP2	1.73868	6.42444	0.999955	UNC93B1	2.31536	4.9605	0.27813	EPS15L1	13.4991	1.14351	4.30185e-40	ZNF146	12.5571	0.799525	9.58201e-35	C11orf65	0.987542	0.653408	0.880809	USP47	12.1871	0.732187	9.1428e-33	ZNF93	0.54333	2.03792	0.999706	PHLDB3	2.15541	1.6542	0.243169	ZNF420	3.50725	0.367118	0.0116575
SAMD4A	5.18508	1.17146	5.75806e-06	RP11-475N22.4	1.73201	6.32427	0.999955	PHC2	2.31487	0.706884	0.278193	TMEM184B	13.4976	1.064	4.38579e-40	ABCC5	12.5566	0.854025	9.62999e-35	RPS6KA4	0.981826	1.48941	0.885643	PSME4	12.1836	0.78714	9.53349e-33	A2ML1-AS1	0.541909	1.15375	0.999706	FAM69A	2.15161	1.56281	0.245041	AC087393.1	3.50717	0.652164	0.0116575
CBR4	5.18243	0.890613	5.83408e-06	RAI1	1.72948	1.46658	0.999955	RASSF1	2.31357	1.54116	0.278858	RNF216	13.4965	1.06488	4.44993e-40	MAP4K4	12.5507	0.86345	1.03635e-34	ARID1B	0.978728	-0.140058	0.888817	PARP11	12.1811	0.987596	9.81798e-33	FUZ	0.541494	0.961454	0.999706	SYNRG	2.14493	0.937015	0.248018	BAALC	3.50713	4.80494	0.0116575
TLN2	5.17988	2.22542	5.90821e-06	SIGIRR	1.72731	2.76708	0.999955	CASP8	2.31304	4.86205	0.279095	CTBP2	13.4917	1.00684	4.74084e-40	LONP2	12.528	0.865634	1.37815e-34	OTUD7A	0.978686	0.509689	0.888817	ANO10	12.1701	0.890126	1.12167e-32	KRT16	0.540251	2.42658	0.999706	LPL	2.14401	3.36524	0.248438	FAM120A	3.50627	0.500752	0.0116832
ZNF451	5.17796	1.00001	5.96311e-06	COL15A1	1.72722	6.18898	0.999955	PDGFC	2.3104	0.354867	0.280664	XPO7	13.4902	1.14727	4.83231e-40	CCNT2-AS1	12.5274	1.32396	1.38746e-34	GNG7	0.977344	0.453032	0.889847	MLLT11	12.1532	1.41431	1.37839e-32	USP28	0.540221	0.71486	0.999706	2007-03-01	2.14376	0.507765	0.248495	SEL1L	3.50524	0.907447	0.0117088
PAQR8	5.17694	2.67427	5.98931e-06	PDGFB	1.72427	5.31893	0.999955	LST1	2.31032	8.81429	0.280664	NUPL1	13.4891	1.10707	4.89967e-40	SNAPC3	12.5145	1.01843	1.63084e-34	RTN3	0.977211	0.332377	0.889929	MRPS25	12.1489	1.28564	1.45209e-32	AGXT2	0.536928	2.21284	0.999706	S1PR3	2.14281	5.5241	0.248876	MYCBP2	3.50482	0.495829	0.0117088
UBA2	5.1692	0.974445	6.23612e-06	GALNT1	1.71594	1.0017	0.999955	VPS35	2.30958	1.27066	0.280913	KDM4B	13.4787	1.09985	5.63556e-40	RP11-1102P16.1	12.5015	2.31536	1.91885e-34	RAB11B	0.976169	0.51905	0.890616	TRIM37	12.1456	1.00701	1.50997e-32	METTL12	0.535684	1.05988	0.999706	EVA1A	2.1315	4.39764	0.254662	C12orf4	3.50477	0.536996	0.0117088
TNRC6B	5.16844	0.94897	6.25447e-06	DDIT4	1.71543	2.44483	0.999955	OAZ1	2.30846	0.901988	0.281596	LARS2	13.4768	1.44005	5.78136e-40	TRAPPC12	12.4971	0.816031	2.027e-34	ARHGAP23	0.976159	1.05052	0.890616	SPRED2	12.1445	0.980817	1.52927e-32	PTX3	0.534987	1.0857	0.999706	NOTCH1	2.13117	1.77688	0.254711	RABEP1	3.5046	0.590827	0.0117088
KCTD13	5.16807	1.76771	6.25447e-06	FGR	1.71419	5.49454	0.999955	LOXL3	2.30382	2.33046	0.284321	CFDP1	13.4662	1.18265	6.6677e-40	PSD2	12.492	2.9495	2.15865e-34	COBL	0.976096	1.68354	0.890616	NIPBL	12.1302	0.567262	1.81743e-32	RABGGTA	0.534812	1.29543	0.999706	FMN1	2.13025	1.46588	0.255171	AC092295.7	3.50403	0.452906	0.0117219
SZT2	5.16806	1.29988	6.25447e-06	PRDM1	1.71304	3.54569	0.999955	RNF130	2.303	0.286096	0.284667	DAZAP1	13.4633	1.27028	6.92519e-40	RP11-944L7.4	12.4549	1.24588	3.43457e-34	MAPK4	0.975253	1.08367	0.891209	CMSS1	12.1225	0.580794	1.9937e-32	KIF16B	0.533832	0.496969	0.999706	ARMC9	2.12658	0.427452	0.257177	L3MBTL3	3.50255	0.585578	0.0117752
FMR1	5.16529	1.19823	6.34108e-06	PDCD6IP	1.71055	0.859761	0.999955	RCBTB2	2.30295	0.910422	0.284667	TTC7B	13.4551	1.15349	7.72487e-40	AP001347.6	12.4527	0.782295	3.52616e-34	NBPF14	0.974096	0.695182	0.892375	ZCCHC7	12.1157	0.603636	2.16577e-32	RP3-522P13.3	0.533289	1.3828	0.999706	SUCLG2	2.12628	0.883758	0.257177	PKD2	3.50204	0.443707	0.0117859
JAKMIP2	5.16381	0.916701	6.38483e-06	TAOK2	1.70936	1.58184	0.999955	ANXA4	2.30265	1.10392	0.284744	PILRB	13.4491	1.03226	8.37107e-40	NNAT	12.4494	1.61811	3.671e-34	GPR162	0.972963	1.2436	0.893222	GLMN	12.0989	0.848661	2.65511e-32	SPDYE2B	0.531495	2.24667	0.999706	CSRNP3	2.12604	0.853436	0.257177	SUCLG1	3.50087	0.860182	0.0118259
OTUD4	5.16162	1.20734	6.45301e-06	DNMBP	1.70628	2.09525	0.999955	ZNF846	2.30204	1.42531	0.285051	GART	13.4439	1.29254	8.97305e-40	PPM1L	12.449	0.803886	3.68597e-34	DCT	0.971991	0.869957	0.894048	CCDC92	12.0953	0.993053	2.76998e-32	OST4	0.530473	0.750206	0.999706	DCDC2C	2.12256	5.47798	0.258949	C19orf43	3.50021	0.467944	0.0118427
ARHGAP6	5.16053	2.89092	6.48411e-06	CDYL	1.70508	0.893001	0.999955	CPNE8	2.30089	0.831423	0.285766	AC011043.1	13.4315	0.976139	1.05955e-39	CSMD2	12.4305	1.16782	4.64255e-34	WSCD2	0.97183	5.63336	0.894168	WDR19	12.0939	1.07925	2.81613e-32	ILDR2	0.529493	0.776168	0.999706	STAT3	2.12171	0.807203	0.259419	LYPLAL1	3.49818	0.439765	0.0119128
ZNF608	5.16005	0.89771	6.49382e-06	VPS53	1.70383	0.93457	0.999955	IFI44	2.29779	1.25602	0.287506	JAM2	13.4302	1.43494	1.07769e-39	CASC4	12.4301	0.836014	4.66228e-34	TFEB	0.967481	1.46985	0.898669	PTCHD3P1	12.0936	0.736457	2.82287e-32	TIA1	0.529206	1.82901	0.999706	ARFGAP3	2.11926	0.951946	0.260683	ZFYVE16	3.4981	0.634833	0.0119128
BRD4	5.15966	1.0161	6.50042e-06	PCNX	1.70326	0.701182	0.999955	MRC1L1	2.29771	7.23957	0.287506	RBFOX3	13.4286	1.22079	1.09919e-39	TET3	12.4295	1.00527	4.68956e-34	ALDH1L2	0.966047	1.23462	0.900214	ITFG1	12.0902	0.717145	2.94052e-32	FBL	0.527661	0.67374	0.999706	SETD2	2.11319	0.418823	0.263905	BRD7	3.49714	0.849526	0.0119375
MAGI3	5.15944	0.924149	6.50141e-06	SH3TC1	1.70062	4.94332	0.999955	SH3PXD2B	2.29758	1.01152	0.287506	PIEZO2	13.4265	2.04262	1.12962e-39	NKAIN4	12.4269	1.28791	4.84276e-34	STX1B	0.965768	1.11068	0.900397	CLEC16A	12.0867	0.754972	3.06098e-32	TRAPPC2L	0.526423	0.812721	0.999706	MMP19	2.10873	7.50174	0.266261	NEK7	3.49701	0.61304	0.0119375
SEC63	5.15681	0.839853	6.5866e-06	MIR24-2	1.69483	5.24628	0.999955	COPB1	2.29533	1.05157	0.288915	CUL3	13.4249	1.04672	1.15392e-39	SNCAIP	12.4212	1.67605	5.19489e-34	CHRM3	0.964915	1.50377	0.900967	TCF3	12.0777	0.995254	3.41034e-32	BOK-AS1	0.52579	1.82101	0.999706	C1orf198	2.10758	2.67669	0.266831	SEMA4D	3.49624	0.643061	0.0119596
UBE4B	5.15521	0.928833	6.63615e-06	SH3BGRL2	1.69308	1.36393	0.999955	PTPN12	2.29466	0.661347	0.289273	EVL	13.4241	1.03608	1.1649e-39	RP1-111C20.4	12.4184	0.999352	5.37513e-34	DENND4B	0.963111	0.75956	0.902918	DTD1	12.0672	0.90321	3.87265e-32	SC5D	0.525246	0.903267	0.999706	RPL35A	2.10738	0.403948	0.266831	THBS4	3.49476	0.592715	0.0120023
P4HA1	5.15468	1.36685	6.64801e-06	USP25	1.69227	0.975748	0.999955	NCF2	2.28451	6.18102	0.296156	DTYMK	13.4207	2.11285	1.21793e-39	SIPA1L1	12.4148	0.888691	5.61616e-34	PLD5	0.962642	0.829514	0.903357	RP11-514P8.6	12.0596	0.706033	4.24099e-32	ACD	0.522789	0.829505	0.999706	AFAP1L2	2.10448	3.59291	0.268416	RP11-287D1.3	3.49466	0.562763	0.0120023
XRRA1	5.15393	1.18046	6.66606e-06	LAYN	1.69214	4.4775	0.999955	RNF216	2.28192	0.571495	0.297396	ADD2	13.4112	1.44713	1.3838e-39	DENND5B	12.403	0.778973	6.4989e-34	DTX2	0.961842	1.36738	0.904245	XPO7	12.0567	0.813553	4.3925e-32	SRPR	0.521404	0.769287	0.999706	DDX58	2.10397	1.33895	0.268594	MICU3	3.49448	0.508505	0.0120023
CD99L2	5.15378	0.990681	6.66606e-06	KIAA1211L	1.68728	4.94762	0.999955	GCNT1	2.27108	3.78548	0.304837	MYCBP2	13.4096	1.02799	1.41195e-39	EHMT1	12.4029	0.790268	6.50117e-34	GPR123	0.959971	5.18961	0.905942	PHKB	12.0563	0.71645	4.40711e-32	MCAM	0.520871	0.65598	0.999706	STK38L	2.10066	0.992355	0.270136	DDX31	3.49399	0.443023	0.0120049
RASSF4	5.15356	2.26487	6.66679e-06	KLC1	1.68522	1.12084	0.999955	HECTD1	2.26918	0.517072	0.305874	AC133680.1	13.4074	1.2397	1.45323e-39	AIG1	12.3721	0.782487	9.52944e-34	AURKAIP1	0.958328	0.794793	0.907541	RP11-426C22.5	12.0462	1.48026	4.97582e-32	AASDHPPT	0.51972	0.774966	0.999706	CLMN	2.09808	1.26737	0.271126	AP1AR	3.49389	0.539386	0.0120049
RP11-83A24.2	5.15193	1.23846	6.71792e-06	SUCLG2	1.68337	1.16131	0.999955	S100Z	2.26813	5.77307	0.306549	UBE2R2	13.3988	1.02468	1.63075e-39	ATXN2	12.3712	0.756424	9.63207e-34	EVC	0.957531	0.658152	0.908036	UBR5	12.0429	0.558481	5.1737e-32	RP11-140A10.3	0.518646	3.89686	0.999706	SYTL2	2.09719	1.80649	0.271429	EDEM3	3.49332	0.531654	0.0120103
ASH1L	5.14657	0.899624	6.90572e-06	PKN1	1.68187	1.36897	0.999955	TMEM156	2.25487	5.70135	0.315676	ZNF302	13.3908	1.10063	1.81441e-39	BRWD3	12.3692	0.906716	9.85734e-34	BRD1	0.956926	0.681158	0.908661	UBP1	12.0403	1.13084	5.33809e-32	SLC5A4	0.517757	1.45746	0.999706	CDC14B	2.09561	0.947935	0.272283	KDM7A	3.4932	0.760575	0.0120103
TCF25	5.14622	0.859768	6.91145e-06	BCL2L1	1.68165	1.18616	0.999955	HGF	2.25352	4.25189	0.316125	ASF1B	13.3872	3.58285	1.90118e-39	SPG11	12.3613	0.861129	1.0866e-33	RAI1	0.956671	0.744336	0.90886	CCT4	12.0399	1.32116	5.35888e-32	CSNK2B	0.516739	1.51635	0.999706	HOXB-AS1	2.09396	6.45515	0.273222	CTTNBP2	3.49297	0.660965	0.0120103
PSME4	5.14589	0.93519	6.91621e-06	USP12	1.67931	0.963019	0.999955	MX1	2.24783	3.57354	0.32	ARHGEF26	13.3825	1.13284	2.02416e-39	SORCS2	12.3478	1.02548	1.28505e-33	SLC4A10	0.955744	1.76305	0.909688	TCAIM	12.0314	1.16683	5.93146e-32	FANCI	0.516667	0.512776	0.999706	NIPAL2	2.09343	2.40918	0.273421	CUEDC1	3.49246	0.564475	0.012021
GRIA3	5.14534	2.62437	6.92959e-06	ZFPM2	1.67801	0.576697	0.999955	TTC17	2.2431	0.407747	0.323448	JAKMIP2	13.3781	0.997898	2.14416e-39	ZIC4	12.3449	0.795126	1.33027e-33	TNFAIP8	0.955153	0.84887	0.910158	ZNRF3	12.0284	0.848682	6.14242e-32	FAM76B	0.516652	0.71665	0.999706	AMPH	2.09215	0.951963	0.274112	THEM4	3.49191	0.717966	0.0120335
CUEDC1	5.1431	1.08288	7.00545e-06	CUL5	1.67776	0.762875	0.999955	HEATR3	2.24282	1.77584	0.323515	S100PBP	13.3748	1.18237	2.24029e-39	LDLRAD4	12.3397	1.90992	1.41825e-33	GABRD	0.954975	1.21262	0.910158	RBBP4	12.021	0.591351	6.71035e-32	NBPF24	0.516085	0.980054	0.999706	GGNBP2	2.08678	1.03068	0.276835	RAB3GAP2	3.49106	0.625739	0.0120599
MOB1B	5.14247	1.12498	7.0217e-06	CXCL12	1.67657	2.75902	0.999955	RP11-85F14.5	2.24248	1.88057	0.323634	SEZ6L	13.3628	1.04252	2.63062e-39	SERINC1	12.338	1.31466	1.44685e-33	CA11	0.954888	1.75667	0.910158	PTCD3	12.0051	1.1996	8.13254e-32	GRIK2	0.515082	-0.279132	0.999706	PIAS3	2.08505	1.89391	0.277595	ANKRD6	3.48933	0.53286	0.012126
MTMR3	5.13697	0.873937	7.22252e-06	RP11-318M2.2	1.67289	2.34615	0.999955	ARSB	2.23875	1.1735	0.326428	SRGAP2	13.3556	1.0203	2.89157e-39	ADNP	12.3355	0.720554	1.48964e-33	FBXO31	0.953657	0.720913	0.911243	RP11-100M12.3	12.0002	2.10705	8.6164e-32	XXbac-BPG181M17.5	0.513908	1.66733	0.999706	MITF	2.08428	1.27449	0.278032	ARL5A	3.48847	0.391322	0.0121529
IFLTD1	5.13626	2.80165	7.24238e-06	TTC13	1.67182	1.06915	0.999955	DIRC2	2.23718	0.873366	0.327593	KCNH8	13.3477	1.26918	3.2127e-39	OTUD7A	12.3316	0.945537	1.56367e-33	RP11-680G24.5	0.952056	1.29372	0.912498	SLC35F5	11.9913	0.776299	9.5834e-32	RPUSD4	0.509087	0.814387	0.999706	LASP1	2.07965	1.26461	0.280112	KIAA0947	3.48606	0.428693	0.0122445
TMEM185B	5.13556	2.0029	7.26195e-06	ABHD2	1.67059	1.3011	0.999955	MIR4435-1HG	2.23649	1.39118	0.328008	XRCC5	13.3426	0.944887	3.43901e-39	CTTNBP2NL	12.3283	1.22571	1.62574e-33	PC	0.952014	0.776451	0.912498	ADAMTS2	11.9807	1.85505	1.08796e-31	FAM21B	0.508606	1.57286	0.999706	RARRES2	2.07939	1.50458	0.28021	PPA2	3.48593	0.511073	0.0122445
NFIX	5.13428	0.95889	7.30423e-06	SLC2A3	1.66726	2.69061	0.999955	PLTP	2.23563	2.41031	0.328561	CTA-217C2.1	13.3406	1.57861	3.52733e-39	TRIM33	12.3136	0.762162	1.94899e-33	SCNN1D	0.951713	1.69245	0.912618	LRRN1	11.9798	0.921655	1.09985e-31	MRPL21	0.508246	0.969397	0.999706	HNMT	2.07742	3.31802	0.281059	RP11-296O14.3	3.48363	1.03969	0.0123382
ARHGAP17	5.13241	1.30682	7.36521e-06	IDE	1.66685	1.57366	0.999955	PPFIBP2	2.23439	2.88349	0.329452	PARP6	13.3385	1.0956	3.62198e-39	TNFRSF25	12.307	1.54978	2.11298e-33	DDX17	0.948563	-0.029911	0.916112	ARHGAP12	11.9745	0.695828	1.17125e-31	HMBS	0.507234	1.0138	0.999706	TLN2	2.07588	1.20838	0.281782	KIAA1009	3.48257	0.450687	0.0123748
PRKRIP1	5.13233	0.853893	7.36521e-06	GRAMD1A	1.66554	0.924412	0.999955	ADPGK	2.2333	0.890182	0.330208	LHFPL4	13.3349	1.34384	3.79781e-39	PLXNA3	12.3027	0.795332	2.22796e-33	BLM	0.947147	0.756145	0.917382	XKR6	11.9712	0.576077	1.2174e-31	NDUFA13	0.507169	1.26518	0.999706	ENC1	2.07572	1.11396	0.281808	TSC22D1	3.48201	0.547979	0.0123844
TTC19	5.1314	1.14618	7.39395e-06	KLF9	1.66116	2.87439	0.999955	IL1RAP	2.23056	2.80653	0.33169	ARHGEF9	13.3335	1.01789	3.8648e-39	NR2C2	12.2904	0.901589	2.5891e-33	CDH24	0.945367	1.52644	0.918896	FAM208B	11.9669	0.766292	1.27975e-31	AC079135.1	0.501458	0.861037	0.999706	TMEM165	2.07433	0.55552	0.282346	FAM208A	3.48183	0.393433	0.0123844
FAF2	5.12398	1.12616	7.68343e-06	RNF19A	1.66104	1.00674	0.999955	OSBPL8	2.22917	0.512204	0.332546	CORO1C	13.3157	1.24987	4.907e-39	CLEC16A	12.2879	0.869965	2.66995e-33	NUP188	0.943647	0.844526	0.921044	TARBP1	11.9658	0.72321	1.29686e-31	GLRA2	0.500955	1.04158	0.999706	BCAS3	2.07418	0.260898	0.282369	LRP1	3.48137	1.58078	0.0123911
AQR	5.12233	1.01358	7.74286e-06	KIT	1.65854	2.29092	0.999955	OLFML2B	2.22569	3.00619	0.335363	QSER1	13.3148	1.00671	4.95716e-39	RP11-514P8.6	12.2845	0.807924	2.78005e-33	DNAJC3	0.943095	0.815012	0.921158	MTM1	11.9647	1.03541	1.31185e-31	ADCK5	0.500275	1.28741	0.999706	TMOD3	2.07331	0.96932	0.282743	AQR	3.48115	0.546794	0.0123911
CDK14	5.12046	1.04325	7.81203e-06	MKLN1	1.65795	0.442704	0.999955	AIM1	2.22485	5.01128	0.335672	STRBP	13.3053	1.08924	5.6239e-39	ARFIP1	12.2837	0.85238	2.80459e-33	GALNT12	0.942916	1.34985	0.921158	PHTF1	11.9646	0.897628	1.31185e-31	RP11-46O21.2	0.499986	3.19534	0.999706	TTC17	2.06046	0.344484	0.290365	TENM2	3.48077	1.75493	0.0123967
ACER3	5.11957	1.55075	7.84097e-06	RP11-736K20.5	1.65759	4.30536	0.999955	KIAA1598	2.22455	0.789458	0.335672	USP25	13.2952	1.2185	6.42831e-39	UBR2	12.2729	0.818163	3.20422e-33	ZBTB17	0.941189	0.903224	0.922827	SFXN1	11.9596	0.802223	1.39322e-31	COX6A1P2	0.496081	0.793941	0.999706	SAMD3	2.06039	3.77306	0.290365	MUM1	3.47913	0.512293	0.0124601
NIN	5.1193	1.16593	7.84418e-06	PSME4	1.6573	0.822308	0.999955	PIAS1	2.22315	0.310325	0.336698	AGPAT3	13.2943	1.21815	6.50122e-39	UBXN2A	12.2725	0.717874	3.21302e-33	SLC35F4	0.938392	1.29416	0.925492	RPL23A	11.9522	0.990788	1.52179e-31	PRMT1	0.495725	0.6552	0.999706	GLT8D2	2.05589	4.18262	0.292643	YIPF6	3.47844	0.556759	0.0124651
NADSYN1	5.11179	1.54335	8.1545e-06	SNAP23	1.65646	1.24474	0.999955	PER3	2.22265	1.01374	0.336956	STIM2	13.2935	1.48609	6.56894e-39	WASF2	12.2725	0.782355	3.21302e-33	KCNB2	0.938106	0.278444	0.925664	MAP4K5	11.9456	0.618688	1.64441e-31	HIST1H2BH	0.494969	3.06854	0.999706	FBXO32	2.05367	2.2056	0.293494	PLCB1	3.47827	0.581229	0.0124651
NGEF	5.11032	3.37918	8.20963e-06	SDCCAG8	1.65629	0.612606	0.999955	PLEKHO1	2.2138	1.21976	0.344171	PRKAR1B	13.2859	1.16296	7.25983e-39	RNF24	12.2697	1.10841	3.32204e-33	LIMK1	0.93556	1.23346	0.927964	NCK2	11.9395	0.774679	1.76942e-31	SLC43A1	0.491083	0.889863	0.999706	PGR	2.05198	5.19471	0.294608	CNTNAP3B	3.47823	2.0892	0.0124651
HNRNPL	5.10529	1.12413	8.42266e-06	ATF7IP2	1.65168	0.795301	0.999955	TFEB	2.21343	3.14218	0.344324	ZNF131	13.2817	0.988506	7.66685e-39	KPNB1	12.2632	0.76565	3.59416e-33	RP11-179A16.1	0.934962	0.864212	0.92829	C7orf50	11.9374	0.953472	1.81328e-31	ANKRD35	0.489036	1.06883	0.999706	SND1	2.05096	0.390448	0.295083	ARFGEF1	3.47771	0.420099	0.012469
AGTPBP1	5.10475	0.905207	8.43813e-06	PGS1	1.65051	1.27735	0.999955	TRAF3IP3	2.21144	7.98019	0.34573	TSNARE1	13.2762	1.15832	8.24481e-39	ST3GAL3	12.2543	0.741576	4.01159e-33	CRTC2	0.933085	1.03243	0.929777	NFE2L2	11.9174	0.704538	2.30069e-31	RP11-128M1.1	0.487698	1.86752	0.999706	TPTEP1	2.05025	0.716374	0.295445	NDUFA10	3.47738	0.628858	0.012469
TMEM41B	5.10301	1.07205	8.50725e-06	EXOC5	1.64725	0.855866	0.999955	PTAFR	2.20661	4.77303	0.349627	LRP6	13.2721	1.1014	8.69698e-39	C16orf52	12.2398	0.942087	4.78751e-33	MIER2	0.932833	0.923447	0.930024	FASN	11.9107	1.58001	2.49016e-31	LINC00900	0.486899	2.09364	0.999706	RGN	2.05021	2.9048	0.295445	LRRC41	3.47736	0.384715	0.012469
GART	5.09777	1.06755	8.73724e-06	STXBP6	1.64673	2.26695	0.999955	IPMK	2.20638	1.21644	0.349627	DBF4B	13.2697	2.54119	8.97834e-39	MFSD6	12.2305	2.09216	5.36595e-33	TTN-AS1	0.931571	0.220977	0.931555	SKAP2	11.9105	0.770466	2.49461e-31	RP11-549L6.3	0.486202	2.83887	0.999706	BNC2	2.04931	0.513505	0.295872	CPEB4	3.47617	1.62764	0.0125047
CPEB2	5.09675	2.83621	8.77575e-06	RFTN2	1.6432	0.674286	0.999955	RPS6KA1	2.20591	4.63747	0.349765	AL592183.1	13.269	1.04712	9.05424e-39	RP11-6N13.1	12.2294	1.32282	5.43565e-33	OIP5	0.930991	0.850026	0.932055	PIP4K2B	11.9096	1.30757	2.51961e-31	ZDHHC11	0.483274	0.756683	0.999706	GYPC	2.04328	2.54724	0.299463	RSPRY1	3.47606	0.681511	0.0125047
STRN3	5.09569	0.809797	8.81611e-06	GDPD5	1.64051	3.97664	0.999955	ABI3	2.20528	7.30167	0.350149	MICU2	13.2688	1.07408	9.06791e-39	TRIM71	12.2265	2.30901	5.62239e-33	BRICD5	0.926708	2.49953	0.936253	ELMO2	11.9027	1.36523	2.73305e-31	UQCR10	0.482564	0.660134	0.999706	HLF	2.04145	2.45319	0.300485	PCNXL2	3.47553	0.561087	0.0125176
DGUOK	5.09436	1.29125	8.86884e-06	KLF6	1.63842	1.06705	0.999955	HERC3	2.1983	1.03982	0.355543	HACE1	13.2684	1.01752	9.10934e-39	ANAPC16	12.2192	0.970948	6.14922e-33	ERGIC3	0.925418	0.740643	0.937577	NEK7	11.9	0.75654	2.819e-31	AC074212.6	0.481089	1.49666	0.999706	NEDD9	2.03909	2.65471	0.30156	ANO6	3.47488	0.674144	0.0125357
KLF9	5.09103	3.9804	9.01717e-06	KIAA0040	1.63677	4.21314	0.999955	ARHGEF1	2.19659	1.30312	0.356914	PCDH7	13.2649	1.40292	9.53238e-39	CEP120	12.2166	1.38384	6.34174e-33	TBC1D10B	0.925386	0.992601	0.937577	CARHSP1	11.8919	0.87477	3.10405e-31	HPCA	0.480845	1.3756	0.999706	CYP1B1-AS1	2.02673	2.15465	0.307944	XPO7	3.47385	0.457901	0.0125598
HDLBP	5.08934	0.975897	9.08872e-06	HERC2	1.63489	0.408371	0.999955	TGFB1	2.19374	2.69272	0.359334	HIBCH	13.2547	0.984365	1.09087e-38	RP11-83A24.2	12.2156	1.02757	6.41532e-33	SH3GLB2	0.922963	0.815138	0.940313	AC026188.1	11.8777	1.38414	3.67478e-31	RP11-78F17.1	0.478523	0.555889	0.999706	STAT6	2.02524	3.05386	0.308695	ABI2	3.47371	0.512569	0.0125598
ADCY9	5.08909	1.23138	9.09161e-06	PLK2	1.6328	2.49359	0.999955	SLC11A1	2.1933	6.83269	0.35955	AGO2	13.2493	1.27131	1.17151e-38	PTBP3	12.2085	1.08176	6.98765e-33	RANBP10	0.922729	0.661691	0.940529	RCC1	11.8694	0.978741	4.05464e-31	STARD13	0.47709	0.000950417	0.999706	MEGF10	2.02232	4.13523	0.310235	DMRTA1	3.47357	0.441643	0.0125598
BCAR3	5.08757	1.38274	9.1555e-06	HDAC5	1.63117	1.67652	0.999955	SMYD4	2.19222	1.65224	0.359993	SCAI	13.2483	1.08049	1.18603e-38	VAMP7	12.2001	1.3978	7.74657e-33	APC2	0.922663	0.560568	0.940529	LRP6	11.8636	0.813867	4.34258e-31	NDUFAF6	0.473454	0.34684	0.999706	RP11-103J8.1	2.02019	4.70628	0.311728	MRPS6	3.47281	0.46855	0.0125833
MEGF9	5.0867	0.959227	9.18842e-06	PRRC2C	1.6299	0.496042	0.999955	C1orf63	2.18475	0.395261	0.365971	ZC3H7A	13.2475	1.40787	1.19714e-38	PEX5L	12.1966	1.8916	8.07781e-33	ALYREF	0.919736	1.62761	0.943469	DHRS7B	11.8599	1.5695	4.5337e-31	STUB1	0.47325	0.592353	0.999706	MEF2C	2.01203	1.23232	0.31677	PTPN12	3.47243	0.457568	0.0125888
RP11-1114A5.4	5.08223	1.28285	9.39059e-06	FRMD4B	1.62973	0.585845	0.999955	ORMDL1	2.18181	0.944692	0.36796	TMEM161B-AS1	13.2432	1.26963	1.26529e-38	GSK3B	12.1941	0.756381	8.31464e-33	ZNF787	0.917425	1.10697	0.945423	SMARCB1	11.8592	0.77004	4.56638e-31	TRIB1	0.473042	1.51249	0.999706	ID3	2.00748	4.48911	0.319853	CAPS2	3.47155	0.691261	0.012618
PJA2	5.08136	0.915882	9.41668e-06	ZFP36L1	1.62772	1.3134	0.999955	TMEM66	2.18097	0.99644	0.368564	B2M	13.2427	1.28634	1.27274e-38	RP11-541F9.2	12.1927	3.05335	8.45639e-33	GRIN2D	0.916726	1.48894	0.946132	ZNF790	11.8545	1.29422	4.82986e-31	COL24A1	0.472429	0.819305	0.999706	RP11-118B18.1	2.00289	3.38885	0.322511	C7orf49	3.46949	0.725958	0.0127027
STK3	5.08128	0.843059	9.41668e-06	AHNAK	1.62771	1.91613	0.999955	HMOX1	2.18036	4.6189	0.368947	ATP13A3	13.2405	1.05214	1.30971e-38	TRERF1	12.1924	0.813173	8.47506e-33	NDUFA13	0.914939	2.18891	0.948201	LRFN5	11.8496	1.25101	5.10855e-31	RP11-274B21.10	0.470196	1.24766	0.999706	KCNAB1	1.99953	1.94026	0.324477	WDR59	3.46908	0.543775	0.0127098
DMXL1	5.08105	0.920098	9.4184e-06	TCN2	1.62596	1.94761	0.999955	PDE4DIP	2.17894	0.622212	0.369715	LPAR1	13.2369	2.42966	1.37306e-38	FAM20C	12.1907	1.6583	8.64263e-33	IFFO2	0.914558	2.72283	0.948543	CDKAL1	11.8402	0.610816	5.71185e-31	RP11-41O4.1	0.469939	1.22643	0.999706	SP110	1.99749	1.30665	0.325679	MORC3	3.46878	0.52627	0.0127119
SAP30BP	5.07932	1.67798	9.48353e-06	RIMKLB	1.62513	0.95567	0.999955	TLR2	2.17773	6.39337	0.370479	PAXIP1	13.2315	1.51739	1.47383e-38	AES	12.1847	1.07966	9.29517e-33	GSG1L	0.913321	1.21871	0.949343	DLGAP4	11.8387	0.778704	5.80989e-31	BUD13	0.469594	0.882011	0.999706	FGFR1OP2	1.99606	1.07225	0.32669	PI4KB	3.46505	0.912185	0.0128642
CCDC92	5.07927	1.14034	9.48353e-06	ANXA1	1.62323	3.57859	0.999955	VASH1	2.17489	1.2182	0.372963	MASTL	13.229	2.57759	1.52185e-38	RP11-368L12.1	12.1811	2.15788	9.70294e-33	OSBPL7	0.912114	0.882874	0.950591	SPNS2	11.8236	1.19746	6.94324e-31	RP11-488L18.8	0.468077	1.15645	0.999706	CFLAR	1.98375	0.706792	0.335005	MGLL	3.46476	0.518749	0.0128642
ZNF621	5.07917	1.30236	9.48353e-06	C17orf67	1.62322	2.22118	0.999955	AP2B1	2.1701	0.886415	0.376749	RHBDD1	13.2271	1.08009	1.55834e-38	NCK2	12.1776	0.893852	1.01211e-32	CRAT	0.909024	1.2837	0.953794	MOB1B	11.7965	0.912839	9.58167e-31	DHRS12	0.46535	0.758007	0.999706	ORMDL1	1.98275	0.938363	0.335419	AC144449.1	3.46471	0.482603	0.0128642
ZCCHC6	5.07371	1.32848	9.74996e-06	SESN3	1.62233	1.45229	0.999955	SCIMP	2.16826	5.78518	0.378123	H2AFY2	13.224	1.44509	1.62235e-38	BCHE	12.1771	0.770833	1.0172e-32	CASP3	0.908457	0.793185	0.95438	CRYBG3	11.7955	0.565303	9.68102e-31	SLC45A2	0.463179	0.896251	0.999706	IFFO1	1.98261	2.00773	0.335433	MTHFD1	3.46453	0.610727	0.0128642
DENND5B	5.07342	0.884155	9.75546e-06	SERPINH1	1.62167	2.90344	0.999955	ATAD2B	2.1671	0.542862	0.378848	TBC1D22A	13.2178	0.969297	1.76125e-38	ASCC3	12.1761	0.75575	1.02894e-32	RP11-21B21.4	0.907922	0.948987	0.954821	VPS8	11.7878	0.588292	1.05954e-30	COMMD6	0.454687	0.668896	0.999706	TRIP11	1.98178	0.800928	0.335833	LSS	3.46334	0.45644	0.0129087
RALGAPB	5.0677	1.06737	1.0043e-05	TRAM2	1.62008	2.1383	0.999955	IGSF21	2.1654	1.72222	0.379914	ZNF789	13.2123	1.32814	1.89244e-38	TRIM24	12.1686	0.700609	1.12722e-32	AMOTL1	0.894472	0.505278	0.969118	ZRANB3	11.7776	0.585389	1.19525e-30	RP11-659O3.1	0.454197	1.30994	0.999706	LIMS3-1	1.98177	5.59069	0.335833	CD44	3.46249	3.97279	0.0129372
PDE5A	5.06541	0.965259	1.01545e-05	TSPAN15	1.61976	3.15586	0.999955	AGO4	2.16458	0.701805	0.380504	LRRC49	13.2109	1.04645	1.92604e-38	ITFG1	12.1533	0.813289	1.35761e-32	RP11-195F19.5	0.892791	1.20491	0.970861	BARHL1	11.7759	0.890321	1.21825e-30	APOA1-AS	0.452758	2.44575	0.999706	ZFP36L1	1.98175	1.07713	0.335833	MAPKBP1	3.46164	0.581149	0.0129657
SLC25A24	5.06314	1.06735	1.02658e-05	NOS1AP	1.61794	2.00326	0.999955	MAPK1	2.16043	0.622314	0.383354	PTGES3	13.2037	1.14779	2.1163e-38	ZNF280D	12.1531	0.676203	1.35938e-32	ARHGEF40	0.890039	0.716798	0.974003	FBXO42	11.7704	0.660841	1.29864e-30	RP11-720L8.1	0.452593	1.11098	0.999706	OLFML2A	1.98139	5.48274	0.33602	BMP2K	3.46129	0.678181	0.0129678
DDX46	5.06186	0.894993	1.03157e-05	ZSWIM5	1.61464	0.918298	0.999955	TEX2	2.15978	1.55684	0.383787	UBE4B	13.1968	1.00122	2.31855e-38	RPS6KA2	12.1388	0.845085	1.6182e-32	TRAF7	0.889875	0.979635	0.974132	C1orf52	11.7702	1.15317	1.30048e-30	FAM132A	0.451493	1.79824	0.999706	RHOQ	1.97997	1.74562	0.336962	SIGLECL1	3.46108	0.847943	0.0129678
WDR6	5.06184	1.12733	1.03157e-05	NEK7	1.61311	0.658665	0.999955	COLGALT1	2.15733	1.19214	0.385588	MGLL	13.195	1.06815	2.37019e-38	RP11-678G14.2	12.1369	1.44612	1.65441e-32	FAM153B	0.889711	2.71441	0.974261	INPP4A	11.761	0.767938	1.44962e-30	ANKRD65	0.450537	0.725621	0.999706	RUFY3	1.97844	0.309529	0.337886	PRPF38B	3.4605	0.389866	0.0129833
WDR78	5.06062	1.33749	1.03718e-05	GABRE	1.60956	4.0517	0.999955	DERA	2.15635	1.00202	0.386343	ORC3	13.1901	1.15306	2.52849e-38	FAF1	12.1305	0.82434	1.78802e-32	RIN1	0.885396	2.88503	0.978454	SEC63	11.7566	0.674919	1.52562e-30	AC009501.4	0.448886	2.32323	0.999706	PALD1	1.97773	1.09959	0.338266	MLLT11	3.45919	0.558139	0.013034
BRE	5.05963	0.909769	1.04154e-05	CPT1A	1.60954	1.89953	0.999955	C3	2.15466	5.71696	0.387597	SMARCB1	13.1872	1.0663	2.62569e-38	KLHL23	12.1297	0.731691	1.80408e-32	SRRM2	0.882722	0.399818	0.981119	LONP2	11.7465	0.705243	1.71827e-30	MYADM	0.448148	0.928185	0.999706	FAM118B	1.97453	2.20111	0.340151	COMMD1	3.45857	0.467212	0.0130515
ANKRD6	5.05835	1.08153	1.0475e-05	PCDH1	1.60738	3.87839	0.999955	FAM20C	2.14905	1.12307	0.391742	HNRNPF	13.1858	1.56382	2.67237e-38	ATG7	12.1243	0.723687	1.92472e-32	VSTM2B	0.881005	3.66759	0.983023	SETX	11.7254	0.775939	2.20259e-30	C11orf54	0.447738	0.676219	0.999706	POLD4	1.97146	3.65985	0.342418	ZNF445	3.45799	0.67255	0.013067
XPR1	5.05802	0.891481	1.0482e-05	PABPN1	1.60546	1.00473	0.999955	ZBTB16	2.14472	1.85178	0.395038	TET1	13.1855	1.00632	2.67752e-38	STX1A	12.1238	1.75519	1.9351e-32	CDH22	0.879694	0.223789	0.984559	PIK3R3	11.7214	0.640428	2.30728e-30	CTD-3110H11.1	0.446437	1.55471	0.999706	CNN3	1.96841	0.657123	0.344384	CMC1	3.45694	0.504342	0.0131056
COG5	5.05785	0.817919	1.0482e-05	EDF1	1.60491	1.07497	0.999955	WAS	2.1416	5.18917	0.396958	PRKAR2A	13.1778	1.32511	2.96429e-38	PRRC2C	12.1148	0.68002	2.15521e-32	YPEL4	0.878096	2.48023	0.986097	CFDP1	11.7154	0.822344	2.4728e-30	CTD-2006H14.2	0.445816	1.31094	0.999706	ATXN2	1.96763	0.398784	0.344739	ZNF461	3.45644	0.752209	0.0131083
LINC00473	5.05638	5.99912	1.05524e-05	ITPRIP	1.60356	2.93648	0.999955	MX2	2.14018	4.99556	0.397974	ZFR	13.1728	1.00297	3.16474e-38	FHL1	12.113	1.32543	2.2035e-32	FAM107B	0.877124	0.521293	0.986766	TFCP2	11.7139	0.606517	2.51518e-30	RP11-4O3.1	0.445275	3.97955	0.999706	KTN1	1.96467	0.649317	0.346843	HRASLS	3.45629	0.833759	0.0131083
TCF20	5.05458	0.98707	1.06423e-05	SLC20A2	1.60333	0.611928	0.999955	LMF1	2.13948	1.92944	0.398477	ZNF586	13.1701	1.00001	3.27467e-38	ZDHHC21	12.1034	0.693759	2.47414e-32	C16orf11	0.877033	5.78436	0.986766	SH3BP4	11.7111	1.0455	2.59436e-30	CRYBB2	0.444219	1.0329	0.999706	KDM5D	1.96183	1.28926	0.348574	SOX11	3.45611	0.369804	0.0131083
RNPC3	5.05149	0.868023	1.08049e-05	RASSF2	1.60275	1.87807	0.999955	PIK3R6	2.13836	5.0155	0.399396	KIAA1456	13.1645	1.23249	3.52339e-38	SCN9A	12.0917	3.1068	2.84748e-32	SRF	0.873376	1.03669	0.990869	CD99L2	11.7099	0.832397	2.6308e-30	RP11-110A12.2	0.44387	1.19346	0.999706	TMEM135	1.96067	0.606228	0.349328	SLC38A10	3.4556	0.592151	0.0131204
PBX1	5.0499	1.01048	1.08846e-05	GPR124	1.59851	3.82595	0.999955	FOXN2	2.13352	0.656833	0.403252	SLC25A25	13.1632	2.04314	3.58323e-38	ACTN4	12.0872	0.772012	3.0073e-32	TM7SF2	0.8726	0.995398	0.991701	EVI5	11.6979	0.725937	3.02622e-30	RP11-460B17.3	0.442959	1.37772	0.999706	RGCC	1.96039	3.75528	0.349456	PREP	3.45479	0.336105	0.0131475
CHRFAM7A	5.04313	2.38469	1.12659e-05	FOSL2	1.59839	2.45855	0.999955	PAK2	2.13236	0.466862	0.404026	TMCC3	13.1619	1.16718	3.64078e-38	PTBP2	12.0814	0.772103	3.2243e-32	HOMER1	0.871666	0.834667	0.992917	FANCL	11.6953	0.711068	3.11688e-30	RP11-805F19.1	0.440182	3.02649	0.999706	TECPR2	1.95998	1.13353	0.349692	GPI	3.45348	0.891753	0.0131989
NES	5.04092	4.35942	1.13857e-05	H3F3B	1.59682	0.693911	0.999955	LPAR5	2.12387	5.12061	0.412049	ELOVL5	13.1329	1.3125	5.33229e-38	DTNA	12.0754	0.679737	3.46578e-32	MICAL1	0.869806	0.377888	0.994931	WDR4	11.6836	1.46917	3.5736e-30	ACOT12	0.439377	1.09808	0.999706	CPD	1.95802	1.44011	0.351197	VPS39	3.45265	0.849442	0.0132269
SERINC5	5.03975	1.55293	1.14331e-05	HEATR3	1.59178	2.07032	0.999955	XPO6	2.11967	0.744568	0.415758	POLA1	13.1313	1.04693	5.44258e-38	CELF3	12.0612	2.06169	4.11308e-32	PANX1	0.867432	0.934311	0.99726	RAB3GAP1	11.6832	0.625675	3.59027e-30	MAOB	0.439248	0.849518	0.999706	VRK2	1.95478	1.30367	0.353471	PRMT3	3.45226	0.303561	0.0132336
SF1	5.03858	0.776187	1.14812e-05	MAP3K1	1.59062	1.32741	0.999955	SLC45A4	2.11903	1.74197	0.416192	DDX46	13.1303	1.02469	5.50483e-38	SREBF2	12.0602	0.728501	4.15998e-32	GATSL2	0.867051	1.17014	0.997407	ZNF782	11.6629	1.00111	4.54608e-30	SPDYE1	0.437259	1.63214	0.999706	NFKB1	1.94504	0.816099	0.359504	ZC3H3	3.45007	1.07691	0.0133286
HMGN4	5.03857	2.01678	1.14812e-05	BCR	1.58954	0.819649	0.999955	AKR1A1	2.11566	0.737934	0.419232	RP5-991G20.1	13.1295	1.88567	5.56331e-38	CRLF1	12.059	1.01241	4.21509e-32	LURAP1L	0.86517	0.991726	0.999233	SLC6A15	11.6501	1.07951	5.27804e-30	TTTY10	0.436868	0.767621	0.999706	CRIM1	1.94501	0.833652	0.359504	EXTL2	3.4496	0.695094	0.0133394
CHPT1	5.03692	1.49547	1.15695e-05	ANAPC10	1.58571	0.624802	0.999955	PTPN6	2.11552	4.95206	0.419232	FBN2	13.1237	0.987265	5.9969e-38	RP11-597D13.9	12.0473	0.725767	4.85383e-32	ANKRD65	0.864478	1.19233	0.999803	C11orf30	11.6437	0.790677	5.67846e-30	AC020952.1	0.436402	2.92402	0.999706	CCND3	1.94372	0.824922	0.360383	ST8SIA5	3.44846	1.22434	0.0133832
PWP2	5.03667	2.42958	1.15734e-05	PPA2	1.58559	0.678753	0.999955	TM9SF3	2.11364	0.857919	0.420775	NELL2	13.1195	0.945546	6.33231e-38	PKM	12.0237	0.82822	6.45455e-32	MAPT	0.863639	0.415427	0.999815	CHN2	11.6402	1.10592	5.9109e-30	DRD3	0.43616	2.50437	0.999706	RCN3	1.94356	2.14257	0.360421	ACAD10	3.44734	0.678044	0.0134259
WNT5A	5.0332	3.69116	1.17735e-05	DGKZ	1.58233	1.98414	0.999955	TLR4	2.10985	4.20057	0.424125	TMSB15B	13.1185	1.15346	6.41016e-38	ARHGAP12	12.0177	0.749089	6.93489e-32	WNK2	0.861412	0.630147	0.999815	DKK2	11.6386	1.69394	6.02335e-30	NFKB2	0.434786	1.10054	0.999706	RP11-54A9.1	1.94246	7.0983	0.3611	SETDB1	3.44688	0.410195	0.013436
SNX24	5.03206	1.2043	1.18323e-05	CASK	1.58223	0.5515	0.999955	PTPN22	2.10751	4.12039	0.426064	UGGT1	13.1155	1.41002	6.66267e-38	CBR4	12.0043	0.767552	8.14282e-32	EHBP1L1	0.860048	0.840065	0.999815	CCNG2	11.6382	0.758117	6.04575e-30	AANAT	0.434736	1.9145	0.999706	ARHGAP44	1.94239	1.66802	0.3611	LIPA	3.44547	0.692638	0.013481
TUSC3	5.03127	0.864529	1.18697e-05	PHLPP1	1.58106	0.868638	0.999955	SNX10	2.10741	2.02251	0.426064	SRRM2	13.1145	0.92391	6.74559e-38	IRAK1BP1	11.9874	0.715404	9.9825e-32	RNPEPL1	0.858671	1.39001	0.999815	PCNXL4	11.6372	0.677914	6.10905e-30	GYPB	0.43052	1.674	0.999706	RNF207	1.9415	2.1646	0.361548	BTN2A1	3.44379	0.768646	0.0135403
SPATS2L	5.02881	1.10904	1.20109e-05	STOX2	1.57955	0.732995	0.999955	CDCP1	2.10556	6.4013	0.427809	KHSRP	13.108	1.4184	7.33855e-38	JAZF1	11.9873	1.02845	9.98415e-32	MYO5C	0.855021	1.17676	0.999815	UVRAG	11.6344	0.674017	6.30405e-30	C1orf185	0.430237	1.48014	0.999706	PON2	1.94126	0.856382	0.361548	EHMT2	3.44377	0.479124	0.0135403
ARID1A	5.02541	0.879937	1.22143e-05	RHOB	1.57926	0.856408	0.999955	DEF6	2.10425	2.37237	0.428779	TET3	13.1068	1.20215	7.4485e-38	PDE9A	11.9822	0.792059	1.06029e-31	CIC	0.854706	0.550476	0.999815	ADAMTS12	11.6286	1.0507	6.74618e-30	MRPS31	0.428148	0.647276	0.999706	CDK17	1.93557	0.530124	0.364552	AGO1	3.44214	0.524172	0.0136094
WWTR1	5.02273	0.88235	1.23734e-05	FAM115C	1.57637	3.69323	0.999955	TMOD3	2.1023	0.894178	0.43043	TMEM108	13.1051	0.857323	7.60996e-38	LCOR	11.9758	0.713985	1.14429e-31	TCEB2	0.852252	0.575857	0.999815	SNAPC3	11.6283	0.905828	6.76044e-30	TMEM126B	0.42778	0.906074	0.999706	OOEP	1.93555	0.480029	0.364552	ENDOV	3.44175	0.484075	0.0136109
MON2	5.02169	0.863853	1.24287e-05	FOLH1	1.57565	7.03528	0.999955	PARK2	2.09984	0.399452	0.432211	EIF2B3	13.105	1.10162	7.61277e-38	AC109135.1	11.9749	1.8429	1.15575e-31	AURKB	0.851993	0.748495	0.999815	USP33	11.6272	0.701617	6.84332e-30	RP11-473C19.1	0.42533	2.08983	0.999706	FGD5	1.93235	3.67372	0.366257	AKAP8L	3.4416	0.682616	0.0136109
SBF2	5.02029	0.856112	1.24962e-05	C2orf83	1.57282	7.29151	0.999955	CD300A	2.09387	6.31616	0.436919	TNRC6A	13.1007	0.99273	8.04687e-38	EPHB1	11.9732	1.11854	1.17874e-31	RP1-84O15.2	0.85179	0.894223	0.999815	SLC16A7	11.6131	0.963975	8.0658e-30	CTD-2252P21.1	0.423628	3.31422	0.999706	TPCN1	1.92997	0.476831	0.368183	RUNDC3B	3.44133	0.465888	0.0136119
RASAL2	5.02028	0.886549	1.24962e-05	TM4SF18	1.57264	7.17881	0.999955	PARP9	2.09253	1.73239	0.437934	VAPB	13.0971	1.29017	8.43253e-38	PHACTR1	11.9674	0.856996	1.26315e-31	HYOU1	0.851591	1.15395	0.999815	AL354822.1	11.613	0.566526	8.0658e-30	POLR2J3	0.422471	0.838016	0.999706	2005-09-01	1.92928	1.35097	0.368564	HECW1	3.43864	0.993175	0.0137275
PRKD3	5.02004	0.967449	1.24999e-05	SHE	1.57257	7.00453	0.999955	ITGAM	2.08837	4.37249	0.441788	RP1-43E13.2	13.0843	1.29729	9.96699e-38	ZDHHC17	11.9629	0.863568	1.33278e-31	TIMM23	0.851542	0.726893	0.999815	TNRC6B	11.6082	0.563553	8.52878e-30	LA16c-329F2.1	0.420877	5.175	0.999706	EFHD1	1.92403	2.80291	0.372244	NISCH	3.43853	0.623056	0.0137275
SLC38A10	5.01397	1.10262	1.28766e-05	CASP3	1.57182	1.82565	0.999955	UTY	2.0873	0.508834	0.442524	DYNC1LI2	13.0829	1.11185	1.01394e-37	SLC35F1	11.9483	0.937957	1.58687e-31	NGFR	0.85058	0.388926	0.999815	BCHE	11.6076	0.662692	8.5767e-30	HIST2H2AA3	0.420538	1.41038	0.999706	RAC1	1.92053	0.85096	0.374799	ZNF785	3.43725	0.60827	0.0137606
DGKB	5.01396	2.20915	1.28766e-05	SEPW1	1.57076	1.59765	0.999955	SLC15A2	2.08662	2.59315	0.442629	SNAPC3	13.0811	1.19774	1.03718e-37	SPTBN4	11.9467	1.22763	1.61533e-31	ATG2A	0.849965	1.00534	0.999815	ZMYM2	11.6059	0.534793	8.74493e-30	SOHLH2	0.420348	2.12211	0.999706	HSPB1	1.91776	2.07904	0.376733	IKBKAP	3.4371	0.473061	0.0137606
OTUD7B	5.01344	1.07573	1.28991e-05	KIAA1199	1.56993	2.14124	0.999955	AHNAK	2.0861	2.0448	0.442976	DISP1	13.0805	1.10742	1.04487e-37	KANSL1	11.9441	0.831533	1.66651e-31	KLHL25	0.849549	1.33474	0.999815	ARHGEF7	11.6024	0.547023	9.10133e-30	IER3IP1-1	0.420027	1.76194	0.999706	AP2B1	1.91571	0.693136	0.378207	EEA1	3.43706	0.508859	0.0137606
ANKFY1	5.01282	1.68533	1.29274e-05	INF2	1.56848	1.53299	0.999955	BCAS3	2.08542	0.30802	0.443295	CDK12	13.0786	1.15408	1.07075e-37	NPTXR	11.9092	1.7239	2.52908e-31	DCAKD	0.849116	0.55319	0.999815	DHX36	11.5867	0.588631	1.0919e-29	HIST1H2AK	0.41886	1.00592	0.999706	GPX8	1.91364	3.52258	0.379695	CAMSAP2	3.43687	0.507931	0.0137606
CTTNBP2	5.01265	1.07978	1.29274e-05	RP11-554D15.1	1.56735	2.35297	0.999955	ARID3A	2.08498	2.87149	0.443562	GFPT1	13.0764	1.50619	1.10111e-37	SPESP1	11.906	1.31971	2.62682e-31	L3MBTL2	0.847402	1.07916	0.999815	NSUN6	11.5757	1.01954	1.24021e-29	RP11-243A14.1	0.417806	0.980486	0.999706	SESN1	1.91321	0.877216	0.379886	ZFAND5	3.43616	0.83075	0.0137737
AEBP1	5.0052	1.64235	1.34248e-05	TRAPPC8	1.56553	0.960863	0.999955	KIAA0930	2.07868	1.74772	0.449593	CHD1	13.074	1.06761	1.13455e-37	MICU1	11.8995	0.766339	2.8385e-31	FBN3	0.8467	2.19323	0.999815	KLF7	11.5641	0.558786	1.41824e-29	HIST2H2AC	0.417293	0.888896	0.999706	SULF2	1.90967	1.39793	0.38244	TP53BP1	3.43611	0.541436	0.0137737
CCNT2	4.99929	0.897567	1.38293e-05	TAF1C	1.56376	1.23974	0.999955	TCF25	2.07621	0.401888	0.451235	USP54	13.0623	1.36532	1.32263e-37	RP11-758M4.1	11.8988	1.32096	2.85637e-31	PIDD	0.844833	0.785535	0.999815	GIGYF2	11.557	0.573064	1.53965e-29	LMO3	0.416121	0.536227	0.999706	HERC1	1.90867	0.352639	0.383112	RP11-1275H24.2	3.43453	1.48947	0.0138411
CCNG2	4.99609	1.1073	1.40472e-05	B3GNT2	1.55999	2.24122	0.999955	ATG4C	2.07466	0.702489	0.452512	SPSB4	13.059	1.15945	1.37928e-37	RNF144A	11.8956	0.899785	2.96697e-31	RP11-1157N2__B.2	0.844025	2.41691	0.999815	UBE2G2	11.5554	0.661899	1.56625e-29	LINC00588	0.416037	22.8022	0.999706	KIFC3	1.90411	2.4928	0.386398	RP1-111C20.4	3.43401	0.357168	0.013844
GATS	4.9928	0.898699	1.4275e-05	GIMAP7	1.55813	5.9764	0.999955	SPP1	2.0736	5.70488	0.453398	KCMF1	13.0571	1.55385	1.41373e-37	HSP90AA1	11.8906	0.735958	3.1476e-31	ZDHHC11	0.840504	0.675994	0.999815	CHST11	11.546	0.934997	1.74587e-29	AC010091.1	0.416037	22.8546	0.999706	MTMR2	1.90129	0.839417	0.38848	DAGLA	3.43382	0.644073	0.013844
SNCA	4.99176	1.54797	1.43386e-05	TNRC6B	1.55656	0.400982	0.999955	LIPA	2.07331	0.811543	0.453398	LSAMP	13.0447	1.18221	1.66225e-37	DDAH2	11.885	1.10693	3.36209e-31	AGAP6	0.840074	0.662585	0.999815	RP11-499P20.2	11.5318	1.10778	2.05737e-29	FBXO44	0.415806	0.738131	0.999706	TCIRG1	1.90117	4.25313	0.388483	GPC2	3.43372	0.751297	0.013844
KIFAP3	4.99068	1.08106	1.44052e-05	FXYD5	1.55628	5.68102	0.999955	PARVB	2.0726	1.51108	0.453932	MATR3	13.0339	0.940657	1.91296e-37	CYFIP2	11.8768	1.30908	3.70723e-31	C16orf52	0.839962	0.589887	0.999815	IP6K1	11.5279	1.13488	2.14983e-29	RP11-648K4.2	0.415017	1.1545	0.999706	MDFI	1.89774	1.87946	0.391012	KIF3A	3.43333	0.532983	0.0138513
SEC31A	4.9894	0.880299	1.44868e-05	NCKAP1	1.55545	0.649997	0.999955	SH3BP2	2.07177	1.24685	0.454632	KPNA2	13.0293	3.32793	2.02923e-37	ZNF589	11.8524	1.20254	4.9504e-31	CTNNBIP1	0.838907	0.696899	0.999815	NDUFV3	11.5267	0.827979	2.17672e-29	AP000892.4	0.414	4.51983	0.999706	PRRC1	1.89756	1.04929	0.391068	ZNF793	3.43242	0.551182	0.0138849
SLC26A11	4.989	1.93581	1.4495e-05	KCNN3	1.55529	3.62529	0.999955	PABPC1	2.0714	0.582487	0.454829	RALB	13.0223	1.53925	2.22046e-37	ZNF439	11.8524	1.04431	4.9504e-31	RIMS4	0.838753	2.0412	0.999815	ABCC1	11.5205	0.962786	2.33882e-29	CHRNA1	0.413372	1.87453	0.999706	EGFLAM	1.89719	3.23236	0.391294	HPS3	3.43134	0.781133	0.0139272
SLX4IP	4.98893	1.07251	1.4495e-05	ACSL5	1.5537	6.17363	0.999955	PLEKHA1	2.06839	1.03465	0.457739	P4HB	13.0203	1.32842	2.27794e-37	CSNK1D	11.8522	0.938397	4.95728e-31	SNED1	0.838498	0.50697	0.999815	ELF2	11.518	0.543434	2.40505e-29	BNC1	0.409596	1.7951	0.999706	CTD-2384B11.2	1.89598	5.38888	0.392159	THAP6	3.43092	0.41974	0.0139362
TEX14	4.98819	1.14572	1.45365e-05	PLCG1	1.55052	0.815786	0.999955	DDX6	2.06128	0.875747	0.465065	HEXA	13.0185	1.06395	2.33085e-37	RP3-399L15.3	11.8376	0.679041	5.88766e-31	TMEM8A	0.83812	1.23301	0.999815	HDX	11.5138	0.927074	2.52116e-29	PNMA3	0.40923	0.899255	0.999706	OPTN	1.89116	1.47093	0.395628	POC1B	3.42925	0.672367	0.014009
NEK9	4.98724	1.47367	1.45945e-05	GIMAP5	1.54925	5.58143	0.999955	TM9SF2	2.05792	0.766495	0.467549	LRRFIP2	13.0167	1.17554	2.38498e-37	MLLT4	11.8351	0.767864	6.0627e-31	LINC00106	0.837777	0.862344	0.999815	BBS4	11.5112	1.0472	2.59567e-29	ZNF442	0.409173	1.04002	0.999706	ABL1	1.88776	0.523675	0.398176	PPP2R3A	3.42853	0.358733	0.0140334
USP22	4.98325	0.913825	1.48841e-05	TUBB6	1.54923	1.78757	0.999955	TRANK1	2.05672	1.44296	0.468358	DOCK3	13.0163	1.31099	2.39458e-37	USP47	11.8221	0.754346	7.06607e-31	ATP6V0D1	0.837022	0.805885	0.999815	WDR60	11.4991	0.579773	2.98336e-29	AC091705.1	0.408772	2.2369	0.999706	EXOC6B	1.88599	0.259587	0.399246	FAM134B	3.42765	1.92514	0.0140658
DPY19L3	4.98024	0.854267	1.51032e-05	GPATCH2	1.54863	0.816815	0.999955	SNX24	2.0563	0.794156	0.468358	GLMN	13.0128	1.11793	2.50339e-37	SPAST	11.8065	0.91866	8.50805e-31	AIF1L	0.835882	1.38613	0.999815	NCAM2	11.4841	0.472673	3.54178e-29	CKS1B-1	0.408416	1.17365	0.999706	DSE	1.88454	0.755731	0.40024	NDUFS4	3.4267	0.379707	0.0141024
HIBCH	4.97941	0.805439	1.51542e-05	GTF2I	1.53559	0.376475	0.999955	PBRM1	2.05564	0.433178	0.468815	USP10	12.9926	1.16891	3.25817e-37	BBS4	11.7997	1.08068	9.20553e-31	PTPRR	0.835284	1.20185	0.999815	PHF6	11.4833	1.06942	3.57294e-29	DIO2-AS1	0.407963	2.81985	0.999706	RP5-965F6.2	1.88104	3.83201	0.402888	C11orf58	3.42581	0.579478	0.0141354
SMURF2	4.97866	0.836522	1.51983e-05	RRBP1	1.53498	1.48797	0.999955	PIKFYVE	2.05509	0.677633	0.469215	AGPAT5	12.9825	0.991091	3.7121e-37	PURG	11.7987	0.859259	9.30647e-31	BOK	0.831781	0.570828	0.999815	TLK1	11.4766	0.616107	3.85747e-29	ZEB2-AS1	0.407482	1.99782	0.999706	MLLT3	1.88059	0.408427	0.403192	PDPK1	3.42512	0.417117	0.0141584
RBBP6	4.97794	0.955057	1.52405e-05	ERICH1	1.53495	0.584984	0.999955	GOLGA4	2.05426	0.403934	0.469715	CCNA2	12.9814	3.34896	3.76219e-37	SLC6A1	11.7942	2.61065	9.80556e-31	RP4-583P15.14	0.831704	6.86814	0.999815	LSS	11.4764	0.706376	3.86471e-29	NHP2	0.40727	0.744286	0.999706	CTDSPL	1.86966	0.373498	0.411749	SEC22C	3.4236	0.884484	0.0142247
USP16	4.97683	1.16039	1.53133e-05	PTP4A3	1.53443	2.06295	0.999955	CNTRL	2.05227	0.62741	0.471325	CRTC1	12.9779	1.11559	3.93443e-37	BANP	11.7859	1.07561	1.08152e-30	PPP1R9B	0.826187	1.44568	0.999815	USP15	11.4735	0.697608	3.99133e-29	FAM86B1	0.406992	1.47105	0.999706	2004-09-01	1.86228	2.63598	0.417628	ANKRD16	3.42118	0.842407	0.0143339
ARHGAP39	4.97096	1.29309	1.57694e-05	GGNBP2	1.53441	1.30329	0.999955	THEMIS	2.05086	4.29559	0.472265	HDAC2	12.975	0.980606	4.07924e-37	KSR2	11.7818	1.38609	1.13357e-30	UBALD2	0.823873	1.01476	0.999815	ZFYVE9	11.4707	0.713578	4.117e-29	ZNF488	0.40532	1.43926	0.999706	NAPG	1.86018	0.98966	0.419299	NMNAT2	3.42089	0.655835	0.0143339
FAM208A	4.97027	1.03588	1.58109e-05	DENND3	1.53435	2.47206	0.999955	ILK	2.05006	1.71517	0.47296	CAPRIN1	12.975	0.979706	4.07924e-37	FAM85B	11.7786	1.13334	1.17617e-30	TSC22D1	0.822852	0.531132	0.999815	CLIP3	11.4685	1.15477	4.2203e-29	CYP2C19	0.404795	1.7488	0.999706	UBC	1.85841	0.80825	0.420521	GMCL1	3.42077	0.44701	0.0143339
IRF2	4.96942	1.54541	1.58657e-05	SERPINE1	1.53419	4.98225	0.999955	DAGLB	2.04965	1.82007	0.473208	AP3B2	12.9709	1.33523	4.30101e-37	RAB11FIP3	11.7777	0.852422	1.18753e-30	SCRIB	0.821803	0.710074	0.999815	CACNB4	11.4684	1.13413	4.2203e-29	GAMT	0.40404	0.977376	0.999706	TMEM63A	1.85805	2.00997	0.42075	PGBD5	3.41861	0.459017	0.0144351
MACF1	4.96828	0.957495	1.59444e-05	BPTF	1.52801	0.465891	0.999955	SNX18	2.04775	3.01929	0.474944	PKN2	12.9684	1.04395	4.43875e-37	FANCL	11.7742	0.77878	1.23811e-30	PSMB8	0.820425	2.33338	0.999815	GABRB3	11.4655	0.536698	4.36128e-29	CCDC147	0.40363	1.14043	0.999706	RCAN2	1.8563	1.65471	0.422185	PRKAR1B	3.41798	0.558357	0.0144551
MAGI1	4.96689	0.958732	1.60435e-05	KLF2	1.52784	5.11096	0.999955	TBRG1	2.04673	1.63812	0.475899	CLIC4	12.9636	1.15037	4.7222e-37	DENND5A	11.7721	0.843506	1.26799e-30	RP11-673C5.2	0.819317	0.798088	0.999815	CACNA1D	11.4632	1.04513	4.47606e-29	CTA-293F17.1	0.403238	1.94162	0.999706	SRRM2	1.85388	0.428512	0.423804	SKI	3.41733	0.457039	0.0144769
PAPD4	4.9633	0.824838	1.63281e-05	IQGAP2	1.52543	1.92439	0.999955	TRIM25	2.04387	2.40074	0.478071	TPM4	12.9611	1.10806	4.87529e-37	CEP112	11.7571	0.684231	1.5134e-30	KCND3	0.819251	0.181049	0.999815	CTDSPL2	11.4519	0.629194	5.09258e-29	RP11-23N2.4	0.402215	3.99766	0.999706	STAT1	1.85148	1.27436	0.425761	ARNT	3.41561	0.567801	0.0145468
PIP4K2B	4.96098	1.31551	1.65088e-05	PDXK	1.52428	1.90722	0.999955	PIK3C2A	2.04183	0.522484	0.479979	ABCD3	12.9579	1.29592	5.07444e-37	TAF1	11.7506	0.759398	1.63189e-30	SARS2	0.817387	3.58768	0.999815	RBM41	11.4479	0.798054	5.33116e-29	RP11-108L7.15	0.401878	1.50911	0.999706	VAPA	1.84996	0.657696	0.426677	MIDN	3.41552	0.544804	0.0145468
ARHGAP31	4.95714	1.47334	1.68224e-05	ZNF217	1.5238	1.6095	0.999955	MIR181A1HG	2.03661	0.682845	0.48493	SLC25A29	12.9557	1.30835	5.22045e-37	UVRAG	11.7378	0.755543	1.89796e-30	CDCA5	0.816272	1.18712	0.999815	ZNF507	11.4464	1.0193	5.41928e-29	RP11-164N3.2	0.400797	1.62971	0.999706	ZFHX4	1.84643	5.99721	0.429576	KLC1	3.41327	0.711348	0.0146397
NRF1	4.95582	0.933583	1.69213e-05	C15orf26	1.52366	1.77449	0.999955	RP5-1043L13.1	2.03534	3.43241	0.48596	CCDC171	12.9542	0.971582	5.31341e-37	FNBP1	11.7331	0.7689	2.00458e-30	IPO13	0.813765	1.26488	0.999815	RP11-1114A5.4	11.4453	1.16781	5.48463e-29	CXXC1	0.400137	0.669662	0.999706	FGFR1	1.84481	0.7055	0.430797	ASXL1	3.41307	0.606137	0.0146397
NRIP1	4.9525	0.864621	1.71963e-05	CDKL1	1.52364	1.84633	0.999955	PARP4	2.03279	0.622777	0.488266	ZDHHC20	12.9508	1.18969	5.55311e-37	RP11-486O13.4	11.7245	1.19656	2.21558e-30	PHGDH	0.813408	0.586064	0.999815	GALK2	11.4357	0.801137	6.11945e-29	TMEM168	0.399833	0.551293	0.999706	ZZEF1	1.84373	0.709085	0.43138	MRPL19	3.41297	0.669005	0.0146397
SPEG	4.95032	2.2961	1.73734e-05	NHSL2	1.52357	1.92079	0.999955	RNF145	2.03091	0.535023	0.490251	FBXO34	12.9507	1.38014	5.55311e-37	RP11-284M14.1	11.7243	0.742157	2.21775e-30	AGAP7	0.80965	1.6109	0.999815	UBE2Z	11.4281	1.19914	6.67439e-29	CRHR2	0.399336	1.7035	0.999706	UBA52	1.83475	0.545107	0.439071	SLC37A1	3.41257	1.22611	0.0146397
SH3GLB1	4.94513	0.892624	1.78266e-05	ARGLU1	1.52284	0.550199	0.999955	FOLR2	2.03014	8.54699	0.490932	ELF2	12.9502	0.961224	5.5815e-37	GNAO1	11.7236	1.25178	2.23542e-30	PGAM2	0.807024	1.40906	0.999815	DOCK11	11.4275	1.01014	6.71324e-29	MYO16-AS1	0.396208	2.62757	0.999706	PODXL	1.83369	1.43249	0.439758	C12orf55	3.41254	1.46231	0.0146397
ME1	4.94035	2.27348	1.82524e-05	FAM65A	1.52103	2.37637	0.999955	MAN2A1	2.02983	0.475491	0.491071	FBXO5	12.9431	2.85426	6.11608e-37	ARHGEF2	11.7143	0.924241	2.49106e-30	IQGAP3	0.806136	0.960843	0.999815	TRIM24	11.4221	0.569447	7.13385e-29	TPT1	0.395116	0.576276	0.999706	ALDH18A1	1.83166	1.31731	0.440952	UBE2K	3.41083	0.533516	0.0147068
NCOA2	4.93725	0.843167	1.85268e-05	MARK3	1.52019	0.635704	0.999955	ADD3	2.02927	0.90875	0.491276	C19orf55	12.941	1.93121	6.28505e-37	ZNF326	11.7118	0.795185	2.56326e-30	DPP7	0.80429	0.30621	0.999815	MVB12B	11.4153	0.686983	7.71215e-29	LINC01142	0.393582	1.75479	0.999706	RASSF8	1.83141	0.896801	0.440952	EIF5B	3.41076	0.344672	0.0147068
TIAM2	4.93668	0.849846	1.85642e-05	FNDC3A	1.51893	0.562482	0.999955	PER1	2.02543	2.92002	0.494906	ACACA	12.9407	0.943018	6.29997e-37	PCNX	11.7051	0.739239	2.77343e-30	GPS1	0.803993	0.844986	0.999815	HIVEP2	11.4075	0.651459	8.43153e-29	OVCH1	0.391894	1.39202	0.999706	RP11-1000B6.3	1.83047	0.635305	0.441527	SIK1	3.41039	0.829823	0.0147068
ELOVL2	4.93612	1.49754	1.85999e-05	PIP5K1C	1.51892	1.4285	0.999955	DCAF5	2.02469	0.658227	0.495371	HNRNPUL1	12.9403	1.17305	6.32496e-37	AP3S1	11.6978	1.0011	3.01828e-30	RP11-247A12.7	0.803608	3.03107	0.999815	SOX13	11.3804	1.42124	1.14957e-28	RP11-318A15.7	0.391243	1.84506	0.999706	CST3	1.82918	1.14716	0.442335	NFE2L2	3.41031	0.450109	0.0147068
LRBA	4.93277	0.906494	1.89046e-05	TPM1	1.51784	0.924114	0.999955	RCN3	2.02465	2.34196	0.495371	MAP2K1	12.9353	1.30522	6.74772e-37	XPO7	11.6928	0.846583	3.20068e-30	GGA3	0.803437	0.695225	0.999815	KMT2E	11.3738	0.557536	1.23859e-28	CTD-2020K17.3	0.390606	1.2114	0.999706	ACOT9	1.829	2.07076	0.442392	MTHFD2L	3.40958	0.492985	0.014733
IPO9	4.93138	0.909412	1.90214e-05	SEL1L3	1.51359	2.66697	0.999955	GGA3	2.02298	1.48527	0.497128	SFXN1	12.9311	1.10947	7.12232e-37	UBR5	11.6836	0.656154	3.56263e-30	CHEK1	0.801563	0.605914	0.999815	CAPZB	11.3726	0.578408	1.25509e-28	CBWD3	0.388863	0.84756	0.999706	DAPK1	1.82467	0.697503	0.445737	CRTAP	3.40902	0.84138	0.0147455
STXBP3	4.92992	1.3502	1.91469e-05	VPS13A	1.51322	0.641293	0.999955	UBC	2.0215	0.898913	0.498669	PRDM2	12.9264	0.979173	7.56202e-37	UNC5B	11.6822	1.7004	3.61879e-30	RP11-379B18.6	0.800902	1.39334	0.999815	RP11-159D12.5	11.3709	0.935886	1.27873e-28	MYH14	0.385179	1.26448	0.999706	RP11-281A20.2	1.82176	5.21431	0.448391	CTD-2007H13.3	3.40886	0.548907	0.0147455
ABAT	4.92933	1.82933	1.91864e-05	GATAD2A	1.51225	0.745919	0.999955	ZFYVE16	2.01974	0.57621	0.500354	CTD-2368P22.1	12.9194	0.964704	8.27102e-37	CBLB	11.6782	0.65741	3.78995e-30	COPE	0.796903	0.909128	0.999815	GNAQ	11.3706	0.563664	1.28096e-28	RP11-35J10.5	0.384935	1.35412	0.999706	JAK2	1.81017	0.674333	0.456806	PCMT1	3.40792	0.456217	0.0147697
DNAJC1	4.92723	1.03128	1.93761e-05	NEIL1	1.50846	4.2413	0.999955	ATP6V0B	2.01489	1.09666	0.504968	LRFN5	12.9149	1.49264	8.76251e-37	FBLN1	11.6676	1.08936	4.28818e-30	ACADVL	0.796022	0.607163	0.999815	PDCD6IP	11.3647	0.74712	1.36959e-28	RP11-653J6.1	0.384521	1.08895	0.999706	SMAD3	1.80796	1.01745	0.458208	ANKRD23	3.40792	0.45605	0.0147697
ACO2	4.92532	1.29486	1.95478e-05	MTHFD1L	1.50315	0.937561	0.999955	ZFAND3	2.00963	0.170901	0.510581	NMU	12.9104	2.43116	9.27982e-37	HKR1	11.6604	0.751958	4.65536e-30	KLC2	0.795941	1.17785	0.999815	HECTD4	11.3592	0.581225	1.45819e-28	CAMKV	0.38385	1.07276	0.999706	COL13A1	1.8076	1.68451	0.458454	GSPT1	3.40766	0.584165	0.0147704
TECPR2	4.92167	1.92925	1.98837e-05	RAC1	1.50236	0.735249	0.999955	DUSP1	2.0059	2.65773	0.514463	RGS12	12.9089	0.961687	9.45018e-37	KIAA0355	11.6567	0.99747	4.86057e-30	AP002954.4	0.795924	1.78314	0.999815	SMARCAD1	11.3478	0.547625	1.65984e-28	SCML1	0.381982	0.709156	0.999706	KANSL1L	1.80538	0.502656	0.459985	FAM168B	3.4072	0.493213	0.0147819
SLC30A7	4.92163	1.0294	1.98837e-05	SCML1	1.50188	2.03043	0.999955	STAMBPL1	2.00402	1.30856	0.515517	TTLL5	12.9024	1.09971	1.02724e-36	ULK4	11.6553	0.88199	4.93571e-30	LMO3	0.795004	0.588763	0.999815	ECHDC1	11.3449	0.802257	1.71271e-28	TPPP	0.380978	1.55106	0.999706	SLC7A11	1.80342	1.88329	0.461261	ARHGAP39	3.40668	0.455388	0.0147826
FUS	4.9201	0.905103	2.00211e-05	BTBD1	1.49967	1.28686	0.999955	STX12	2.00388	0.733156	0.515517	UQCC2	12.8986	1.51283	1.07814e-36	FARP1	11.65	0.745581	5.24945e-30	SNCB	0.793794	2.31093	0.999815	ZNF566	11.3424	1.03774	1.7611e-28	AF121898.3	0.379996	1.13638	0.999706	STX18	1.80272	0.725482	0.461729	ZNF429	3.40649	0.566356	0.0147826
GBE1	4.917	1.51938	2.0322e-05	SP110	1.49838	1.74014	0.999955	STX4	2.00006	2.16005	0.519071	NUP153	12.8956	1.02617	1.12132e-36	HERC3	11.6492	1.52646	5.29421e-30	MDFI	0.793218	0.857927	0.999815	MICU2	11.3381	0.736039	1.84899e-28	GTPBP6	0.378773	0.672004	0.999706	MICU3	1.8024	0.653739	0.461939	C15orf41	3.40645	0.432667	0.0147826
ST13	4.91647	1.06946	2.03583e-05	RANBP17	1.49802	0.550341	0.999955	LASP1	1.99821	1.09289	0.520424	MCM9	12.8932	1.54818	1.15544e-36	RGMB	11.6484	0.696781	5.33882e-30	ZNF579	0.791749	1.2759	0.999815	ONECUT2	11.322	0.748612	2.22127e-28	hsa-mir-8072	0.378574	0.844552	0.999706	ITPKB	1.79625	1.60489	0.466754	N4BP1	3.4046	0.449829	0.0148701
SAMD12	4.91628	1.56542	2.03592e-05	UBC	1.49766	1.26098	0.999955	ANKFY1	1.99634	1.09277	0.521766	UBAP2	12.883	0.994689	1.31637e-36	VPS54	11.6483	0.900482	5.33928e-30	SMOX	0.791679	1.43092	0.999815	MIR181A2HG	11.3164	0.788233	2.36547e-28	AGAP10	0.377666	1.39322	0.999706	OSBPL8	1.79548	0.502102	0.467205	C1orf228	3.40356	0.567643	0.0149133
WAC	4.9153	0.830829	2.04425e-05	CNOT6L	1.49599	1.1114	0.999955	CD164	1.9944	1.10625	0.523342	KANSL3	12.8821	1.22182	1.33186e-36	ZNF462	11.6463	0.769912	5.45882e-30	ATP1B3	0.791602	0.426044	0.999815	RP11-287D1.3	11.314	1.27179	2.42817e-28	TIGIT	0.377138	1.49621	0.999706	YWHAE	1.79485	0.535775	0.467726	DMGDH	3.40276	0.505626	0.0149439
USP25	4.915	1.02399	2.04556e-05	RGS6	1.49563	2.91682	0.999955	FGD6	1.9943	0.856776	0.523342	SEC22C	12.8798	1.81113	1.36944e-36	EXOC1	11.6361	1.01496	6.1501e-30	POLRMT	0.791389	1.12647	0.999815	FGF12	11.3127	1.11857	2.46102e-28	SERTAD4-AS1	0.373858	1.39028	0.999706	TMF1	1.79401	1.00806	0.468231	ZNF197	3.40243	0.434685	0.0149485
ASAP1	4.91463	0.865924	2.04753e-05	YWHAE	1.49324	0.699865	0.999955	CCDC170	1.99116	4.46425	0.526298	NUP205	12.8763	1.37399	1.43301e-36	FRRS1L	11.6354	0.753129	6.19426e-30	MFSD2A	0.790578	1.44957	0.999815	EPS15L1	11.3015	0.770707	2.79412e-28	AC012322.1	0.37378	1.38285	0.999706	PCSK7	1.7915	1.20896	0.469914	DNER	3.40214	2.00175	0.014951
CBS	4.91403	1.97268	2.05185e-05	BST2	1.48981	4.05256	0.999955	PDCD4	1.97838	0.796903	0.540453	DPYD	12.8656	0.893715	1.64404e-36	MGRN1	11.635	0.777224	6.21726e-30	RP1-90G24.10	0.789882	0.814937	0.999815	ANKRD17	11.2974	0.521894	2.92502e-28	RP11-434H6.7	0.372511	1.74374	0.999706	RP11-473M20.7	1.78816	1.98863	0.472808	UBL3	3.40132	0.794233	0.0149826
R3HDM1	4.91283	0.8575	2.06261e-05	ABI1	1.48684	0.991209	0.999955	ERN1	1.97744	1.9968	0.541404	MAU2	12.8643	1.16102	1.66951e-36	PPIP5K2	11.6303	0.766299	6.56155e-30	TMEM86B	0.789214	1.14198	0.999815	KDM4C	11.2963	0.785389	2.959e-28	MASP1	0.371659	1.79715	0.999706	GOLGA2	1.78774	0.867412	0.473	KLF6	3.40076	0.579846	0.0149996
BAIAP2	4.91141	1.00315	2.07571e-05	HSPA1B	1.48475	3.16297	0.999955	ZNF217	1.97693	2.21473	0.541574	SMG1	12.8531	0.934767	1.92932e-36	HS6ST1	11.6276	0.881882	6.77038e-30	MIB2	0.787505	0.657635	0.999815	GCSH	11.2915	1.36893	3.12263e-28	RP11-383C5.4	0.370941	0.816891	0.999706	SNRK	1.78562	0.993436	0.47484	CELF4	3.40022	0.544251	0.0150108
PIK3C2G	4.9101	3.2585	2.08774e-05	ANKRD12	1.48055	0.681685	0.999955	HPS1	1.97532	1.5674	0.542896	FAM13B	12.851	0.953955	1.97945e-36	TRIM37	11.6205	0.975339	7.35189e-30	TRIM62	0.787043	0.798108	0.999815	CAPRIN1	11.2841	0.687383	3.39573e-28	RP5-1132H15.1	0.370513	2.01792	0.999706	PPIB	1.78529	0.907713	0.475054	RP11-486O13.4	3.40007	0.562307	0.0150108
RP11-319G6.1	4.90741	0.843862	2.11461e-05	MRPL55	1.47952	2.20321	0.999955	CD247	1.97325	4.58016	0.544565	MAP4K4	12.8436	1.06261	2.17771e-36	CDH4	11.6052	1.52882	8.78134e-30	ARSD	0.783907	1.16356	0.999815	TAF3	11.2725	0.905781	3.86995e-28	NEDD8	0.369627	2.31707	0.999706	TPM4	1.783	0.560979	0.476829	RP11-679C8.2	3.39755	0.619396	0.0151365
DENND6A	4.90637	0.94365	2.12384e-05	CTSB	1.47902	2.03808	0.999955	FAR2	1.97076	0.600452	0.547516	SFI1	12.8414	1.37873	2.2359e-36	FMR1	11.6017	1.06146	9.1397e-30	ZRSR2	0.783369	1.06117	0.999815	GRAMD1A	11.2641	0.836121	4.25558e-28	TTLL10	0.368828	3.39171	0.999706	BCAP29	1.78178	0.787529	0.477735	LRCH2	3.39599	0.777593	0.0152095
PPP1R12A	4.906	0.854005	2.12512e-05	AP1G1	1.47557	0.933046	0.999955	JAK3	1.96929	5.5559	0.548911	WDR33	12.8272	0.945818	2.68438e-36	USP15	11.6004	0.743309	9.27058e-30	HRAS	0.779152	1.70227	0.999815	STIM2	11.253	1.07002	4.81953e-28	SLCO1A2	0.368397	0.857722	0.999706	STK10	1.78056	1.36103	0.478642	ZFP82	3.3952	0.385261	0.0152294
HECTD1	4.9059	0.924509	2.12512e-05	FBN1	1.47434	1.49775	0.999955	FAM135A	1.96618	0.528635	0.551452	ASPSCR1	12.8268	1.45609	2.69471e-36	STK38	11.5974	0.86932	9.59339e-30	GATAD2B	0.776649	0.297691	0.999815	WDR27	11.2512	0.64721	4.91367e-28	C16orf59	0.368379	0.673199	0.999706	WWOX	1.77931	0.17223	0.479583	KIF26B	3.39515	1.18456	0.0152294
ST6GALNAC3	4.90228	1.06205	2.16263e-05	GNG12	1.47345	1.51789	0.999955	MAP2K1	1.96543	0.723162	0.551986	TMEM144	12.824	0.947953	2.79338e-36	CTD-2034I4.1	11.5956	2.63491	9.78332e-30	IQSEC3	0.775446	2.57128	0.999815	IP6K2	11.2497	0.702162	4.99705e-28	CTD-3193O13.9	0.367881	0.739286	0.999706	BDH2	1.778	2.20216	0.48046	PLCH2	3.39478	0.267941	0.0152361
AC012309.5	4.90184	1.04929	2.16364e-05	IFIH1	1.47272	4.22944	0.999955	SMURF1	1.96513	0.5878	0.551986	C1orf159	12.8095	1.52962	3.36522e-36	DMTF1	11.5901	0.649248	1.04262e-29	C15orf26	0.772974	0.586024	0.999815	NCALD	11.2475	0.791624	5.11537e-28	KCNJ13	0.367376	1.55119	0.999706	HLA-B	1.77697	1.73208	0.481421	ATXN7L3B	3.39355	0.381123	0.0152915
OXSR1	4.90183	1.09597	2.16364e-05	KATNBL1	1.47097	0.782954	0.999955	PLCL1	1.96436	0.349729	0.552575	TFCP2	12.8052	0.930415	3.55024e-36	TRPM7	11.5838	0.653456	1.12082e-29	WWP2	0.770961	0.670097	0.999815	MORF4L2	11.2408	0.51897	5.51799e-28	TMEM14B	0.366869	3.4489	0.999706	STAM2	1.77574	0.900177	0.482222	LRRC4B	3.39263	1.34948	0.0153292
DTNBP1	4.90022	1.47036	2.17838e-05	SEC61A1	1.4694	0.878423	0.999955	ENG	1.96306	2.78924	0.553894	ZNF37A	12.8026	1.09696	3.67047e-36	DNM1L	11.5762	0.979656	1.22418e-29	LIMS2	0.769254	1.81337	0.999815	RP11-678G14.2	11.2337	1.41109	5.97206e-28	RP11-108P20.1	0.364301	1.56067	0.999706	ERLEC1	1.77367	1.19159	0.484029	TRPC4AP	3.39224	0.514886	0.0153373
TFG	4.90014	0.859526	2.17838e-05	COL5A2	1.46768	1.26412	0.999955	ZFC3H1	1.96238	0.46042	0.554396	PPM1B	12.7984	1.28468	3.87122e-36	USP22	11.5678	0.786892	1.3486e-29	KNDC1	0.762279	4.46986	0.999815	ACADM	11.2309	0.855725	6.15818e-28	OCIAD1-AS1	0.363507	1.8128	0.999706	C19orf66	1.77298	1.82491	0.484638	ZNF480	3.39184	0.401816	0.0153462
WIPF2	4.89704	1.57324	2.21102e-05	GPR126	1.46734	1.46183	0.999955	PLAGL1	1.96033	0.819746	0.556137	GALNT2	12.7849	1.09846	4.60146e-36	STK33	11.567	0.748359	1.36038e-29	VAV2	0.761689	0.572337	0.999815	ADAMTS9-AS2	11.2284	1.94039	6.33076e-28	RETNLB	0.362922	0.918101	0.999706	AREL1	1.77286	1.26291	0.484638	PIP5K1C	3.39009	0.620492	0.015431
TRRAP	4.89346	0.909305	2.24958e-05	RHBDF2	1.46724	3.4484	0.999955	TPP1	1.96028	2.47839	0.556137	SYTL4	12.7824	1.95625	4.74681e-36	ZNF334	11.5566	1.4799	1.53417e-29	MDFIC	0.761426	0.348163	0.999815	SLCO5A1	11.2266	0.848814	6.45963e-28	PLP2	0.362214	1.16532	0.999706	SH2B3	1.77114	2.38733	0.485835	RFPL1S	3.38964	0.491946	0.0154373
PKNOX1	4.88973	0.985753	2.28822e-05	FAM129A	1.46709	2.27641	0.999955	DICER1	1.95788	0.578285	0.55828	FLVCR1	12.7807	1.44461	4.84783e-36	MYO9B	11.5436	0.720679	1.78306e-29	MSL2	0.758696	0.537928	0.999815	SOS1	11.2239	0.527014	6.65424e-28	SFTPD	0.359869	2.4374	0.999706	VPS13D	1.77031	0.520201	0.486038	STRC	3.3895	1.26803	0.0154373
KTN1	4.88971	0.917877	2.28822e-05	MT-CYB	1.46704	0.683186	0.999955	CD9	1.95117	2.13452	0.563854	RHOA	12.777	1.36996	5.08085e-36	ARID5B	11.5334	1.42183	2.00501e-29	PHPT1	0.754689	0.658286	0.999815	PPA1	11.2225	1.02191	6.7532e-28	C11orf1	0.359653	1.30899	0.999706	UBA7	1.7703	3.46325	0.486038	UBE3A	3.38915	0.496841	0.0154432
RAB3GAP1	4.88942	0.814518	2.28822e-05	IVNS1ABP	1.4669	0.72595	0.999955	DCAF6	1.94972	0.519591	0.565248	KAT6B	12.7755	1.05964	5.17222e-36	HOOK3	11.5311	0.813164	2.05704e-29	SPP1	0.753465	2.60817	0.999815	TRMT13	11.2129	0.980804	7.51985e-28	FEN1	0.359181	4.43527	0.999706	PLEKHH3	1.77025	2.33118	0.486038	FAM171A1	3.38804	0.471981	0.0154922
ADAM19	4.8894	2.17428	2.28822e-05	INPPL1	1.46672	1.67308	0.999955	GBP2	1.94593	4.98089	0.569245	HIATL2	12.7705	0.972975	5.51083e-36	TUBA1C	11.5302	1.32286	2.07729e-29	CENPE	0.752976	0.457371	0.999815	USP8	11.2111	0.854925	7.66551e-28	C10orf32	0.359051	3.57123	0.999706	GNAQ	1.76872	0.361871	0.487289	FBXO28	3.38753	0.689462	0.0155077
RPGR	4.88726	2.47976	2.31113e-05	LIMD1	1.4659	1.16973	0.999955	MAN2B1	1.94216	2.13186	0.5735	AC007204.2	12.7634	1.94677	6.02773e-36	FOXP1	11.5287	0.685628	2.11255e-29	MMP23B	0.752756	1.97516	0.999815	RP11-373N22.3	11.2087	1.14689	7.87523e-28	RP11-166D18.1	0.357822	1.70273	0.999706	FIGN	1.76828	2.19463	0.487503	XYLB	3.3855	0.470357	0.0156088
AIG1	4.88665	0.848903	2.31623e-05	UBR1	1.4651	0.562786	0.999955	MAP3K3	1.94138	0.840445	0.57428	RSRC2	12.7488	1.08668	7.25825e-36	ZSCAN16-AS1	11.4981	1.19672	3.01046e-29	HGFAC	0.751822	1.63842	0.999815	ARID1A	11.2063	0.589313	8.0774e-28	RP11-321E2.3	0.355644	1.64201	0.999706	TBXA2R	1.76809	5.98529	0.487582	SPOP	3.38406	0.667206	0.0156771
TJP1	4.88497	0.981672	2.33397e-05	WWOX	1.46459	0.351558	0.999955	IRF3	1.93736	1.32155	0.578902	MCU	12.7421	1.27378	7.90221e-36	FUT8	11.4974	0.753642	3.03055e-29	SGSM2	0.749371	0.904236	0.999815	ABL2	11.1963	0.75396	9.04101e-28	FSIP2	0.354121	1.14712	0.999706	FNIP2	1.76203	0.691135	0.492414	FAM208B	3.38304	0.295973	0.0157141
CEP112	4.88458	0.852299	2.33645e-05	YAP1	1.46443	0.98827	0.999955	MICAL2	1.93641	1.52268	0.579925	TAF4	12.7293	1.39237	9.30243e-36	STAT5B	11.4847	0.859079	3.50975e-29	PSMD11	0.74885	0.950681	0.999815	USP24	11.1869	0.553539	1.00463e-27	RP11-38L15.2	0.352393	0.926774	0.999706	AL132709.8	1.76009	2.28447	0.494103	TRRAP	3.3827	0.495509	0.0157141
CTA-217C2.1	4.8823	1.2759	2.36156e-05	CD81	1.46341	1.53864	0.999955	CLECL1	1.9347	7.21797	0.581723	STK3	12.7219	0.892007	1.02162e-35	ZFC3H1	11.4835	0.789765	3.55673e-29	RAB24	0.748375	3.40849	0.999815	CELF1	11.1846	0.523387	1.02906e-27	RP11-752D24.3	0.352364	1.44895	0.999706	CAP2	1.75602	1.42963	0.497971	RGS7	3.38263	0.659815	0.0157141
FKBP5	4.87939	1.18162	2.39455e-05	RGS12	1.46337	0.657485	0.999955	CASP4	1.93441	4.31858	0.581854	NAV1	12.721	1.31054	1.03234e-35	RIF1	11.4752	0.672273	3.90857e-29	LINC00504	0.748032	1.05153	0.999815	MAPKAP1	11.1793	0.637893	1.09171e-27	UQCR11-1	0.352071	1.22521	0.999706	VGLL3	1.75564	3.78284	0.498058	RP5-886K2.3	3.38246	0.565333	0.0157141
PAN3	4.87853	0.863794	2.40278e-05	NAMPT	1.46185	1.45915	0.999955	MTMR10	1.93385	1.35931	0.582353	CLINT1	12.7136	1.22717	1.13494e-35	SIRT2	11.4729	1.01185	4.01316e-29	DAB2IP	0.746309	0.683574	0.999815	MAP2K1	11.1705	0.988603	1.20498e-27	RP11-506N2.1	0.3511	2.36866	0.999706	TP53I3	1.75487	2.10659	0.498584	CAB39	3.38029	0.455127	0.0158244
FAAH2	4.87593	1.4618	2.43038e-05	CCDC84	1.461	1.4634	0.999955	JADE2	1.9334	2.94398	0.582455	ACVR2B	12.7119	1.4255	1.15852e-35	NLN	11.4653	1.07208	4.37358e-29	AQP8	0.745966	2.29025	0.999815	DPYSL5	11.1657	0.687922	1.27106e-27	BLVRB	0.350304	0.767978	0.999706	AC007246.3	1.75441	0.977051	0.498955	FAM135A	3.37956	0.549485	0.0158528
PLEKHA8	4.87538	1.13032	2.43496e-05	UBE2H	1.4607	0.562534	0.999955	MNDA	1.93261	7.07376	0.583265	PHTF1	12.7117	1.14717	1.15984e-35	ZYG11B	11.4646	1.007	4.40559e-29	KCTD17	0.74277	1.16465	0.999815	ST7L	11.1489	0.793938	1.53272e-27	MEI4	0.348942	1.14173	0.999706	MLTK	1.75416	0.646166	0.499093	TNRC18	3.37816	0.468106	0.0159083
TMEM132C	4.87506	3.21154	2.43666e-05	AHCYL2	1.45914	0.568628	0.999955	MR1	1.9293	4.47225	0.587493	CCNG2	12.7089	1.09294	1.20135e-35	NEK11	11.4617	0.98694	4.55261e-29	PIR	0.741221	1.45625	0.999815	NCOA6	11.1466	0.724514	1.57213e-27	ATAD2	0.346388	0.477565	0.999706	RP11-81N13.1	1.74993	1.14884	0.502912	ARHGAP32	3.37796	0.77409	0.0159083
LRRC49	4.87464	0.836234	2.4397e-05	FSCN1	1.45712	1.28841	0.999955	EDEM2	1.92613	1.30565	0.591026	EXOG	12.7077	1.68322	1.21905e-35	SSH2	11.4611	0.823644	4.58112e-29	UAP1L1	0.740617	1.15937	0.999815	RUNDC3B	11.142	1.14941	1.65351e-27	MCOLN2	0.345889	0.997562	0.999706	DNAJC3	1.74414	1.03037	0.508276	AC005037.3	3.37788	0.772243	0.0159083
PPAP2A	4.87399	1.03109	2.44553e-05	YAF2	1.45663	0.719442	0.999955	AKAP9	1.92451	0.434851	0.592467	SLC38A10	12.7076	1.15242	1.21948e-35	GTF2IRD1	11.4499	0.94392	5.20546e-29	MESDC1	0.738928	1.3715	0.999815	WHSC1	11.1409	0.540098	1.67283e-27	RP11-810P8.1	0.345721	1.17256	0.999706	MT2A	1.74292	2.24048	0.50928	CDH22	3.37726	0.688297	0.0159187
ANP32A	4.8718	0.880699	2.47064e-05	CTGF	1.45479	3.50046	0.999955	TMSB10	1.91807	0.424376	0.600796	TNRC18	12.702	1.02498	1.30949e-35	KIF21B	11.4498	2.79556	5.2109e-29	MLST8	0.738522	0.709915	0.999815	MAN1A2	11.13	0.74991	1.8886e-27	ARF3	0.345048	1.80998	0.999706	ELMSAN1	1.74267	0.984177	0.509419	SAP130	3.37693	0.517634	0.0159187
CANX	4.87118	0.947916	2.4762e-05	SETD5	1.45308	0.422188	0.999955	FERMT3	1.91783	4.75014	0.600869	JPX	12.6967	0.941063	1.39996e-35	ROCK2	11.4423	0.689879	5.67386e-29	ZFAND2B	0.735715	0.801451	0.999815	SLC25A26	11.1028	1.11235	2.55952e-27	ZBTB44	0.343938	0.57249	0.999706	RP1-78O14.1	1.74165	2.10371	0.510407	MAN1B1	3.37683	1.05332	0.0159187
KIAA0947	4.87056	0.898119	2.48178e-05	MYL12B	1.44947	1.90591	0.999955	VOPP1	1.9173	0.578382	0.601339	CCNI	12.693	0.944901	1.46632e-35	TTC21B	11.4361	0.808848	6.08879e-29	PLCH1	0.735428	0.172352	0.999815	HEATR2	11.1002	1.16398	2.63333e-27	AC002463.3	0.341431	1.33167	0.999706	VPS54	1.73558	0.642833	0.514912	GNPTAB	3.37675	1.08272	0.0159187
RAPGEF1	4.86776	0.944301	2.5149e-05	DNAJC3	1.44794	1.43831	0.999955	TEP1	1.9157	1.74365	0.603035	ESRRG	12.6866	1.02528	1.58833e-35	ORC4	11.4335	0.703037	6.2706e-29	XRCC1	0.734383	0.810113	0.999815	ECHDC2	11.0974	0.825793	2.71289e-27	E2F7	0.341127	0.562305	0.999706	INPP5A	1.73248	0.888598	0.517823	IFT43	3.37527	0.743285	0.0159906
EPB41L5	4.86753	0.981515	2.51564e-05	FAM49B	1.44571	0.655464	0.999955	ZDHHC7	1.91548	1.65951	0.603084	SMYD3	12.6862	1.15041	1.59509e-35	WDR59	11.4192	0.954781	7.38294e-29	FAM129B	0.73332	0.843177	0.999815	YTHDC1	11.0971	0.640682	2.72131e-27	RP1-256G22.2	0.33983	1.60928	0.999706	SLC36A1	1.72986	1.54853	0.519576	DNAJC6	3.37405	0.520907	0.0160479
ATXN7L1	4.86613	0.961857	2.5313e-05	HRH1	1.4455	3.82837	0.999955	MCPH1	1.91399	0.543508	0.604097	FAM122C	12.6826	1.92197	1.66902e-35	VAV2	11.4121	0.973478	8.00288e-29	LCAT	0.733219	1.26374	0.999815	BSDC1	11.0888	0.816472	2.98289e-27	RP11-712L6.5	0.339103	0.852837	0.999706	MAP2K4	1.72833	0.776817	0.52101	STRAP	3.37287	0.850265	0.016103
NAA35	4.86571	0.889553	2.5336e-05	USP9Y	1.4447	1.07461	0.999955	HK1	1.91074	0.923029	0.607568	FMNL2	12.6774	0.988904	1.78181e-35	SIM2	11.4087	2.98751	8.31977e-29	CEP192	0.729789	0.465834	0.999815	EEFSEC	11.0747	0.671322	3.49012e-27	SLC29A2	0.338928	1.09309	0.999706	ARHGAP1	1.72553	1.41559	0.522968	NELFA	3.37236	0.689186	0.0161187
ALDH7A1	4.8656	0.845157	2.5336e-05	NXF1	1.44318	1.79981	0.999955	SERF2	1.90897	0.671092	0.609522	PFKP	12.6742	1.60737	1.85341e-35	HIBCH	11.4061	0.665229	8.56036e-29	RAP1GAP	0.727747	1.27636	0.999815	NUDT4	11.0476	1.12561	4.7171e-27	KIF19	0.338173	0.966114	0.999706	NCOA3	1.72045	0.607482	0.528128	CANX	3.37139	0.422491	0.0161523
CACNA2D3	4.86498	1.79228	2.53931e-05	ZC3HAV1	1.44211	2.20659	0.999955	ANXA11	1.90573	2.03437	0.613522	LINC01122	12.671	1.03731	1.92891e-35	ATRNL1	11.4049	1.13757	8.67873e-29	ATP6V0B	0.727733	0.700814	0.999815	EYA3	11.0295	0.715314	5.7637e-27	HIST1H2BB	0.337657	4.82745	0.999706	TOP1	1.71845	0.473029	0.529345	FAM20C	3.37125	0.824106	0.0161523
RAF1	4.86044	0.892567	2.5953e-05	RFX3	1.44132	0.338045	0.999955	COL4A3BP	1.903	0.49803	0.616043	LYRM4	12.6668	1.08214	2.03491e-35	MAP4K5	11.4041	0.679448	8.74308e-29	PPAPDC3	0.727383	1.00806	0.999815	AC027763.2	11.0292	1.18086	5.77463e-27	GPR64	0.335109	1.31021	0.999706	PTPN21	1.71478	0.923565	0.532614	SMOC1	3.37108	1.21557	0.0161523
WDTC1	4.86031	1.25887	2.5953e-05	FCGRT	1.43629	1.68946	0.999955	PDGFB	1.90224	6.00425	0.616369	WNK1	12.6574	0.928219	2.29028e-35	SLC6A16	11.402	1.42733	8.95555e-29	SLC6A9	0.724793	0.591288	0.999815	RBFOX2	11.0184	0.527942	6.5061e-27	CD3EAP	0.334417	0.939648	0.999706	HOXB2	1.71394	7.18107	0.533258	SLC2A14	3.36754	0.607411	0.0163468
SLC25A29	4.85925	1.21936	2.60694e-05	PPFIA1	1.43524	0.762854	0.999955	SLC18B1	1.89978	2.03869	0.619526	MEIS1	12.6569	1.01887	2.30225e-35	FAM73A	11.4009	0.830252	9.0587e-29	SMN1	0.723628	1.25442	0.999815	VPS54	11.0127	0.814286	6.92572e-27	RP11-66B24.5	0.334074	1.44363	0.999706	AIF1L	1.71374	2.90472	0.533338	BRK1	3.36666	1.16213	0.0163559
FLJ27365	4.85611	0.997614	2.64623e-05	HMCN1	1.43312	1.14425	0.999955	SPIDR	1.89553	0.235714	0.623689	CDH7	12.6542	1.80525	2.38142e-35	UBR4	11.3929	0.808028	9.92402e-29	ZNF521	0.722828	0.277457	0.999815	TTYH3	11.0123	1.26431	6.95348e-27	RP11-17E2.2	0.33389	1.12506	0.999706	NPHP3	1.71178	0.872282	0.534764	DSCR3	3.36665	0.620498	0.0163559
CLIP1	4.85441	1.20923	2.66666e-05	MTMR10	1.43276	1.50213	0.999955	PPARGC1B	1.89413	1.67553	0.625034	PREX2	12.6493	1.43935	2.53266e-35	UNC13A	11.3896	0.835516	1.02929e-28	DDB1	0.722772	0.614819	0.999815	2002-09-01	11.0073	0.610147	7.34011e-27	ZNF84-1	0.333279	1.67035	0.999706	RIMKLB	1.70978	0.6127	0.536013	COX7A2L	3.36654	0.553591	0.0163559
KDM3A	4.854	1.675	2.66988e-05	CREB3L2	1.43182	1.37047	0.999955	LINC01094	1.89383	5.63774	0.625034	USP16	12.6459	1.26102	2.64112e-35	CDK12	11.3817	0.866276	1.12649e-28	NDOR1	0.721989	1.00486	0.999815	MAP1B	11.0038	0.631365	7.62453e-27	RP11-498D10.5	0.333163	1.7569	0.999706	CCDC80	1.70492	3.35061	0.540357	TRMT11	3.36644	0.599207	0.0163559
REV1	4.85368	0.845979	2.67189e-05	KCTD12	1.43107	2.59567	0.999955	CCNY	1.89324	0.449303	0.625349	ILKAP	12.6456	1.25002	2.6499e-35	SLC4A7	11.379	0.703878	1.16072e-28	GFPT2	0.719887	1.15554	0.999815	PHF3	11.0027	0.51086	7.71674e-27	BCL9L	0.333115	0.745718	0.999706	ADAMTS15	1.6992	6.24067	0.545856	ZNRF3	3.36554	0.470494	0.0163832
HECTD4	4.85315	0.807498	2.6767e-05	ARHGEF37	1.43045	1.87116	0.999955	CARD8	1.8915	0.900542	0.627556	ANKRD32	12.6433	0.88575	2.72785e-35	HEXDC	11.3763	1.08708	1.19646e-28	GLI4	0.719034	1.95513	0.999815	TEX9	10.9868	0.636113	9.18761e-27	OLFM2	0.332421	0.612069	0.999706	WDR1	1.69892	1.13899	0.546037	DCAF10	3.36551	0.3581	0.0163832
TTLL7	4.84449	0.922122	2.79362e-05	FBXO31	1.42449	1.61571	0.999955	SLFN12L	1.88781	5.57957	0.631509	DEPDC5	12.6402	1.26003	2.83499e-35	YTHDC1	11.3644	0.687043	1.36998e-28	IRX1	0.718471	2.16996	0.999815	RAI14	10.9783	0.757065	1.00891e-26	GPR143	0.33192	0.54988	0.999706	MXRA7	1.6892	2.34202	0.55463	DPY19L4	3.36419	0.502671	0.0164476
GTF3C1	4.84364	0.961903	2.8032e-05	FAM214A	1.42368	0.717951	0.999955	RIN2	1.88618	0.919254	0.633408	MYH10	12.6397	1.03533	2.84856e-35	CRYBG3	11.3568	0.655781	1.49305e-28	SERINC2	0.716779	2.0857	0.999815	CTNNA1	10.9757	0.579013	1.03651e-26	CTC-345K18.2	0.331454	1.22839	0.999706	TMEM200A	1.68488	4.40595	0.558467	INPP4A	3.36387	0.520784	0.0164527
SVEP1	4.84233	1.60035	2.81919e-05	RREB1	1.42075	1.31383	0.999955	C20orf112	1.88152	1.24416	0.638535	PUM2	12.6384	1.02536	2.89354e-35	FHOD3	11.346	0.765534	1.6883e-28	MTUS2	0.716611	1.48294	0.999815	RSBN1L	10.9676	0.837461	1.13291e-26	PDCD4-AS1	0.33003	1.61751	0.999706	SOX5	1.68445	0.649409	0.558829	RAB2A	3.36314	0.467933	0.0164818
MSN	4.84205	1.35099	2.82067e-05	R3HDM1	1.41843	0.454018	0.999955	NRIP1	1.88102	0.373786	0.638535	EFCAB11	12.6338	1.78037	3.06489e-35	TRAPPC11	11.3403	0.894771	1.79898e-28	CHD5	0.713765	1.8504	0.999815	RNGTT	10.9632	0.577004	1.18898e-26	TMEM194A	0.330008	0.603232	0.999706	PODN	1.68409	2.61537	0.559116	KCNH8	3.362	0.473022	0.016536
RAI14	4.84124	1.00752	2.82983e-05	FAM213A	1.41462	1.19393	0.999955	SIPA1L2	1.88095	0.808665	0.638535	NAA16	12.6309	1.13153	3.17688e-35	CSNK1E	11.3385	0.869529	1.83621e-28	CTD-2325M2.1	0.713038	1.98301	0.999815	FAM161A	10.9614	1.29753	1.21188e-26	NPAS4	0.329423	2.10959	0.999706	EML3	1.68394	2.37881	0.559161	ATAT1	3.36175	0.395796	0.0165373
RRBP1	4.84018	2.00179	2.84237e-05	RP11-509E16.1	1.41385	3.80543	0.999955	NLRC5	1.8805	2.10929	0.638535	DARS	12.6301	0.963569	3.20564e-35	UCHL1	11.3344	1.52506	1.92196e-28	LAMP1	0.712678	0.767467	0.999815	HM13	10.9526	0.736944	1.33415e-26	TMCO6	0.328515	1.01454	0.999706	CD248	1.68226	4.24734	0.560593	SNX7	3.36071	0.872781	0.0165853
DCP1B	4.83801	1.16902	2.87114e-05	ATXN2	1.41164	0.459476	0.999955	GPCPD1	1.87999	0.342793	0.639002	EPB41L4B	12.6301	0.969121	3.20564e-35	PAXBP1	11.3298	0.667415	2.02303e-28	GATAD2A	0.712346	0.516406	0.999815	ANAPC16	10.952	0.783482	1.34143e-26	ZNF230	0.328247	0.837525	0.999706	CREB3L1	1.67923	5.35019	0.563337	WNK1	3.35899	0.404463	0.0166726
SLC44A1	4.83779	1.67648	2.87175e-05	SLC23A2	1.41061	0.975105	0.999955	FAM13B	1.8777	0.497071	0.641787	FBXO11	12.6296	0.989008	3.22051e-35	PARP6	11.3271	0.76479	2.08646e-28	UCP2	0.71179	1.62847	0.999815	LARP4B	10.9414	0.583833	1.5078e-26	OGFOD2	0.327674	0.815482	0.999706	NUAK1	1.67754	1.49042	0.565061	CIRBP	3.35863	0.530107	0.0166726
TLK2	4.83461	0.786531	2.91552e-05	ELL2	1.41038	2.14124	0.999955	UBE2G1	1.87568	0.746289	0.643357	CDH2	12.6251	0.91163	3.40863e-35	ASTN1	11.3262	1.07816	2.1064e-28	RADIL	0.709913	0.729637	0.999815	UBE2R2	10.9411	0.614466	1.51136e-26	TICAM1	0.327039	0.8791	0.999706	ENOSF1	1.67628	0.74872	0.566139	GTF2F2	3.35855	0.61208	0.0166726
HEXA	4.83429	0.977215	2.91773e-05	RP5-857K21.4	1.40756	1.59135	0.999955	APPL1	1.87149	0.837243	0.64811	CDC45	12.6224	3.00403	3.52389e-35	PHACTR4	11.32	0.657705	2.25675e-28	POLA2	0.709874	0.650057	0.999815	GPATCH2	10.9327	0.944201	1.65606e-26	ACOX2	0.32678	1.22373	0.999706	OSBPL5	1.67519	1.55454	0.567023	DKK2	3.35781	0.789944	0.0166908
SUCO	4.83288	1.07274	2.93594e-05	KLHL3	1.40733	1.6503	0.999955	AP000797.3	1.87039	2.98483	0.648901	BAZ1A	12.622	0.999446	3.53852e-35	SMARCA4	11.3169	0.730591	2.33581e-28	NEURL1B	0.709262	0.727497	0.999815	ESR2	10.9267	0.538383	1.76639e-26	RP11-6N13.4	0.326634	2.54534	0.999706	HLA-A	1.67454	0.919201	0.567523	CDC42SE2	3.35778	0.513619	0.0166908
ATP9A	4.83157	0.992183	2.95209e-05	NIPAL2	1.40334	2.55418	0.999955	RBM5	1.87021	0.6025	0.648901	CBX2	12.621	2.11478	3.58047e-35	KIAA1456	11.3113	0.922287	2.48912e-28	TRMT1	0.709011	0.498319	0.999815	TTLL11	10.9233	0.881888	1.83232e-26	CYC1	0.324851	0.781027	0.999706	SLFN12	1.67421	5.20556	0.567664	MAPK9	3.35688	0.695222	0.0167257
MSI2	4.83144	0.917881	2.95209e-05	ACTR2	1.40253	0.928598	0.999955	MPP1	1.86903	2.09515	0.65036	INPP4A	12.6169	1.04047	3.7692e-35	PPP1R21	11.3033	1.06921	2.72269e-28	WNT11	0.708046	1.44455	0.999815	FAM120A	10.9227	0.856112	1.84338e-26	C11orf71	0.32462	1.0591	0.999706	MYO1C	1.67395	2.11513	0.567811	SLC25A18	3.35674	3.57	0.0167257
TMOD3	4.83096	1.51858	2.9566e-05	SCAMP4	1.40045	1.2513	0.999955	ZNF331	1.86876	0.838555	0.650478	ANKRD11	12.6161	0.875575	3.80301e-35	RASA1	11.3032	0.626865	2.72518e-28	XXbac-BPG181M17.5	0.707518	1.9798	0.999815	MGA	10.9217	0.607342	1.86197e-26	RP11-66B24.2	0.324499	2.10282	0.999706	LRIG1	1.67374	0.644839	0.567884	MFAP3	3.35535	0.702139	0.0167772
KLF6	4.82764	1.35251	3.00365e-05	AFTPH	1.39984	1.00512	0.999955	PYGL	1.86812	2.56172	0.651145	MYO3A	12.6142	2.04637	3.8954e-35	RNF4	11.2827	0.691016	3.43369e-28	EXOC7	0.70693	0.541906	0.999815	COLQ	10.9174	1.59885	1.95155e-26	RP11-356C4.5	0.324141	1.43719	0.999706	TVP23B	1.67194	1.58091	0.569309	UBR1	3.35526	0.409178	0.0167772
PTCHD3P1	4.82522	0.889022	3.03783e-05	CYLD	1.39631	2.07218	0.999955	ZBTB38	1.86544	1.4179	0.654063	FOXJ3	12.6084	0.920105	4.18629e-35	CSDE1	11.2769	0.760005	3.66425e-28	DFNB31	0.705682	1.27274	0.999815	PKNOX1	10.9168	0.759094	1.96148e-26	CTD-2297D10.2	0.322627	2.21205	0.999706	LSMD1	1.66932	1.18902	0.571261	RP11-173D3.1	3.35519	0.798138	0.0167772
SUPT3H	4.82364	0.902553	3.05925e-05	AGPAT6	1.39245	1.05037	0.999955	EHD4	1.86147	3.79683	0.658208	ZNRF1	12.6067	1.34844	4.2743e-35	NAGK	11.2679	1.72193	4.05485e-28	SEL1L3	0.705032	1.26888	0.999815	SLC35E3	10.9114	1.0358	2.07964e-26	FNIP1	0.321869	2.98244	0.999706	CHIC2	1.66681	0.876501	0.57303	IKZF2	3.35426	1.0145	0.0168108
CUL1	4.82336	0.879101	3.06088e-05	RAB5A	1.39096	1.00789	0.999955	FAM168A	1.85827	0.467775	0.661606	NBPF1	12.6047	0.945304	4.38019e-35	UBP1	11.2671	1.06391	4.09235e-28	EI24	0.702665	1.0212	0.999815	ANAPC1	10.8968	0.71029	2.44103e-26	IGSF9B	0.321121	0.628016	0.999706	FOXC1	1.66592	5.60206	0.573807	RP11-166B2.1	3.35417	0.995504	0.0168108
TRIM37	4.82315	1.01599	3.06154e-05	ADCY4	1.39062	6.1873	0.999955	SMCHD1	1.85649	0.384595	0.663542	CSNK1D	12.5963	1.17388	4.86946e-35	CXADR	11.2549	1.76204	4.69359e-28	FOXK1	0.701679	0.574057	0.999815	MON2	10.8962	0.506855	2.45464e-26	RP11-304M2.3	0.32034	1.16328	0.999706	UBE2J1	1.66511	1.16391	0.574365	GTF3C5	3.35383	1.00619	0.0168171
ERGIC1	4.82267	1.06731	3.06622e-05	FRMD6	1.3898	1.14072	0.999955	RBM39	1.85639	0.306971	0.663542	FAM120B	12.591	0.971926	5.20288e-35	CCDC3	11.2464	1.62462	5.16366e-28	QRFPR	0.699871	0.946798	0.999815	MBOAT2	10.8957	0.587354	2.46764e-26	LRRC45	0.319278	0.846668	0.999706	PTPN1	1.66425	0.773447	0.574843	IFT74	3.35323	0.449303	0.0168391
CDC42SE2	4.82149	0.919472	3.08172e-05	2007-03-01	1.38683	0.631281	0.999955	USP24	1.85434	0.400321	0.665818	ELAVL1	12.5893	1.30915	5.3093e-35	AHCYL2	11.2317	0.733598	6.09664e-28	MCTP1	0.698634	0.448814	0.999815	FDFT1	10.8939	0.817244	2.51459e-26	SAT2	0.318747	0.677242	0.999706	PDXK	1.66283	1.4799	0.575602	USP4	3.35295	0.589483	0.0168392
C21orf49	4.8213	1.24075	3.08212e-05	CLOCK	1.38517	0.592648	0.999955	ARPC1B	1.8518	3.84313	0.668473	EBF1	12.5723	1.08111	6.5744e-35	SLMAP	11.2261	0.925845	6.48519e-28	SULF1	0.698099	1.29629	0.999815	AKAP8L	10.8911	0.969816	2.5896e-26	AC017060.1	0.317545	1.8963	0.999706	FAM182B	1.65756	0.932414	0.581351	DOCK1	3.35277	0.607033	0.0168392
C20orf194	4.81815	0.8396	3.12572e-05	SCARF1	1.38418	6.46282	0.999955	TLE4	1.84897	0.826141	0.671604	MCM3AP	12.5677	1.14231	6.96543e-35	CLIP1	11.2209	1.06148	6.87283e-28	TPCN2	0.69699	1.01124	0.999815	BACH2	10.8897	0.656498	2.62745e-26	RP11-341G23.2	0.316868	2.59958	0.999706	ARF4	1.65376	0.906539	0.584831	STT3B	3.35198	0.540789	0.016873
ITCH	4.81691	0.790954	3.1425e-05	SLC44A1	1.38413	1.04023	0.999955	MCL1	1.84559	1.53728	0.675649	GMDS-AS1	12.5642	0.943728	7.26853e-35	TUBB2B	11.2209	1.09349	6.87283e-28	TRPM4	0.696501	1.45032	0.999815	IFT140	10.8853	0.91536	2.75529e-26	PASD1	0.316868	2.81245	0.999706	RPS7	1.65233	0.347801	0.586308	PARD3B	3.35091	0.573444	0.0169099
THRB	4.81646	0.881044	3.14688e-05	MMP25	1.38395	6.24777	0.999955	TPST2	1.84532	2.39465	0.675707	PELI2	12.5521	1.17966	8.46919e-35	CEP68	11.2074	1.34916	7.99112e-28	SBNO2	0.695921	0.884638	0.999815	PAK7	10.8841	1.01058	2.78907e-26	MAL2	0.316861	1.43168	0.999706	PLSCR1	1.64931	1.36006	0.589127	EVL	3.34887	0.531019	0.0170207
NBPF1	4.8146	0.867972	3.17362e-05	TNFRSF10A	1.38365	6.21243	0.999955	IRF5	1.84203	7.23239	0.680126	KRCC1	12.5493	1.62919	8.76829e-35	KIF1A	11.2066	0.913041	8.06181e-28	IPPK	0.695117	0.803853	0.999815	RCL1	10.8796	0.68486	2.92999e-26	CTB-129P6.4	0.314855	2.44878	0.999706	GAB3	1.6488	2.81335	0.589321	KDM5C	3.34852	0.513557	0.0170282
COL11A1	4.81431	1.01715	3.17547e-05	MBNL2	1.38094	0.668811	0.999955	AFF4	1.84136	0.424495	0.68031	CD276	12.5437	1.25311	9.40021e-35	STMN1	11.2047	0.625257	8.23255e-28	ZCCHC14	0.692554	0.596368	0.999815	WDR17	10.8689	0.614637	3.29114e-26	GJB7	0.314406	1.52757	0.999706	TRAF3	1.64436	0.792461	0.592865	CHIC2	3.34821	0.508956	0.0170327
BBS4	4.81402	1.15644	3.17746e-05	SHC2	1.3804	1.92449	0.999955	AMPD3	1.83906	4.45966	0.683456	DZIP3	12.5379	1.34065	1.01016e-34	FAM127A	11.2019	0.851141	8.4849e-28	LZTR1	0.691515	0.635756	0.999815	DOCK3	10.8565	0.884797	3.76563e-26	AC000370.2	0.313799	1.94727	0.999706	PHC2	1.64257	0.50478	0.594555	RP11-368L12.1	3.3473	1.0001	0.0170749
DDX60L	4.81238	1.43214	3.20085e-05	LTBP1	1.3797	1.49724	0.999955	2006-09-01	1.83626	1.52254	0.686668	KDM1A	12.5377	0.924511	1.01224e-34	SCN8A	11.1945	0.690055	9.21358e-28	ASRGL1	0.687631	0.704785	0.999815	DAB1	10.8501	0.822864	4.03279e-26	FAM84B	0.313392	1.539	0.999706	TRPM4	1.64208	2.96306	0.594872	CCDC144NL	3.34579	0.484289	0.0171534
U2AF1	4.81093	0.850626	3.22136e-05	PLA2G4C	1.37898	3.14213	0.999955	MBNL2	1.83564	0.477791	0.687336	GMPS	12.5334	0.962086	1.06705e-34	PHF8	11.1916	1.02866	9.51365e-28	SH3GL1	0.686072	0.628952	0.999815	CCNT2	10.8473	0.679328	4.15688e-26	TCEA2	0.313109	0.569038	0.999706	MCAM	1.64106	1.90097	0.595847	ATP11A	3.3441	0.342543	0.0172442
CSAD	4.80946	0.970259	3.24244e-05	IFI44	1.37697	1.08272	0.999955	CTSL	1.83354	1.56747	0.68998	NCOA6	12.5319	1.06443	1.08716e-34	RP3-525N10.2	11.1874	1.0528	9.96939e-28	POMZP3	0.685369	1.3185	0.999815	FAM117B	10.844	0.933741	4.30409e-26	FAM159B	0.31257	1.8457	0.999706	DRAM1	1.63929	2.53785	0.597454	GRM7	3.34345	3.62144	0.0172579
ASTN2	4.80906	1.47003	3.24536e-05	CPEB2	1.37668	1.68643	0.999955	POLD4	1.83331	3.43654	0.690058	CBR4	12.531	0.962835	1.0978e-34	ABCC1	11.1824	0.962999	1.05293e-27	NUBP2	0.683764	0.674874	0.999815	LARS2	10.8439	1.06589	4.30625e-26	RING1	0.312543	0.639549	0.999706	FOS	1.6355	1.61845	0.601141	CYFIP2	3.34341	0.735804	0.0172579
DDX50	4.80894	0.953783	3.24536e-05	NEMF	1.3765	0.611136	0.999955	LAMP2	1.83007	1.01146	0.693331	FAM168B	12.5302	1.09551	1.10876e-34	IFI44	11.1824	1.47891	1.05293e-27	PTBP1	0.679859	0.534926	0.999815	MYCBP2	10.8433	0.606052	4.33159e-26	PSTPIP1	0.312177	1.27755	0.999706	ECM1	1.63268	3.52487	0.604202	YTHDC2	3.34265	0.496239	0.0172777
RP11-421L21.3	4.80855	1.08451	3.24886e-05	ACVRL1	1.37461	5.33843	0.999955	MED15	1.82867	0.770873	0.694273	PRIMPOL	12.53	1.1886	1.10977e-34	LRSAM1	11.182	1.30898	1.05719e-27	GABRB3	0.679439	0.203936	0.999815	SPAG9	10.8348	0.522544	4.7506e-26	RP11-363E6.4	0.310945	2.32159	0.999706	TANK	1.63209	0.676128	0.604797	PEX14	3.34263	0.325733	0.0172777
MTERFD2	4.80662	1.10251	3.27762e-05	DSP	1.373	5.39505	0.999955	PIK3CG	1.82778	6.53296	0.695149	PTPRS	12.5279	1.1497	1.13973e-34	SEC24B	11.1675	0.692298	1.24303e-27	LINC00937	0.679198	0.666342	0.999815	SCN3A	10.8334	1.55658	4.81656e-26	GPC6-AS1	0.309959	2.32828	0.999706	C5orf17	1.63119	3.37162	0.605768	AC074391.1	3.342	1.31826	0.0173029
KDM5C	4.80473	1.16917	3.30588e-05	SMG1	1.37223	0.500507	0.999955	PRKCD	1.82666	4.64748	0.695576	MORC4	12.5273	1.72692	1.14746e-34	ERICH1	11.1672	0.860587	1.24662e-27	RTF1	0.678747	0.550449	0.999815	PPP2R5E	10.8312	0.677497	4.93008e-26	RP11-550P17.5	0.308351	1.49338	0.999706	FRMD3	1.63036	1.04738	0.606227	ARMC2	3.34125	0.868753	0.0173282
DENND1A	4.80324	0.940714	3.32779e-05	EFCC1	1.37101	5.73829	0.999955	SLC37A2	1.82161	6.18226	0.701565	C1orf21	12.5238	0.94472	1.19724e-34	SPPL3	11.1626	0.647689	1.31163e-27	MIOX	0.677422	3.85561	0.999815	SPPL3	10.8238	0.552802	5.34001e-26	CDK16	0.308228	0.607491	0.999706	MTA3	1.62927	0.432603	0.607438	ZNF76	3.34108	0.634552	0.0173282
UVRAG	4.80126	0.883993	3.35798e-05	ZNF503-AS1	1.36952	5.42047	0.999955	ASH1L	1.81803	0.279361	0.706005	NCAM2	12.5188	0.865289	1.27361e-34	SUN2	11.1564	0.763199	1.40425e-27	SRP68	0.676468	0.662672	0.999815	ZFC3H1	10.8228	0.695411	5.39419e-26	SNED1	0.307976	0.459896	0.999706	PKDCC	1.62909	1.63401	0.607526	HDX	3.34086	0.523646	0.0173282
STPG2	4.80023	1.57268	3.37234e-05	JUP	1.36872	1.50534	0.999955	TLR5	1.81543	2.34558	0.708182	UBXN2A	12.5129	0.906817	1.37207e-34	ANKRD13C	11.1536	0.916559	1.4479e-27	FAM157A	0.675261	0.809468	0.999815	SLC19A1	10.8185	1.08363	5.6498e-26	RNASEK	0.307169	3.22678	0.999706	XIAP	1.62602	0.734307	0.609982	FAM179B	3.34067	0.43471	0.0173282
AP1G1	4.79965	1.0389	3.37933e-05	ZCCHC2	1.36185	2.03535	0.999955	GMFG	1.81516	3.11014	0.708182	STRN	12.5119	1.2664	1.38781e-34	ZNF608	11.1503	0.616929	1.50209e-27	SH2D3C	0.675013	0.528571	0.999815	UBE3A	10.811	0.520168	6.12514e-26	RP11-38H17.1	0.307098	2.77309	0.999706	EIF2AK3	1.62521	1.07691	0.610228	EFEMP1	3.3404	2.20842	0.017331
ZNHIT6	4.79932	1.08197	3.38208e-05	HIF3A	1.36116	1.00872	0.999955	UHRF1BP1	1.81342	1.01038	0.710054	KIAA0922	12.5052	0.916618	1.50871e-34	CACNB4	11.1486	1.11567	1.53014e-27	PPARGC1B	0.674149	0.605089	0.999815	MECP2	10.8093	0.523356	6.23983e-26	RP11-115N4.1	0.306731	0.68702	0.999706	ANGPTL4	1.62065	6.07991	0.614925	ZCCHC14	3.33858	0.281327	0.0174308
NARF	4.79868	1.05327	3.39e-05	UPP1	1.35716	3.06461	0.999955	INPPL1	1.81299	1.56051	0.71014	RARB	12.5049	1.02857	1.51269e-34	FBXO42	11.135	0.687974	1.78054e-27	TUFT1	0.67274	0.927875	0.999815	ARMCX4	10.8086	0.706858	6.27981e-26	RP11-770J1.3	0.305555	1.21253	0.999706	HEATR5A	1.61767	1.69847	0.617813	ZNF346	3.3378	0.46176	0.017458
ATP5B	4.79775	1.26489	3.40282e-05	GAN	1.35263	1.03095	0.999955	N4BP2L1	1.8125	1.37933	0.710451	FMR1	12.4966	1.27041	1.67804e-34	RNF217	11.1301	1.08014	1.87902e-27	RP11-143K11.1	0.670954	1.4375	0.999815	GPR126	10.7995	1.59048	6.92655e-26	CTC-552D5.1	0.303869	1.78352	0.999706	PCSK6	1.61714	2.2524	0.618193	MARK2	3.33768	0.632685	0.017458
NKAIN2	4.79653	1.74521	3.41848e-05	HLCS	1.35241	0.483268	0.999955	ETS1	1.81243	2.94276	0.710451	UBE2I	12.4955	1.17448	1.7002e-34	RP11-79E3.3	11.1229	1.05349	2.03572e-27	CNIH2	0.670664	1.26154	0.999815	FAR1	10.7979	0.754111	7.04809e-26	SSBP2	0.303831	-0.149293	0.999706	RHOBTB3	1.61126	0.340743	0.6239	HNRNPA1	3.33637	0.45693	0.017526
CTDSPL2	4.79649	0.79526	3.41848e-05	RP11-119F19.2	1.34982	0.923119	0.999955	CTNNB1	1.812	0.427259	0.710836	HCCAT3	12.4872	1.57442	1.88545e-34	CNN3	11.1158	0.948745	2.20348e-27	TPX2	0.670076	0.43549	0.999815	PHF20	10.786	0.512916	8.00533e-26	LINC00707	0.30245	1.09683	0.999706	TTC8	1.60915	1.12339	0.625856	TTC1	3.33547	0.490666	0.0175636
COL6A2	4.79576	1.68294	3.42818e-05	PPP2R5A	1.3495	2.13151	0.999955	GGNBP2	1.81153	0.995889	0.711289	TSC22D2	12.4862	0.97283	1.90832e-34	MBTPS1	11.1094	1.00875	2.36515e-27	LINC00669	0.669353	0.16164	0.999815	MICU3	10.7791	0.933486	8.62303e-26	TMEM11	0.301334	0.690388	0.999706	EPHA7	1.60787	0.62673	0.626868	GDAP1	3.33532	0.573381	0.0175636
STAT2	4.79458	1.44714	3.44547e-05	ARID5B	1.34936	1.00485	0.999955	RPA1	1.8084	1.03733	0.715052	KPNA1	12.485	1.11669	1.93489e-34	FOXO3	11.1083	0.624094	2.39296e-27	DCAF15	0.668699	0.567344	0.999815	SPAG16	10.7725	0.681414	9.26173e-26	RP4-665N4.8	0.300549	1.37022	0.999706	ABCG2	1.6075	2.78832	0.626932	RIC3	3.33469	0.847664	0.0175887
EPC1	4.79312	0.848788	3.46766e-05	KRBOX4	1.34775	1.30997	0.999955	CECR1	1.80813	1.90368	0.715194	LAMB1	12.484	1.04022	1.95631e-34	RP11-168G16.2	11.1015	2.01347	2.57836e-27	ZC3H7B	0.668583	0.594837	0.999815	ANXA4	10.7714	1.41562	9.36528e-26	ADAM18	0.300229	2.64792	0.999706	PLTP	1.60478	2.07734	0.629682	BAZ1B	3.33424	0.511914	0.0176033
PLXNC1	4.79145	0.947691	3.49375e-05	PROS1	1.34762	1.78923	0.999955	SYT17	1.80605	3.60585	0.717661	TNKS	12.4837	0.902314	1.96213e-34	PREP	11.0957	0.818866	2.74895e-27	FSCN1	0.667105	0.7175	0.999815	MAPK6	10.7633	0.783211	1.02179e-25	TIPARP-AS1	0.299595	1.70899	0.999706	PXDC1	1.59898	2.51738	0.635504	CACNA2D3	3.33381	1.2317	0.0176158
MGRN1	4.78969	0.763935	3.5216e-05	RNF146	1.34732	1.18655	0.999955	MYO15B	1.80602	1.09743	0.717661	SBF2	12.4824	0.935613	1.9944e-34	TMEM41B	11.0932	0.910242	2.82435e-27	RP11-553L6.5	0.666063	0.571814	0.999815	C1S	10.7618	1.3018	1.03716e-25	DEXI	0.299315	0.830328	0.999706	YBX3	1.59863	4.12248	0.635808	WDTC1	3.33247	0.383174	0.0176865
AKAP13	4.78765	0.781411	3.5546e-05	GLG1	1.34722	0.709814	0.999955	NPC2	1.80538	3.20183	0.718384	SORCS3	12.4806	1.84904	2.03731e-34	TMLHE	11.0904	0.728743	2.91387e-27	TRIM41	0.665416	0.885356	0.999815	RAB3GAP2	10.7616	0.630591	1.03843e-25	TTC40	0.299271	1.18744	0.999706	RP11-25I15.3	1.59699	5.75055	0.637488	ZBTB46	3.33166	0.534451	0.0177111
PIK3CA	4.78747	0.953661	3.55479e-05	TNS3	1.34692	1.67155	0.999955	SPTLC2	1.79957	0.985794	0.725563	PBK	12.4774	2.81442	2.11888e-34	MTF2	11.0868	0.702703	3.03045e-27	TIMP3	0.664919	0.337843	0.999815	CEP350	10.7495	0.607065	1.18354e-25	RP11-977B10.2	0.299125	1.56731	0.999706	LOXL2	1.59154	1.27438	0.641865	DDX56	3.33162	0.822445	0.0177111
RBMX	4.78659	0.821761	3.56743e-05	BCAP29	1.34614	1.114	0.999955	ACSF2	1.79899	2.31668	0.725765	GPATCH2	12.4719	1.18957	2.26834e-34	SHPRH	11.0824	0.639817	3.17839e-27	FIZ1	0.664238	1.60797	0.999815	AC002454.1	10.7435	1.1238	1.26227e-25	RP11-406D1.2	0.298665	0.922576	0.999706	TBC1D20	1.59094	1.02674	0.642339	SLC9A9	3.33011	1.00756	0.0177935
DYNC2LI1	4.78509	1.4823	3.59119e-05	IRF2	1.34575	1.12048	0.999955	LEPREL1	1.79701	1.77466	0.726739	ZNF611	12.4704	1.27502	2.31025e-34	AK3	11.0754	0.634435	3.43654e-27	HEY1	0.663822	1.41668	0.999815	SERP1	10.7374	0.702935	1.34674e-25	TMEM160	0.297714	0.776435	0.999706	SP140L	1.59045	3.99025	0.64269	AGAP3	3.32899	0.376957	0.0178466
CLIP3	4.78347	1.13984	3.6172e-05	CAMKK2	1.34562	1.05825	0.999955	HSPBAP1	1.7915	0.864672	0.734019	POLA2	12.4605	2.15977	2.61259e-34	AGO4	11.0645	1.00981	3.87719e-27	CHID1	0.663713	0.860599	0.999815	RPS6KA5	10.7339	0.596585	1.39822e-25	EEF1E1	0.297426	3.38269	0.999706	ADRA1B	1.5888	5.18212	0.644387	IGF1R	3.32882	0.58025	0.0178466
ZNF790	4.78125	1.28482	3.65433e-05	TMC1	1.34343	2.75083	0.999955	TMEM176B	1.78912	2.30732	0.736855	RBL2	12.4592	1.36277	2.65333e-34	PRDM2	11.0634	0.70851	3.92259e-27	NXF1	0.663622	0.758329	0.999815	ZNF606	10.7162	1.03326	1.69252e-25	CLEC18A	0.297329	1.13092	0.999706	DOK5	1.5816	1.78158	0.650943	EIF2AK4	3.32784	0.619934	0.017895
[truncated: 23,900 more rows]

## Sheet: PDX_Celltypes_DEG_wilcoxon
Astrocytes_n	Astrocytes_s	Astrocytes_l	Astrocytes_p	Granule Cells_n	Granule Cells_s	Granule Cells_l	Granule Cells_p	Malignant Basal State_n	Malignant Basal State_s	Malignant Basal State_l	Malignant Basal State_p	Malignant Cycling_n	Malignant Cycling_s	Malignant Cycling_l	Malignant Cycling_p	Malignant Granule-like Progenitor_n	Malignant Granule-like Progenitor_s	Malignant Granule-like Progenitor_l	Malignant Granule-like Progenitor_p	Malignant Neuronal Development I_n	Malignant Neuronal Development I_s	Malignant Neuronal Development I_l	Malignant Neuronal Development I_p	Malignant Neuronal Development II_n	Malignant Neuronal Development II_s	Malignant Neuronal Development II_l	Malignant Neuronal Development II_p	Malignant Neuronal Development III_n	Malignant Neuronal Development III_s	Malignant Neuronal Development III_l	Malignant Neuronal Development III_p	Microglia_n	Microglia_s	Microglia_l	Microglia_p
[truncated: 19,778 more rows]
