# Supplementary material for: Multi-omic and single-cell profiling of chromothriptic medulloblastoma reveals genomic and transcriptomic consequences of genome instability
Source: Nat Commun. 2024 Nov 23;15:10183. doi: 10.1038/s41467-024-54547-w (PMC11585558; doi:10.1038/s41467-024-54547-w)
Supplement: Supplementary file 8 — Supplementary Data 6 [file 41467_2024_54547_MOESM8_ESM.xlsx]

## Sheet: CT_vs_NCT_DEG_FF
ens_id	baseMean	log2FoldChange	lfcSE	stat	pvalue	padj	ens_fullid	gene_name
ENSG00000138400	383.352	-1.65521	0.246126	-6.72508	1.75496e-11	4.17312e-07	ENSG00000138400.12_2	MDH1B
ENSG00000198920	3214.54	-0.93276	0.151371	-6.16209	7.17917e-10	8.53568e-06	ENSG00000198920.9_3	KIAA0753
ENSG00000140459	609.073	-4.44084	0.742569	-5.98038	2.22624e-09	1.35634e-05	ENSG00000140459.17_3	CYP11A1
ENSG00000113600	96.9333	4.9892	0.83482	5.97637	2.28158e-09	1.35634e-05	ENSG00000113600.10_3	C9
ENSG00000158747	738.424	-1.88701	0.319761	-5.90133	3.60591e-09	1.7149e-05	ENSG00000158747.13_3	NBL1
ENSG00000090376	7367.21	-2.65438	0.460654	-5.76221	8.30219e-09	3.2903e-05	ENSG00000090376.10_3	IRAK3
ENSG00000165983	364.315	2.5041	0.436704	5.73408	9.80449e-09	3.33059e-05	ENSG00000165983.14_2	PTER
ENSG00000249550	65.1922	3.35301	0.587339	5.70882	1.13763e-08	3.38146e-05	ENSG00000249550.6_2	RP11-438N16.1
ENSG00000248144	62.7784	-2.51587	0.44804	-5.61528	1.96245e-08	5.18502e-05	ENSG00000248144.5_2	ADH1C
ENSG00000171657	155.368	-2.66157	0.477882	-5.56952	2.55447e-08	5.53186e-05	ENSG00000171657.5_2	GPR82
ENSG00000188783	2929.25	-2.36999	0.425552	-5.56921	2.559e-08	5.53186e-05	ENSG00000188783.5_2	PRELP
ENSG00000174564	146.224	1.34762	0.24601	5.47792	4.30358e-08	8.5279e-05	ENSG00000174564.12_3	IL20RB
ENSG00000198848	438.165	-3.37244	0.626883	-5.3797	7.46086e-08	0.000132396	ENSG00000198848.12_2	CES1
ENSG00000123500	542.587	-2.88117	0.537239	-5.36291	8.18912e-08	0.000132396	ENSG00000123500.9_3	COL10A1
ENSG00000187151	101.206	-2.34242	0.43707	-5.35936	8.35168e-08	0.000132396	ENSG00000187151.7_3	ANGPTL5
ENSG00000091592	6053.58	-1.17625	0.221347	-5.31402	1.0723e-07	0.000149791	ENSG00000091592.15_3	NLRP1
ENSG00000182326	6548.66	-2.02074	0.380279	-5.31384	1.07339e-07	0.000149791	ENSG00000182326.14_3	C1S
ENSG00000178773	152.848	3.80912	0.719191	5.2964	1.18106e-07	0.000149791	ENSG00000178773.14_3	CPNE7
ENSG00000162692	1663.8	-2.27211	0.429188	-5.29397	1.19687e-07	0.000149791	ENSG00000162692.10_2	VCAM1
ENSG00000170175	627.957	-1.23104	0.233527	-5.27149	1.35317e-07	0.000160885	ENSG00000170175.10_3	CHRNB1
ENSG00000009335	12088.4	0.917614	0.174896	5.24662	1.54912e-07	0.000175411	ENSG00000009335.17_3	UBE3C
ENSG00000185862	194.116	-1.76022	0.33629	-5.23425	1.6566e-07	0.000179056	ENSG00000185862.6_3	EVI2B
ENSG00000176720	6735.2	-2.32924	0.446795	-5.21322	1.85589e-07	0.000185232	ENSG00000176720.4_2	BOK
ENSG00000177098	1263.92	-1.60184	0.307345	-5.21186	1.86954e-07	0.000185232	ENSG00000177098.8_2	SCN4B
ENSG00000234455	40.3673	4.38114	0.843801	5.19215	2.07878e-07	0.000195191	ENSG00000234455.1_2	AC067960.1
ENSG00000228526	318.688	-2.47056	0.476275	-5.18725	2.13422e-07	0.000195191	ENSG00000228526.6_3	RP3-510D11.1
ENSG00000155438	7154.08	1.46799	0.283823	5.17221	2.31347e-07	0.000202372	ENSG00000155438.11_3	MKI67IP
ENSG00000161929	188.645	-1.77863	0.34425	-5.16668	2.38295e-07	0.000202372	ENSG00000161929.14_2	SCIMP
ENSG00000272482	31.214	-2.59052	0.504721	-5.13258	2.85799e-07	0.000234346	ENSG00000272482.1_2	RP11-474O21.5
ENSG00000140092	2344.24	-2.23082	0.435838	-5.11848	3.08015e-07	0.000244143	ENSG00000140092.14_2	FBLN5
ENSG00000273100	26.3029	2.31638	0.453976	5.10242	3.35329e-07	0.000251862	ENSG00000273100.1_2	RP11-302L19.3
ENSG00000074054	25435.9	1.00881	0.19779	5.1004	3.38937e-07	0.000251862	ENSG00000074054.17_3	CLASP1
ENSG00000135914	168.333	-2.43542	0.481959	-5.05316	4.34557e-07	0.000313131	ENSG00000135914.5_2	HTR2B
ENSG00000184216	6150.02	1.33864	0.265664	5.03887	4.683e-07	0.000318355	ENSG00000184216.13_3	IRAK1
ENSG00000119636	698.296	-0.895302	0.177683	-5.03875	4.68583e-07	0.000318355	ENSG00000119636.15_3	CCDC176
ENSG00000136040	25129.7	-1.40815	0.280029	-5.02858	4.94121e-07	0.000320399	ENSG00000136040.8_2	PLXNC1
ENSG00000134697	5954.42	0.753089	0.149813	5.02687	4.9854e-07	0.000320399	ENSG00000134697.12_2	GNL2
ENSG00000138771	6457.92	-2.0977	0.418344	-5.01431	5.32248e-07	0.000327756	ENSG00000138771.14_3	SHROOM3
ENSG00000113319	1363.76	-1.48129	0.295524	-5.0124	5.37554e-07	0.000327756	ENSG00000113319.12_2	RASGRF2
ENSG00000185442	623.025	-0.718833	0.144	-4.9919	5.97886e-07	0.000355428	ENSG00000185442.12_3	FAM174B
ENSG00000163145	288.756	-2.27313	0.45614	-4.98341	6.24745e-07	0.000361778	ENSG00000163145.12_2	C1QTNF7
ENSG00000266947	61.9895	-3.17327	0.63763	-4.97666	6.4692e-07	0.000361778	ENSG00000266947.1_2	RP11-799D4.4
ENSG00000250582	12.998	-8.39718	1.68805	-4.97449	6.54209e-07	0.000361778	ENSG00000250582.1_2	RP11-301H24.3
ENSG00000136153	1803.2	1.04988	0.21134	4.96773	6.77402e-07	0.00036609	ENSG00000136153.19_3	LMO7
ENSG00000158526	2114.6	1.19652	0.242305	4.93809	7.88898e-07	0.000416871	ENSG00000158526.7_2	TSR2
ENSG00000165072	1141.24	-2.18746	0.444291	-4.92348	8.50175e-07	0.000439485	ENSG00000165072.9_3	MAMDC2
ENSG00000167613	699.026	-1.34978	0.277882	-4.85737	1.18957e-06	0.00059256	ENSG00000167613.15_3	LAIR1
ENSG00000120820	496.452	-1.77601	0.365714	-4.85628	1.19613e-06	0.00059256	ENSG00000120820.12_2	GLT8D2
ENSG00000167080	76.8575	7.95169	1.64176	4.84339	1.27643e-06	0.000619432	ENSG00000167080.8_2	B4GALNT2
ENSG00000215808	63.2012	-1.78269	0.36904	-4.83062	1.36106e-06	0.000647291	ENSG00000215808.2_2	RP11-371I1.2
ENSG00000229590	25.3255	-3.10344	0.643751	-4.82087	1.42935e-06	0.00066644	ENSG00000229590.3_2	MSX2P1
ENSG00000233223	424.614	-1.0321	0.214389	-4.81415	1.47828e-06	0.000675999	ENSG00000233223.2_2	AC113189.5
ENSG00000108559	5217.05	-0.596378	0.124209	-4.80143	1.5754e-06	0.000704646	ENSG00000108559.11_3	NUP88
ENSG00000074047	11709.9	1.75413	0.365678	4.79693	1.61116e-06	0.000704646	ENSG00000074047.21_3	GLI2
ENSG00000079335	589.004	-1.10383	0.230224	-4.79462	1.62982e-06	0.000704646	ENSG00000079335.18_3	CDC14A
ENSG00000113262	71.1348	-2.70897	0.565747	-4.78831	1.68191e-06	0.000714182	ENSG00000113262.14_2	GRM6
ENSG00000217275	19.379	2.52416	0.528105	4.77965	1.756e-06	0.000732561	ENSG00000217275.2_2	RP1-34B20.4
ENSG00000164683	5376.13	-2.33684	0.490475	-4.76444	1.89375e-06	0.000776405	ENSG00000164683.16_3	HEY1
ENSG00000188818	240.523	2.24173	0.471245	4.75703	1.96461e-06	0.000791804	ENSG00000188818.12_3	ZDHHC11
ENSG00000164220	590.922	-3.4744	0.731635	-4.74881	2.04616e-06	0.000810929	ENSG00000164220.6_2	F2RL2
ENSG00000165092	1976.06	-1.8237	0.385008	-4.73678	2.17145e-06	0.000846475	ENSG00000165092.12_3	ALDH1A1
ENSG00000152102	21645.3	0.784515	0.165918	4.72834	2.26363e-06	0.000868176	ENSG00000152102.17_2	FAM168B
ENSG00000174125	633.056	-1.33676	0.284476	-4.69903	2.61406e-06	0.000986662	ENSG00000174125.7_3	TLR1
ENSG00000141499	1666.5	-0.679222	0.144665	-4.69514	2.66428e-06	0.000989905	ENSG00000141499.16_3	WRAP53
ENSG00000248791	33.9507	2.77063	0.591131	4.687	2.77244e-06	0.00101425	ENSG00000248791.1_2	CTD-2165H16.3
ENSG00000115942	4857.12	0.52603	0.112352	4.68199	2.84098e-06	0.00102354	ENSG00000115942.8_2	ORC2
ENSG00000188316	194.548	-1.88789	0.403488	-4.67892	2.88394e-06	0.00102354	ENSG00000188316.13_3	ENO4
ENSG00000186326	14.5238	1.89233	0.404889	4.67369	2.95836e-06	0.00103451	ENSG00000186326.3_2	RGS9BP
ENSG00000272769	26.8687	2.24432	0.481248	4.66354	3.1081e-06	0.00105361	ENSG00000272769.1_2	RP11-725P16.2
ENSG00000076242	4657.94	-0.506724	0.108706	-4.66142	3.14032e-06	0.00105361	ENSG00000076242.14_2	MLH1
ENSG00000250447	35.8514	2.35973	0.506265	4.66106	3.1459e-06	0.00105361	ENSG00000250447.5_2	CTD-2081C10.1
ENSG00000147889	154.822	2.73247	0.587126	4.65398	3.25584e-06	0.00107529	ENSG00000147889.17_3	CDKN2A
ENSG00000004478	12355.3	0.961965	0.20701	4.64695	3.36886e-06	0.00107538	ENSG00000004478.7_2	FKBP4
ENSG00000109686	4124.77	-1.22165	0.262971	-4.64556	3.39162e-06	0.00107538	ENSG00000109686.17_3	SH3D19
ENSG00000070778	4924.79	-1.15817	0.249307	-4.64554	3.3918e-06	0.00107538	ENSG00000070778.12_2	PTPN21
ENSG00000236859	908.993	1.23292	0.266034	4.63445	3.57884e-06	0.00111024	ENSG00000236859.6_3	AC018737.1
ENSG00000148288	273.789	-1.35469	0.292368	-4.63351	3.59513e-06	0.00111024	ENSG00000148288.11_3	GBGT1
ENSG00000262585	38.8754	2.83759	0.612789	4.63062	3.64572e-06	0.00111143	ENSG00000262585.1_2	RP11-353N14.5
ENSG00000110876	405.025	-1.4633	0.31635	-4.62558	3.73553e-06	0.0011244	ENSG00000110876.9_2	SELPLG
ENSG00000133026	29675.4	-0.869403	0.188162	-4.6205	3.82825e-06	0.0011379	ENSG00000133026.12_3	MYH10
ENSG00000170043	1124.11	-0.911454	0.197647	-4.61153	3.99714e-06	0.00115414	ENSG00000170043.11_3	TRAPPC1
ENSG00000147383	1549.91	1.12611	0.244263	4.61023	4.02222e-06	0.00115414	ENSG00000147383.10_3	NSDHL
ENSG00000128604	223.894	-1.1099	0.240763	-4.60991	4.02849e-06	0.00115414	ENSG00000128604.19_3	IRF5
ENSG00000223821	66.8814	-2.21716	0.482606	-4.59415	4.34525e-06	0.00123007	ENSG00000223821.1_2	RP11-505P4.6
ENSG00000224914	456.471	-0.928207	0.20223	-4.58986	4.43535e-06	0.0012408	ENSG00000224914.3_3	LINC00863
ENSG00000116711	560.917	-1.60437	0.350397	-4.57872	4.67822e-06	0.00129353	ENSG00000116711.9_2	PLA2G4A
ENSG00000226479	1863.31	1.01676	0.222443	4.57089	4.85647e-06	0.00132738	ENSG00000226479.3_3	TMEM185B
ENSG00000146909	3150.25	1.11283	0.244012	4.56054	5.10219e-06	0.00135588	ENSG00000146909.7_2	NOM1
ENSG00000148814	2298.15	-0.935349	0.205156	-4.5592	5.13493e-06	0.00135588	ENSG00000148814.17_2	LRRC27
ENSG00000177788	108.008	0.886179	0.194396	4.55862	5.14911e-06	0.00135588	ENSG00000177788.5_3	RP5-1061H20.4
ENSG00000234546	50.1482	-2.34717	0.515069	-4.557	5.18882e-06	0.00135588	ENSG00000234546.3_2	RP3-510D11.2
ENSG00000089225	262.646	-5.31385	1.17007	-4.5415	5.58565e-06	0.00144112	ENSG00000089225.19_2	TBX5
ENSG00000172901	126.166	1.28435	0.282997	4.53837	5.66896e-06	0.00144112	ENSG00000172901.19_3	AQPEP
ENSG00000164691	267.533	-1.46385	0.322724	-4.53592	5.73532e-06	0.00144112	ENSG00000164691.16_2	TAGAP
ENSG00000196664	364.979	-1.55937	0.343922	-4.53409	5.78523e-06	0.00144112	ENSG00000196664.4_2	TLR7
ENSG00000123342	204.47	-1.4357	0.316741	-4.53272	5.82286e-06	0.00144112	ENSG00000123342.15_2	MMP19
ENSG00000159403	2652.99	-1.7193	0.379477	-4.53071	5.87865e-06	0.00144112	ENSG00000159403.11	C1R
ENSG00000144596	461.237	2.44803	0.541065	4.52447	6.05459e-06	0.00145395	ENSG00000144596.12_3	GRIP2
ENSG00000132357	447.782	-1.23026	0.271989	-4.52318	6.09168e-06	0.00145395	ENSG00000132357.13_2	CARD6
ENSG00000229029	27.992	-7.11287	1.57281	-4.52239	6.11444e-06	0.00145395	ENSG00000229029.2_2	RP11-408A13.1
ENSG00000139537	105.388	-1.9907	0.44047	-4.51948	6.19919e-06	0.00145951	ENSG00000139537.10_3	CCDC65
ENSG00000081985	60.2791	2.55141	0.565228	4.51394	6.36328e-06	0.00148346	ENSG00000081985.10_2	IL12RB2
ENSG00000237732	171.095	3.30505	0.734496	4.49975	6.80339e-06	0.00156435	ENSG00000237732.9_2	AC010980.2
ENSG00000259134	235.639	-2.34547	0.521384	-4.49855	6.84186e-06	0.00156435	ENSG00000259134.5_2	LINC00924
ENSG00000256030	58.9699	1.36198	0.303562	4.48667	7.23459e-06	0.00163839	ENSG00000256030.1_3	CBX3P4
ENSG00000213397	101.642	1.08771	0.242727	4.48119	7.42282e-06	0.00166516	ENSG00000213397.10_3	HAUS7
ENSG00000171522	407.02	-1.20435	0.268957	-4.47784	7.54025e-06	0.0016757	ENSG00000171522.5_2	PTGER4
ENSG00000105825	331.752	-2.46861	0.552684	-4.46658	7.94801e-06	0.00173952	ENSG00000105825.11_2	TFPI2
ENSG00000184863	10090.6	0.810713	0.181535	4.46589	7.97374e-06	0.00173952	ENSG00000184863.10_3	RBM33
ENSG00000185722	8077.06	-0.604091	0.135417	-4.46097	8.15889e-06	0.00176373	ENSG00000185722.16_3	ANKFY1
ENSG00000204136	497.523	-1.42123	0.318768	-4.45849	8.25375e-06	0.00176816	ENSG00000204136.10_3	GGTA1P
ENSG00000112981	587.27	-1.10544	0.248115	-4.45537	8.37485e-06	0.00177809	ENSG00000112981.4_2	NME5
ENSG00000168778	2762.99	-0.850358	0.191444	-4.44181	8.92043e-06	0.00186506	ENSG00000168778.11_2	TCTN2
ENSG00000185261	1597.74	-0.881108	0.198389	-4.44131	8.94139e-06	0.00186506	ENSG00000185261.14_3	KIAA0825
ENSG00000247626	1208.49	0.69067	0.155723	4.43525	9.19635e-06	0.00190156	ENSG00000247626.4_3	MARS2
ENSG00000167178	2712.74	-3.31764	0.748579	-4.43192	9.33976e-06	0.00191457	ENSG00000167178.15_3	ISLR2
ENSG00000122870	2634.08	-1.63527	0.36949	-4.42574	9.61111e-06	0.00195336	ENSG00000122870.11_3	BICC1
ENSG00000167720	1725.95	-1.04261	0.235947	-4.41884	9.92313e-06	0.00197654	ENSG00000167720.12_3	SRR
ENSG00000120457	267.095	-1.44364	0.326712	-4.41869	9.92995e-06	0.00197654	ENSG00000120457.11_2	KCNJ5
ENSG00000123983	16381.6	1.66555	0.377072	4.41708	1.00045e-05	0.00197654	ENSG00000123983.13_2	ACSL3
ENSG00000104415	377.386	-2.07371	0.469597	-4.41593	1.00577e-05	0.00197654	ENSG00000104415.13_3	WISP1
ENSG00000120889	1162.76	-1.66607	0.377561	-4.4127	1.02087e-05	0.00198978	ENSG00000120889.12_2	TNFRSF10B
ENSG00000162998	3503.97	-1.51837	0.344546	-4.40688	1.04871e-05	0.00202742	ENSG00000162998.4_2	FRZB
ENSG00000102030	1420.72	0.925193	0.210155	4.40243	1.07043e-05	0.00205272	ENSG00000102030.15_3	NAA10
ENSG00000232815	69.3032	-3.71893	0.845431	-4.39886	1.08822e-05	0.00207015	ENSG00000232815.1_2	LINC00537
ENSG00000234206	26.8234	-6.9672	1.5856	-4.39405	1.1126e-05	0.00209973	ENSG00000234206.5_2	RP1-67A8.3
ENSG00000252447	15.4817	-9.45394	2.15334	-4.39036	1.13161e-05	0.00210483	ENSG00000252447.1	snoU13
ENSG00000086730	289.48	-1.03483	0.235719	-4.3901	1.13301e-05	0.00210483	ENSG00000086730.16_2	LAT2
ENSG00000213977	963.935	-1.30032	0.296672	-4.38304	1.17035e-05	0.00215735	ENSG00000213977.7_3	TAX1BP3
ENSG00000258580	41.2408	-5.46344	1.24752	-4.37943	1.18991e-05	0.00217654	ENSG00000258580.1_2	RP11-320M16.2
ENSG00000055118	5309.21	1.00229	0.229535	4.36659	1.262e-05	0.00229077	ENSG00000055118.14_2	KCNH2
ENSG00000134574	1160.74	-1.00889	0.231407	-4.35979	1.30188e-05	0.00233483	ENSG00000134574.11_2	DDB2
ENSG00000228343	121.855	-4.98918	1.14454	-4.35911	1.30591e-05	0.00233483	ENSG00000228343.1_2	RP11-1148L6.5
ENSG00000237268	306.706	-5.46479	1.25542	-4.35296	1.34311e-05	0.00238342	ENSG00000237268.2_2	RP13-492C18.2
ENSG00000056736	2162.11	-1.82148	0.418717	-4.35014	1.3605e-05	0.0023964	ENSG00000056736.9_3	IL17RB
ENSG00000211460	18521.8	1.11101	0.255612	4.34648	1.3834e-05	0.00241882	ENSG00000211460.11_3	TSN
ENSG00000228810	97.8178	-5.40635	1.24767	-4.33317	1.46978e-05	0.00255109	ENSG00000228810.1_2	PABPC1P11
ENSG00000248202	51.3701	3.31754	0.765916	4.33147	1.48114e-05	0.00255218	ENSG00000248202.1_2	RP11-455B3.1
ENSG00000150773	206.842	-1.13777	0.262915	-4.32752	1.50797e-05	0.00257971	ENSG00000150773.10_2	PIH1D2
ENSG00000178972	828.636	-2.55133	0.589954	-4.32463	1.52787e-05	0.00259509	ENSG00000178972.3	AC097658.1
ENSG00000263809	273.514	-1.01136	0.234163	-4.31903	1.56718e-05	0.00262822	ENSG00000263809.1_3	RP11-849F2.7
ENSG00000134504	1798.3	-0.602501	0.13951	-4.3187	1.56948e-05	0.00262822	ENSG00000134504.12_3	KCTD1
ENSG00000237961	22.4769	4.64621	1.07764	4.31146	1.62182e-05	0.00269687	ENSG00000237961.4_2	RP11-1281K21.1
ENSG00000178921	5081.74	-0.679667	0.15794	-4.30333	1.68253e-05	0.00277839	ENSG00000178921.13_3	PFAS
ENSG00000123352	4931.29	-0.512798	0.119251	-4.30014	1.70686e-05	0.00279914	ENSG00000123352.17_3	SPATS2
ENSG00000161955	117.15	-1.2817	0.298581	-4.29264	1.7656e-05	0.00286583	ENSG00000161955.16_3	TNFSF13
ENSG00000186517	437.039	-1.13461	0.264361	-4.29188	1.77164e-05	0.00286583	ENSG00000186517.13_2	ARHGAP30
ENSG00000137819	136.125	1.72016	0.40096	4.2901	1.78591e-05	0.0028694	ENSG00000137819.13_3	PAQR5
ENSG00000175745	12381.6	-1.20542	0.281168	-4.28719	1.80947e-05	0.00287879	ENSG00000175745.11_2	NR2F1
ENSG00000189298	1788.88	-0.456737	0.106555	-4.28639	1.81596e-05	0.00287879	ENSG00000189298.13_2	ZKSCAN3
ENSG00000041802	5329.64	0.618169	0.144288	4.28429	1.83326e-05	0.00288696	ENSG00000041802.10_2	LSG1
ENSG00000204388	4460.34	1.25572	0.293287	4.28154	1.85604e-05	0.00290361	ENSG00000204388.6_3	HSPA1B
ENSG00000129255	2492.12	-0.801907	0.187537	-4.276	1.90277e-05	0.00294406	ENSG00000129255.15_3	MPDU1
ENSG00000136709	11592.8	0.58411	0.136616	4.27555	1.90666e-05	0.00294406	ENSG00000136709.11_2	WDR33
ENSG00000175826	3131.8	-0.727159	0.170356	-4.26846	1.96828e-05	0.00301959	ENSG00000175826.11_3	CTDNEP1
ENSG00000007402	3346.77	1.99718	0.468287	4.26487	2.00017e-05	0.00303471	ENSG00000007402.11_3	CACNA2D2
ENSG00000060709	162.054	1.84919	0.433756	4.2632	2.01516e-05	0.00303471	ENSG00000060709.14_3	RIMBP2
ENSG00000157617	1966.53	1.08784	0.255178	4.26307	2.01642e-05	0.00303471	ENSG00000157617.16_3	C2CD2
ENSG00000171777	90.3526	-1.23099	0.289261	-4.25564	2.08449e-05	0.00311743	ENSG00000171777.15_3	RASGRP4
ENSG00000239697	277.465	-1.00681	0.236797	-4.2518	2.12064e-05	0.00315167	ENSG00000239697.10_3	TNFSF12
ENSG00000103490	225.84	-1.49093	0.351025	-4.24737	2.16295e-05	0.00319458	ENSG00000103490.13_3	PYCARD
ENSG00000139679	1877.21	-1.22965	0.289723	-4.24421	2.19363e-05	0.00320432	ENSG00000139679.15_2	LPAR6
ENSG00000042317	3427.72	-0.853852	0.201194	-4.24392	2.19649e-05	0.00320432	ENSG00000042317.16_2	SPATA7
ENSG00000100867	61.4277	1.86801	0.440677	4.23895	2.24568e-05	0.00325609	ENSG00000100867.14_2	DHRS2
ENSG00000135643	4420.55	-0.749353	0.176883	-4.23644	2.27094e-05	0.00326229	ENSG00000135643.4_2	KCNMB4
ENSG00000173918	1403.59	-2.10442	0.496819	-4.2358	2.27739e-05	0.00326229	ENSG00000173918.14_2	C1QTNF1
ENSG00000143387	1777.26	-1.43581	0.339271	-4.23205	2.31567e-05	0.00329726	ENSG00000143387.12_2	CTSK
ENSG00000025800	9455.89	0.388401	0.0918479	4.22874	2.35006e-05	0.00329809	ENSG00000025800.13_3	KPNA6
ENSG00000258311	185.259	-0.95008	0.224679	-4.22861	2.35142e-05	0.00329809	ENSG00000258311.5_3	RP11-644F5.10
ENSG00000136699	5165.97	0.824873	0.195098	4.22799	2.35786e-05	0.00329809	ENSG00000136699.19_3	SMPD4
ENSG00000104894	266.279	-1.31293	0.3112	-4.21891	2.45484e-05	0.00341366	ENSG00000104894.11_2	CD37
ENSG00000153162	334.977	-1.56399	0.37084	-4.21744	2.47097e-05	0.00341611	ENSG00000153162.8_2	BMP6
ENSG00000078618	11479.4	0.430243	0.102488	4.198	2.69287e-05	0.00370137	ENSG00000078618.21_3	NRD1
ENSG00000204291	3817.87	-2.02807	0.484326	-4.1874	2.82163e-05	0.00385606	ENSG00000204291.10_2	COL15A1
ENSG00000073282	198.911	-1.54907	0.370347	-4.18277	2.87982e-05	0.00389434	ENSG00000073282.12_2	TP63
ENSG00000251596	105.935	-3.86071	0.923049	-4.18256	2.88239e-05	0.00389434	ENSG00000251596.1_2	HADHAP1
ENSG00000136718	4121.27	0.817992	0.195882	4.17594	2.9676e-05	0.00397076	ENSG00000136718.9_3	IMP4
ENSG00000256995	72.3548	2.2303	0.53413	4.17557	2.97235e-05	0.00397076	ENSG00000256995.6_3	RP11-114G22.1
ENSG00000180787	2517.47	-0.596669	0.143037	-4.17142	3.02714e-05	0.00402136	ENSG00000180787.5_2	ZFP3
ENSG00000254198	161.589	-5.88321	1.41279	-4.16426	3.12364e-05	0.0041265	ENSG00000254198.1_2	RP11-598P20.3
ENSG00000120280	66.9211	-1.29193	0.310628	-4.15909	3.19517e-05	0.00419768	ENSG00000120280.5_2	CXorf21
ENSG00000169896	581.696	-1.21104	0.291355	-4.1566	3.23025e-05	0.00422044	ENSG00000169896.16_2	ITGAM
ENSG00000133985	843.156	-1.58848	0.382327	-4.15477	3.25612e-05	0.004231	ENSG00000133985.2_2	TTC9
ENSG00000167840	1931.27	-0.703258	0.169665	-4.14499	3.39835e-05	0.00439182	ENSG00000167840.13_2	ZNF232
ENSG00000083457	756.313	-0.784033	0.189296	-4.14184	3.44535e-05	0.00442848	ENSG00000083457.11_2	ITGAE
ENSG00000181234	972.202	-1.85484	0.448206	-4.13836	3.49791e-05	0.00447187	ENSG00000181234.9_3	TMEM132C
ENSG00000137691	1060.7	-1.24863	0.301871	-4.13629	3.52965e-05	0.00448832	ENSG00000137691.12_3	C11orf70
ENSG00000148700	7426.39	-0.871541	0.210832	-4.13382	3.56786e-05	0.00451277	ENSG00000148700.14_3	ADD3
ENSG00000115290	133.936	2.51269	0.608091	4.1321	3.5947e-05	0.00452266	ENSG00000115290.9_2	GRB14
ENSG00000134955	557.889	-1.06342	0.257636	-4.1276	3.66569e-05	0.00456904	ENSG00000134955.11_3	SLC37A2
ENSG00000160345	123.266	-1.63499	0.396136	-4.12733	3.66999e-05	0.00456904	ENSG00000160345.12_2	C9orf116
ENSG00000197021	1532.31	0.803967	0.194849	4.12611	3.68958e-05	0.00456951	ENSG00000197021.8_3	CXorf40B
ENSG00000166888	937.844	-0.924484	0.224164	-4.12415	3.72113e-05	0.0045847	ENSG00000166888.11_3	STAT6
ENSG00000102401	8074.73	0.667884	0.162021	4.12222	3.75245e-05	0.00459946	ENSG00000102401.19_3	ARMCX3
ENSG00000233038	80.5683	-1.44364	0.35136	-4.10873	3.97842e-05	0.00485143	ENSG00000233038.5_2	AC011899.9
ENSG00000205795	91.2616	-1.43782	0.350452	-4.10277	4.08231e-05	0.00495272	ENSG00000205795.4_2	CYS1
ENSG00000072849	4324.81	-0.704101	0.171726	-4.10013	4.12912e-05	0.00498408	ENSG00000072849.10_3	DERL2
ENSG00000111731	12366.9	1.1715	0.285821	4.09871	4.15459e-05	0.00498949	ENSG00000111731.12_3	C2CD5
ENSG00000042062	117.259	-2.19821	0.536691	-4.09585	4.20616e-05	0.00501531	ENSG00000042062.11_2	FAM65C
ENSG00000183837	254.357	2.30333	0.562447	4.09519	4.21827e-05	0.00501531	ENSG00000183837.9_2	PNMA3
ENSG00000153779	149.859	-10.6833	2.61069	-4.09212	4.27442e-05	0.00505678	ENSG00000153779.10_3	TGIF2LX
ENSG00000118972	15.5058	4.45205	1.08842	4.09038	4.30675e-05	0.00506982	ENSG00000118972.1_2	FGF23
ENSG00000163520	3897.87	-1.68036	0.411307	-4.08541	4.39986e-05	0.0051539	ENSG00000163520.13_3	FBLN2
ENSG00000246130	15.0321	-3.23167	0.791476	-4.08309	4.44404e-05	0.00518014	ENSG00000246130.1_2	RP11-875O11.2
ENSG00000095015	14324.9	-1.03579	0.253886	-4.07976	4.5083e-05	0.00522941	ENSG00000095015.5_2	MAP3K1
ENSG00000125207	50.4782	4.90312	1.20253	4.07733	4.55554e-05	0.00525855	ENSG00000125207.7_3	PIWIL1
ENSG00000176654	15.6841	-3.89542	0.956041	-4.07453	4.61073e-05	0.00528889	ENSG00000176654.12_2	NANOGP1
ENSG00000172943	4166.05	0.814778	0.200025	4.07338	4.63356e-05	0.00528889	ENSG00000172943.19_3	PHF8
ENSG00000163161	6443.27	0.596547	0.146477	4.07263	4.64855e-05	0.00528889	ENSG00000163161.12_2	ERCC3
ENSG00000126860	330.595	-1.65861	0.408591	-4.05933	4.92135e-05	0.00557261	ENSG00000126860.11_3	EVI2A
ENSG00000177452	38.0681	-4.94027	1.21741	-4.05802	4.94914e-05	0.00557751	ENSG00000177452.7_2	RP4-597J3.1
ENSG00000169967	14479.2	0.670008	0.165356	4.05192	5.07985e-05	0.00569617	ENSG00000169967.16_2	MAP3K2
ENSG00000227676	22.3144	1.8654	0.460491	4.05089	5.10233e-05	0.00569617	ENSG00000227676.3_2	LINC01068
ENSG00000233304	27.7564	2.99568	0.740133	4.04749	5.17692e-05	0.00575243	ENSG00000233304.6_2	RP13-614K11.1
ENSG00000089876	2138.16	-0.813077	0.20102	-4.04476	5.23768e-05	0.00579287	ENSG00000089876.11_3	DHX32
ENSG00000172828	108.475	1.4718	0.364125	4.04202	5.29933e-05	0.00583392	ENSG00000172828.12_3	CES3
ENSG00000136404	257.152	-1.04464	0.258624	-4.0392	5.36338e-05	0.00584144	ENSG00000136404.15_3	TM6SF1
ENSG00000259619	38.2169	-5.64912	1.39858	-4.03918	5.36374e-05	0.00584144	ENSG00000259619.2_2	RP11-390M11.1
ENSG00000267034	308.514	3.17095	0.78537	4.03752	5.40197e-05	0.00584144	ENSG00000267034.1_2	RP11-384O8.1
ENSG00000102032	338.959	1.38115	0.342103	4.03722	5.40886e-05	0.00584144	ENSG00000102032.12_3	RENBP
ENSG00000129295	808.695	-1.44309	0.357524	-4.03635	5.42899e-05	0.00584144	ENSG00000129295.8_2	LRRC6
ENSG00000145248	339.765	-1.7027	0.422457	-4.03046	5.56675e-05	0.00593146	ENSG00000145248.6_2	SLC10A4
ENSG00000237187	3434.64	-0.86555	0.214759	-4.03033	5.56989e-05	0.00593146	ENSG00000237187.8_2	NR2F1-AS1
ENSG00000182327	31.9525	-4.85259	1.20446	-4.02883	5.60544e-05	0.00593146	ENSG00000182327.7_3	GLTPD2
ENSG00000198780	2891.16	-1.37006	0.340174	-4.02753	5.63654e-05	0.00593146	ENSG00000198780.11_2	FAM169A
ENSG00000127083	1127.13	-1.81628	0.450969	-4.0275	5.63737e-05	0.00593146	ENSG00000127083.7_2	OMD
ENSG00000063587	3299.47	0.886209	0.221102	4.00814	6.11983e-05	0.00641073	ENSG00000063587.13_3	ZNF275
ENSG00000040531	1069.55	-0.833977	0.208166	-4.00631	6.16749e-05	0.00643118	ENSG00000040531.14_3	CTNS
ENSG00000148704	147.737	-3.15291	0.787182	-4.00532	6.19344e-05	0.00643118	ENSG00000148704.12_2	VAX1
ENSG00000198753	267.527	1.84667	0.461787	3.99895	6.36234e-05	0.00657783	ENSG00000198753.11_3	PLXNB3
ENSG00000004975	5199.6	-0.688678	0.172432	-3.99392	6.49899e-05	0.00669002	ENSG00000004975.11_2	DVL2
ENSG00000137491	4610.19	-0.883509	0.221456	-3.98954	6.62003e-05	0.00678524	ENSG00000137491.14_3	SLCO2B1
ENSG00000228592	382.274	3.49308	0.876035	3.98738	6.6808e-05	0.00680673	ENSG00000228592.1_2	AP000459.4
ENSG00000124333	3512.37	0.944855	0.236998	3.98676	6.69824e-05	0.00680673	ENSG00000124333.15_2_PAR_Y	VAMP7
ENSG00000124333	3512.37	0.944855	0.236998	3.98676	6.69824e-05	0.00680673	ENSG00000124333.15_2	VAMP7
ENSG00000111817	3793.78	-0.683734	0.171628	-3.98382	6.78168e-05	0.0068622	ENSG00000111817.16_3	DSE
ENSG00000154124	4736.89	1.02277	0.256936	3.98066	6.87244e-05	0.00692456	ENSG00000154124.4_2	FAM105B
ENSG00000122121	85.2711	-2.03817	0.512262	-3.97877	6.92729e-05	0.00694871	ENSG00000122121.10_2	XPNPEP2
ENSG00000104972	143.156	-1.21513	0.305488	-3.97766	6.9598e-05	0.00694871	ENSG00000104972.15_2	LILRB1
ENSG00000271200	41.1876	1.12049	0.281755	3.97683	6.98407e-05	0.00694871	ENSG00000271200.1_2	RP11-430G17.3
ENSG00000111339	53.2217	-2.41745	0.608289	-3.97418	7.06223e-05	0.00699719	ENSG00000111339.10_3	ART4
ENSG00000010610	1771.97	-1.17411	0.295657	-3.97119	7.15143e-05	0.00703219	ENSG00000010610.9_3	CD4
ENSG00000259425	120.483	-4.38351	1.10388	-3.97102	7.15669e-05	0.00703219	ENSG00000259425.5_2	RP11-566K19.5
ENSG00000100344	169.016	2.06773	0.521719	3.96329	7.39229e-05	0.0072338	ENSG00000100344.10_3	PNPLA3
ENSG00000104205	222.065	-0.80203	0.20247	-3.96122	7.45667e-05	0.00726689	ENSG00000104205.12_3	SGK3
ENSG00000183072	260.545	-4.49423	1.13518	-3.95906	7.52438e-05	0.00730295	ENSG00000183072.9_2	NKX2-5
ENSG00000135318	784.181	-1.16758	0.295388	-3.95269	7.72778e-05	0.00746887	ENSG00000135318.11_3	NT5E
ENSG00000140968	693.853	-1.16501	0.294807	-3.95175	7.75815e-05	0.00746887	ENSG00000140968.10_3	IRF8
ENSG00000132002	6302.4	0.820835	0.207859	3.94899	7.84822e-05	0.00752511	ENSG00000132002.7_3	DNAJB1
ENSG00000163166	5252.64	0.658852	0.166973	3.94585	7.95161e-05	0.0075656	ENSG00000163166.14_3	IWS1
ENSG00000172893	1830.19	0.96527	0.2448	3.9431	8.0434e-05	0.0075656	ENSG00000172893.15_3	DHCR7
ENSG00000113645	644.541	1.17098	0.296982	3.94293	8.04938e-05	0.0075656	ENSG00000113645.14_3	WWC1
ENSG00000163071	187.321	-1.73519	0.440123	-3.94251	8.06334e-05	0.0075656	ENSG00000163071.10_2	SPATA18
ENSG00000261821	71.8989	-3.12384	0.792392	-3.94229	8.07085e-05	0.0075656	ENSG00000261821.2_3	CTD-2311M21.3
ENSG00000184619	454.592	-0.744305	0.188855	-3.94114	8.10969e-05	0.0075656	ENSG00000184619.3_3	KRBA2
ENSG00000265519	49.399	-4.33545	1.10008	-3.94103	8.11316e-05	0.0075656	ENSG00000265519.1_2	CTD-3157E16.1
ENSG00000171840	80.6077	-1.56524	0.397333	-3.93936	8.17002e-05	0.00758887	ENSG00000171840.11_3	NINJ2
ENSG00000156414	197.033	-1.58385	0.402704	-3.93305	8.3876e-05	0.00776065	ENSG00000156414.18_3	TDRD9
ENSG00000236289	16.5653	2.03563	0.518732	3.92424	8.70022e-05	0.00799024	ENSG00000236289.2_2	AC130710.1
ENSG00000185669	44.3453	-2.294	0.584581	-3.92417	8.70294e-05	0.00799024	ENSG00000185669.5_2	SNAI3
ENSG00000100767	587.588	-1.24361	0.317214	-3.92043	8.83929e-05	0.00808421	ENSG00000100767.15_3	PAPLN
ENSG00000197927	410.194	2.00866	0.512793	3.9171	8.96222e-05	0.00816523	ENSG00000197927.12_3	C2orf27A
ENSG00000216895	275.633	1.0535	0.269154	3.91413	9.07298e-05	0.00822963	ENSG00000216895.9_3	AC009403.2
ENSG00000263400	324.048	-1.22627	0.313355	-3.91336	9.10212e-05	0.00822963	ENSG00000263400.6_3	CTC-297N7.5
ENSG00000185973	1966.53	0.813468	0.208126	3.90854	9.28542e-05	0.00834958	ENSG00000185973.10_2	TMLHE
ENSG00000214941	1914.9	-0.713452	0.18256	-3.90803	9.30501e-05	0.00834958	ENSG00000214941.7_3	ZSWIM7
ENSG00000125630	5166.27	0.570995	0.146177	3.90619	9.37632e-05	0.00838194	ENSG00000125630.15_2	POLR1B
ENSG00000157613	200.185	-1.64667	0.42231	-3.89919	9.65151e-05	0.00859563	ENSG00000157613.10_3	CREB3L1
ENSG00000108239	3368.54	-0.718679	0.184383	-3.89776	9.70873e-05	0.0086082	ENSG00000108239.8_2	TBC1D12
ENSG00000273374	90.4008	1.17173	0.300672	3.89703	9.73803e-05	0.0086082	ENSG00000273374.1_2	RP11-383I23.2
ENSG00000074416	5586.36	1.13923	0.292504	3.89474	9.83034e-05	0.00864172	ENSG00000074416.13_3	MGLL
ENSG00000260305	47.1676	-3.80499	0.977235	-3.89363	9.87539e-05	0.00864172	ENSG00000260305.1_2	NTRK3-AS1
ENSG00000187624	216.032	-1.46097	0.375242	-3.8934	9.88498e-05	0.00864172	ENSG00000187624.8_3	C17orf97
ENSG00000055044	6232.87	0.60983	0.156758	3.89027	0.000100132	0.00872173	ENSG00000055044.10_2	NOP58
ENSG00000179909	1393.25	-2.18036	0.560594	-3.88937	0.000100505	0.00872225	ENSG00000179909.15_2	ZNF154
ENSG00000260369	29.1631	1.40891	0.362499	3.88665	0.000101638	0.00873922	ENSG00000260369.2_2	CTD-2526A2.2
ENSG00000161956	1908.56	-0.56692	0.145895	-3.88579	0.000101996	0.00873922	ENSG00000161956.12_3	SENP3
ENSG00000108947	2787.66	-1.05867	0.272494	-3.88511	0.000102283	0.00873922	ENSG00000108947.4_2	EFNB3
ENSG00000028310	4884.07	0.761203	0.195961	3.88446	0.000102557	0.00873922	ENSG00000028310.17_3	BRD9
ENSG00000214263	29.8969	-3.04563	0.784061	-3.88443	0.000102572	0.00873922	ENSG00000214263.2_2	RPSAP53
ENSG00000179029	2829.7	-1.29515	0.333489	-3.88364	0.000102905	0.00873922	ENSG00000179029.14_3	TMEM107
ENSG00000108823	180.962	-1.8308	0.472096	-3.87802	0.00010531	0.00891163	ENSG00000108823.15_3	SGCA
ENSG00000171793	3781.52	0.581782	0.150127	3.87526	0.000106513	0.00895069	ENSG00000171793.13_2	CTPS1
ENSG00000124749	4149.56	-2.51416	0.648778	-3.87523	0.000106524	0.00895069	ENSG00000124749.16_3	COL21A1
ENSG00000119535	245.677	-1.17677	0.303792	-3.87361	0.000107233	0.00895725	ENSG00000119535.17_3	CSF3R
ENSG00000178150	710.931	-1.48218	0.38274	-3.87256	0.000107697	0.00895725	ENSG00000178150.9_3	ZNF114
ENSG00000049656	6896.56	0.858705	0.221745	3.87248	0.000107733	0.00895725	ENSG00000049656.13_2	CLPTM1L
ENSG00000173226	3931.47	0.8499	0.219545	3.87119	0.000108304	0.00897337	ENSG00000173226.16_3	IQCB1
ENSG00000122176	1714.24	-1.59039	0.411561	-3.86427	0.00011142	0.00917465	ENSG00000122176.10_2	FMOD
ENSG00000168329	394.166	-1.78078	0.460854	-3.86409	0.000111505	0.00917465	ENSG00000168329.13_3	CX3CR1
ENSG00000168062	61.3727	-1.13013	0.292604	-3.86231	0.000112322	0.00920305	ENSG00000168062.9_2	BATF2
ENSG00000186496	579.994	-0.908739	0.235329	-3.86157	0.00011266	0.00920305	ENSG00000186496.10_3	ZNF396
ENSG00000197728	7687.21	-1.28566	0.333068	-3.86005	0.000113362	0.00920305	ENSG00000197728.9_3	RPS26
ENSG00000100652	39.8838	-4.77635	1.2374	-3.85998	0.000113398	0.00920305	ENSG00000100652.4_2	SLC10A1
ENSG00000066294	960.138	-1.20505	0.312722	-3.85343	0.000116474	0.00942054	ENSG00000066294.14_2	CD84
ENSG00000074356	7311.41	-0.586218	0.152172	-3.85233	0.000116997	0.00943077	ENSG00000074356.16_2	C17orf85
ENSG00000145824	74.0549	2.98106	0.774997	3.84654	0.000119796	0.00962375	ENSG00000145824.12_2	CXCL14
ENSG00000141349	2157.16	-0.640047	0.166516	-3.84375	0.000121166	0.00970105	ENSG00000141349.8_2	G6PC3
ENSG00000109099	3881.57	-1.06113	0.276159	-3.84245	0.000121811	0.00971309	ENSG00000109099.13_2	PMP22
ENSG00000186377	147.956	-1.27984	0.333136	-3.8418	0.000122134	0.00971309	ENSG00000186377.7_2	CYP4X1
ENSG00000239946	37.109	-5.70881	1.48654	-3.84035	0.000122861	0.0097384	ENSG00000239946.1_2	ZBTB20-AS3
ENSG00000162267	71.6131	-1.95587	0.509516	-3.83868	0.000123697	0.00977208	ENSG00000162267.12_2	ITIH3
ENSG00000250215	28.2648	3.50262	0.913757	3.8332	0.000126485	0.0099592	ENSG00000250215.1_2	CIR1P2
ENSG00000016864	3994.77	-0.625845	0.163409	-3.82994	0.000128177	0.0100591	ENSG00000016864.18_3	GLT8D1
ENSG00000223770	80.8874	-5.13947	1.34325	-3.82613	0.000130173	0.0101822	ENSG00000223770.5_2	MIR1255B1
ENSG00000170873	13271	-0.913342	0.238919	-3.82281	0.000131939	0.0102201	ENSG00000170873.18_3	MTSS1
ENSG00000136731	13362.7	0.569556	0.149	3.82251	0.000132098	0.0102201	ENSG00000136731.12_2	UGGT1
ENSG00000255403	305.011	-1.87742	0.491209	-3.82204	0.000132355	0.0102201	ENSG00000255403.1_2	AP000641.1
ENSG00000161920	715.992	-0.700846	0.183372	-3.82199	0.000132377	0.0102201	ENSG00000161920.9_2	MED11
ENSG00000232944	21.8264	-6.09146	1.59479	-3.8196	0.000133668	0.0102864	ENSG00000232944.1_2	RP13-492C18.1
ENSG00000135960	52.3145	1.92189	0.503974	3.81346	0.000137035	0.0105115	ENSG00000135960.9_2	EDAR
ENSG00000234327	556.173	-0.920219	0.241415	-3.81178	0.000137971	0.0105189	ENSG00000234327.7_2	AC012146.7
ENSG00000169594	2599.77	-2.81849	0.739491	-3.81139	0.000138188	0.0105189	ENSG00000169594.13_3	BNC1
ENSG00000265542	27.6301	1.43897	0.377593	3.8109	0.000138459	0.0105189	ENSG00000265542.5_2	RP11-60A24.3
ENSG00000139180	3065.93	0.7312	0.192082	3.8067	0.000140834	0.0106653	ENSG00000139180.10_3	NDUFA9
ENSG00000178149	2281.54	-0.831625	0.218536	-3.80544	0.000141554	0.0106671	ENSG00000178149.16_3	DALRD3
ENSG00000140030	186.718	-1.3664	0.359098	-3.80509	0.000141755	0.0106671	ENSG00000140030.5_2	GPR65
ENSG00000141378	1482.57	0.539616	0.141855	3.80398	0.000142388	0.0106809	ENSG00000141378.14_2	PTRH2
ENSG00000132141	377.739	-0.779548	0.205001	-3.80266	0.000143149	0.0107009	ENSG00000132141.13_2	CCT6B
ENSG00000149506	36.8962	-1.61645	0.425163	-3.80196	0.000143555	0.0107009	ENSG00000149506.11_3	ZP1
ENSG00000250334	233.861	2.45447	0.645945	3.79982	0.000144802	0.0107602	ENSG00000250334.5_2	LINC00989
ENSG00000171217	23.966	-3.4129	0.899185	-3.79554	0.00014732	0.0109132	ENSG00000171217.5_2	CLDN20
ENSG00000233532	18.6009	-2.0057	0.528768	-3.79316	0.000148741	0.0109842	ENSG00000233532.5_2	LINC00460
ENSG00000196388	90.5773	-1.9976	0.526877	-3.79139	0.000149806	0.0110286	ENSG00000196388.8_2	INCA1
ENSG00000135931	2226.36	-0.593059	0.156559	-3.78808	0.000151815	0.011142	ENSG00000135931.17_3	ARMC9
ENSG00000027001	1691.36	-0.522724	0.13803	-3.78702	0.000152465	0.0111553	ENSG00000027001.9_3	MIPEP
ENSG00000181381	1602.24	1.41554	0.373865	3.78624	0.000152941	0.0111558	ENSG00000181381.13_3	DDX60L
ENSG00000179136	20.0529	2.93376	0.775204	3.78451	0.000154015	0.0111917	ENSG00000179136.6_2	LINC00670
ENSG00000130821	3181.07	1.10142	0.29108	3.78392	0.000154374	0.0111917	ENSG00000130821.15_3	SLC6A8
ENSG00000179598	269.927	1.06694	0.282068	3.78257	0.00015522	0.0112188	ENSG00000179598.5_3	PLD6
ENSG00000137494	820.993	-0.735594	0.194572	-3.78057	0.000156469	0.0112748	ENSG00000137494.13_3	ANKRD42
ENSG00000100583	333.054	-1.13978	0.301572	-3.77947	0.00015716	0.0112904	ENSG00000100583.4_2	SAMD15
ENSG00000145191	4489.08	0.494853	0.131018	3.777	0.000158732	0.0113532	ENSG00000145191.12_3	EIF2B5
ENSG00000169184	691.246	-1.88519	0.499202	-3.77641	0.000159103	0.0113532	ENSG00000169184.5_2	MN1
ENSG00000085465	142.118	1.11158	0.294392	3.77584	0.000159468	0.0113532	ENSG00000085465.12_2	OVGP1
ENSG00000141258	4247.25	-0.713254	0.189087	-3.77209	0.000161884	0.0114554	ENSG00000141258.12_3	SGSM2
ENSG00000264707	42.6581	-2.56733	0.680901	-3.77048	0.000162931	0.0114554	ENSG00000264707.1_2	RP11-760N9.1
ENSG00000229056	14.116	-3.66057	0.970874	-3.77038	0.000162998	0.0114554	ENSG00000229056.2_2	AC020571.3
ENSG00000234469	27.1098	-2.26095	0.59969	-3.77019	0.000163125	0.0114554	ENSG00000234469.4_2	AC002365.1
ENSG00000032742	3407.47	-0.563977	0.1496	-3.7699	0.000163312	0.0114554	ENSG00000032742.17_3	IFT88
ENSG00000127526	4282.67	0.511974	0.135912	3.76696	0.000165245	0.011557	ENSG00000127526.14_2	SLC35E1
ENSG00000188803	984.671	-2.07077	0.549904	-3.76569	0.000166089	0.0115652	ENSG00000188803.14_3	SHISA6
ENSG00000203780	177.499	-1.60351	0.425862	-3.76532	0.000166336	0.0115652	ENSG00000203780.10_3	FANK1
ENSG00000082781	1863.77	-1.0809	0.287398	-3.76101	0.000169231	0.0117322	ENSG00000082781.11_3	ITGB5
ENSG00000142698	46.2041	2.53139	0.673678	3.75757	0.00017157	0.0118598	ENSG00000142698.14_2	C1orf94
ENSG00000183876	100.853	1.80252	0.479957	3.75558	0.000172941	0.0119199	ENSG00000183876.8_3	ARSI
ENSG00000169306	376.849	-2.37537	0.633015	-3.75246	0.000175105	0.0120342	ENSG00000169306.9_3	IL1RAPL1
ENSG00000111885	2280.35	-1.00311	0.267483	-3.75019	0.000176703	0.012109	ENSG00000111885.6_3	MAN1A1
ENSG00000172716	2336.03	-1.7466	0.465909	-3.74881	0.000177676	0.0121228	ENSG00000172716.16_3	SLFN11
ENSG00000124003	68.0037	2.24324	0.598466	3.74832	0.000178026	0.0121228	ENSG00000124003.12_2	MOGAT1
ENSG00000106819	2466.37	-1.58608	0.423209	-3.74774	0.000178434	0.0121228	ENSG00000106819.11_2	ASPN
ENSG00000162494	80.7422	-2.4187	0.646663	-3.74028	0.000183815	0.0124528	ENSG00000162494.5_2	LRRC38
ENSG00000114948	7552.1	-1.39474	0.373161	-3.73764	0.000185753	0.0125484	ENSG00000114948.12_2	ADAM23
ENSG00000214285	37.8848	3.10609	0.831306	3.73639	0.000186679	0.0125752	ENSG00000214285.2_2	NPS
ENSG00000268388	311.866	3.11627	0.834375	3.73486	0.000187819	0.0125827	ENSG00000268388.5_2	FENDRR
ENSG00000131737	24.4038	4.71321	1.26206	3.73454	0.000188059	0.0125827	ENSG00000131737.5_2	KRT34
ENSG00000224430	254.074	2.01056	0.53843	3.73411	0.000188378	0.0125827	ENSG00000224430.2_2	MKRN5P
ENSG00000198719	584.484	1.4072	0.377024	3.73241	0.000189659	0.0125936	ENSG00000198719.8_2	DLL1
ENSG00000181800	81.7021	-4.1803	1.12016	-3.73186	0.000190071	0.0125936	ENSG00000181800.5_2	CELF2-AS1
ENSG00000188372	141.883	1.41168	0.378285	3.73178	0.00019013	0.0125936	ENSG00000188372.14_3	ZP3
ENSG00000196954	433.124	-1.06014	0.284191	-3.73039	0.000191186	0.012603	ENSG00000196954.13_3	CASP4
ENSG00000066651	2622.33	0.449867	0.120612	3.72988	0.00019157	0.012603	ENSG00000066651.18_2	TRMT11
ENSG00000223573	82.3965	1.73843	0.466131	3.7295	0.000191863	0.012603	ENSG00000223573.6_3	TINCR
ENSG00000167617	116.194	-1.34416	0.360529	-3.72829	0.000192784	0.0126287	ENSG00000167617.2_2	CDC42EP5
ENSG00000091106	113.194	-1.32949	0.356761	-3.72655	0.000194122	0.0126814	ENSG00000091106.18_2	NLRC4
ENSG00000152785	90.2878	2.06355	0.553929	3.72529	0.000195087	0.0127095	ENSG00000152785.6_2	BMP3
ENSG00000173276	4139.56	0.518516	0.139219	3.72446	0.000195735	0.0127169	ENSG00000173276.13_2	ZBTB21
ENSG00000157399	252.054	-1.28469	0.345093	-3.72274	0.000197072	0.0127689	ENSG00000157399.14_2	ARSE
ENSG00000123384	39876.5	-1.04773	0.281523	-3.72166	0.000197917	0.0127888	ENSG00000123384.13_3	LRP1
ENSG00000109610	83.1918	-1.57764	0.424049	-3.72042	0.000198889	0.0127912	ENSG00000109610.5_2	SOD3
ENSG00000016391	2213.43	-1.51273	0.406622	-3.72024	0.000199031	0.0127912	ENSG00000016391.10_3	CHDH
ENSG00000070366	4500.55	-0.628851	0.169092	-3.719	0.000200016	0.0127983	ENSG00000070366.13_3	SMG6
ENSG00000204052	89.017	-1.37404	0.369552	-3.71814	0.000200699	0.0127983	ENSG00000204052.4_2	LRRC73
ENSG00000174282	5281.33	-0.596578	0.160454	-3.71806	0.000200756	0.0127983	ENSG00000174282.11_2	ZBTB4
ENSG00000233460	55.6443	-3.89015	1.04696	-3.71567	0.00020267	0.0128611	ENSG00000233460.1_2	RPL35AP31
ENSG00000135046	2464.78	-1.13037	0.304233	-3.71547	0.000202823	0.0128611	ENSG00000135046.13_3	ANXA1
ENSG00000116774	3521.13	-1.27725	0.343861	-3.71445	0.000203648	0.0128791	ENSG00000116774.11_2	OLFML3
ENSG00000134684	5312.42	0.911692	0.245788	3.70925	0.000207871	0.0131002	ENSG00000134684.10_2	YARS
ENSG00000162976	658.73	-0.844856	0.227798	-3.7088	0.000208245	0.0131002	ENSG00000162976.12_2	PQLC3
ENSG00000010803	3030.77	0.534098	0.144055	3.7076	0.000209236	0.01312	ENSG00000010803.16_2	SCMH1
ENSG00000266469	226.737	-2.5298	0.682462	-3.70688	0.00020983	0.01312	ENSG00000266469.1_2	CTB-131K11.1
ENSG00000203995	303.809	1.66036	0.447971	3.70641	0.000210216	0.01312	ENSG00000203995.9_2	ZYG11A
ENSG00000100365	238.609	-1.09244	0.294902	-3.70442	0.000211879	0.0131892	ENSG00000100365.14_3	NCF4
ENSG00000198952	8161.08	0.449871	0.121516	3.70217	0.000213765	0.0132719	ENSG00000198952.8_2	SMG5
ENSG00000163995	574.689	1.37082	0.370719	3.69774	0.000217527	0.0134702	ENSG00000163995.19_3	ABLIM2
ENSG00000147394	434.056	1.21277	0.328208	3.69514	0.000219768	0.0135737	ENSG00000147394.18_2	ZNF185
ENSG00000265142	99.2547	-4.54403	1.23073	-3.69213	0.000222382	0.0136996	ENSG00000265142.8_3	MIR133A1
ENSG00000219200	135.857	-0.867817	0.235288	-3.68833	0.000225734	0.0138701	ENSG00000219200.6	RNASEK
ENSG00000011007	7072.75	0.557899	0.151331	3.68662	0.000227252	0.0139274	ENSG00000011007.12_2	TCEB3
ENSG00000163131	1868.45	-1.23201	0.334299	-3.68534	0.000228396	0.0139615	ENSG00000163131.10_3	CTSS
ENSG00000171757	392.506	-1.50096	0.407363	-3.68457	0.000229088	0.0139679	ENSG00000171757.15_2	LRRC34
ENSG00000254717	64.9559	-4.62538	1.25599	-3.68266	0.000230811	0.0140168	ENSG00000254717.2_2	GLYATL1P2
ENSG00000115946	1790.73	0.701626	0.190536	3.68238	0.000231069	0.0140168	ENSG00000115946.7_2	PNO1
ENSG00000174680	40.4688	1.50792	0.409716	3.6804	0.00023287	0.0140901	ENSG00000174680.9_2	GRIK1-AS1
ENSG00000119139	1008.88	0.944983	0.256885	3.67863	0.000234493	0.0141523	ENSG00000119139.17_3	TJP2
ENSG00000269533	70.7937	0.873646	0.237566	3.67749	0.000235536	0.0141717	ENSG00000269533.5_3	AC003002.6
ENSG00000236540	25.9656	-3.87673	1.05432	-3.67699	0.000236006	0.0141717	ENSG00000236540.7_3	AC006547.13
ENSG00000171448	2203.02	0.637132	0.173382	3.67473	0.000238098	0.0142613	ENSG00000171448.8_2	ZBTB26
ENSG00000130119	3610.04	1.06908	0.2911	3.67253	0.000240159	0.0143486	ENSG00000130119.15_2	GNL3L
ENSG00000228213	53.8263	-5.88289	1.60264	-3.67074	0.000241849	0.0144133	ENSG00000228213.5_2	NLGN1-AS1
ENSG00000131401	141.277	-2.38707	0.651331	-3.66491	0.000247428	0.014709	ENSG00000131401.11_2	NAPSB
ENSG00000105851	345.51	-0.960566	0.262223	-3.66316	0.000249121	0.0147727	ENSG00000105851.10_3	PIK3CG
ENSG00000164024	3395.49	0.504387	0.137718	3.66246	0.0002498	0.0147761	ENSG00000164024.11_1	METAP1
ENSG00000128918	665.035	-1.41549	0.386729	-3.66015	0.000252064	0.0148422	ENSG00000128918.14_3	ALDH1A2
ENSG00000088205	11944.8	0.55736	0.152282	3.66005	0.000252165	0.0148422	ENSG00000088205.12_2	DDX18
ENSG00000162511	2676.16	-1.06962	0.292497	-3.65685	0.00025533	0.0149913	ENSG00000162511.7_2	LAPTM5
ENSG00000177108	2949.62	-1.19987	0.328256	-3.65527	0.000256912	0.0150471	ENSG00000177108.5_3	ZDHHC22
ENSG00000174946	21.858	-2.27956	0.624095	-3.65259	0.000259607	0.0151675	ENSG00000174946.6_3	GPR171
ENSG00000266032	22.3161	-3.87386	1.06129	-3.65016	0.000262078	0.0152744	ENSG00000266032.1	AL357515.1
ENSG00000114251	5304.15	-1.57234	0.43107	-3.64753	0.000264777	0.015394	ENSG00000114251.14_3	WNT5A
ENSG00000228056	29.0759	-4.40097	1.20791	-3.64346	0.000268998	0.0156012	ENSG00000228056.3_2	CFL1P3
ENSG00000008086	2996.97	-1.03078	0.283085	-3.64124	0.000271325	0.0156979	ENSG00000008086.11_3	CDKL5
ENSG00000180611	2904.39	-1.17147	0.321893	-3.63932	0.000273364	0.0157775	ENSG00000180611.6_2	MB21D2
ENSG00000144029	4077.27	0.466105	0.128108	3.63839	0.000274352	0.0157962	ENSG00000144029.11_3	MRPS5
ENSG00000122122	251.696	-1.01744	0.279695	-3.63769	0.000275098	0.0158009	ENSG00000122122.9_3	SASH3
ENSG00000160208	6803.45	0.513127	0.141157	3.63514	0.000277831	0.0159194	ENSG00000160208.12_2	RRP1B
ENSG00000124942	63001.9	-1.38878	0.382259	-3.63309	0.00028005	0.0160079	ENSG00000124942.13_3	AHNAK
ENSG00000244586	29.2355	-2.70874	0.745871	-3.63165	0.000281619	0.0160572	ENSG00000244586.1_2	WNT5A-AS1
ENSG00000153832	565.553	-0.80262	0.221043	-3.63106	0.000282262	0.0160572	ENSG00000153832.11_3	FBXO36
ENSG00000087206	3421.87	0.458264	0.12637	3.62638	0.000287418	0.0163115	ENSG00000087206.16_3	UIMC1
ENSG00000273447	61.8434	-1.23144	0.339765	-3.62438	0.000289652	0.0163991	ENSG00000273447.1_2	AC004067.5
ENSG00000168405	268.048	-0.942304	0.260188	-3.62163	0.00029275	0.0164916	ENSG00000168405.15_2	CMAHP
ENSG00000173421	248.769	-1.87539	0.5179	-3.62115	0.000293297	0.0164916	ENSG00000173421.16_2	CCDC36
ENSG00000257743	142.759	1.94821	0.538019	3.62109	0.000293365	0.0164916	ENSG00000257743.8_2	RP11-1220K2.2
ENSG00000231335	26.5161	-2.37554	0.656631	-3.61777	0.000297152	0.016665	ENSG00000231335.1_3	AC107072.2
ENSG00000102837	52.7033	2.0436	0.565143	3.61607	0.000299114	0.0167356	ENSG00000102837.6_2	OLFM4
ENSG00000215041	3081.04	-0.585837	0.162116	-3.61368	0.000301876	0.0168505	ENSG00000215041.9_3	NEURL4
ENSG00000139508	583.365	-0.960846	0.266007	-3.61211	0.000303713	0.0169133	ENSG00000139508.14_2	SLC46A3
ENSG00000148602	119.318	-3.01655	0.83588	-3.60883	0.000307582	0.0170887	ENSG00000148602.5_2	LRIT1
ENSG00000166428	644.221	-1.89953	0.526623	-3.607	0.000309764	0.0170905	ENSG00000166428.12_2	PLD4
ENSG00000203691	37.2449	-3.94523	1.09389	-3.60661	0.000310218	0.0170905	ENSG00000203691.2	AC092811.1
ENSG00000153071	2791.37	-0.929168	0.257633	-3.60655	0.000310293	0.0170905	ENSG00000153071.14_3	DAB2
ENSG00000007933	147.934	-1.37676	0.381803	-3.60594	0.000311029	0.0170905	ENSG00000007933.12_3	FMO3
ENSG00000204188	151.837	1.63804	0.454282	3.60579	0.000311206	0.0170905	ENSG00000204188.7_3	GGNBP1
ENSG00000101974	8821.56	0.825604	0.229006	3.60517	0.000311952	0.017092	ENSG00000101974.14_2	ATP11C
ENSG00000214756	689.179	-0.831712	0.230895	-3.60212	0.000315632	0.0172243	ENSG00000214756.7_2	METTL12
ENSG00000126953	908.959	0.66727	0.185251	3.60197	0.000315817	0.0172243	ENSG00000126953.5_2	TIMM8A
ENSG00000198416	35.731	-1.14192	0.317108	-3.60104	0.000316944	0.0172463	ENSG00000198416.8	CTD-2173L22.4
ENSG00000174238	5019.65	-0.687037	0.190971	-3.5976	0.000321165	0.017403	ENSG00000174238.14_3	PITPNA
ENSG00000152332	10856.8	0.482331	0.134074	3.5975	0.000321288	0.017403	ENSG00000152332.15_2	UHMK1
ENSG00000071539	2101.88	0.938898	0.261609	3.58894	0.00033203	0.0179134	ENSG00000071539.13_2	TRIP13
ENSG00000246451	127.904	-3.5228	0.981613	-3.58879	0.000332219	0.0179134	ENSG00000246451.2_2	RP11-894P9.1
ENSG00000254786	29.1929	-1.90381	0.531133	-3.58444	0.000337807	0.01816	ENSG00000254786.1_2	RP11-142C4.5
ENSG00000131634	1405.5	-1.312	0.366066	-3.58404	0.000338319	0.01816	ENSG00000131634.13_3	TMEM204
ENSG00000233670	9471.79	-1.33953	0.373827	-3.5833	0.000339277	0.0181704	ENSG00000233670.6_2	PIRT
ENSG00000249106	325.842	-2.96739	0.82842	-3.58199	0.000340987	0.0182091	ENSG00000249106.1_2	RP11-806K15.1
ENSG00000136869	1559.59	-0.940986	0.26273	-3.58157	0.000341531	0.0182091	ENSG00000136869.13_2	TLR4
ENSG00000184432	13733.7	0.751615	0.209939	3.58015	0.000343393	0.0182249	ENSG00000184432.9_3	COPB2
ENSG00000153002	28.3156	2.015	0.562852	3.57998	0.000343615	0.0182249	ENSG00000153002.11_3	CPB1
ENSG00000168792	1044.71	-1.02962	0.287635	-3.5796	0.000344127	0.0182249	ENSG00000168792.4_2	ABHD15
ENSG00000115694	14888.3	-0.685368	0.191624	-3.57662	0.000348067	0.0183927	ENSG00000115694.14_2	STK25
ENSG00000142089	2077.04	-1.12493	0.314691	-3.57473	0.000350596	0.0184852	ENSG00000142089.15_3	IFITM3
ENSG00000165801	4443.79	-0.676097	0.189175	-3.57392	0.000351677	0.0184947	ENSG00000165801.9_2	ARHGEF40
ENSG00000214851	19.5824	-3.13819	0.878251	-3.57323	0.0003526	0.0184947	ENSG00000214851.4_2	LINC00612
ENSG00000188976	8430.74	0.514555	0.144018	3.57286	0.000353109	0.0184947	ENSG00000188976.10_2	NOC2L
ENSG00000248027	52.1604	-1.54864	0.433899	-3.56913	0.000358171	0.0187186	ENSG00000248027.1_2	CTD-2383M3.1
ENSG00000015285	142.785	-0.865649	0.242781	-3.56556	0.000363076	0.0189275	ENSG00000015285.10_2	WAS
ENSG00000236549	12.1759	-5.05739	1.41893	-3.56423	0.000364929	0.0189275	ENSG00000236549.1_2	AC079807.3
ENSG00000108518	10711	-0.573788	0.160999	-3.56392	0.000365356	0.0189275	ENSG00000108518.7_2	PFN1
ENSG00000110881	2776.05	-1.43743	0.403354	-3.56368	0.000365686	0.0189275	ENSG00000110881.11_2	ASIC1
ENSG00000157916	6693.08	0.480688	0.134916	3.56288	0.000366812	0.0189275	ENSG00000157916.19_3	RER1
ENSG00000132768	2243.03	0.544734	0.152896	3.56278	0.000366945	0.0189275	ENSG00000132768.13_2	DPH2
ENSG00000159399	3289.79	1.05645	0.296831	3.5591	0.000372121	0.019153	ENSG00000159399.9_3	HK2
ENSG00000146197	662.156	-1.55541	0.437165	-3.55795	0.00037376	0.0191958	ENSG00000146197.8_2	SCUBE3
ENSG00000070669	7134.62	0.823473	0.231538	3.55654	0.000375769	0.0192494	ENSG00000070669.16_3	ASNS
ENSG00000148426	102.526	-1.32312	0.372071	-3.55608	0.000376424	0.0192494	ENSG00000148426.12_2	PROSER2
ENSG00000251369	2205.15	0.452117	0.127224	3.55371	0.000379837	0.0193823	ENSG00000251369.8_2	ZNF550
ENSG00000172638	2946.82	-1.12383	0.316472	-3.55111	0.00038361	0.0195329	ENSG00000172638.12_3	EFEMP2
ENSG00000161640	45.8855	-1.46625	0.413114	-3.54926	0.000386309	0.0196049	ENSG00000161640.15_3	SIGLEC11
ENSG00000225302	451.5	-1.16555	0.328414	-3.54902	0.000386674	0.0196049	ENSG00000225302.2_3	RP11-539I5.1
ENSG00000103196	3135.88	-1.56728	0.441713	-3.54819	0.000387886	0.0196246	ENSG00000103196.11_3	CRISPLD2
ENSG00000166006	1276.16	-3.00339	0.846637	-3.54744	0.000388994	0.019629	ENSG00000166006.12_2	KCNC2
ENSG00000047621	3243.02	0.730078	0.205829	3.54701	0.000389624	0.019629	ENSG00000047621.11_3	C12orf4
ENSG00000273356	22.7493	1.17994	0.332807	3.54543	0.000391972	0.0197055	ENSG00000273356.1_2	RP11-804H8.6
ENSG00000163171	3575.28	-0.958749	0.270491	-3.54448	0.000393391	0.0197351	ENSG00000163171.7_2	CDC42EP3
ENSG00000119703	206.933	-0.954648	0.269393	-3.5437	0.000394561	0.0197521	ENSG00000119703.13_2	ZC2HC1C
ENSG00000153157	241.033	1.23208	0.347788	3.54262	0.000396175	0.0197611	ENSG00000153157.12_3	SYCP2L
ENSG00000128422	10673.9	3.3135	0.935365	3.54247	0.000396402	0.0197611	ENSG00000128422.15_2	KRT17
ENSG00000233030	28.3578	1.47973	0.418225	3.53812	0.000402986	0.0200443	ENSG00000233030.2_3	RP11-196G18.3
ENSG00000169403	325.57	-1.07081	0.302692	-3.53761	0.00040377	0.0200443	ENSG00000169403.11_2	PTAFR
ENSG00000265451	128.243	1.32737	0.37545	3.5354	0.000407164	0.0201707	ENSG00000265451.1_2	RP11-204L24.2
ENSG00000186666	925.707	-0.597359	0.169111	-3.53236	0.000411875	0.0203617	ENSG00000186666.5_2	BCDIN3D
ENSG00000237489	146.209	-0.991286	0.280961	-3.5282	0.000418402	0.0206385	ENSG00000237489.3_3	LINC00959
ENSG00000255240	105.476	-1.4914	0.42277	-3.52769	0.00041921	0.0206385	ENSG00000255240.5_3	RP11-142C4.6
ENSG00000272994	629.84	0.642797	0.182382	3.52445	0.000424366	0.0208489	ENSG00000272994.1_2	RP11-332H14.2
ENSG00000141505	358.194	-1.15034	0.32644	-3.5239	0.000425237	0.0208489	ENSG00000141505.11_3	ASGR1
ENSG00000251692	15.1583	1.4799	0.420073	3.52296	0.000426756	0.0208605	ENSG00000251692.7_2	PTX4
ENSG00000206077	632.323	1.95624	0.555364	3.52245	0.00042757	0.0208605	ENSG00000206077.10_2	ZDHHC11B
ENSG00000103356	3612.85	0.483601	0.137319	3.52173	0.000428739	0.0208605	ENSG00000103356.15_2	EARS2
ENSG00000241717	17.3212	2.72015	0.772445	3.52148	0.000429152	0.0208605	ENSG00000241717.1_2	VWFP1
ENSG00000260279	28.4897	-1.76637	0.50166	-3.52104	0.00042986	0.0208605	ENSG00000260279.2_2	AC137932.5
ENSG00000127954	568.962	-1.6645	0.473099	-3.51828	0.000434349	0.0210354	ENSG00000127954.12_2	STEAP4
ENSG00000269950	45.271	-4.00262	1.138	-3.51723	0.000436069	0.0210532	ENSG00000269950.1_2	AP000962.2
ENSG00000133800	1135.47	-1.6832	0.478592	-3.51698	0.000436488	0.0210532	ENSG00000133800.8_3	LYVE1
ENSG00000259367	29.0668	-4.97082	1.41411	-3.51517	0.000439475	0.0211544	ENSG00000259367.1_3	RP11-815J21.4
ENSG00000100890	808.125	-0.485081	0.138038	-3.51412	0.000441212	0.0211951	ENSG00000100890.15_3	KIAA0391
ENSG00000116035	422.654	-0.858353	0.244365	-3.51259	0.00044376	0.0212745	ENSG00000116035.2_2	VAX2
ENSG00000133657	13347.8	0.571588	0.162817	3.51061	0.000447077	0.0213904	ENSG00000133657.14_3	ATP13A3
ENSG00000155974	2028.14	-1.12774	0.321312	-3.50978	0.00044848	0.0214144	ENSG00000155974.11_3	GRIP1
ENSG00000196656	24.7877	-1.60158	0.456712	-3.50675	0.000453613	0.0215984	ENSG00000196656.7_2	AC004057.1
ENSG00000248596	84.3453	1.69987	0.484795	3.50637	0.000454268	0.0215984	ENSG00000248596.7_3	RP11-844P9.2
ENSG00000073067	30.2957	1.97474	0.563261	3.50591	0.000455056	0.0215984	ENSG00000073067.13_3	CYP2W1
ENSG00000157895	1598.78	-0.359352	0.10252	-3.50519	0.000456285	0.0216135	ENSG00000157895.11_3	C12orf43
ENSG00000235121	100.657	-1.1743	0.335119	-3.50412	0.000458118	0.0216572	ENSG00000235121.1_3	RP11-90L20.2
ENSG00000175857	78.0905	-1.37516	0.392827	-3.50067	0.000464091	0.0218356	ENSG00000175857.8_3	GAPT
ENSG00000149131	3306.06	-0.622815	0.17795	-3.49995	0.000465348	0.0218356	ENSG00000149131.15_3	SERPING1
ENSG00000234982	31.7978	-3.17852	0.908229	-3.49969	0.000465807	0.0218356	ENSG00000234982.1_2	RP11-280O24.3
ENSG00000236794	13.7025	1.28716	0.3678	3.49963	0.000465903	0.0218356	ENSG00000236794.5_2	BCRP8
ENSG00000159479	1819.41	0.457908	0.130857	3.4993	0.000466483	0.0218356	ENSG00000159479.16_2	MED8
ENSG00000239602	7.97251	-5.22765	1.49471	-3.49743	0.000469767	0.0219461	ENSG00000239602.1_2	RP11-449H3.1
ENSG00000253226	23.3774	-5.40668	1.54838	-3.49182	0.000479734	0.0223495	ENSG00000253226.1_2	HAUS1P3
ENSG00000240970	22.8066	-3.71394	1.0637	-3.49152	0.00048028	0.0223495	ENSG00000240970.1_2	RPL23AP64
ENSG00000141580	8090.81	0.515226	0.147729	3.48763	0.000487317	0.0226326	ENSG00000141580.15_3	WDR45B
ENSG00000102317	21373.6	-0.779915	0.223726	-3.48602	0.000490258	0.0226866	ENSG00000102317.17_2	RBM3
ENSG00000119231	10070.5	0.589555	0.169123	3.48595	0.000490388	0.0226866	ENSG00000119231.10_3	SENP5
ENSG00000179071	362.188	-0.933627	0.267935	-3.48453	0.000493007	0.0227245	ENSG00000179071.4_2	CCDC89
ENSG00000115112	196.488	1.90452	0.546574	3.48447	0.000493117	0.0227245	ENSG00000115112.7_2	TFCP2L1
ENSG00000242110	389.669	-0.761334	0.218732	-3.48066	0.000500173	0.023005	ENSG00000242110.7_3	AMACR
ENSG00000163154	103.775	-1.04587	0.300536	-3.48	0.000501423	0.023018	ENSG00000163154.5_3	TNFAIP8L2
ENSG00000102387	48.7666	1.63306	0.469387	3.47914	0.000503026	0.0230347	ENSG00000102387.15_2	TAF7L
ENSG00000144792	3883.91	-0.624072	0.179394	-3.47877	0.000503724	0.0230347	ENSG00000144792.9_3	ZNF660
ENSG00000139278	1154.34	-1.0997	0.316212	-3.47774	0.000505662	0.023079	ENSG00000139278.9_3	GLIPR1
ENSG00000217643	14.1412	-2.84229	0.817501	-3.47681	0.000507426	0.0231151	ENSG00000217643.1_2	PTGES3P2
ENSG00000230124	5200.3	0.316032	0.0909281	3.47562	0.00050967	0.0231587	ENSG00000230124.6_3	RP5-1180C10.2
ENSG00000137133	1048.83	-0.647044	0.186188	-3.47522	0.000510443	0.0231587	ENSG00000137133.10_2	HINT2
ENSG00000142512	275.866	-1.08572	0.31246	-3.47476	0.000511304	0.0231587	ENSG00000142512.14_3	SIGLEC10
ENSG00000132274	1187.17	-1.09751	0.31626	-3.47028	0.000519914	0.0234627	ENSG00000132274.15_3	TRIM22
ENSG00000101940	7068.53	-0.602058	0.173492	-3.47024	0.000519991	0.0234627	ENSG00000101940.17_2	WDR13
ENSG00000228577	53.6028	-4.67449	1.34727	-3.46959	0.000521256	0.0234729	ENSG00000228577.1_2	AC010731.2
ENSG00000165899	87.5175	1.5277	0.440372	3.46911	0.000522189	0.0234729	ENSG00000165899.10_2	OTOGL
ENSG00000151491	5539.67	-0.799388	0.230789	-3.46372	0.000532769	0.0239032	ENSG00000151491.12_3	EPS8
ENSG00000214300	82.8696	-3.53865	1.0221	-3.46212	0.000535934	0.0239471	ENSG00000214300.7_2	SPDYE3
ENSG00000134917	305.371	-1.45492	0.420357	-3.46115	0.000537879	0.0239471	ENSG00000134917.9_2	ADAMTS8
ENSG00000167740	1393.41	-0.847898	0.24499	-3.46095	0.000538274	0.0239471	ENSG00000167740.9_3	CYB5D2
ENSG00000235878	108.978	1.5222	0.439874	3.46054	0.000539098	0.0239471	ENSG00000235878.4	AP001468.1
ENSG00000267282	20.8746	-1.65579	0.478482	-3.46051	0.000539151	0.0239471	ENSG00000267282.1_2	CTB-129P6.4
ENSG00000164953	3660.81	-0.703693	0.203368	-3.46019	0.00053979	0.0239471	ENSG00000164953.15_3	TMEM67
ENSG00000218226	99.0676	-3.09859	0.89721	-3.45358	0.000553197	0.0244962	ENSG00000218226.1_2	TATDN2P2
ENSG00000185104	7806.14	0.396958	0.114963	3.45292	0.000554551	0.0245105	ENSG00000185104.19_3	FAF1
ENSG00000183166	4769	-2.09255	0.606585	-3.44972	0.000561167	0.0247569	ENSG00000183166.10_2	CALN1
ENSG00000130303	637.845	-1.04559	0.30315	-3.44907	0.000562517	0.0247667	ENSG00000130303.12_3	BST2
ENSG00000129197	5211.36	-0.464587	0.134717	-3.44861	0.00056347	0.0247667	ENSG00000129197.14_2	RPAIN
ENSG00000249923	15.223	3.35382	0.972845	3.44743	0.000565938	0.0248292	ENSG00000249923.1_2	XXbac-B444P24.8
ENSG00000134762	123.914	2.98525	0.866648	3.4446	0.00057191	0.024972	ENSG00000134762.16_3	DSC3
ENSG00000040633	3463.12	-0.593023	0.172165	-3.44451	0.000572099	0.024972	ENSG00000040633.12_3	PHF23
ENSG00000054690	4853.15	-1.54002	0.447108	-3.44439	0.000572344	0.024972	ENSG00000054690.13_2	PLEKHH1
ENSG00000106772	3515.15	1.82476	0.529916	3.44349	0.000574263	0.0250099	ENSG00000106772.17_3	PRUNE2
ENSG00000160255	1772.89	-1.03298	0.300169	-3.44133	0.000578855	0.0251638	ENSG00000160255.17_3	ITGB2
ENSG00000132680	5969.37	0.348435	0.101278	3.44036	0.000580933	0.025208	ENSG00000132680.10_3	KIAA0907
ENSG00000167261	85.3952	-1.14004	0.33144	-3.43966	0.000582444	0.0252276	ENSG00000167261.13_3	DPEP2
ENSG00000137558	142.604	1.5209	0.44258	3.43644	0.000589423	0.0254213	ENSG00000137558.7_2	PI15
ENSG00000107821	125.694	-1.02172	0.297329	-3.43634	0.000589625	0.0254213	ENSG00000107821.14_2	KAZALD1
ENSG00000168939	899.026	0.99723	0.29022	3.43611	0.000590123	0.0254213	ENSG00000168939.11_2_PAR_Y	SPRY3
ENSG00000168939	899.026	0.99723	0.29022	3.43611	0.000590123	0.0254213	ENSG00000168939.11_2	SPRY3
ENSG00000196990	47.8793	3.18162	0.926123	3.43542	0.000591634	0.0254403	ENSG00000196990.8_2	FAM163B
ENSG00000168263	21.6504	-3.61027	1.05128	-3.43418	0.000594343	0.0254475	ENSG00000168263.8_2	KCNV2
ENSG00000205853	69.9164	1.1911	0.346855	3.43399	0.000594759	0.0254475	ENSG00000205853.10_3	RFPL3S
ENSG00000185942	753.264	-1.5048	0.438222	-3.43388	0.000595012	0.0254475	ENSG00000185942.11_3	NKAIN3
ENSG00000213839	138.369	-2.73438	0.796579	-3.43265	0.000597717	0.0254479	ENSG00000213839.4_2	RP11-3J10.4
ENSG00000257335	401.571	1.55671	0.453505	3.43262	0.000597779	0.0254479	ENSG00000257335.8_3	MGAM
ENSG00000030582	5603.7	-0.671169	0.195548	-3.43226	0.000598584	0.0254479	ENSG00000030582.17_3	GRN
ENSG00000132507	10088.2	-0.552054	0.160858	-3.43193	0.000599303	0.0254479	ENSG00000132507.17_2	EIF5A
ENSG00000147586	903.157	-0.613156	0.178976	-3.42592	0.00061273	0.0259717	ENSG00000147586.9_3	MRPS28
ENSG00000145217	387.911	-1.44608	0.42231	-3.42421	0.0006166	0.0260437	ENSG00000145217.13_3	SLC26A1
ENSG00000215045	310.586	-1.41868	0.414357	-3.42381	0.000617501	0.0260437	ENSG00000215045.8_3	GRID2IP
ENSG00000263990	17.9562	-4.35607	1.27236	-3.42361	0.000617957	0.0260437	ENSG00000263990.1_2	CTC-542B22.2
ENSG00000125633	7221.43	0.588049	0.171782	3.42323	0.000618811	0.0260437	ENSG00000125633.10_3	CCDC93
ENSG00000009790	91.2774	-1.18547	0.346426	-3.422	0.000621628	0.0260815	ENSG00000009790.14_2	TRAF3IP3
ENSG00000213713	108.294	-2.92012	0.853465	-3.42148	0.00062281	0.0260815	ENSG00000213713.3_2	PIGCP1
ENSG00000133665	175.2	-1.58428	0.463087	-3.42112	0.000623628	0.0260815	ENSG00000133665.12_2	DYDC2
ENSG00000161643	22.2011	-2.36491	0.691309	-3.42092	0.000624095	0.0260815	ENSG00000161643.12_2	SIGLEC16
ENSG00000112972	11951.7	0.950926	0.278109	3.41926	0.000627924	0.0261954	ENSG00000112972.14_3	HMGCS1
ENSG00000141434	20.4252	1.12764	0.329942	3.4177	0.000631535	0.0263	ENSG00000141434.11_2	MEP1B
ENSG00000138035	4300.6	0.471602	0.138018	3.41696	0.000633244	0.026325	ENSG00000138035.14_2	PNPT1
ENSG00000111206	3622.16	0.917685	0.268846	3.41342	0.00064153	0.0266229	ENSG00000111206.12_3	FOXM1
ENSG00000113812	6868.48	-0.455213	0.133409	-3.41216	0.000644495	0.0266744	ENSG00000113812.13_3	ACTR8
ENSG00000165533	1945.94	-0.758765	0.222385	-3.41194	0.000645012	0.0266744	ENSG00000165533.18_3	TTC8
ENSG00000125676	11186.4	0.559957	0.164276	3.40864	0.000652877	0.0269448	ENSG00000125676.19_2	THOC2
ENSG00000158517	28.4731	-1.24091	0.364091	-3.40825	0.000653819	0.0269448	ENSG00000158517.13_3	NCF1
ENSG00000235413	25.8497	-4.38948	1.28842	-3.40686	0.000657151	0.0270353	ENSG00000235413.3_2	KRT18P63
ENSG00000011243	4815.77	0.546669	0.160528	3.40544	0.000660578	0.0271293	ENSG00000011243.17_3	AKAP8L
ENSG00000235586	11.5483	-2.82511	0.82998	-3.40383	0.000664475	0.0272423	ENSG00000235586.1_2	AC011247.3
ENSG00000104635	3664.79	0.836624	0.24602	3.40063	0.000672312	0.0275162	ENSG00000104635.13_3	SLC39A14
ENSG00000237807	95.7331	-1.47771	0.434787	-3.39871	0.000677055	0.0276434	ENSG00000237807.3_2	RP11-400K9.4
ENSG00000250337	15.0394	-3.03593	0.893334	-3.39843	0.000677744	0.0276434	ENSG00000250337.5_2	LINC01021
ENSG00000116132	3282.19	-0.935703	0.275419	-3.39738	0.000680357	0.0277024	ENSG00000116132.11_3	PRRX1
ENSG00000250771	56.6369	1.6419	0.483652	3.3948	0.000686794	0.0279167	ENSG00000250771.2_2	RP11-153M7.3
ENSG00000010671	213.163	-1.06308	0.313242	-3.39378	0.00068935	0.027966	ENSG00000010671.15_2	BTK
ENSG00000133116	498.733	1.99244	0.587188	3.39319	0.000690832	0.027966	ENSG00000133116.7_3	KL
ENSG00000101935	1166.82	0.785614	0.231546	3.39291	0.000691536	0.027966	ENSG00000101935.9_3	AMMECR1
ENSG00000237027	40.5288	-2.00018	0.590071	-3.38973	0.000699603	0.0282442	ENSG00000237027.1_2	RP11-16C18.3
ENSG00000180263	5348.39	-0.663279	0.195812	-3.38732	0.00070578	0.0284453	ENSG00000180263.13_3	FGD6
ENSG00000198483	674.002	-1.0792	0.318811	-3.38508	0.000711565	0.02863	ENSG00000198483.12_2	ANKRD35
ENSG00000080561	459.028	-0.995235	0.294202	-3.38283	0.00071744	0.0288176	ENSG00000080561.13_3	MID2
ENSG00000011376	3063.22	-0.548275	0.162109	-3.38214	0.000719224	0.0288405	ENSG00000011376.9_3	LARS2
ENSG00000101997	1281.96	-0.52526	0.155335	-3.38147	0.000720987	0.0288625	ENSG00000101997.12_2	CCDC22
ENSG00000012779	343.111	-1.48935	0.440644	-3.37995	0.000724996	0.0289743	ENSG00000012779.10_2	ALOX5
ENSG00000144231	9792.96	0.598771	0.177315	3.37687	0.000733164	0.0292515	ENSG00000144231.10_3	POLR2D
ENSG00000197965	11844.8	-0.48514	0.143753	-3.3748	0.000738682	0.0293807	ENSG00000197965.11_3	MPZL1
ENSG00000164484	958.081	-1.66189	0.492451	-3.37473	0.000738872	0.0293807	ENSG00000164484.11_3	TMEM200A
ENSG00000145390	3183.83	-1.08029	0.320332	-3.37241	0.00074514	0.0293971	ENSG00000145390.11_2	USP53
ENSG00000042832	86.9207	1.2135	0.359877	3.37199	0.00074627	0.0293971	ENSG00000042832.11_2	TG
ENSG00000235641	15.7542	-2.55034	0.756395	-3.37171	0.00074704	0.0293971	ENSG00000235641.4_3	LINC00484
ENSG00000242258	34.3994	-1.81479	0.538258	-3.3716	0.000747329	0.0293971	ENSG00000242258.1_2	LINC00996
ENSG00000187824	613.335	-0.919961	0.272881	-3.37129	0.00074817	0.0293971	ENSG00000187824.8_3	TMEM220
ENSG00000268442	41.4004	-4.08684	1.21228	-3.3712	0.000748407	0.0293971	ENSG00000268442.1_2	HAVCR1P1
ENSG00000228981	87.5406	-2.52159	0.748014	-3.37104	0.000748843	0.0293971	ENSG00000228981.3_2	RP11-364L4.1
ENSG00000269535	29.7921	-3.37347	1.00096	-3.37025	0.000751009	0.0293971	ENSG00000269535.1_2	CTD-2525I3.6
ENSG00000032389	2327.21	-0.55188	0.163768	-3.3699	0.000751965	0.0293971	ENSG00000032389.12_3	TSSC1
ENSG00000166275	1752.02	-0.928999	0.275758	-3.36889	0.000754706	0.0293971	ENSG00000166275.15_3	C10orf32
ENSG00000174327	79.0741	-1.03961	0.308619	-3.3686	0.000755504	0.0293971	ENSG00000174327.6_2	SLC16A13
ENSG00000163359	18746.9	-1.39762	0.414945	-3.36821	0.000756589	0.0293971	ENSG00000163359.15_3	COL6A3
ENSG00000259146	34.6063	-1.29703	0.385116	-3.3679	0.000757441	0.0293971	ENSG00000259146.3_2	RP1-261D10.2
ENSG00000108405	50.7853	-1.49243	0.443181	-3.36754	0.000758415	0.0293971	ENSG00000108405.3_2	P2RX1
ENSG00000196689	880.008	-0.77928	0.231418	-3.36742	0.000758751	0.0293971	ENSG00000196689.11_3	TRPV1
ENSG00000252081	21.0054	-3.25582	0.966893	-3.36731	0.000759066	0.0293971	ENSG00000252081.1	RNU6-277P
ENSG00000233436	47.3554	-4.10317	1.21919	-3.36549	0.000764069	0.029429	ENSG00000233436.7_3	BTBD18
ENSG00000244515	9.62561	-4.23879	1.25951	-3.36543	0.00076425	0.029429	ENSG00000244515.1_2	KRT18P34
ENSG00000214562	129.945	-0.981716	0.291719	-3.36528	0.000764652	0.029429	ENSG00000214562.14_3	NUTM2D
ENSG00000270800	24.8506	1.19936	0.3564	3.36522	0.000764839	0.029429	ENSG00000270800.2_3	RPS10-NUDT3
ENSG00000183527	2162.92	0.628311	0.186765	3.36419	0.000767698	0.0294719	ENSG00000183527.11_2	PSMG1
ENSG00000184809	45.1998	-2.03373	0.60457	-3.36392	0.000768433	0.0294719	ENSG00000184809.12_2	C21orf88
ENSG00000130985	22778.5	-0.52755	0.156856	-3.36328	0.000770227	0.0294931	ENSG00000130985.16_3	UBA1
ENSG00000221643	414.123	-2.10197	0.625203	-3.36207	0.000773617	0.0295356	ENSG00000221643.1	SNORA77
ENSG00000132535	6053.52	-0.7046	0.20958	-3.36196	0.000773922	0.0295356	ENSG00000132535.18_3	DLG4
ENSG00000122420	522.025	-1.44424	0.429635	-3.36155	0.000775063	0.0295356	ENSG00000122420.9_3	PTGFR
ENSG00000229688	75.2186	-4.76668	1.41885	-3.35954	0.000780736	0.0297042	ENSG00000229688.7_2	ISPD-AS1
ENSG00000183748	182.029	-1.42425	0.424148	-3.3579	0.000785377	0.029833	ENSG00000183748.4	MRC1L1
ENSG00000105186	4228.29	0.469946	0.139993	3.35693	0.000788133	0.02989	ENSG00000105186.15_3	ANKRD27
ENSG00000110934	159.521	-0.996695	0.296986	-3.35603	0.000790696	0.0299339	ENSG00000110934.10_2	BIN2
ENSG00000182853	65.5551	-0.891324	0.265648	-3.35528	0.000792855	0.0299339	ENSG00000182853.11_2	VMO1
ENSG00000141448	147.1	-1.3666	0.407324	-3.35508	0.00079343	0.0299339	ENSG00000141448.8_2	GATA6
ENSG00000246859	744.854	-2.79337	0.832659	-3.35476	0.000794326	0.0299339	ENSG00000246859.2_3	STARD4-AS1
ENSG00000130822	303.609	1.20179	0.358487	3.35239	0.000801173	0.0301441	ENSG00000130822.15_3	PNCK
ENSG00000241560	175.543	-3.00611	0.896996	-3.35131	0.000804301	0.0301999	ENSG00000241560.5_2	ZBTB20-AS1
ENSG00000267924	46.7877	-4.57911	1.36649	-3.351	0.000805194	0.0301999	ENSG00000267924.1_2	RP11-255H23.4
ENSG00000187778	4814.11	-0.480452	0.143394	-3.35056	0.000806481	0.0302005	ENSG00000187778.13_2	MCRS1
ENSG00000101938	1626.64	1.78246	0.532115	3.34976	0.000808813	0.0302335	ENSG00000101938.14_2	CHRDL1
ENSG00000231201	12.1872	-5.33938	1.59414	-3.34939	0.000809906	0.0302335	ENSG00000231201.1_2	AF127577.11
ENSG00000187229	33.9872	-3.97659	1.18757	-3.34853	0.000812429	0.0302739	ENSG00000187229.3_2	RP11-161I2.1
ENSG00000170509	148.899	0.854457	0.255224	3.34787	0.000814348	0.0302739	ENSG00000170509.11_3	HSD17B13
ENSG00000099337	278.762	1.21335	0.362441	3.34772	0.000814807	0.0302739	ENSG00000099337.4_2	KCNK6
ENSG00000149380	231.051	-1.51861	0.453688	-3.34725	0.000816176	0.0302774	ENSG00000149380.11_2	P4HA3
ENSG00000133983	600.257	-0.652257	0.195031	-3.34437	0.000824694	0.0305322	ENSG00000133983.14_3	COX16
ENSG00000117013	89.9825	1.17606	0.351686	3.34406	0.00082561	0.0305322	ENSG00000117013.14_2	KCNQ4
ENSG00000108523	3129.43	-0.489255	0.146341	-3.34326	0.000827998	0.0305729	ENSG00000108523.15_3	RNF167
ENSG00000152578	18871.7	-1.20077	0.359248	-3.34247	0.000830374	0.03058	ENSG00000152578.12_3	GRIA4
ENSG00000177352	1935.22	-0.537137	0.16071	-3.34228	0.000830928	0.03058	ENSG00000177352.9_2	CCDC71
ENSG00000005302	2777.16	-0.533457	0.159638	-3.34167	0.000832761	0.03058	ENSG00000005302.17_3	MSL3
ENSG00000149781	539.599	-0.853867	0.255585	-3.34083	0.000835282	0.03058	ENSG00000149781.12_3	FERMT3
ENSG00000253908	6.64636	-8.44798	2.5289	-3.34058	0.000836037	0.03058	ENSG00000253908.1_2	RP11-252I14.2
ENSG00000272622	163.295	1.80268	0.539661	3.34039	0.00083661	0.03058	ENSG00000272622.1_3	RP11-395N3.2
ENSG00000236581	85.6517	-3.33075	0.99717	-3.3402	0.000837191	0.03058	ENSG00000236581.8_3	STARD13-AS
ENSG00000131981	2069.25	-1.21313	0.363259	-3.33957	0.000839087	0.0306011	ENSG00000131981.15_2	LGALS3
ENSG00000071859	2924.5	0.671473	0.2011	3.339	0.000840798	0.0306011	ENSG00000071859.14_2	FAM50A
ENSG00000134460	285.691	-1.91948	0.574915	-3.33873	0.00084163	0.0306011	ENSG00000134460.15_2	IL2RA
ENSG00000197153	3181.41	-2.15152	0.645302	-3.33413	0.000855666	0.0310639	ENSG00000197153.4_3	HIST1H3J
ENSG00000183421	29.432	2.57323	0.772114	3.33271	0.000860055	0.0311757	ENSG00000183421.11_2	RIPK4
ENSG00000260810	95.5224	-2.1514	0.64573	-3.33173	0.000863091	0.0312381	ENSG00000260810.1_2	CTD-2547L24.4
ENSG00000132749	54.6575	1.66152	0.499179	3.32851	0.000873125	0.0315532	ENSG00000132749.10_3	MTL5
ENSG00000196155	1501.87	1.55664	0.467975	3.32634	0.000879946	0.031727	ENSG00000196155.12_3	PLEKHG4
ENSG00000272455	338.179	0.600206	0.180452	3.32613	0.0008806	0.031727	ENSG00000272455.1_2	RP4-758J18.13
ENSG00000225792	4886.63	-0.85477	0.257101	-3.32465	0.000885293	0.0318478	ENSG00000225792.1_2	AC004540.4
ENSG00000265298	70.9744	-3.18912	0.959412	-3.32403	0.000887258	0.0318499	ENSG00000265298.1_2	RP13-104F24.3
ENSG00000269439	182.312	0.836049	0.251589	3.32308	0.000890305	0.0318499	ENSG00000269439.5_2	CTD-3131K8.2
ENSG00000205544	1354.96	-1.18168	0.355615	-3.32291	0.000890827	0.0318499	ENSG00000205544.3_3	TMEM256
ENSG00000210117	626.462	2.27799	0.685628	3.32249	0.00089217	0.0318499	ENSG00000210117.1	MT-TW
ENSG00000249908	21.8901	1.99488	0.600452	3.3223	0.000892791	0.0318499	ENSG00000249908.2_2	CTD-2589H19.4
ENSG00000214456	96.855	1.59605	0.480711	3.32018	0.000899584	0.0318499	ENSG00000214456.8_3	PLIN5
ENSG00000157693	1368.39	0.667063	0.200963	3.31933	0.000902329	0.0318499	ENSG00000157693.14_2	C9orf91
ENSG00000163632	22.4491	-4.17956	1.25919	-3.31926	0.000902571	0.0318499	ENSG00000163632.12_2	C3orf49
ENSG00000073060	1571.68	0.826625	0.249058	3.319	0.00090339	0.0318499	ENSG00000073060.15_2	SCARB1
ENSG00000162552	1386.69	1.62257	0.488882	3.31893	0.000903621	0.0318499	ENSG00000162552.14_2	WNT4
ENSG00000163818	3416	-0.614822	0.185256	-3.31877	0.00090415	0.0318499	ENSG00000163818.16_3	LZTFL1
ENSG00000183801	322.692	-1.06259	0.320191	-3.3186	0.000904703	0.0318499	ENSG00000183801.7_3	OLFML1
ENSG00000111679	358.706	-0.861049	0.259515	-3.31791	0.000906934	0.0318499	ENSG00000111679.16_3	PTPN6
ENSG00000170037	3581.61	-0.5178	0.156067	-3.31781	0.000907255	0.0318499	ENSG00000170037.13_3	CNTROB
ENSG00000171962	595.311	-0.993837	0.299569	-3.31756	0.00090807	0.0318499	ENSG00000171962.17_3	LRRC48
ENSG00000080823	844.238	-0.897395	0.270529	-3.31719	0.000909286	0.0318499	ENSG00000080823.22_2	MOK
ENSG00000215066	21.4497	-3.70162	1.11595	-3.31702	0.000909836	0.0318499	ENSG00000215066.3	C9orf38
ENSG00000260633	29.4989	1.54025	0.464385	3.31675	0.000910702	0.0318499	ENSG00000260633.1_2	RP11-375I20.6
ENSG00000167842	3190.14	-0.656331	0.197886	-3.31672	0.000910801	0.0318499	ENSG00000167842.15_2	MIS12
ENSG00000225905	32.0191	-1.10593	0.333792	-3.31323	0.000922256	0.0321831	ENSG00000225905.1_2	RP4-758J18.7
ENSG00000177628	1321.54	-0.542246	0.163672	-3.31299	0.000923035	0.0321831	ENSG00000177628.15_3	GBA
ENSG00000135763	3488.73	0.436542	0.131797	3.31224	0.000925526	0.0322227	ENSG00000135763.9_2	URB2
ENSG00000227115	829.918	-1.86293	0.562572	-3.31145	0.000928145	0.0322666	ENSG00000227115.7_3	RP11-267C16.1
ENSG00000105472	682.994	-1.00507	0.303764	-3.30873	0.000937198	0.0325338	ENSG00000105472.12_2	CLEC11A
ENSG00000228492	55.6685	-3.22399	0.974778	-3.30741	0.000941629	0.0325346	ENSG00000228492.2_2	RAB11FIP1P1
ENSG00000170291	3196.58	-0.586789	0.177427	-3.30721	0.0009423	0.0325346	ENSG00000170291.14_3	ELP5
ENSG00000197355	508.667	1.2656	0.382693	3.3071	0.000942672	0.0325346	ENSG00000197355.10_2	UAP1L1
ENSG00000115468	436.155	-0.964152	0.291541	-3.30709	0.000942695	0.0325346	ENSG00000115468.11_2	EFHD1
ENSG00000238142	43.8158	-1.63203	0.493659	-3.306	0.00094639	0.0326148	ENSG00000238142.1_2	RP11-108M9.4
ENSG00000153446	1196.91	-1.35308	0.409462	-3.30453	0.000951365	0.0326411	ENSG00000153446.15_2	C16orf89
ENSG00000115956	468.64	-0.978908	0.296237	-3.30447	0.000951564	0.0326411	ENSG00000115956.9_2	PLEK
ENSG00000226751	43.1301	-1.06385	0.321946	-3.30445	0.000951643	0.0326411	ENSG00000226751.2_2	AF127936.5
ENSG00000253873	1571.65	1.87723	0.568144	3.30415	0.000952646	0.0326411	ENSG00000253873.5_3	PCDHGA11
ENSG00000196663	2072.61	-0.550093	0.166547	-3.30293	0.000956819	0.032737	ENSG00000196663.15_2	TECPR2
ENSG00000234690	1205.28	0.875976	0.265335	3.3014	0.000962044	0.0328685	ENSG00000234690.6_2	AC073283.4
ENSG00000182809	28946.2	-1.0716	0.324734	-3.29992	0.000967118	0.0329508	ENSG00000182809.10_2	CRIP2
ENSG00000222663	44.0632	-1.75021	0.530385	-3.29989	0.000967225	0.0329508	ENSG00000222663.1	RNU4-55P
ENSG00000268438	16.7734	-4.74656	1.43923	-3.298	0.000973771	0.0331263	ENSG00000268438.1_2	CTD-2607J13.1
ENSG00000130826	6186.08	0.573409	0.173972	3.29598	0.000980776	0.033317	ENSG00000130826.17_3	DKC1
ENSG00000204084	3897.18	0.438049	0.132966	3.29444	0.000986191	0.0334531	ENSG00000204084.12_3	INPP5B
ENSG00000126458	237.148	-0.889087	0.269941	-3.29364	0.000988984	0.0335001	ENSG00000126458.3_2	RRAS
ENSG00000188906	1107.82	-0.778885	0.236538	-3.29286	0.000991743	0.0335457	ENSG00000188906.14_3	LRRK2
ENSG00000270270	29.5105	-5.28956	1.60693	-3.29171	0.000995815	0.0336356	ENSG00000270270.1_2	CTC-559E9.10
ENSG00000089060	3140.1	-0.862721	0.262195	-3.29037	0.00100055	0.0337061	ENSG00000089060.11_2	SLC8B1
ENSG00000179262	4815.46	0.442886	0.134608	3.29018	0.00100123	0.0337061	ENSG00000179262.9_2	RAD23A
ENSG00000077713	686.595	0.920285	0.279729	3.28992	0.00100215	0.0337061	ENSG00000077713.18_3	SLC25A43
ENSG00000088727	428.35	-0.712387	0.216574	-3.28935	0.00100419	0.0337269	ENSG00000088727.12_2	KIF9
ENSG00000198597	16154.4	-0.738952	0.224759	-3.28775	0.0010099	0.033871	ENSG00000198597.8_3	ZNF536
ENSG00000250073	15.7065	-3.07295	0.934933	-3.28681	0.00101328	0.0339362	ENSG00000250073.2_2	RP11-677M14.3
ENSG00000225614	722.008	-1.65545	0.503754	-3.28623	0.00101537	0.0339584	ENSG00000225614.2_2	ZNF469
ENSG00000173805	2214.74	-1.63453	0.497888	-3.28293	0.00102733	0.0342862	ENSG00000173805.15_3	HAP1
ENSG00000128274	3889.57	-1.03488	0.31525	-3.28273	0.00102805	0.0342862	ENSG00000128274.15_2	A4GALT
ENSG00000051382	3088.16	0.547611	0.166918	3.28072	0.00103543	0.0344839	ENSG00000051382.8_2	PIK3CB
ENSG00000153823	1883.7	-1.12264	0.342263	-3.28004	0.00103792	0.0345183	ENSG00000153823.18_2	PID1
ENSG00000230982	28.7049	-4.57956	1.39661	-3.27905	0.00104158	0.0345638	ENSG00000230982.1_2	DSTNP1
ENSG00000115361	195.814	-1.56639	0.477722	-3.27888	0.00104219	0.0345638	ENSG00000115361.7_2	ACADL
ENSG00000255121	238.177	-0.755792	0.230674	-3.27645	0.00105121	0.0347801	ENSG00000255121.2_2	RP11-110I1.12
ENSG00000102904	422.265	-0.979509	0.298965	-3.27633	0.00105164	0.0347801	ENSG00000102904.14_3	TSNAXIP1
ENSG00000137752	237.109	-0.884814	0.270198	-3.27468	0.0010578	0.0349355	ENSG00000137752.23_3	CASP1
ENSG00000143127	1232.6	-1.04492	0.319147	-3.2741	0.00106001	0.034945	ENSG00000143127.12_2	ITGA10
ENSG00000006194	5444.91	0.482718	0.147448	3.27382	0.00106103	0.034945	ENSG00000006194.9_3	ZNF263
ENSG00000152117	1670.82	0.835829	0.255362	3.27311	0.00106371	0.0349849	ENSG00000152117.17_2	AC093838.4
ENSG00000196455	5307	0.523809	0.160071	3.27237	0.00106651	0.0350285	ENSG00000196455.7_2	PIK3R4
ENSG00000132855	33.9339	-4.5961	1.40517	-3.27086	0.00107222	0.0351674	ENSG00000132855.4_2	ANGPTL3
ENSG00000161896	243.364	1.47493	0.451143	3.26931	0.00107812	0.0352455	ENSG00000161896.11_2	IP6K3
ENSG00000272438	116.671	1.58164	0.483819	3.26908	0.00107897	0.0352455	ENSG00000272438.1_3	RP11-54O7.16
ENSG00000251229	15.7044	-4.4472	1.36039	-3.26906	0.00107905	0.0352455	ENSG00000251229.1_2	RP11-503N18.5
ENSG00000188596	1382.5	-1.51469	0.463413	-3.26854	0.00108103	0.0352616	ENSG00000188596.10_3	C12orf55
ENSG00000240520	32.2193	1.6042	0.490902	3.26785	0.00108367	0.0352996	ENSG00000240520.6_2	UOX
ENSG00000265743	7.5937	-4.5058	1.37942	-3.26644	0.0010891	0.0353929	ENSG00000265743.1_2	RP11-848P1.3
ENSG00000185960	88.1866	-2.1874	0.669681	-3.26633	0.00108952	0.0353929	ENSG00000185960.13_2	SHOX
ENSG00000185960	88.1866	-2.1874	0.669681	-3.26633	0.00108952	0.0353929	ENSG00000185960.13_2_PAR_Y	SHOX
ENSG00000258325	51.0942	0.816435	0.250028	3.26537	0.0010932	0.035464	ENSG00000258325.2_3	RP4-816N1.6
ENSG00000103021	1390.45	-0.923913	0.283141	-3.26309	0.00110206	0.0357027	ENSG00000103021.9_2	CCDC113
ENSG00000232926	10.8661	-3.83446	1.17556	-3.26183	0.00110696	0.0358129	ENSG00000232926.1_2	AC000078.5
ENSG00000005889	10984.1	-0.583279	0.178849	-3.26129	0.00110906	0.0358321	ENSG00000005889.15_2	ZFX
ENSG00000162711	188.502	-0.863139	0.264794	-3.25966	0.00111546	0.0359344	ENSG00000162711.16_2	NLRP3
ENSG00000174013	4886.2	0.707288	0.216994	3.25948	0.00111617	0.0359344	ENSG00000174013.7_2	FBXO45
ENSG00000258315	126.888	-1.33678	0.41014	-3.25933	0.00111676	0.0359344	ENSG00000258315.5_3	C17orf49
ENSG00000180152	21.3968	1.58699	0.487115	3.25793	0.00112227	0.0360161	ENSG00000180152.3_2	AC079753.4
ENSG00000223779	28.5856	-1.47556	0.452915	-3.25792	0.00112233	0.0360161	ENSG00000223779.5_2	RP11-403I13.4
ENSG00000254877	33.8964	-1.35057	0.414684	-3.25687	0.00112648	0.0361004	ENSG00000254877.1_2	RP11-142C4.4
ENSG00000254432	44.8847	-4.64105	1.42535	-3.25608	0.00112964	0.0361514	ENSG00000254432.1_2	RP11-33I11.2
ENSG00000240002	28.4571	-5.11006	1.56957	-3.25571	0.00113111	0.0361514	ENSG00000240002.1_2	YBX1P3
ENSG00000136715	2883.63	0.582093	0.179046	3.25109	0.00114965	0.0366588	ENSG00000136715.17_3	SAP130
ENSG00000163900	1831.07	0.509698	0.156796	3.2507	0.0011512	0.0366588	ENSG00000163900.10_2	TMEM41A
ENSG00000272087	30.8795	-2.26802	0.697788	-3.2503	0.00115282	0.0366588	ENSG00000272087.1_2	RP11-379F4.7
ENSG00000256248	39.7178	-1.39322	0.428655	-3.25022	0.00115315	0.0366588	ENSG00000256248.1_3	RP11-123O10.4
ENSG00000265749	64.0501	-2.75119	0.846784	-3.24899	0.00115817	0.0367691	ENSG00000265749.5_2	RP11-849F2.5
ENSG00000230131	52.8521	1.47014	0.452751	3.24712	0.0011658	0.0369539	ENSG00000230131.5_2	RP11-282I1.1
ENSG00000183171	41.9303	1.66994	0.514347	3.24673	0.00116741	0.0369539	ENSG00000183171.5_2	RP11-49C9.2
ENSG00000115665	71.1585	4.42182	1.36207	3.24641	0.00116872	0.0369539	ENSG00000115665.8_2	SLC5A7
ENSG00000139209	26.7396	-1.66385	0.512579	-3.24604	0.0011702	0.0369539	ENSG00000139209.15_2	SLC38A4
ENSG00000108381	152.816	-1.11023	0.342174	-3.24464	0.00117599	0.0370556	ENSG00000108381.10_3	ASPA
ENSG00000227775	313.725	-2.52983	0.779836	-3.24405	0.00117841	0.0370556	ENSG00000227775.3_2	RP1-283E3.4
ENSG00000218428	6.83448	-4.33247	1.33594	-3.24302	0.0011827	0.0370556	ENSG00000218428.1_2	NIP7P3
ENSG00000162777	132.264	-0.913374	0.281665	-3.24276	0.00118376	0.0370556	ENSG00000162777.16_2	DENND2D
ENSG00000151632	520.335	-1.52429	0.470122	-3.24233	0.00118558	0.0370556	ENSG00000151632.17_3	AKR1C2
ENSG00000268087	35.0383	-3.63183	1.1203	-3.24184	0.00118761	0.0370556	ENSG00000268087.1_3	CTC-429P9.2
ENSG00000177335	328.041	-1.2325	0.380195	-3.24175	0.00118796	0.0370556	ENSG00000177335.10_2	C8orf31
ENSG00000197748	717.057	-1.19629	0.369078	-3.2413	0.00118985	0.0370556	ENSG00000197748.12_2	WDR96
ENSG00000166436	956.489	0.939019	0.289719	3.24114	0.00119053	0.0370556	ENSG00000166436.15_2	TRIM66
ENSG00000181788	3164.9	0.712194	0.219738	3.2411	0.00119068	0.0370556	ENSG00000181788.3_2	SIAH2
ENSG00000255326	44.0837	-1.83176	0.56525	-3.24062	0.00119271	0.0370556	ENSG00000255326.1_2	CTD-2530H12.4
ENSG00000162981	9892.34	-1.26243	0.389589	-3.24041	0.00119357	0.0370556	ENSG00000162981.13_2	FAM84A
ENSG00000198331	806.622	-0.860541	0.265609	-3.23987	0.00119582	0.0370556	ENSG00000198331.10_2	HYLS1
ENSG00000268947	31.6086	-3.59416	1.10941	-3.23971	0.00119651	0.0370556	ENSG00000268947.1_3	AD000684.2
ENSG00000197670	23.4229	-2.7029	0.834348	-3.23953	0.00119725	0.0370556	ENSG00000197670.6_2	RP4-724E16.2
ENSG00000225880	115.113	0.826963	0.255293	3.23927	0.00119836	0.0370556	ENSG00000225880.5_2	LINC00115
ENSG00000143412	121.785	-2.76434	0.853754	-3.23786	0.00120429	0.0371215	ENSG00000143412.9_2	ANXA9
ENSG00000224307	23.6884	-1.02736	0.317344	-3.23736	0.0012064	0.0371215	ENSG00000224307.1_2	RP11-344B5.2
ENSG00000217159	13.2301	1.76846	0.546274	3.23732	0.00120659	0.0371215	ENSG00000217159.2_2	LARP1P1
ENSG00000231104	27.8315	-2.96931	0.917222	-3.23728	0.00120673	0.0371215	ENSG00000231104.8_2	RP11-354M20.3
ENSG00000160285	6601.84	0.714627	0.221097	3.23219	0.00122846	0.0377409	ENSG00000160285.14_2	LSS
ENSG00000248008	723.66	-0.64156	0.198555	-3.23115	0.00123292	0.0377882	ENSG00000248008.2_2	DYNLL1-AS1
ENSG00000226777	127.629	1.73364	0.536549	3.23109	0.00123317	0.0377882	ENSG00000226777.7_2	KIAA0125
ENSG00000186376	2267.6	0.553685	0.171452	3.22939	0.00124056	0.0379119	ENSG00000186376.14_2	ZNF75D
ENSG00000196177	3320.5	-0.556357	0.172281	-3.22935	0.00124072	0.0379119	ENSG00000196177.12_2	ACADSB
ENSG00000204086	27.5125	1.28312	0.397368	3.22906	0.00124199	0.0379119	ENSG00000204086.4_3	RPA4
ENSG00000181408	45.3555	-3.92125	1.2152	-3.22683	0.0012517	0.0380334	ENSG00000181408.3_2	UTS2R
ENSG00000220205	2899.59	-0.685949	0.212579	-3.2268	0.00125182	0.0380334	ENSG00000220205.8_3	VAMP2
ENSG00000168710	9329.48	0.41032	0.127162	3.22676	0.00125201	0.0380334	ENSG00000168710.17_2	AHCYL1
ENSG00000156500	483.937	0.580034	0.179762	3.22668	0.00125237	0.0380334	ENSG00000156500.14_2	FAM122C
ENSG00000166452	900.034	-0.522435	0.161959	-3.22573	0.00125654	0.0380829	ENSG00000166452.11_3	AKIP1
ENSG00000164855	42.9652	1.59049	0.493108	3.22544	0.00125779	0.0380829	ENSG00000164855.15_2	TMEM184A
ENSG00000183562	75.8369	-3.72174	1.15395	-3.22521	0.0012588	0.0380829	ENSG00000183562.3_2	AC131971.1
ENSG00000106483	6102.16	-1.59736	0.495491	-3.22378	0.00126509	0.0381804	ENSG00000106483.11_2	SFRP4
ENSG00000091527	15306.3	0.672121	0.208491	3.22375	0.00126524	0.0381804	ENSG00000091527.15_2	CDV3
ENSG00000265194	71.7369	-2.84693	0.883651	-3.22178	0.00127395	0.0383702	ENSG00000265194.1_2	RP11-70L8.4
ENSG00000102125	1359.19	0.707965	0.219756	3.2216	0.00127476	0.0383702	ENSG00000102125.15_3	TAZ
ENSG00000006042	12816.7	-0.805968	0.250567	-3.21657	0.00129732	0.0389468	ENSG00000006042.11_2	TMEM98
ENSG00000175206	175.724	2.24384	0.697611	3.21647	0.00129779	0.0389468	ENSG00000175206.10_2	NPPA
ENSG00000224789	37.1947	1.81521	0.564394	3.21621	0.00129898	0.0389468	ENSG00000224789.1_2	AC012363.4
ENSG00000223945	14.2571	-3.0273	0.941365	-3.21586	0.00130052	0.0389468	ENSG00000223945.2_2	RP11-458I7.1
ENSG00000152582	2774.9	-1.29948	0.404128	-3.21552	0.0013021	0.0389468	ENSG00000152582.13_3	SPEF2
ENSG00000156504	2435.87	0.643676	0.200237	3.21458	0.00130638	0.0390065	ENSG00000156504.16_2	FAM122B
ENSG00000256315	27.8335	-4.05098	1.26028	-3.21436	0.00130738	0.0390065	ENSG00000256315.1_2	AP000462.1
ENSG00000087266	5951.1	0.779677	0.242594	3.21392	0.00130936	0.0390078	ENSG00000087266.15_3	SH3BP2
ENSG00000258655	250.655	-0.940659	0.29271	-3.21363	0.0013107	0.0390078	ENSG00000258655.2_2	ARHGAP5-AS1
ENSG00000213654	250.998	-0.696234	0.216852	-3.21064	0.00132441	0.0393665	ENSG00000213654.9_3	GPSM3
ENSG00000104611	90.4435	1.35697	0.422722	3.21008	0.00132699	0.0393938	ENSG00000104611.11_3	SH2D4A
ENSG00000184083	3186.53	0.867201	0.270285	3.20847	0.00133442	0.0395294	ENSG00000184083.11_2	FAM120C
ENSG00000113739	403.405	1.91667	0.597427	3.20821	0.00133565	0.0395294	ENSG00000113739.10_2	STC2
ENSG00000254653	12.6909	-4.99185	1.55606	-3.20802	0.00133654	0.0395294	ENSG00000254653.1_2	RP11-702F3.1
ENSG00000174948	126.408	-1.77635	0.553912	-3.20691	0.00134167	0.0395792	ENSG00000174948.5_3	GPR149
ENSG00000175482	143.368	-0.705924	0.22013	-3.20686	0.00134193	0.0395792	ENSG00000175482.8_3	POLD4
ENSG00000111837	104.419	-2.05722	0.64156	-3.20658	0.00134322	0.0395792	ENSG00000111837.11_2	MAK
ENSG00000174231	41613.8	-0.490727	0.153117	-3.20491	0.00135105	0.0397607	ENSG00000174231.16_3	PRPF8
ENSG00000197566	1649.45	-0.590709	0.184463	-3.20232	0.00136325	0.0400323	ENSG00000197566.9_3	ZNF624
ENSG00000185686	3266.41	3.09864	0.967649	3.20224	0.00136365	0.0400323	ENSG00000185686.17_3	PRAME
ENSG00000087448	8804.56	0.568672	0.177633	3.20138	0.0013677	0.0401018	ENSG00000087448.9_2	KLHL42
ENSG00000075429	91.5849	1.77056	0.553249	3.20029	0.00137287	0.0402039	ENSG00000075429.8_2	CACNG5
ENSG00000198028	480.62	2.85715	0.892955	3.19966	0.0013759	0.040243	ENSG00000198028.3_2	ZNF560
ENSG00000036549	10777.4	0.437332	0.136713	3.1989	0.00137954	0.0402855	ENSG00000036549.12_3	ZZZ3
ENSG00000207129	30.5594	-4.86266	1.52022	-3.19865	0.00138074	0.0402855	ENSG00000207129.1	RNA5SP187
ENSG00000204852	3622.8	-0.62738	0.196203	-3.1976	0.00138576	0.0403823	ENSG00000204852.15_3	TCTN1
ENSG00000154930	497.12	1.19598	0.374132	3.19667	0.00139024	0.0404633	ENSG00000154930.14_2	ACSS1
ENSG00000129187	5674.47	0.58992	0.184619	3.19534	0.00139666	0.0405882	ENSG00000129187.14_3	DCTD
ENSG00000242290	84.0124	-4.57336	1.43152	-3.19476	0.00139949	0.0405882	ENSG00000242290.2_2	RP11-197K3.1
ENSG00000244604	8.11663	-3.28415	1.02799	-3.19472	0.00139965	0.0405882	ENSG00000244604.1_2	RP11-713H12.1
ENSG00000125845	293.05	-1.18889	0.372228	-3.19399	0.00140322	0.040642	ENSG00000125845.6_3	BMP2
ENSG00000235871	49.1933	3.11945	0.976985	3.19293	0.00140837	0.0406614	ENSG00000235871.1_2	AC062016.3
ENSG00000272509	63.0452	-0.792973	0.248362	-3.19281	0.00140893	0.0406614	ENSG00000272509.1_2	RP11-347C18.5
ENSG00000237984	442.368	-0.96652	0.302719	-3.1928	0.00140902	0.0406614	ENSG00000237984.3_2	PTENP1
ENSG00000066629	3291.73	-0.66546	0.208515	-3.19143	0.00141573	0.0407954	ENSG00000066629.16_3	EML1
ENSG00000152669	63.5617	-1.61262	0.505342	-3.19115	0.00141709	0.0407954	ENSG00000152669.8_2	CCNO
ENSG00000103047	1979.3	-0.459866	0.144165	-3.18986	0.00142341	0.0409278	ENSG00000103047.7_3	TANGO6
ENSG00000229214	24.1584	-1.16576	0.365592	-3.18871	0.00142912	0.0410422	ENSG00000229214.1_2	LINC00242
ENSG00000165102	4640.5	-0.446561	0.140122	-3.18694	0.00143788	0.0412091	ENSG00000165102.14_3	HGSNAT
ENSG00000269054	129.957	-0.83732	0.262756	-3.18668	0.00143916	0.0412091	ENSG00000269054.1_2	CTD-2619J13.3
ENSG00000144233	4108.61	0.51	0.160051	3.18649	0.00144013	0.0412091	ENSG00000144233.9_2	AMMECR1L
ENSG00000152315	33.253	-1.16791	0.366584	-3.18594	0.00144284	0.0412142	ENSG00000152315.4_3	KCNK13
ENSG00000217165	228.881	-3.65747	1.14807	-3.18575	0.00144377	0.0412142	ENSG00000217165.1_2	ANKRD18EP
ENSG00000250508	36.448	-1.36377	0.42815	-3.18526	0.00144625	0.0412354	ENSG00000250508.1_2	RP11-757G1.6
ENSG00000267796	424.995	0.500616	0.157199	3.18461	0.0014495	0.0412787	ENSG00000267796.7_3	LIN37
ENSG00000233954	234.759	0.750095	0.235589	3.18391	0.00145301	0.0413292	ENSG00000233954.6_2	RP11-169K16.7
ENSG00000227268	150.74	-0.918189	0.288448	-3.18321	0.00145654	0.0413343	ENSG00000227268.3_2	KLLN
ENSG00000117360	6598.72	0.54884	0.172419	3.18318	0.00145667	0.0413343	ENSG00000117360.12_2	PRPF3
ENSG00000255399	50.9186	-3.27575	1.02942	-3.18212	0.00146202	0.0414366	ENSG00000255399.3_2	TBX5-AS1
ENSG00000224412	6.75947	-3.56937	1.12206	-3.1811	0.00146718	0.0415113	ENSG00000224412.1_2	RP11-351O1.3
ENSG00000174236	57.45	1.16142	0.365155	3.18062	0.00146961	0.0415113	ENSG00000174236.3_2	REP15
ENSG00000063601	6631.39	0.961065	0.302168	3.18056	0.00146989	0.0415113	ENSG00000063601.16_3	MTMR1
ENSG00000240553	17.6655	-3.05565	0.960905	-3.17997	0.00147289	0.0415468	ENSG00000240553.1_3	RP1-184J9.2
ENSG00000173401	45.4734	-3.61558	1.13769	-3.17799	0.00148298	0.04176	ENSG00000173401.9_2	GLIPR1L1
ENSG00000266987	11.7096	-5.08687	1.60084	-3.17763	0.00148482	0.04176	ENSG00000266987.1_2	RP11-354P11.8
ENSG00000261211	44.4062	2.07443	0.652858	3.17746	0.00148572	0.04176	ENSG00000261211.1_2	RP1-80N2.3
ENSG00000231028	151.346	-1.07552	0.338623	-3.17617	0.00149234	0.0418965	ENSG00000231028.8_2	LINC00271
ENSG00000187097	1662.24	-0.376362	0.118542	-3.17492	0.00149878	0.0420278	ENSG00000187097.12_3	ENTPD5
ENSG00000224192	77.7718	-3.97606	1.25327	-3.17254	0.00151112	0.0423239	ENSG00000224192.2_2	RP11-259P1.1
ENSG00000184154	1198.66	-0.690473	0.217678	-3.172	0.00151394	0.0423529	ENSG00000184154.13_3	LRTOMT
ENSG00000240682	1204.87	0.51059	0.161008	3.1712	0.00151811	0.0424196	ENSG00000240682.9_3	ISY1
ENSG00000249776	93.657	-1.48198	0.46738	-3.17082	0.00152012	0.0424259	ENSG00000249776.5_2	RP11-133F8.2
ENSG00000237351	12.1547	-4.16436	1.31381	-3.16968	0.00152605	0.0425132	ENSG00000237351.1_2	CTD-2522E6.4
ENSG00000165775	8036.62	0.818406	0.25821	3.16954	0.00152682	0.0425132	ENSG00000165775.17_2	FUNDC2
ENSG00000197646	61.2537	-1.14684	0.36208	-3.16736	0.00153832	0.0427834	ENSG00000197646.7_2	PDCD1LG2
ENSG00000254352	13.752	-4.52388	1.42849	-3.1669	0.00154073	0.0428003	ENSG00000254352.1_2	RP11-578O24.2
ENSG00000237705	19.1654	-2.24022	0.707821	-3.16495	0.00155109	0.0430379	ENSG00000237705.1_2	AC008937.2
ENSG00000112964	625.702	-1.36835	0.432563	-3.16337	0.00155956	0.0431919	ENSG00000112964.13_2	GHR
ENSG00000213891	26.4651	-2.30901	0.729976	-3.16313	0.00156081	0.0431919	ENSG00000213891.3_2	RPL3P6
ENSG00000109066	1254.11	0.808231	0.255545	3.16277	0.00156275	0.0431919	ENSG00000109066.13_2	TMEM104
ENSG00000224733	27.817	-4.30547	1.36139	-3.16256	0.00156391	0.0431919	ENSG00000224733.1_2	RP1-86D1.5
ENSG00000184515	405.497	1.89697	0.599901	3.16214	0.00156615	0.0432037	ENSG00000184515.10_2	BEX5
ENSG00000166272	4599.93	-0.839345	0.265507	-3.1613	0.00157069	0.0432382	ENSG00000166272.16_2	WBP1L
ENSG00000108528	4532.74	-0.613679	0.194127	-3.16123	0.00157104	0.0432382	ENSG00000108528.13_2	SLC25A11
ENSG00000062282	457.393	1.5616	0.49408	3.16063	0.0015743	0.0432439	ENSG00000062282.14_3	DGAT2
ENSG00000125337	24.2894	1.52085	0.481203	3.16052	0.00157489	0.0432439	ENSG00000125337.16_3	KIF25
ENSG00000134061	169.019	-0.937349	0.296623	-3.16007	0.0015773	0.0432602	ENSG00000134061.5_2	CD180
ENSG00000076685	7472.9	-0.644824	0.204096	-3.15942	0.00158084	0.0433075	ENSG00000076685.18_3	NT5C2
ENSG00000240668	18.3827	1.29431	0.409889	3.1577	0.00159018	0.0435132	ENSG00000240668.1_2	KRT8P36
ENSG00000177640	525.374	-0.847898	0.268605	-3.15667	0.00159582	0.0436172	ENSG00000177640.15_3	CASC2
ENSG00000145882	1695.39	-0.408614	0.129473	-3.15597	0.00159966	0.0436566	ENSG00000145882.10_2	PCYOX1L
ENSG00000255046	70.2175	1.26743	0.401627	3.15574	0.00160093	0.0436566	ENSG00000255046.1_2	RP11-297N6.4
ENSG00000266405	236.94	-0.664544	0.210684	-3.15423	0.00160925	0.0437192	ENSG00000266405.3_2	CBX3P2
ENSG00000170290	29.9652	2.91206	0.923244	3.15417	0.00160958	0.0437192	ENSG00000170290.3_2	SLN
ENSG00000108590	941.479	-0.781795	0.247937	-3.1532	0.0016149	0.0437192	ENSG00000108590.10_2	MED31
ENSG00000267565	94.8371	-3.44231	1.09189	-3.15261	0.00161818	0.0437192	ENSG00000267565.1_2	CTC-559E9.8
ENSG00000102081	10936.1	0.5895	0.186988	3.15261	0.00161819	0.0437192	ENSG00000102081.13_3	FMR1
ENSG00000254428	30.7402	-3.13065	0.993088	-3.15244	0.00161913	0.0437192	ENSG00000254428.1_2	RP11-110I1.11
ENSG00000270986	7.46365	-5.3727	1.70436	-3.15232	0.00161979	0.0437192	ENSG00000270986.1_2	RP11-123C21.2
ENSG00000259124	33.4851	-1.27828	0.405519	-3.15221	0.00162041	0.0437192	ENSG00000259124.1_3	RP11-187O7.3
ENSG00000120029	2739.3	-0.52418	0.166298	-3.15204	0.00162134	0.0437192	ENSG00000120029.12_2	C10orf76
ENSG00000110108	1345.76	-0.555579	0.176263	-3.15199	0.00162161	0.0437192	ENSG00000110108.9_2	TMEM109
ENSG00000240132	19.1657	-3.24692	1.0304	-3.15114	0.00162637	0.0437978	ENSG00000240132.1_2	ETF1P2
ENSG00000141456	4071.87	-0.437702	0.138976	-3.14947	0.00163567	0.0439985	ENSG00000141456.14_3	PELP1
ENSG00000188690	2679.99	-0.515619	0.163748	-3.14886	0.00163909	0.0440406	ENSG00000188690.12_3	UROS
ENSG00000080546	3600.11	-0.539838	0.171474	-3.14823	0.00164264	0.0440862	ENSG00000080546.13_2	SESN1
ENSG00000261554	14.352	-6.58133	2.09163	-3.1465	0.00165236	0.0442464	ENSG00000261554.1_2	RP11-810K23.10
ENSG00000007255	1052.07	-0.632674	0.201098	-3.14609	0.00165467	0.0442464	ENSG00000007255.10_2	TRAPPC6A
ENSG00000229132	73.7688	-0.874824	0.278072	-3.14603	0.00165503	0.0442464	ENSG00000229132.2_2	EIF4A1P10
ENSG00000157429	758.245	-0.503099	0.159935	-3.14564	0.00165722	0.0442464	ENSG00000157429.15_3	ZNF19
ENSG00000069482	94.2738	1.99452	0.634083	3.14552	0.00165791	0.0442464	ENSG00000069482.6_2	GAL
ENSG00000258968	7.09301	-4.71488	1.4994	-3.14452	0.00166358	0.0443479	ENSG00000258968.2_2	RP11-829H16.5
ENSG00000181790	2562.49	1.44881	0.460988	3.14283	0.00167324	0.0445554	ENSG00000181790.10_3	BAI1
ENSG00000166171	800.751	-0.753455	0.239893	-3.14079	0.00168492	0.0448163	ENSG00000166171.12_2	DPCD
ENSG00000263657	13.1194	-1.48882	0.474085	-3.1404	0.00168719	0.0448265	ENSG00000263657.1_2	RP11-82O19.1
ENSG00000240929	38.2732	-2.06706	0.65866	-3.13828	0.00169941	0.0451008	ENSG00000240929.2_2	HIST2H2BB
ENSG00000257718	16.6868	1.98037	0.631131	3.13781	0.00170216	0.0451092	ENSG00000257718.1_2	RP11-396F22.1
ENSG00000106809	4813.07	-1.44664	0.461068	-3.13757	0.00170352	0.0451092	ENSG00000106809.10_2	OGN
ENSG00000072778	8513.75	-0.565945	0.180423	-3.13677	0.00170821	0.0451831	ENSG00000072778.19_2	ACADVL
ENSG00000167895	159.415	-0.759469	0.242355	-3.1337	0.00172618	0.0455507	ENSG00000167895.14_3	TMC8
ENSG00000185420	2448.78	0.478809	0.1528	3.13358	0.0017269	0.0455507	ENSG00000185420.18_3	SMYD3
ENSG00000081052	993.303	-1.57753	0.503454	-3.13341	0.00172786	0.0455507	ENSG00000081052.11_2	COL4A4
ENSG00000270164	24.8588	-1.25711	0.40127	-3.13282	0.00173136	0.0455926	ENSG00000270164.1_2	AC006129.4
ENSG00000204228	634.897	-0.901104	0.287772	-3.13131	0.00174029	0.0457301	ENSG00000204228.3_2	HSD17B8
ENSG00000196305	15527.3	0.577051	0.184286	3.13128	0.00174043	0.0457301	ENSG00000196305.17_3	IARS
ENSG00000197905	126.927	1.45489	0.464686	3.1309	0.0017427	0.0457392	ENSG00000197905.8_3	TEAD4
ENSG00000250462	1332.61	-0.389201	0.124327	-3.13046	0.00174531	0.0457571	ENSG00000250462.8_2	LRRC37BP1
ENSG00000105821	2595.62	0.521972	0.166758	3.13011	0.00174739	0.0457613	ENSG00000105821.14_2	DNAJC2
ENSG00000184574	138.45	-0.932414	0.29805	-3.12838	0.00175772	0.0459532	ENSG00000184574.9_2	LPAR5
ENSG00000231840	65.3325	1.10914	0.354557	3.12824	0.00175859	0.0459532	ENSG00000231840.1_2	AC073342.12
ENSG00000134779	10502.7	-0.460891	0.147383	-3.12717	0.001765	0.0460702	ENSG00000134779.14_2	TPGS2
ENSG00000160791	70.8644	-1.23615	0.395377	-3.12652	0.00176887	0.0461206	ENSG00000160791.13_3	CCR5
ENSG00000070886	121.851	1.7374	0.555987	3.12489	0.0017787	0.046326	ENSG00000070886.11_3	EPHA8
ENSG00000239926	12.671	-5.42223	1.73552	-3.12426	0.00178252	0.0463747	ENSG00000239926.1_2	PRDX3P4
ENSG00000261647	21.062	-4.11539	1.31741	-3.12386	0.00178498	0.0463879	ENSG00000261647.1_2	IMPDH1P11
ENSG00000139163	27818.6	1.0561	0.338152	3.12314	0.00178933	0.0464503	ENSG00000139163.15_3	ETNK1
ENSG00000125965	124.561	-1.3953	0.447119	-3.12064	0.00180457	0.0467948	ENSG00000125965.8_2	GDF5
ENSG00000120798	4008.58	-0.362647	0.116248	-3.1196	0.00181097	0.0469096	ENSG00000120798.16_3	NR2C1
ENSG00000231550	23.3268	-2.92467	0.937643	-3.11918	0.00181358	0.046926	ENSG00000231550.1_2	PTCHD3P2
ENSG00000214872	31.9509	-3.81879	1.22452	-3.1186	0.00181713	0.0469668	ENSG00000214872.8_2	SMTNL1
ENSG00000139173	580.253	-1.04928	0.336714	-3.11625	0.00183167	0.0472557	ENSG00000139173.9_2	TMEM117
ENSG00000133818	928.752	-0.771865	0.247698	-3.11615	0.00183228	0.0472557	ENSG00000133818.13_3	RRAS2
ENSG00000107882	2030.86	-0.878056	0.281898	-3.1148	0.00184068	0.047421	ENSG00000107882.11_2	SUFU
ENSG00000157150	779.848	-1.49933	0.481685	-3.11267	0.00185403	0.0477001	ENSG00000157150.4_2	TIMP4
ENSG00000004846	74.9854	4.04526	1.29971	3.11243	0.00185553	0.0477001	ENSG00000004846.16_2	ABCB5
ENSG00000203650	74.5969	1.7199	0.552688	3.11187	0.00185905	0.0477391	ENSG00000203650.8_2	RP4-562J12.2
ENSG00000127884	4767.04	-0.602878	0.193791	-3.11097	0.00186474	0.0478336	ENSG00000127884.4_2	ECHS1
ENSG00000228528	15.9329	-2.04562	0.65779	-3.10984	0.00187192	0.0479451	ENSG00000228528.1_2	AC068057.1
ENSG00000104883	188.39	-0.730864	0.235042	-3.10951	0.00187399	0.0479451	ENSG00000104883.7_3	PEX11G
ENSG00000149090	821.056	-1.10731	0.356125	-3.10933	0.00187514	0.0479451	ENSG00000149090.11_3	PAMR1
ENSG00000101049	101.054	1.1461	0.368659	3.10884	0.00187822	0.0479723	ENSG00000101049.14_3	SGK2
ENSG00000139514	6806.22	0.735297	0.236619	3.10752	0.00188667	0.048128	ENSG00000139514.12_3	SLC7A1
ENSG00000137460	1247.91	-1.79329	0.577132	-3.10725	0.00188836	0.048128	ENSG00000137460.8_2	FHDC1
ENSG00000128617	40.7524	-1.75242	0.564042	-3.1069	0.00189062	0.0481339	ENSG00000128617.2_2	OPN1SW
ENSG00000272677	175.705	0.579846	0.186676	3.10616	0.00189532	0.0481455	ENSG00000272677.1_2	RP11-127B20.3
ENSG00000253456	38.419	-4.45617	1.43475	-3.10588	0.00189711	0.0481455	ENSG00000253456.1_2	CTD-2363C16.2
ENSG00000163823	281.786	-1.00017	0.322029	-3.10586	0.00189729	0.0481455	ENSG00000163823.3_2	CCR1
ENSG00000226644	77.8397	-1.1098	0.357358	-3.10556	0.00189918	0.0481455	ENSG00000226644.5_2	RP11-128M1.1
ENSG00000101331	764.398	-1.25682	0.404915	-3.10392	0.00190974	0.0481857	ENSG00000101331.15_2	CCM2L
ENSG00000136235	3190.28	-1.18485	0.381732	-3.10389	0.00190996	0.0481857	ENSG00000136235.15_3	GPNMB
ENSG00000250027	22.0951	-3.46304	1.11571	-3.10388	0.00190998	0.0481857	ENSG00000250027.1_2	RP11-563E2.2
ENSG00000122970	6038.62	-0.493873	0.159118	-3.10381	0.00191045	0.0481857	ENSG00000122970.15_2	IFT81
ENSG00000163428	11859.2	0.671494	0.216367	3.10349	0.00191253	0.0481857	ENSG00000163428.3_2	LRRC58
ENSG00000170310	1946.53	-0.597585	0.192556	-3.10343	0.00191292	0.0481857	ENSG00000170310.14_3	STX8
ENSG00000179859	526.936	-0.807016	0.26014	-3.10223	0.00192067	0.0482963	ENSG00000179859.9_3	AC025335.1
ENSG00000232611	722.307	0.783458	0.252555	3.10212	0.00192137	0.0482963	ENSG00000232611.1_2	RP11-1114A5.4
ENSG00000165879	500.182	-0.653618	0.210726	-3.10175	0.00192379	0.0483061	ENSG00000165879.8_2	FRAT1
ENSG00000248476	174.415	0.876423	0.282612	3.10115	0.0019277	0.0483234	ENSG00000248476.1_3	BACH1-IT1
ENSG00000171724	8027.74	-1.88914	0.609201	-3.10102	0.00192855	0.0483234	ENSG00000171724.2_3	VAT1L
ENSG00000227274	9.28569	-5.23128	1.68727	-3.10044	0.00193236	0.048342	ENSG00000227274.1_2	AC005358.3
ENSG00000180448	703.178	-0.780017	0.251612	-3.10007	0.00193472	0.048342	ENSG00000180448.10_3	HMHA1
ENSG00000165061	713.892	-1.74612	0.56327	-3.09997	0.00193539	0.048342	ENSG00000165061.14_3	ZMAT4
ENSG00000124215	47.1001	1.25881	0.406277	3.09841	0.00194562	0.048365	ENSG00000124215.16_2	CDH26
ENSG00000232237	28.0849	-2.50089	0.80716	-3.09838	0.00194578	0.048365	ENSG00000232237.3_2	ASCL5
ENSG00000131080	960.222	-1.20589	0.389205	-3.09833	0.00194612	0.048365	ENSG00000131080.14_2	EDA2R
ENSG00000147050	7286.59	-0.539005	0.173967	-3.09831	0.00194627	0.048365	ENSG00000147050.14_3	KDM6A
ENSG00000155957	1424.46	-0.590327	0.190572	-3.09766	0.00195054	0.048365	ENSG00000155957.17_3	TMBIM4
ENSG00000141294	60.7239	-1.20267	0.388279	-3.09743	0.00195207	0.048365	ENSG00000141294.9_2	LRRC46
ENSG00000196811	31.8555	-3.14621	1.01576	-3.09739	0.00195232	0.048365	ENSG00000196811.11_2	CHRNG
ENSG00000168495	4625.82	0.510706	0.164895	3.09716	0.00195382	0.048365	ENSG00000168495.12_3	POLR3D
ENSG00000256982	234.779	-2.00716	0.64809	-3.09704	0.00195461	0.048365	ENSG00000256982.1_2	CTD-2555A7.2
ENSG00000261669	10.0572	-4.95214	1.5993	-3.09644	0.00195863	0.0484139	ENSG00000261669.1_2	CTD-2515A14.1
ENSG00000232928	15.7266	-3.43773	1.11034	-3.09611	0.00196079	0.0484171	ENSG00000232928.2_2	DDX3YP1
ENSG00000254266	56.804	-2.38434	0.770408	-3.0949	0.00196877	0.0485193	ENSG00000254266.5_2	RP11-594N15.2
ENSG00000164845	59.2173	-1.21851	0.393719	-3.09487	0.00196901	0.0485193	ENSG00000164845.16_2	FAM86FP
ENSG00000178342	32.6653	-2.67969	0.866142	-3.09383	0.00197594	0.0486396	ENSG00000178342.4_2	KCNG2
ENSG00000125813	58.8642	2.03649	0.658534	3.09246	0.00198504	0.0488132	ENSG00000125813.13_2	PAX1
ENSG00000165630	1218.66	0.489556	0.15833	3.09199	0.00198818	0.0488397	ENSG00000165630.13_3	PRPF18
ENSG00000101189	1365.96	0.468515	0.151579	3.09089	0.00199555	0.0489703	ENSG00000101189.6_2	MRGBP
ENSG00000148842	3776.19	-0.852587	0.275891	-3.0903	0.00199952	0.0489751	ENSG00000148842.17_2	CNNM2
ENSG00000114491	4135.68	0.421179	0.136303	3.09002	0.00200145	0.0489751	ENSG00000114491.13_2	UMPS
ENSG00000178860	508.228	-1.00557	0.32544	-3.08987	0.00200245	0.0489751	ENSG00000178860.8_2	MSC
ENSG00000060558	172.706	-0.735123	0.237943	-3.08949	0.00200498	0.0489751	ENSG00000060558.3_2	GNA15
ENSG00000114113	27.221	-2.82468	0.914332	-3.08934	0.00200605	0.0489751	ENSG00000114113.6_3	RBP2
ENSG00000225399	47.9624	-1.79494	0.581764	-3.08535	0.00203315	0.0495858	ENSG00000225399.4_2	RP11-3B7.1
ENSG00000111341	47131.7	-0.94132	0.305239	-3.08388	0.00204318	0.0497795	ENSG00000111341.9_2	MGP
ENSG00000258969	38.1981	-4.71199	1.52883	-3.08209	0.00205551	0.0500287	ENSG00000258969.1_3	RP11-305B6.3
ENSG00000258928	12.2668	-4.37151	1.41893	-3.08084	0.00206415	0.0501819	ENSG00000258928.1_2	RP11-463J10.2
ENSG00000181378	94.9656	-1.63744	0.531536	-3.08057	0.00206603	0.0501819	ENSG00000181378.13_3	CCDC108
ENSG00000164128	763.142	-1.61803	0.525342	-3.07996	0.00207026	0.0502041	ENSG00000164128.6_3	NPY1R
ENSG00000263326	15.7543	-3.07777	0.999422	-3.07955	0.00207316	0.0502041	ENSG00000263326.1_2	RP11-266L9.6
ENSG00000132953	7031.02	0.269834	0.0876319	3.07918	0.00207573	0.0502041	ENSG00000132953.16_3	XPO4
ENSG00000259481	14.5207	-5.12041	1.66298	-3.07906	0.00207653	0.0502041	ENSG00000259481.1_2	RP11-39M21.1
ENSG00000065183	7977.73	0.49004	0.159167	3.07878	0.00207847	0.0502041	ENSG00000065183.15_2	WDR3
ENSG00000166106	502.068	-1.62595	0.528143	-3.07862	0.00207961	0.0502041	ENSG00000166106.3_2	ADAMTS15
ENSG00000129194	342.587	-1.57163	0.510656	-3.07767	0.00208626	0.0503135	ENSG00000129194.7_2	SOX15
ENSG00000172053	15591	-0.668786	0.21741	-3.07616	0.00209687	0.0504786	ENSG00000172053.17_1	QARS
ENSG00000237986	43.1219	-3.54423	1.15222	-3.07601	0.00209791	0.0504786	ENSG00000237986.3_2	CELF2-AS2
ENSG00000269883	177.407	-1.21186	0.394052	-3.07537	0.00210238	0.0504786	ENSG00000269883.1_3	AC007375.1
ENSG00000258472	125.85	0.957182	0.311259	3.07519	0.00210367	0.0504786	ENSG00000258472.8_3	RP11-192H23.4
ENSG00000204620	48.5977	-1.32397	0.430532	-3.07519	0.00210372	0.0504786	ENSG00000204620.3_2	AC115618.1
ENSG00000100033	247.508	1.48886	0.484374	3.07377	0.00211372	0.0506319	ENSG00000100033.16_3	PRODH
ENSG00000181690	102.234	1.23554	0.401976	3.07368	0.00211436	0.0506319	ENSG00000181690.7_2	PLAG1
ENSG00000169992	3151.06	-0.709364	0.230821	-3.07323	0.00211759	0.050658	ENSG00000169992.9_2	NLGN2
ENSG00000184232	800.19	-0.966401	0.314495	-3.07287	0.00212014	0.0506681	ENSG00000184232.8_2	OAF
ENSG00000111348	2085.94	-0.976329	0.317802	-3.07213	0.00212535	0.0507417	ENSG00000111348.8_3	ARHGDIB
ENSG00000251011	167.291	-3.65371	1.18945	-3.07176	0.00212799	0.0507537	ENSG00000251011.5_2	RP11-402L6.1
ENSG00000197134	511.339	-2.08269	0.678082	-3.07144	0.00213026	0.0507569	ENSG00000197134.11_3	ZNF257
ENSG00000130475	1162.19	0.67981	0.221404	3.07046	0.00213732	0.0508743	ENSG00000130475.14_2	FCHO1
ENSG00000257647	79.2037	-2.95768	0.963897	-3.06846	0.00215165	0.0511463	ENSG00000257647.1_2	RP11-701H24.3
ENSG00000198466	3730.78	0.531151	0.173111	3.06827	0.00215305	0.0511463	ENSG00000198466.11_3	ZNF587
ENSG00000225572	39.6537	-3.87434	1.26291	-3.06779	0.00215647	0.0511647	ENSG00000225572.1_2	DOCK4-AS1
ENSG00000183840	21.0107	1.86682	0.608569	3.06756	0.00215813	0.0511647	ENSG00000183840.6_3	GPR39
ENSG00000165181	61.7638	-3.41669	1.11394	-3.0672	0.00216072	0.0511752	ENSG00000165181.16_2	C9orf84
ENSG00000178445	2764.49	-0.968076	0.315653	-3.0669	0.00216293	0.0511764	ENSG00000178445.9_2	GLDC
ENSG00000133704	7774.6	0.435617	0.142083	3.06593	0.00216996	0.0512661	ENSG00000133704.9_3	IPO8
ENSG00000147443	141.553	-1.07182	0.34964	-3.0655	0.00217308	0.0512661	ENSG00000147443.12_3	DOK2
ENSG00000156313	936.471	-0.717798	0.234211	-3.06476	0.00217848	0.0512661	ENSG00000156313.12_3	RPGR
ENSG00000037280	3670.54	-1.60033	0.52219	-3.06464	0.00217929	0.0512661	ENSG00000037280.15_3	FLT4
ENSG00000271032	7.03595	-4.09698	1.33699	-3.06434	0.00218153	0.0512661	ENSG00000271032.1_2	CTD-2527I21.14
ENSG00000230433	11.5273	-4.44383	1.45018	-3.06432	0.00218164	0.0512661	ENSG00000230433.1_2	RP1-20B11.2
ENSG00000178202	3349.92	-0.717416	0.234121	-3.0643	0.00218181	0.0512661	ENSG00000178202.12_2	KDELC2
ENSG00000164483	54.6162	-1.46362	0.477751	-3.06357	0.00218714	0.0513407	ENSG00000164483.16_3	SAMD3
ENSG00000254944	40.7387	-1.42799	0.466366	-3.06195	0.00219903	0.0515689	ENSG00000254944.1_2	ATP5F1P5
ENSG00000197620	691.068	0.726134	0.237197	3.06132	0.00220365	0.0516262	ENSG00000197620.10_3	CXorf40A
ENSG00000248415	19.7304	-2.20014	0.718962	-3.06017	0.00221213	0.0517738	ENSG00000248415.1_2	GAPDHP61
ENSG00000261048	14.9239	-6.13138	2.00561	-3.05711	0.00223482	0.0522284	ENSG00000261048.1_2	RP11-810K23.9
ENSG00000094963	726.069	-1.60061	0.523596	-3.05696	0.00223595	0.0522284	ENSG00000094963.13_2	FMO2
ENSG00000151640	9877.4	-0.697661	0.228292	-3.056	0.00224311	0.0523443	ENSG00000151640.12_2	DPYSL4
ENSG00000185650	5651.28	-0.955774	0.312842	-3.05513	0.00224965	0.0524454	ENSG00000185650.9_3	ZFP36L1
ENSG00000260977	43.7622	1.30585	0.427627	3.05373	0.00226019	0.0526396	ENSG00000260977.1_2	RP11-333I13.1
ENSG00000159267	3624.28	0.576703	0.188892	3.05308	0.00226505	0.0527012	ENSG00000159267.14_3	HLCS
ENSG00000215788	1038.94	1.41703	0.46431	3.05192	0.00227385	0.0528542	ENSG00000215788.9_3	TNFRSF25
ENSG00000167676	76.5713	1.50753	0.494121	3.05094	0.00228125	0.0529745	ENSG00000167676.4_3	PLIN4
ENSG00000248049	1981.39	0.482287	0.158118	3.05017	0.0022871	0.0529802	ENSG00000248049.6_3	UBA6-AS1
ENSG00000236869	52.2759	-1.00784	0.330437	-3.05002	0.00228822	0.0529802	ENSG00000236869.1_3	RP11-944L7.4
ENSG00000175938	269.623	-0.528872	0.173415	-3.04974	0.00229039	0.0529802	ENSG00000175938.6_3	ORAI3
ENSG00000112365	3258.28	0.408893	0.134075	3.04974	0.00229041	0.0529802	ENSG00000112365.4_3	ZBTB24
ENSG00000104870	3476.33	-0.761005	0.249568	-3.04929	0.0022938	0.0530071	ENSG00000104870.12_3	FCGRT
ENSG00000068366	7195.47	0.633803	0.207969	3.04759	0.00230685	0.0532129	ENSG00000068366.19_3	ACSL4
ENSG00000202344	30.5508	1.45681	0.478026	3.04755	0.00230718	0.0532129	ENSG00000202344.1	RN7SKP208
ENSG00000232630	25.8973	-3.39936	1.11599	-3.04606	0.00231862	0.0534248	ENSG00000232630.1_2	PRPS1P2
ENSG00000163110	8168.03	-0.953421	0.313119	-3.04492	0.00232743	0.0535482	ENSG00000163110.14_3	PDLIM5
ENSG00000150048	244.056	-0.984612	0.323422	-3.04436	0.00233175	0.0535482	ENSG00000150048.10_3	CLEC1A
ENSG00000205542	62357.6	-1.07814	0.354166	-3.04417	0.00233324	0.0535482	ENSG00000205542.10_2	TMSB4X
ENSG00000165140	51.3526	-0.920719	0.302465	-3.04405	0.00233413	0.0535482	ENSG00000165140.9_2	FBP1
ENSG00000125257	2414.18	0.848706	0.278821	3.04391	0.00233523	0.0535482	ENSG00000125257.13_2	ABCC4
ENSG00000128581	2301.87	-0.539828	0.177386	-3.04323	0.00234051	0.0536175	ENSG00000128581.15_2	RABL5
ENSG00000228915	9.50368	-4.4097	1.44969	-3.04183	0.00235143	0.0538159	ENSG00000228915.3_2	OR7E128P
ENSG00000259075	23.3261	-1.23198	0.405136	-3.04091	0.00235864	0.053887	ENSG00000259075.6_3	POC1B-GALNT4
ENSG00000143320	179.954	1.66697	0.548277	3.04038	0.00236276	0.053887	ENSG00000143320.8_2	CRABP2
ENSG00000237750	128.851	-3.75534	1.23517	-3.04035	0.00236301	0.053887	ENSG00000237750.2_2	AC007740.1
ENSG00000184178	2336.87	0.447384	0.147152	3.04028	0.0023636	0.053887	ENSG00000184178.15_3	SCFD2
ENSG00000188338	514.061	-1.12503	0.370078	-3.03998	0.00236597	0.0538894	ENSG00000188338.14_3	SLC38A3
ENSG00000114354	5933.97	0.404441	0.133089	3.03887	0.00237471	0.0540365	ENSG00000114354.13_3	TFG
ENSG00000123838	15.1859	-3.11137	1.02398	-3.0385	0.00237758	0.0540501	ENSG00000123838.10_2	C4BPA
ENSG00000127084	170.514	-0.758341	0.249648	-3.03764	0.00238439	0.0541532	ENSG00000127084.17_2	FGD3
ENSG00000231827	20.3683	-2.57638	0.848305	-3.0371	0.00238869	0.0541991	ENSG00000231827.3_2	RP11-216N14.5
ENSG00000135069	2179.01	1.14365	0.376706	3.03592	0.002398	0.0543584	ENSG00000135069.13_2	PSAT1
ENSG00000268058	16.4075	-6.05386	1.99474	-3.03491	0.00240606	0.0544893	ENSG00000268058.1_2	CTD-2017D11.3
ENSG00000183011	2727.8	-0.850557	0.280302	-3.03443	0.0024099	0.0545243	ENSG00000183011.13_3	LSMD1
ENSG00000197442	3857.32	-1.22219	0.40286	-3.03378	0.00241512	0.0545905	ENSG00000197442.9_2	MAP3K5
ENSG00000110375	46.575	-1.24159	0.409361	-3.033	0.00242132	0.0546786	ENSG00000110375.2_2	UPK2
ENSG00000130208	982.607	-1.44194	0.475499	-3.03248	0.00242555	0.0547221	ENSG00000130208.9_3	APOC1
ENSG00000184220	3822.21	0.526701	0.173703	3.03219	0.00242787	0.0547226	ENSG00000184220.11_3	CMSS1
ENSG00000143786	454.017	0.777083	0.256386	3.03091	0.00243822	0.0549038	ENSG00000143786.7_3	CNIH3
ENSG00000108187	885.398	-0.62955	0.207732	-3.03058	0.00244081	0.0549101	ENSG00000108187.15_2	PBLD
ENSG00000186104	1540.46	-0.523589	0.172803	-3.02997	0.00244581	0.0549707	ENSG00000186104.10_2	CYP2R1
ENSG00000237686	35.4589	1.3652	0.451132	3.02617	0.00247675	0.0556134	ENSG00000237686.6_2	RP5-1120P11.1
ENSG00000249984	36.8381	-1.81639	0.600605	-3.02427	0.00249231	0.0558604	ENSG00000249984.1_2	CTC-529L17.2
ENSG00000198862	9773.74	0.426702	0.141105	3.02401	0.0024945	0.0558604	ENSG00000198862.13_3	LTN1
ENSG00000262165	41.9611	-1.09603	0.362446	-3.02397	0.0024948	0.0558604	ENSG00000262165.2_3	RP11-81A22.5
ENSG00000225358	23.9262	1.75373	0.58005	3.02341	0.00249942	0.055872	ENSG00000225358.1_2	MIPEPP1
ENSG00000234883	36.7251	-1.70014	0.562338	-3.02334	0.00250001	0.055872	ENSG00000234883.5_3	MIR155HG
ENSG00000260611	32.9626	-3.20226	1.05942	-3.02265	0.0025057	0.0559465	ENSG00000260611.1_2	RP11-352B15.2
ENSG00000224689	74.1767	-1.50453	0.497806	-3.02232	0.00250847	0.0559496	ENSG00000224689.9_1	ZNF812
ENSG00000138646	410.816	1.32859	0.439635	3.02204	0.00251081	0.0559496	ENSG00000138646.8_3	HERC5
ENSG00000262227	72.7812	-0.667743	0.220976	-3.02178	0.0025129	0.0559496	ENSG00000262227.1_2	RP5-1050D4.5
ENSG00000172986	1534.64	-1.26386	0.418322	-3.02127	0.0025172	0.055993	ENSG00000172986.12_3	GXYLT2
ENSG00000235961	44.1888	1.7988	0.595464	3.02083	0.00252084	0.0560215	ENSG00000235961.5_2	PNMA6C
ENSG00000273004	51.9053	0.924955	0.306335	3.01942	0.00253259	0.0561628	ENSG00000273004.1_2	GS1-279B7.2
ENSG00000008838	7046.55	-0.302151	0.100074	-3.01928	0.0025338	0.0561628	ENSG00000008838.19_3	MED24
ENSG00000267432	10.4181	2.46751	0.817269	3.01922	0.00253428	0.0561628	ENSG00000267432.5_3	RP11-559N14.5
ENSG00000113282	6177.96	0.358201	0.118687	3.01803	0.00254422	0.0563306	ENSG00000113282.13_2	CLINT1
ENSG00000102879	867.729	-0.887726	0.294276	-3.01665	0.00255586	0.0565357	ENSG00000102879.15_3	CORO1A
ENSG00000259168	23.8459	2.76346	0.916429	3.01546	0.00256587	0.0567043	ENSG00000259168.1_2	RP11-100M12.3
ENSG00000237934	10.6029	-5.03504	1.67008	-3.01486	0.00257101	0.0567253	ENSG00000237934.1_2	RP11-467D18.2
ENSG00000213333	39.213	-2.83971	0.941992	-3.01458	0.00257335	0.0567253	ENSG00000213333.3_2	NPM1P50
ENSG00000136720	9410.07	0.702244	0.232966	3.01436	0.00257525	0.0567253	ENSG00000136720.6_2	HS6ST1
ENSG00000112619	90.0489	-1.2143	0.402856	-3.01423	0.00257636	0.0567253	ENSG00000112619.7_2	PRPH2
ENSG00000197993	95.7914	0.892777	0.296228	3.01382	0.0025798	0.0567484	ENSG00000197993.7_3	KEL
ENSG00000248213	19.125	-3.29594	1.09376	-3.01342	0.00258325	0.0567719	ENSG00000248213.3_2	CICP16
ENSG00000267920	13.588	-3.11181	1.03372	-3.0103	0.00260991	0.0573047	ENSG00000267920.1_2	SNX6P1
ENSG00000166189	1758.58	-0.624443	0.207463	-3.0099	0.00261334	0.057327	ENSG00000166189.7_2	HPS6
ENSG00000221962	22.731	-4.15688	1.38168	-3.00858	0.00262471	0.0574463	ENSG00000221962.5_3	TMEM14E
ENSG00000164362	291.104	1.73756	0.577557	3.00846	0.00262572	0.0574463	ENSG00000164362.18_3	TERT
ENSG00000116337	3041.81	0.632573	0.2103	3.00795	0.00263018	0.0574463	ENSG00000116337.15_3	AMPD2
ENSG00000232320	33.041	-1.02167	0.339713	-3.00745	0.00263446	0.0574463	ENSG00000232320.6_2	AC009299.5
ENSG00000184371	737.367	-0.861531	0.286487	-3.00723	0.00263641	0.0574463	ENSG00000184371.13_3	CSF1
ENSG00000242732	2748.92	0.834905	0.277643	3.00711	0.00263742	0.0574463	ENSG00000242732.4_2	RGAG4
ENSG00000167749	38.4337	2.58455	0.859496	3.00706	0.00263789	0.0574463	ENSG00000167749.11_2	KLK4
ENSG00000205078	393.988	-1.32514	0.440689	-3.00697	0.00263865	0.0574463	ENSG00000205078.5_3	SYCE1L
ENSG00000100599	343.543	-0.893794	0.297336	-3.006	0.00264707	0.0574463	ENSG00000100599.15_3	RIN3
ENSG00000094796	2168.11	3.82371	1.2721	3.00583	0.0026486	0.0574463	ENSG00000094796.4_2	KRT31
ENSG00000185100	603.861	-1.22083	0.40616	-3.00578	0.00264901	0.0574463	ENSG00000185100.10_2	ADSSL1
ENSG00000141504	2520.29	-0.74441	0.247698	-3.00531	0.0026531	0.0574463	ENSG00000141504.11_2	SAT2
ENSG00000178033	556.119	-0.967169	0.321832	-3.0052	0.00265407	0.0574463	ENSG00000178033.5_2	FAM26E
ENSG00000257365	603.982	-0.417444	0.138909	-3.00516	0.00265442	0.0574463	ENSG00000257365.7_3	FNTB
ENSG00000101825	2987.41	-1.27427	0.424037	-3.00509	0.00265501	0.0574463	ENSG00000101825.7_2	MXRA5
ENSG00000135111	323.686	-1.12564	0.37465	-3.00452	0.00265998	0.0575014	ENSG00000135111.15_3	TBX3
ENSG00000214413	3334.35	-0.68787	0.22899	-3.00393	0.00266514	0.057511	ENSG00000214413.7_2	BBIP1
ENSG00000196151	1006.47	0.608625	0.20261	3.00392	0.00266526	0.057511	ENSG00000196151.10_2	WDSUB1
ENSG00000110619	3580.59	0.665926	0.221863	3.00151	0.00268642	0.0579151	ENSG00000110619.17_2	CARS
ENSG00000143851	94.3228	-1.31417	0.43811	-2.99964	0.00270303	0.0582204	ENSG00000143851.15_3	PTPN7
ENSG00000172123	219.044	-0.863544	0.287972	-2.99871	0.00271125	0.0583446	ENSG00000172123.12_3	SLFN12
ENSG00000144460	2041.68	1.35369	0.451746	2.99658	0.00273027	0.0586597	ENSG00000144460.12_3	NYAP2
ENSG00000063438	611.911	1.59076	0.53087	2.99652	0.00273082	0.0586597	ENSG00000063438.16_3	AHRR
ENSG00000173137	301.588	-0.750449	0.250486	-2.99597	0.00273571	0.0586658	ENSG00000173137.11_2	ADCK5
ENSG00000151116	1998.64	-0.461793	0.154153	-2.99567	0.0027384	0.0586658	ENSG00000151116.16_2	UEVLD
ENSG00000140104	1150.05	-0.707461	0.236162	-2.99566	0.00273851	0.0586658	ENSG00000140104.13_2	C14orf79
ENSG00000166596	49.2464	-1.83297	0.61196	-2.99524	0.00274228	0.0586937	ENSG00000166596.14_3	WDR16
ENSG00000230438	31.232	-1.45204	0.484838	-2.9949	0.00274533	0.058706	ENSG00000230438.6_2	RP11-420G6.4
ENSG00000171206	3102.71	-0.878085	0.293338	-2.99343	0.00275865	0.0588923	ENSG00000171206.13_2	TRIM8
ENSG00000162039	53.1273	1.95395	0.652754	2.99339	0.00275899	0.0588923	ENSG00000162039.14_3	MEIOB
ENSG00000223685	77.2985	0.852945	0.285057	2.9922	0.00276978	0.059065	ENSG00000223685.5_2	LINC00571
ENSG00000266368	37.4393	-0.701102	0.234346	-2.99174	0.00277395	0.059065	ENSG00000266368.1_3	RP11-1096G20.5
ENSG00000127951	1824.95	-0.972144	0.32495	-2.99167	0.00277453	0.059065	ENSG00000127951.6_3	FGL2
ENSG00000234380	56.6299	-1.01542	0.339461	-2.99128	0.00277812	0.0590884	ENSG00000234380.1_2	AP000330.8
ENSG00000236144	1087.38	0.600869	0.200951	2.99013	0.0027886	0.0592256	ENSG00000236144.6_2	AD000090.2
ENSG00000182534	4087.32	-0.812592	0.271768	-2.99002	0.00278955	0.0592256	ENSG00000182534.13_2	MXRA7
ENSG00000234084	17.6477	-4.07022	1.36167	-2.98913	0.00279774	0.0593466	ENSG00000234084.1_2	RP3-388E23.2
ENSG00000179476	553.612	-0.537679	0.179947	-2.98798	0.00280824	0.0594807	ENSG00000179476.7_2	C14orf28
ENSG00000167193	10377	-0.466725	0.156211	-2.9878	0.00280997	0.0594807	ENSG00000167193.7_2	CRK
ENSG00000174586	722.59	-0.750046	0.251051	-2.98762	0.00281157	0.0594807	ENSG00000174586.10_3	ZNF497
ENSG00000085449	9307.81	0.8555	0.286391	2.98718	0.00281563	0.0595138	ENSG00000085449.14_3	WDFY1
ENSG00000253385	13.246	-5.29538	1.77339	-2.98602	0.00282635	0.0596675	ENSG00000253385.1_2	KB-1254G8.1
ENSG00000105146	76.8951	0.785322	0.263015	2.98585	0.00282793	0.0596675	ENSG00000105146.12_2	AURKC
ENSG00000144228	4268.44	0.386517	0.129465	2.98549	0.00283122	0.0596841	ENSG00000144228.8_3	SPOPL
ENSG00000177189	6043.18	-0.50359	0.168723	-2.98471	0.00283844	0.0597653	ENSG00000177189.12_2	RPS6KA3
ENSG00000104722	631.989	2.109	0.706643	2.98453	0.0028401	0.0597653	ENSG00000104722.13_2	NEFM
ENSG00000100592	22026.4	-0.7574	0.253813	-2.98408	0.0028443	0.0598007	ENSG00000100592.15_2	DAAM1
ENSG00000255883	39.8474	0.825463	0.27668	2.98346	0.00285008	0.0598174	ENSG00000255883.1_2	AC099522.2
ENSG00000262712	67.0004	0.829701	0.278101	2.98346	0.00285012	0.0598174	ENSG00000262712.1_3	RP11-295D4.1
ENSG00000230091	334.595	-0.840437	0.281853	-2.98183	0.00286533	0.0600834	ENSG00000230091.6_2	TMEM254-AS1
ENSG00000166257	2725.48	-1.29643	0.434919	-2.98085	0.0028745	0.060168	ENSG00000166257.8_3	SCN3B
ENSG00000178971	2399.35	-0.608549	0.204166	-2.98066	0.00287625	0.060168	ENSG00000178971.13_2	CTC1
ENSG00000234859	60.9015	4.48803	1.50575	2.98059	0.00287695	0.060168	ENSG00000234859.5_2	AC003958.2
ENSG00000179163	1124.23	-0.625415	0.209884	-2.97981	0.00288424	0.0602674	ENSG00000179163.11_2	FUCA1
ENSG00000170801	1325.57	-1.34077	0.450045	-2.9792	0.00289005	0.0603158	ENSG00000170801.9_2	HTRA3
ENSG00000224081	415.025	1.31596	0.441759	2.97891	0.00289275	0.0603158	ENSG00000224081.8_2	LINC01057
ENSG00000248713	45.7327	2.48952	0.835756	2.97876	0.00289416	0.0603158	ENSG00000248713.1_2	RP11-766F14.2
ENSG00000240527	44.9574	-2.10162	0.705757	-2.97783	0.00290299	0.0604468	ENSG00000240527.1_3	RP11-429G19.3
ENSG00000178028	2746.08	0.45387	0.152435	2.97748	0.00290632	0.0604631	ENSG00000178028.13_3	DMAP1
ENSG00000185674	20.112	-2.80345	0.941943	-2.97624	0.00291804	0.0606422	ENSG00000185674.9_3	LYG2
ENSG00000162542	139.434	-1.01322	0.340461	-2.97603	0.00292003	0.0606422	ENSG00000162542.13_2	TMCO4
ENSG00000272933	55.2471	-1.57148	0.528283	-2.97469	0.00293287	0.0608557	ENSG00000272933.1_2	RP11-47A8.5
ENSG00000104980	3140.33	0.379608	0.127656	2.97367	0.00294263	0.061005	ENSG00000104980.7_3	TIMM44
ENSG00000237816	21.9816	-3.94094	1.32546	-2.97327	0.00294643	0.0610307	ENSG00000237816.1_2	RPL21P109
ENSG00000263499	23.1019	-4.18222	1.40721	-2.972	0.00295865	0.0612085	ENSG00000263499.1_2	RP11-118E18.4
ENSG00000235217	2914.71	-0.565278	0.190211	-2.97184	0.00296017	0.0612085	ENSG00000235217.6_2	TSPY26P
ENSG00000152591	12.7831	1.52866	0.514492	2.97121	0.00296631	0.0612823	ENSG00000152591.12_2	DSPP
ENSG00000196092	1194.3	1.55977	0.525096	2.97045	0.0029736	0.061323	ENSG00000196092.12_2	PAX5
ENSG00000160131	17873.1	0.678905	0.22857	2.97023	0.00297581	0.061323	ENSG00000160131.13_2	VMA21
ENSG00000198053	1841.7	-0.710221	0.239115	-2.9702	0.00297602	0.061323	ENSG00000198053.11_2	SIRPA
ENSG00000118762	4562.13	-0.438956	0.147803	-2.96986	0.00297934	0.0613382	ENSG00000118762.7_2	PKD2
ENSG00000230872	9.66749	-2.69959	0.909149	-2.96936	0.00298416	0.0613845	ENSG00000230872.1_3	AC092338.5
ENSG00000119655	2365.63	-0.678929	0.228763	-2.96782	0.00299919	0.0615888	ENSG00000119655.10_3	NPC2
ENSG00000100156	60.847	-1.3276	0.447409	-2.96732	0.00300411	0.0615888	ENSG00000100156.10_3	SLC16A8
ENSG00000239212	29.61	-4.76066	1.60442	-2.96722	0.00300506	0.0615888	ENSG00000239212.2_2	RPL6P7
ENSG00000113722	39.1722	1.53507	0.517352	2.96716	0.00300561	0.0615888	ENSG00000113722.16_2	CDX1
ENSG00000166086	7572.48	-0.533273	0.179734	-2.96702	0.00300705	0.0615888	ENSG00000166086.12_3	JAM3
ENSG00000215277	12.5678	-2.96408	0.999108	-2.96673	0.00300989	0.061594	ENSG00000215277.8_3	C14orf164
ENSG00000129465	44.3873	-0.904915	0.305112	-2.96584	0.00301856	0.0617184	ENSG00000129465.15_3	RIPK3
ENSG00000235423	940.412	-0.533528	0.179925	-2.96527	0.00302413	0.0617573	ENSG00000235423.8_3	RP11-282O18.3
ENSG00000152952	3550.54	0.896285	0.302276	2.96512	0.00302566	0.0617573	ENSG00000152952.11_2	PLOD2
ENSG00000058668	23869.8	-0.947314	0.319535	-2.96467	0.00303012	0.0617953	ENSG00000058668.14_3	ATP2B4
ENSG00000129235	1940.84	-0.764763	0.258027	-2.96388	0.00303782	0.0618763	ENSG00000129235.10_2	TXNDC17
ENSG00000186897	45.7883	-2.40092	0.810106	-2.96371	0.00303951	0.0618763	ENSG00000186897.4_2	C1QL4
ENSG00000254672	11.782	-3.94985	1.33284	-2.96347	0.0030419	0.0618763	ENSG00000254672.1_2	RP5-916O11.3
ENSG00000168827	5826.68	0.518697	0.175061	2.96295	0.00304705	0.0619281	ENSG00000168827.14_2	GFM1
ENSG00000244682	80.8309	-1.30822	0.441611	-2.96238	0.00305275	0.0619909	ENSG00000244682.7_2	FCGR2C
ENSG00000273274	1391.41	-1.0636	0.359108	-2.96179	0.00305852	0.0620363	ENSG00000273274.1_3	ZBTB8B
ENSG00000168140	358.907	-1.12365	0.379404	-2.96162	0.0030602	0.0620363	ENSG00000168140.4_2	VASN
ENSG00000168884	1274.66	0.630102	0.212811	2.96085	0.0030679	0.0621239	ENSG00000168884.14_2	TNIP2
ENSG00000169031	523.333	-1.51257	0.510888	-2.96067	0.00306975	0.0621239	ENSG00000169031.18_2	COL4A3
ENSG00000172500	6101.5	-0.453052	0.153099	-2.95921	0.00308425	0.0623642	ENSG00000172500.12_2	FIBP
ENSG00000168899	313.039	-1.07382	0.36292	-2.95884	0.00308798	0.0623867	ENSG00000168899.4_2	VAMP5
ENSG00000220506	12.2937	-4.87848	1.64919	-2.95811	0.00309535	0.0624403	ENSG00000220506.2_2	RP3-415N12.1
ENSG00000152475	264.444	-1.01436	0.342914	-2.95805	0.00309589	0.0624403	ENSG00000152475.6_2	ZNF837
ENSG00000115596	20.0907	1.78691	0.604278	2.9571	0.00310544	0.0625798	ENSG00000115596.3_2	WNT6
ENSG00000205682	17.6642	-3.17953	1.07539	-2.95663	0.00311023	0.0626003	ENSG00000205682.2_2	RP11-798L4.1
ENSG00000259148	11.7568	-5.22168	1.76632	-2.95625	0.00311404	0.0626003	ENSG00000259148.1_2	RP11-322L17.1
ENSG00000271064	10.8717	-3.94081	1.33321	-2.95589	0.00311772	0.0626003	ENSG00000271064.1_2	RP11-792A8.3
ENSG00000240522	25.9899	-2.84487	0.962499	-2.95571	0.00311949	0.0626003	ENSG00000240522.1_2	RPL7AP10
ENSG00000214992	21.4255	-1.36971	0.463428	-2.95561	0.00312046	0.0626003	ENSG00000214992.6_2	AKAP16BP
ENSG00000169752	83.0049	-2.17264	0.735134	-2.95544	0.00312225	0.0626003	ENSG00000169752.16_3	NRG4
ENSG00000069509	1181.07	-0.595894	0.201662	-2.95492	0.00312748	0.0626524	ENSG00000069509.5_2	FUNDC1
ENSG00000186480	8039.75	0.64228	0.217445	2.95377	0.00313923	0.0628006	ENSG00000186480.12_3	INSIG1
ENSG00000184205	2531.82	1.02733	0.347813	2.95367	0.00314016	0.0628006	ENSG00000184205.14_2	TSPYL2
ENSG00000131982	23.0069	-4.72638	1.6021	-2.95012	0.00317648	0.0634735	ENSG00000131982.5_2	UBE2L2
ENSG00000182224	245.653	-0.601248	0.203905	-2.94867	0.00319143	0.0637188	ENSG00000182224.11_3	CYB5D1
ENSG00000224323	10.0753	-2.97532	1.00922	-2.94813	0.00319699	0.0637689	ENSG00000224323.2_2	DPRXP1
ENSG00000226816	34.5	-0.993232	0.336927	-2.94791	0.00319931	0.0637689	ENSG00000226816.2_2	AC005082.12
ENSG00000173681	3219.1	-0.415588	0.141003	-2.94736	0.00320496	0.063828	ENSG00000173681.16_3	CXorf23
ENSG00000270421	9.22952	-5.01961	1.70347	-2.9467	0.00321186	0.0639092	ENSG00000270421.1_2	RP11-351O1.4
ENSG00000146859	326.67	-1.16768	0.3963	-2.94645	0.00321441	0.0639092	ENSG00000146859.6_2	TMEM140
ENSG00000072694	77.9178	-1.34851	0.457744	-2.946	0.00321915	0.0639499	ENSG00000072694.20_3	FCGR2B
ENSG00000253649	114.668	-2.78247	0.944607	-2.94564	0.00322292	0.0639715	ENSG00000253649.3_3	PRSS51
ENSG00000012223	79.7693	1.70595	0.57927	2.945	0.00322951	0.0640187	ENSG00000012223.12_2	LTF
ENSG00000204267	409.59	0.952546	0.323457	2.94489	0.00323068	0.0640187	ENSG00000204267.13_3	TAP2
ENSG00000257489	102.974	-0.979452	0.332639	-2.94449	0.00323484	0.0640477	ENSG00000257489.6_2	RP11-175P13.3
ENSG00000264756	11.6295	-3.02184	1.02641	-2.94409	0.00323903	0.0640772	ENSG00000264756.1	RN7SL805P
ENSG00000004848	8.94014	3.96568	1.34781	2.94231	0.00325772	0.0643935	ENSG00000004848.7_3	ARX
ENSG00000253683	40.1022	-0.931681	0.31684	-2.94055	0.00327634	0.0647077	ENSG00000253683.1_2	CTB-79E8.3
ENSG00000122707	1988.05	-0.533903	0.181594	-2.94008	0.00328123	0.0647504	ENSG00000122707.11_2	RECK
ENSG00000161513	968.312	-0.553336	0.188341	-2.93795	0.00330388	0.0651434	ENSG00000161513.11_2	FDXR
ENSG00000269506	14.7892	-5.30511	1.80591	-2.93764	0.00330718	0.0651545	ENSG00000269506.2_3	AC110792.1
ENSG00000196557	3316.98	1.97958	0.673957	2.93726	0.00331129	0.0651814	ENSG00000196557.12_1	CACNA1H
ENSG00000255874	184.02	-1.07658	0.366617	-2.93652	0.00331921	0.0652833	ENSG00000255874.2_2	LINC00346
ENSG00000223482	1044.83	-0.57037	0.194301	-2.9355	0.00333013	0.0654439	ENSG00000223482.7_3	NUTM2A-AS1
ENSG00000203335	9.22765	-4.15198	1.41469	-2.93491	0.00333647	0.0655144	ENSG00000203335.4_2	AC006019.3
ENSG00000231824	361.798	-1.55977	0.531595	-2.93413	0.00334482	0.0655658	ENSG00000231824.3_3	C18orf42
ENSG00000144136	6544.73	0.52974	0.180562	2.93384	0.00334798	0.0655658	ENSG00000144136.10_3	SLC20A1
ENSG00000159248	742.021	-1.7868	0.609085	-2.93357	0.00335084	0.0655658	ENSG00000159248.4_2	GJD2
ENSG00000234650	17.6833	-3.52932	1.20315	-2.9334	0.00335276	0.0655658	ENSG00000234650.5_2	PCCA-AS1
ENSG00000175556	247.687	0.924759	0.315268	2.93325	0.00335433	0.0655658	ENSG00000175556.16_2	LONRF3
ENSG00000169598	986.437	0.558341	0.190387	2.93266	0.00336074	0.0655658	ENSG00000169598.15_2	DFFB
ENSG00000179277	577.827	-0.931629	0.317678	-2.93262	0.00336111	0.0655658	ENSG00000179277.9_2	MEIS3P1
ENSG00000259221	15.551	-4.11258	1.4024	-2.93253	0.00336217	0.0655658	ENSG00000259221.5_2	CTD-2050N2.1
ENSG00000271771	16.5034	-4.45831	1.52045	-2.93223	0.00336542	0.0655658	ENSG00000271771.1_2	RP11-1250I15.3
ENSG00000131951	132.913	-1.66897	0.569204	-2.93211	0.00336666	0.0655658	ENSG00000131951.10_2	LRRC9
ENSG00000229751	8.95568	-3.94816	1.34664	-2.93186	0.00336944	0.0655662	ENSG00000229751.1_2	RP11-142M10.2
ENSG00000260619	20.0741	-1.52169	0.519075	-2.93155	0.00337275	0.0655769	ENSG00000260619.1_2	RP11-775C24.3
ENSG00000169057	8372.53	0.610296	0.208223	2.93098	0.00337897	0.0656442	ENSG00000169057.21_3	MECP2
ENSG00000257950	63.23	-1.8694	0.638113	-2.92957	0.00339428	0.0658608	ENSG00000257950.3_3	P2RX5-TAX1BP3
ENSG00000083828	2740.64	0.683991	0.233488	2.92945	0.00339566	0.0658608	ENSG00000083828.15_3	ZNF586
ENSG00000163521	454.717	-0.574552	0.196148	-2.92917	0.0033987	0.0658661	ENSG00000163521.15_3	GLB1L
ENSG00000236464	9.5634	-4.13069	1.41064	-2.92824	0.0034089	0.0659782	ENSG00000236464.1_2	CTA-796E4.3
ENSG00000272572	187.098	-0.961579	0.328393	-2.92813	0.00341003	0.0659782	ENSG00000272572.1_2	RP11-179B2.2
ENSG00000259376	22.2085	1.02633	0.350545	2.92782	0.00341345	0.0659906	ENSG00000259376.1_2	RP11-505E24.3
ENSG00000102181	6286.82	0.538957	0.184105	2.92744	0.00341769	0.0660189	ENSG00000102181.20_3	CD99L2
ENSG00000163781	13912	0.546955	0.186884	2.92672	0.00342562	0.0660888	ENSG00000163781.12_3	TOPBP1
ENSG00000261379	109.939	1.68989	0.577516	2.92614	0.00343198	0.0660888	ENSG00000261379.1_3	RP11-395N3.1
ENSG00000171056	140.041	-1.32546	0.452972	-2.92613	0.00343204	0.0660888	ENSG00000171056.7_3	SOX7
ENSG00000234943	8.98645	-4.47722	1.5301	-2.9261	0.00343242	0.0660888	ENSG00000234943.2_2	AC092839.4
ENSG00000225043	21.2841	-2.83843	0.970227	-2.92553	0.00343866	0.0661108	ENSG00000225043.1_2	RPL18AP2
ENSG00000225492	46.0737	-1.10136	0.37647	-2.92549	0.00343913	0.0661108	ENSG00000225492.6_2	GBP1P1
ENSG00000129219	4079.93	-0.928753	0.317504	-2.92517	0.00344269	0.0661257	ENSG00000129219.13_2	PLD2
ENSG00000265280	26.1077	1.10307	0.377356	2.92316	0.00346496	0.0664004	ENSG00000265280.1	AC018804.1
ENSG00000140939	1500.13	0.779303	0.266597	2.92315	0.0034651	0.0664004	ENSG00000140939.14_2	NOL3
ENSG00000165046	339.802	-0.740603	0.25336	-2.92313	0.00346537	0.0664004	ENSG00000165046.12_3	LETM2
ENSG00000168175	10614.5	-0.43486	0.148779	-2.92286	0.00346828	0.0664028	ENSG00000168175.14_2	MAPK1IP1L
ENSG00000147606	133.227	1.39255	0.476485	2.92255	0.00347183	0.0664173	ENSG00000147606.8_3	SLC26A7
ENSG00000269821	6616.26	1.43481	0.491002	2.9222	0.00347564	0.0664366	ENSG00000269821.1_2	KCNQ1OT1
ENSG00000160207	314.067	0.793255	0.271544	2.92127	0.00348607	0.0665825	ENSG00000160207.8_2	HSF2BP
ENSG00000225140	22.6317	-2.97184	1.01775	-2.92	0.0035003	0.0667205	ENSG00000225140.1_2	RP11-809C18.3
ENSG00000250918	6.04221	-3.79357	1.29917	-2.91999	0.00350037	0.0667205	ENSG00000250918.2	RP11-497H16.4
ENSG00000108312	17470.6	-0.375784	0.128707	-2.91969	0.0035038	0.0667205	ENSG00000108312.14_2	UBTF
ENSG00000185825	4493.89	0.59234	0.202882	2.91963	0.00350451	0.0667205	ENSG00000185825.15_3	BCAP31
ENSG00000222467	36.0202	1.3755	0.471288	2.91859	0.00351622	0.0667592	ENSG00000222467.1	Y_RNA
ENSG00000260558	18.1988	-3.60552	1.23552	-2.91823	0.00352021	0.0667592	ENSG00000260558.1_2	RP11-63M22.1
ENSG00000230733	138.47	-2.42412	0.830704	-2.91815	0.0035212	0.0667592	ENSG00000230733.2_2	AC092171.4
ENSG00000235138	13.8346	-3.44626	1.18098	-2.91813	0.00352143	0.0667592	ENSG00000235138.1_2	RP11-374P20.4
ENSG00000272899	261.032	-1.07208	0.367404	-2.91798	0.00352312	0.0667592	ENSG00000272899.3_3	RP11-309L24.9
ENSG00000188549	219.9	0.95766	0.328217	2.91777	0.00352545	0.0667592	ENSG00000188549.12_2	C15orf52
ENSG00000183647	941.758	0.454334	0.155716	2.9177	0.0035262	0.0667592	ENSG00000183647.10_2	ZNF530
ENSG00000267023	213.321	-2.46639	0.845647	-2.91657	0.00353898	0.0669478	ENSG00000267023.5_2	LRRC37A16P
ENSG00000176681	119.22	-0.922079	0.316264	-2.91553	0.00355081	0.0671183	ENSG00000176681.14_2	LRRC37A
ENSG00000114054	6020.42	0.653577	0.22437	2.91294	0.00358044	0.0676245	ENSG00000114054.13_3	PCCB
ENSG00000184613	19849.3	-1.03014	0.353715	-2.91234	0.00358733	0.0676946	ENSG00000184613.10_3	NELL2
ENSG00000181016	184.607	0.882911	0.303185	2.91212	0.00358984	0.0676946	ENSG00000181016.9_3	LSMEM1
ENSG00000135437	145.302	-0.80954	0.278088	-2.91109	0.00360172	0.0678648	ENSG00000135437.9_3	RDH5
ENSG00000183479	13.109	1.65112	0.56735	2.91023	0.00361159	0.0679968	ENSG00000183479.8	TREX2
ENSG00000185215	593.545	-0.828138	0.28462	-2.90962	0.00361866	0.068076	ENSG00000185215.8_3	TNFAIP2
ENSG00000126838	67.9663	-2.22341	0.764429	-2.90859	0.00363066	0.0682478	ENSG00000126838.9_3	PZP
ENSG00000215156	102.538	-2.34874	0.807773	-2.90767	0.00364128	0.0683933	ENSG00000215156.5_2	RP11-1023L17.2
ENSG00000183018	15892.1	-1.08754	0.374081	-2.90723	0.0036465	0.0684374	ENSG00000183018.8_3	SPNS2
ENSG00000107937	5599.79	0.418714	0.144054	2.90665	0.00365316	0.0685084	ENSG00000107937.18_2	GTPBP4
ENSG00000267934	79.133	-2.93675	1.01088	-2.90515	0.00367078	0.0687845	ENSG00000267934.1_2	CTB-176F20.3
ENSG00000185515	2296.73	0.521903	0.179764	2.90326	0.00369299	0.0691462	ENSG00000185515.14_3	BRCC3
ENSG00000129534	4710.18	-0.694425	0.239224	-2.90282	0.00369816	0.0691884	ENSG00000129534.13_3	MIS18BP1
ENSG00000236120	23.4766	-1.11349	0.383654	-2.90232	0.00370412	0.0692306	ENSG00000236120.6_2	RP11-733O18.1
ENSG00000174871	2413.1	-0.760873	0.262177	-2.90214	0.00370624	0.0692306	ENSG00000174871.10_2	CNIH2
ENSG00000198894	6393.12	-0.544155	0.187525	-2.90177	0.0037106	0.0692578	ENSG00000198894.7_3	KIAA1737
ENSG00000248557	10.1702	-4.84921	1.67132	-2.90142	0.00371473	0.0692805	ENSG00000248557.1_2	RP11-390G14.1
ENSG00000132669	4236.83	-0.56859	0.195999	-2.90099	0.00371989	0.0693223	ENSG00000132669.12_3	RIN2
ENSG00000165215	13.4662	1.73946	0.599782	2.90015	0.00372988	0.069454	ENSG00000165215.6_3	CLDN3
ENSG00000170581	7346	-0.353642	0.121961	-2.89963	0.00373609	0.0694907	ENSG00000170581.13_3	STAT2
ENSG00000185070	18279	-0.952091	0.328383	-2.89933	0.00373957	0.0694907	ENSG00000185070.10_2	FLRT2
ENSG00000254688	7.40352	-3.73074	1.2868	-2.89925	0.00374062	0.0694907	ENSG00000254688.1_2	RP11-47J17.3
ENSG00000138623	4898.17	-0.971807	0.335286	-2.89844	0.00375021	0.0696145	ENSG00000138623.9_3	SEMA7A
ENSG00000207313	609.977	-1.85225	0.639205	-2.89773	0.00375869	0.0696777	ENSG00000207313.1	SNORA2B
ENSG00000139531	1774.84	-0.43827	0.151249	-2.89767	0.00375947	0.0696777	ENSG00000139531.12_2	SUOX
ENSG00000115255	202.569	-1.06971	0.369252	-2.89697	0.00376784	0.0697784	ENSG00000115255.10_3	REEP6
ENSG00000171148	7653.09	-0.459808	0.158737	-2.89667	0.00377143	0.0697905	ENSG00000171148.13_2	TADA3
ENSG00000151498	2553.14	-0.40695	0.14051	-2.89625	0.00377655	0.069831	ENSG00000151498.11_2	ACAD8
ENSG00000125730	2662.75	-1.45533	0.502591	-2.89566	0.00378368	0.0699084	ENSG00000125730.16_3	C3
ENSG00000247596	2712.51	-0.572449	0.197725	-2.89517	0.00378954	0.0699476	ENSG00000247596.8_3	TWF2
ENSG00000152936	47.6954	1.75828	0.607423	2.89465	0.00379587	0.0699476	ENSG00000152936.10_3	IFLTD1
ENSG00000113615	4148.23	0.49314	0.170392	2.89415	0.00380181	0.0699476	ENSG00000113615.12_2	SEC24A
ENSG00000268821	7.27261	-5.07544	1.7538	-2.89396	0.00380415	0.0699476	ENSG00000268821.1	AC068039.1
ENSG00000138074	1981.8	0.500681	0.173009	2.89396	0.00380416	0.0699476	ENSG00000138074.14_3	SLC5A6
ENSG00000175820	102.869	1.01539	0.350875	2.89388	0.00380512	0.0699476	ENSG00000175820.3_2	CCDC168
ENSG00000236779	10.6443	-3.67017	1.2683	-2.89378	0.00380639	0.0699476	ENSG00000236779.1_2	RP11-430C7.2
ENSG00000196139	355.707	-1.03384	0.357455	-2.89222	0.00382534	0.0702084	ENSG00000196139.13_3	AKR1C3
ENSG00000203711	24.3822	1.34373	0.464636	2.89201	0.00382782	0.0702084	ENSG00000203711.11_2	C6orf99
ENSG00000175115	3471.77	-0.515714	0.178332	-2.89188	0.00382944	0.0702084	ENSG00000175115.11_3	PACS1
ENSG00000231707	12.3697	-2.18195	0.754687	-2.8912	0.0038377	0.0703057	ENSG00000231707.4_2	PABPC1P1
ENSG00000168038	1865.86	-0.808869	0.279832	-2.89055	0.00384565	0.0703969	ENSG00000168038.10_3	ULK4
ENSG00000170348	19916.4	-0.569692	0.197121	-2.89006	0.00385172	0.070454	ENSG00000170348.8_2	TMED10
ENSG00000165105	215.028	1.216	0.420894	2.88908	0.00386375	0.0705686	ENSG00000165105.9_2	RASEF
ENSG00000221947	268.048	1.12757	0.390288	2.88906	0.00386393	0.0705686	ENSG00000221947.7_3	XKR9
ENSG00000159208	383.63	1.06482	0.368671	2.88828	0.0038736	0.070691	ENSG00000159208.15_2	C1orf51
ENSG00000237994	29.9522	-2.97215	1.0292	-2.88782	0.00387917	0.0707384	ENSG00000237994.1_3	RP1-146A15.1
ENSG00000136628	24893.5	0.506489	0.175457	2.88668	0.00389332	0.0709419	ENSG00000136628.17_2	EPRS
ENSG00000254415	59.0542	-1.24476	0.431254	-2.88637	0.00389711	0.0709504	ENSG00000254415.3_3	SIGLEC14
ENSG00000113356	615.835	0.63908	0.221429	2.88616	0.00389975	0.0709504	ENSG00000113356.11_3	POLR3G
ENSG00000149295	3574.12	1.48133	0.513343	2.88566	0.00390594	0.0710087	ENSG00000149295.13_2	DRD2
ENSG00000218313	25.3424	-4.2372	1.46879	-2.88482	0.00391632	0.071074	ENSG00000218313.1_2	RP11-393I2.2
ENSG00000155714	21.4671	-1.73303	0.600763	-2.88472	0.00391763	0.071074	ENSG00000155714.13_2	PDZD9
ENSG00000254349	44.6488	1.37138	0.475407	2.88465	0.0039185	0.071074	ENSG00000254349.5_3	RP11-758M4.1
ENSG00000155959	9093.77	0.847208	0.293739	2.88422	0.0039239	0.0711176	ENSG00000155959.10_2	VBP1
ENSG00000268040	20.352	-3.71893	1.28967	-2.88363	0.00393124	0.0711516	ENSG00000268040.1	PRED62
ENSG00000123901	707.498	-1.57384	0.545794	-2.88359	0.00393176	0.0711516	ENSG00000123901.8_3	GPR83
ENSG00000266100	9.12144	-4.54358	1.57669	-2.88173	0.00395504	0.0715185	ENSG00000266100.1_2	RP11-118E18.2
ENSG00000213859	356.034	-0.751981	0.260998	-2.88118	0.00396195	0.0715639	ENSG00000213859.4_2	KCTD11
ENSG00000109944	242.581	-1.21152	0.420527	-2.88096	0.00396462	0.0715639	ENSG00000109944.10_2	C11orf63
ENSG00000230612	19.671	-4.07755	1.41542	-2.88081	0.00396658	0.0715639	ENSG00000230612.3_2	AC004237.1
ENSG00000157578	109.995	-0.932439	0.323733	-2.88027	0.00397333	0.0716314	ENSG00000157578.13_2	LCA5L
ENSG00000268175	646.871	0.604259	0.20982	2.87989	0.00397815	0.071664	ENSG00000268175.1	AC117395.1
ENSG00000124067	2730.65	-0.78821	0.273753	-2.87927	0.00398598	0.0717506	ENSG00000124067.16_3	SLC12A4
ENSG00000138798	55.6854	1.64903	0.572855	2.87862	0.00399419	0.0718441	ENSG00000138798.11_2	EGF
ENSG00000185869	2196.16	0.404453	0.140599	2.87663	0.00401943	0.0722433	ENSG00000185869.14_3	ZNF829
ENSG00000242021	94.4649	-4.01413	1.39612	-2.8752	0.0040377	0.0725169	ENSG00000242021.2_3	RP11-268G12.3
ENSG00000110786	943.566	-1.36277	0.474057	-2.87469	0.00404424	0.0725796	ENSG00000110786.17_2	PTPN5
ENSG00000148908	1231.25	-1.11408	0.387597	-2.87432	0.00404896	0.0725861	ENSG00000148908.14_2	RGS10
ENSG00000271714	28.3384	-1.43429	0.499025	-2.87419	0.00405071	0.0725861	ENSG00000271714.1_2	CTD-2377O17.1
ENSG00000159337	15.2469	2.89467	1.0073	2.87369	0.00405704	0.0726448	ENSG00000159337.6_2	PLA2G4D
ENSG00000255920	35.8155	1.55041	0.539596	2.87327	0.00406243	0.0726866	ENSG00000255920.1_3	RP11-264F23.4
ENSG00000170890	20.4265	-1.37226	0.477716	-2.87255	0.00407173	0.0726902	ENSG00000170890.13_2	PLA2G1B
ENSG00000154080	217.852	1.43041	0.497959	2.87255	0.00407177	0.0726902	ENSG00000154080.13_3	CHST9
ENSG00000216921	74.6588	-1.43326	0.49895	-2.87254	0.0040718	0.0726902	ENSG00000216921.7_3	AC131097.4
ENSG00000215068	289.357	-1.34401	0.467967	-2.87203	0.00407848	0.072716	ENSG00000215068.7_2	AC025171.1
ENSG00000144746	7162.16	-0.775165	0.269908	-2.87196	0.00407936	0.072716	ENSG00000144746.6_2	ARL6IP5
ENSG00000111247	1918.81	0.65677	0.228756	2.87105	0.00409116	0.07284	ENSG00000111247.14_2	RAD51AP1
ENSG00000248550	27.6617	-2.83814	0.988573	-2.87095	0.00409245	0.07284	ENSG00000248550.3_3	OTX2-AS1
ENSG00000254941	25.7117	-2.38594	0.831177	-2.87056	0.00409748	0.0728751	ENSG00000254941.1_2	RP11-677M14.5
ENSG00000253678	21.5998	-3.69505	1.28779	-2.86929	0.00411388	0.073057	ENSG00000253678.1_2	RP11-981G7.3
ENSG00000141568	8625.88	0.437522	0.152489	2.86921	0.00411495	0.073057	ENSG00000141568.20_3	FOXK2
ENSG00000233189	10.5196	-3.21133	1.11939	-2.86883	0.00411994	0.073057	ENSG00000233189.1_2	RPL12P29
ENSG00000231242	15.0156	-2.62118	0.913678	-2.86882	0.00412	0.073057	ENSG00000231242.1	RP11-87H9.3
ENSG00000135903	1811.95	1.99352	0.695102	2.86795	0.00413145	0.0732054	ENSG00000135903.18_2	PAX3
ENSG00000205593	3455.6	-0.771776	0.26915	-2.86745	0.00413788	0.0732648	ENSG00000205593.11_3	DENND6B
ENSG00000225125	174.608	0.769827	0.268615	2.86592	0.00415803	0.0735596	ENSG00000225125.2_2	RANP4
ENSG00000162576	2672.97	-1.06559	0.371841	-2.86571	0.00416072	0.0735596	ENSG00000162576.16_2	MXRA8
ENSG00000196358	9790.65	-1.00172	0.349616	-2.86521	0.00416738	0.0735838	ENSG00000196358.10_2	NTNG2
ENSG00000187838	58.9362	-0.823152	0.287299	-2.86514	0.00416828	0.0735838	ENSG00000187838.16_3	TMEM256-PLSCR3
ENSG00000237088	10.8079	-3.88635	1.35669	-2.86459	0.00417552	0.0736159	ENSG00000237088.1_2	RP11-73E6.2
ENSG00000236526	78.714	-1.72615	0.602668	-2.86418	0.00418091	0.0736159	ENSG00000236526.1_2	RP4-742J24.2
ENSG00000182175	3403.13	-0.944737	0.329852	-2.86412	0.00418165	0.0736159	ENSG00000182175.13_3	RGMA
ENSG00000121964	7097.06	0.440655	0.153857	2.86406	0.00418248	0.0736159	ENSG00000121964.14_2	GTDC1
ENSG00000225224	129.981	1.14112	0.398523	2.86338	0.00419152	0.0737205	ENSG00000225224.1_2	RP4-814D15.2
ENSG00000257403	19.1639	-1.75772	0.614048	-2.86251	0.00420295	0.073867	ENSG00000257403.2_2	CTD-2547E10.3
ENSG00000232386	31.1158	1.8787	0.656739	2.86065	0.00422773	0.0742475	ENSG00000232386.9_3	RP11-66B24.2
ENSG00000251350	28.9787	-3.51993	1.23062	-2.86029	0.00423259	0.074278	ENSG00000251350.1_2	RP11-328N19.1
ENSG00000116771	115.581	0.879477	0.307506	2.86003	0.00423597	0.0742826	ENSG00000116771.5_2	AGMAT
ENSG00000267402	9.72671	-4.85967	1.69963	-2.85924	0.00424651	0.0744126	ENSG00000267402.1_2	RP11-619L19.2
ENSG00000173013	91.5305	-1.21884	0.426371	-2.85865	0.00425452	0.074498	ENSG00000173013.5_3	CCDC96
ENSG00000229298	13.3602	-3.54849	1.24179	-2.85756	0.00426916	0.0746994	ENSG00000229298.1_2	TUBB8P1
ENSG00000145879	13.8551	-3.89842	1.36447	-2.85709	0.00427541	0.0747537	ENSG00000145879.10_2	SPINK7
ENSG00000046647	1951.19	-0.583843	0.204381	-2.85664	0.00428148	0.0748047	ENSG00000046647.13_2	GEMIN8
ENSG00000232119	2383.49	0.602645	0.211017	2.8559	0.00429145	0.0749239	ENSG00000232119.7_2	MCTS1
ENSG00000162814	332.331	-0.904453	0.316755	-2.85537	0.00429862	0.0749642	ENSG00000162814.10_2	SPATA17
ENSG00000259986	14.1853	-3.6746	1.28696	-2.85527	0.00430006	0.0749642	ENSG00000259986.1_2	RP11-382A20.4
ENSG00000188610	173.68	0.526345	0.184393	2.85447	0.00431088	0.0750977	ENSG00000188610.8	FAM72B
ENSG00000165417	9379.55	-0.464372	0.162707	-2.85404	0.00431673	0.0751068	ENSG00000165417.11_2	GTF2A1
ENSG00000149575	756.046	-1.09049	0.382095	-2.85397	0.00431772	0.0751068	ENSG00000149575.5_2	SCN2B
ENSG00000140365	2285.91	-0.399106	0.139896	-2.85287	0.00433261	0.075265	ENSG00000140365.15_3	COMMD4
ENSG00000174130	256.411	-0.704859	0.247073	-2.85283	0.00433314	0.075265	ENSG00000174130.12_3	TLR6
ENSG00000127804	4408.38	-0.409078	0.143417	-2.85237	0.00433941	0.0752888	ENSG00000127804.12_3	METTL16
ENSG00000228729	8.22226	-4.32971	1.51799	-2.85227	0.00434084	0.0752888	ENSG00000228729.1_2	RP11-211A18.2
ENSG00000007341	2686.52	0.315037	0.110468	2.85183	0.00434684	0.0753379	ENSG00000007341.18_2	ST7L
ENSG00000232470	14.1211	-2.5487	0.89392	-2.85115	0.00435618	0.075417	ENSG00000232470.1_2	RP11-313D6.3
ENSG00000165288	9563.92	0.492627	0.172799	2.85086	0.00436007	0.075417	ENSG00000165288.10_2	BRWD3
ENSG00000230606	381.708	1.19467	0.419122	2.85041	0.00436624	0.075417	ENSG00000230606.6	AC159540.1
ENSG00000160714	4859.48	0.345204	0.121109	2.85035	0.00436712	0.075417	ENSG00000160714.9_2	UBE2Q1
ENSG00000261520	43.6152	-2.07232	0.727066	-2.85025	0.00436849	0.075417	ENSG00000261520.5_2	DLGAP1-AS5
ENSG00000162591	2524.77	1.5489	0.543466	2.85004	0.00437139	0.075417	ENSG00000162591.15_2	MEGF6
ENSG00000202279	13.1127	1.50009	0.526385	2.8498	0.00437473	0.075417	ENSG00000202279.1	Y_RNA
ENSG00000254397	11.1411	-3.31319	1.16267	-2.84965	0.00437678	0.075417	ENSG00000254397.1_2	CTD-2371O3.2
ENSG00000176658	1734.06	-0.879736	0.30891	-2.84787	0.00440129	0.0757845	ENSG00000176658.16_3	MYO1D
ENSG00000116133	5597.96	1.0759	0.377848	2.84744	0.0044072	0.0758313	ENSG00000116133.11_2	DHCR24
ENSG00000257621	5799.84	-0.371493	0.130518	-2.8463	0.004423	0.0760018	ENSG00000257621.7_3	RP11-349A22.5
ENSG00000144395	855.449	0.650129	0.228414	2.84627	0.0044235	0.0760018	ENSG00000144395.17_2	CCDC150
ENSG00000068383	2718.39	-0.69354	0.243784	-2.8449	0.0044426	0.0762747	ENSG00000068383.18_2	INPP5A
ENSG00000057468	205.384	0.993386	0.349321	2.84376	0.00445841	0.0764349	ENSG00000057468.6_3	MSH4
ENSG00000182257	112.336	-2.03572	0.715892	-2.84361	0.0044605	0.0764349	ENSG00000182257.6_2	C22orf26
ENSG00000150455	573.057	-0.475004	0.167047	-2.84354	0.00446157	0.0764349	ENSG00000150455.13_2	TIRAP
ENSG00000253701	10.9477	-2.67662	0.941521	-2.84286	0.004471	0.0765414	ENSG00000253701.2_2	AL928768.3
ENSG00000176723	370.496	-0.557979	0.196364	-2.84156	0.00448937	0.0768005	ENSG00000176723.9_2	ZNF843
ENSG00000258515	30.3476	-2.7232	0.958738	-2.8404	0.00450572	0.0769998	ENSG00000258515.1_2	RP11-203M5.7
ENSG00000270585	12.3178	-4.93538	1.73764	-2.84027	0.00450749	0.0769998	ENSG00000270585.1_2	RP11-568G11.4
ENSG00000176928	91.2907	-1.32131	0.465248	-2.84002	0.00451105	0.0770053	ENSG00000176928.5_2	GCNT4
ENSG00000156966	191.813	-0.747106	0.263212	-2.83841	0.00453382	0.0772443	ENSG00000156966.6_2	B3GNT7
ENSG00000160963	323.453	-1.4403	0.507463	-2.83824	0.00453636	0.0772443	ENSG00000160963.13_2	COL26A1
ENSG00000182162	117.4	-0.780121	0.274862	-2.83823	0.00453648	0.0772443	ENSG00000182162.10_3_PAR_Y	P2RY8
ENSG00000182162	117.4	-0.780121	0.274862	-2.83823	0.00453648	0.0772443	ENSG00000182162.10_3	P2RY8
ENSG00000226578	47.7923	1.11817	0.394049	2.83765	0.00454467	0.0772443	ENSG00000226578.1_2	RP11-258F22.1
ENSG00000087842	234.424	1.06816	0.376432	2.8376	0.00454537	0.0772443	ENSG00000087842.10_2	PIR
ENSG00000213406	11.791	-3.18848	1.12373	-2.83741	0.00454815	0.0772443	ENSG00000213406.3_2	ANXA2P1
ENSG00000167874	126.018	-0.791764	0.279052	-2.83733	0.0045492	0.0772443	ENSG00000167874.6_2	TMEM88
ENSG00000233122	19.0112	-3.40382	1.19971	-2.8372	0.00455105	0.0772443	ENSG00000233122.2_2	CTAGE7P
ENSG00000184923	35.3235	-1.23479	0.435395	-2.83603	0.00456788	0.0774747	ENSG00000184923.12_2	NUTM2A
ENSG00000253754	13.4835	-4.27018	1.50594	-2.83556	0.00457452	0.077532	ENSG00000253754.1_2	RP11-35G22.1
ENSG00000184986	627.004	-1.32932	0.46893	-2.8348	0.00458542	0.0776607	ENSG00000184986.10_2	TMEM121
ENSG00000263393	12.2772	-2.76281	0.974683	-2.83458	0.00458864	0.0776607	ENSG00000263393.1_2	RP11-53I6.4
ENSG00000272483	8.92832	-2.28904	0.807694	-2.83405	0.00459627	0.0777259	ENSG00000272483.1_2	RP11-169K17.3
ENSG00000229536	26.2926	1.01261	0.357327	2.83385	0.00459903	0.0777259	ENSG00000229536.1_2	AC079776.1
ENSG00000229800	10.1964	-3.91286	1.38132	-2.83269	0.00461575	0.07794	ENSG00000229800.1_2	ATP8A2P2
ENSG00000117228	2533.13	-1.58938	0.561117	-2.83252	0.00461826	0.07794	ENSG00000117228.9_2	GBP1
ENSG00000235397	23.6004	-3.39361	1.19824	-2.83217	0.00462336	0.0779709	ENSG00000235397.1_2	EPN2-AS1
ENSG00000101695	194.418	-0.843993	0.298096	-2.83128	0.00463626	0.0780989	ENSG00000101695.8_3	RNF125
ENSG00000150551	212.153	1.87423	0.661994	2.83119	0.00463753	0.0780989	ENSG00000150551.10_2	LYPD1
ENSG00000103832	60.3172	1.10515	0.39039	2.8309	0.00464172	0.0781143	ENSG00000103832.10_2	GOLGA8UP
ENSG00000198400	1315.66	1.52547	0.539363	2.82829	0.00467976	0.0786595	ENSG00000198400.11_2	NTRK1
ENSG00000206567	193.128	-0.765001	0.270488	-2.82822	0.00468074	0.0786595	ENSG00000206567.9_3	AC022007.5
ENSG00000254314	20.7398	-3.66589	1.29642	-2.82771	0.00468819	0.0787291	ENSG00000254314.1_2	RP11-26M5.3
ENSG00000084652	8841.51	0.356104	0.125951	2.82732	0.00469391	0.0787416	ENSG00000084652.15_2	TXLNA
ENSG00000236861	14.2967	-5.00644	1.7708	-2.82721	0.00469555	0.0787416	ENSG00000236861.6_2	AC006378.2
ENSG00000077616	415.132	-1.90148	0.672776	-2.82633	0.00470853	0.0789035	ENSG00000077616.10_3	NAALAD2
ENSG00000261526	583.666	0.540058	0.191102	2.82602	0.00471301	0.078923	ENSG00000261526.2_2	CTB-31O20.2
ENSG00000156374	1221.66	-0.483147	0.171077	-2.82415	0.00474065	0.0792961	ENSG00000156374.14_2	PCGF6
ENSG00000173208	3698.94	-1.22025	0.432091	-2.82406	0.00474196	0.0792961	ENSG00000173208.3_2	ABCD2
ENSG00000104899	917.461	1.34736	0.477189	2.82353	0.00474981	0.0793715	ENSG00000104899.7_3	AMH
ENSG00000102119	2991.76	0.634723	0.224895	2.8223	0.00476801	0.0796197	ENSG00000102119.10_2	EMD
ENSG00000139117	1073.7	1.38684	0.491601	2.82107	0.00478638	0.0798704	ENSG00000139117.13_3	CPNE8
ENSG00000119650	1568.08	-0.530166	0.18799	-2.82018	0.00479967	0.0799702	ENSG00000119650.12_3	IFT43
ENSG00000231993	39.6424	-1.03836	0.368193	-2.82016	0.00479998	0.0799702	ENSG00000231993.1_3	RP1-85F18.5
ENSG00000253811	29.5895	-3.89752	1.3821	-2.81999	0.00480245	0.0799702	ENSG00000253811.1_2	CTD-2363C16.1
ENSG00000204685	490.687	0.421235	0.149426	2.81902	0.00481698	0.080156	ENSG00000204685.6_2	AC012307.3
ENSG00000242154	8.66826	-5.22489	1.85393	-2.81828	0.00482824	0.0802872	ENSG00000242154.1_2	RP4-778K6.3
ENSG00000155657	5571.2	-1.5011	0.532765	-2.81757	0.00483879	0.0804064	ENSG00000155657.26_3	TTN
ENSG00000235681	14.8276	-5.36482	1.90437	-2.81711	0.00484587	0.0804678	ENSG00000235681.1_2	AC008746.5
ENSG00000147027	1972.29	-1.15219	0.409127	-2.81622	0.00485926	0.0805803	ENSG00000147027.3_2	TMEM47
ENSG00000251687	6.67915	-4.31452	1.53203	-2.81621	0.00485942	0.0805803	ENSG00000251687.1_2	RP11-181K12.2
ENSG00000112936	6521.23	-1.44415	0.512892	-2.81569	0.00486719	0.0806258	ENSG00000112936.18_2	C7
ENSG00000115165	99.2986	-0.898105	0.318982	-2.81554	0.00486959	0.0806258	ENSG00000115165.9_3	CYTIP
ENSG00000196365	5853.63	0.424841	0.150911	2.81517	0.00487508	0.0806258	ENSG00000196365.11_2	LONP1
ENSG00000250698	53.056	-3.30188	1.17291	-2.81513	0.00487573	0.0806258	ENSG00000250698.1_2	RP11-392B6.1
ENSG00000149599	302.41	-0.954619	0.339226	-2.81411	0.00489124	0.0807743	ENSG00000149599.15_3	DUSP15
ENSG00000107738	967.884	-0.787649	0.279912	-2.81391	0.00489423	0.0807743	ENSG00000107738.19_3	C10orf54
ENSG00000153531	1869.23	1.15927	0.411992	2.81382	0.00489572	0.0807743	ENSG00000153531.13_3	ADPRHL1
ENSG00000234450	22.5963	-2.34431	0.833246	-2.81346	0.00490111	0.0807743	ENSG00000234450.1_2	AC005534.6
ENSG00000198301	5737.64	0.350199	0.124479	2.81331	0.00490342	0.0807743	ENSG00000198301.11_3	SDAD1
ENSG00000257588	92.9792	-2.02675	0.720442	-2.8132	0.00490509	0.0807743	ENSG00000257588.1_3	RP11-469H8.6
ENSG00000108953	45927.1	-0.563937	0.200532	-2.81221	0.0049203	0.0808754	ENSG00000108953.16_2	YWHAE
ENSG00000259755	25.7252	1.09202	0.388317	2.8122	0.00492045	0.0808754	ENSG00000259755.1_2	RP11-505E24.2
ENSG00000267676	32.9562	1.17309	0.417154	2.81213	0.00492143	0.0808754	ENSG00000267676.1_2	THA1P
ENSG00000196756	910.185	0.646396	0.229942	2.81112	0.00493687	0.081073	ENSG00000196756.11_3	SNHG17
ENSG00000065717	9124.03	-0.810901	0.288571	-2.81005	0.00495332	0.0812872	ENSG00000065717.14_3	TLE2
ENSG00000197498	2766.84	0.465019	0.1655	2.80979	0.00495744	0.0812985	ENSG00000197498.12_2	RPF2
ENSG00000234995	9.14236	-3.73094	1.32866	-2.80805	0.00498427	0.0816823	ENSG00000234995.1_2	AC013429.5
ENSG00000268992	10.5417	-3.1332	1.11608	-2.80732	0.00499551	0.08181	ENSG00000268992.1_2	CTB-175P5.2
ENSG00000170837	1086.06	-1.01577	0.361903	-2.80676	0.00500425	0.0818901	ENSG00000170837.2_2	GPR27
ENSG00000254162	107.461	-3.12053	1.11187	-2.80656	0.00500728	0.0818901	ENSG00000254162.1_2	RP11-48B3.3
ENSG00000050344	3727.6	-0.982012	0.349947	-2.80617	0.00501344	0.0819119	ENSG00000050344.8_2	NFE2L3
ENSG00000124253	22.1149	2.25384	0.803212	2.80604	0.00501551	0.0819119	ENSG00000124253.10_2	PCK1
ENSG00000141497	72.9005	-0.958859	0.341786	-2.80544	0.00502482	0.0820076	ENSG00000141497.13_2	ZMYND15
ENSG00000144455	2096.65	-0.471873	0.168231	-2.80491	0.005033	0.0820848	ENSG00000144455.13_3	SUMF1
ENSG00000154957	1260.65	-0.39297	0.140112	-2.80467	0.00503677	0.08209	ENSG00000154957.13_3	ZNF18
ENSG00000238334	9.99773	-5.41597	1.93152	-2.80399	0.00504748	0.0821668	ENSG00000238334.1	snoU13
ENSG00000162493	13613.3	-1.41484	0.504593	-2.80393	0.00504839	0.0821668	ENSG00000162493.16_3	PDPN
ENSG00000114030	6143.29	0.524202	0.187001	2.8032	0.00505979	0.0822576	ENSG00000114030.12_2	KPNA1
ENSG00000235023	83.0434	1.01182	0.36096	2.80313	0.00506089	0.0822576	ENSG00000235023.1_2	AP001626.2
ENSG00000080608	4253.3	0.565418	0.201758	2.80246	0.00507147	0.0823101	ENSG00000080608.9_2	KIAA0020
ENSG00000257095	20.764	-2.77315	0.989592	-2.80232	0.00507368	0.0823101	ENSG00000257095.1_2	RP11-364C11.2
ENSG00000263050	45.7787	-1.73231	0.618249	-2.80196	0.00507931	0.0823101	ENSG00000263050.1_2	RP11-667K14.3
ENSG00000095627	90.2537	-1.22412	0.436886	-2.80191	0.00508004	0.0823101	ENSG00000095627.9_2	TDRD1
ENSG00000265957	5.85231	-5.08694	1.81561	-2.80178	0.00508212	0.0823101	ENSG00000265957.1	MIR4319
ENSG00000226017	25.8713	-2.42261	0.864752	-2.80151	0.00508639	0.0823101	ENSG00000226017.2_2	PRICKLE2-AS3
ENSG00000005469	1452.93	-0.391541	0.13978	-2.80111	0.00509264	0.0823101	ENSG00000005469.11_2	CROT
ENSG00000173641	90.7813	0.980822	0.350171	2.80098	0.00509473	0.0823101	ENSG00000173641.17_3	HSPB7
ENSG00000226205	8.56449	-4.01859	1.43474	-2.80093	0.00509562	0.0823101	ENSG00000226205.1_2	AC007790.4
ENSG00000176788	20862	-0.547031	0.195317	-2.80073	0.00509873	0.0823101	ENSG00000176788.8_3	BASP1
ENSG00000163046	32.7914	2.41419	0.862077	2.80043	0.00510347	0.0823306	ENSG00000163046.15_2	ANKRD30BL
ENSG00000244694	353.164	-1.46426	0.523033	-2.79956	0.0051173	0.0824978	ENSG00000244694.7_3	PTCHD4
ENSG00000241343	710.254	0.616792	0.220431	2.79812	0.00514006	0.0827863	ENSG00000241343.9_3	RPL36A
ENSG00000147117	332.889	-0.663886	0.23729	-2.79778	0.00514553	0.0827863	ENSG00000147117.7_2	ZNF157
ENSG00000235335	12.4932	1.38628	0.495493	2.79777	0.00514564	0.0827863	ENSG00000235335.2_2	AC016723.4
ENSG00000188820	120.559	-1.22906	0.439392	-2.79719	0.0051549	0.0827924	ENSG00000188820.12_2	FAM26F
ENSG00000091640	2746.28	-0.577239	0.206367	-2.79714	0.00515565	0.0827924	ENSG00000091640.7_2	SPAG7
ENSG00000253915	13.5244	-2.29707	0.821288	-2.79691	0.00515947	0.0827924	ENSG00000253915.1_2	MAPRE1P1
ENSG00000133574	793.761	-0.855383	0.305835	-2.79688	0.00515995	0.0827924	ENSG00000133574.9_2	GIMAP4
ENSG00000177370	1646.85	-0.381454	0.136402	-2.79654	0.00516538	0.0828237	ENSG00000177370.4_2	TIMM22
ENSG00000248564	12.5197	-3.47969	1.24453	-2.796	0.00517397	0.0828597	ENSG00000248564.1_2	RP11-478C6.2
ENSG00000076382	4746.06	0.588895	0.210632	2.79585	0.00517639	0.0828597	ENSG00000076382.16_3	SPAG5
ENSG00000129071	2689.16	0.443231	0.158538	2.79574	0.00517808	0.0828597	ENSG00000129071.9_2	MBD4
ENSG00000181227	29.1375	-2.04854	0.733227	-2.79387	0.00520806	0.0832834	ENSG00000181227.3_2	RP4-682C21.2
ENSG00000162650	1238.24	0.576818	0.206484	2.79352	0.00521373	0.083318	ENSG00000162650.16_3	ATXN7L2
ENSG00000247774	57.5637	-0.943395	0.337807	-2.7927	0.00522694	0.0834731	ENSG00000247774.6_2	PCED1B-AS1
ENSG00000168589	65.5394	-1.07469	0.384876	-2.7923	0.00523355	0.0834753	ENSG00000168589.14_2	DYNLRB2
ENSG00000114268	1189.42	-0.600274	0.214978	-2.79226	0.0052341	0.0834753	ENSG00000114268.11_3	PFKFB4
ENSG00000253576	8.77249	-3.41141	1.22185	-2.792	0.00523836	0.0834872	ENSG00000253576.1_2	GS1-5L10.1
ENSG00000099219	3072.69	0.573225	0.205378	2.79107	0.00525336	0.0836703	ENSG00000099219.13_2	ERMP1
ENSG00000138434	11025.8	0.300084	0.107526	2.79081	0.00525764	0.0836824	ENSG00000138434.16_2	SSFA2
ENSG00000237916	21.6511	-4.99436	1.78988	-2.79034	0.00526529	0.083748	ENSG00000237916.1_2	RP11-537E18.1
ENSG00000183798	8429.37	-1.11254	0.39893	-2.78882	0.00529002	0.0840563	ENSG00000183798.4_2	EMILIN3
ENSG00000225331	20.1203	-1.23823	0.444016	-2.78872	0.00529174	0.0840563	ENSG00000225331.1_2	AP001055.6
ENSG00000230319	72.1867	-2.04672	0.734377	-2.78702	0.00531958	0.0844421	ENSG00000230319.1_2	AL022476.2
ENSG00000162415	2527.6	-1.01262	0.363377	-2.78669	0.00532502	0.084472	ENSG00000162415.6_3	ZSWIM5
ENSG00000145416	6338.04	-0.932261	0.334579	-2.78637	0.00533027	0.0844989	ENSG00000145416.13_3	2022-03-01
ENSG00000235703	603.62	1.15794	0.41561	2.78611	0.00533443	0.0845086	ENSG00000235703.5_3	LINC00894
ENSG00000222046	42.8842	-1.88128	0.675499	-2.78503	0.0053523	0.0846849	ENSG00000222046.2_2	DCDC2B
ENSG00000134255	4031.24	0.375753	0.134926	2.78489	0.00535458	0.0846849	ENSG00000134255.13_2	CEPT1
ENSG00000232850	32.1118	1.07568	0.386268	2.78479	0.00535624	0.0846849	ENSG00000232850.3_2	AL590708.2
ENSG00000118849	445.303	-0.886573	0.318423	-2.78426	0.00536492	0.0847658	ENSG00000118849.9_2	RARRES1
ENSG00000229656	41.7928	0.858772	0.308465	2.78402	0.00536903	0.0847743	ENSG00000229656.6_2	RP11-462L8.1
ENSG00000244932	19.7466	-3.21937	1.15649	-2.78375	0.00537348	0.0847882	ENSG00000244932.2_2	RP11-529F4.1
ENSG00000201666	14.3276	-2.96611	1.0657	-2.78325	0.00538178	0.084863	ENSG00000201666.1	SNORD74
ENSG00000106927	22.3663	1.63275	0.586753	2.78269	0.00539101	0.0849521	ENSG00000106927.11_2	AMBP
ENSG00000075151	12680.5	0.506449	0.182032	2.7822	0.00539912	0.0850032	ENSG00000075151.20_3	EIF4G3
ENSG00000178125	46.8211	-1.4743	0.529947	-2.78199	0.00540273	0.0850032	ENSG00000178125.14_3	PPP1R42
ENSG00000197776	852.252	-0.419095	0.150653	-2.78185	0.00540497	0.0850032	ENSG00000197776.7_2	KLHDC1
ENSG00000231533	14.7803	1.99821	0.718422	2.78138	0.0054128	0.08507	ENSG00000231533.1_2	RP1-232L24.3
ENSG00000261428	585.842	1.18294	0.425438	2.78053	0.00542709	0.0852073	ENSG00000261428.2_2	RP11-16P6.1
ENSG00000187634	3028.52	1.43762	0.517151	2.77988	0.00543782	0.0852073	ENSG00000187634.11_3	SAMD11
ENSG00000168961	255.519	-0.709626	0.25529	-2.77969	0.00544113	0.0852073	ENSG00000168961.16_3	LGALS9
ENSG00000271361	31.3328	2.39502	0.861701	2.77941	0.00544572	0.0852073	ENSG00000271361.1_2	HTATSF1P2
ENSG00000179772	3859.08	-1.53762	0.553257	-2.77921	0.00544911	0.0852073	ENSG00000179772.7_2	FOXS1
ENSG00000146938	8864.25	-0.676275	0.243343	-2.77911	0.00545089	0.0852073	ENSG00000146938.14_2	NLGN4X
ENSG00000187240	15376	-0.584379	0.210287	-2.77895	0.00545344	0.0852073	ENSG00000187240.13_2	DYNC2H1
ENSG00000260229	7.17814	-3.1835	1.14564	-2.7788	0.00545606	0.0852073	ENSG00000260229.1_2	RP11-391L3.5
ENSG00000203362	30.7115	-2.8358	1.02057	-2.77864	0.00545867	0.0852073	ENSG00000203362.2_2	RP3-337H4.8
ENSG00000251399	26.6291	1.97715	0.711577	2.77854	0.00546035	0.0852073	ENSG00000251399.1_2	RP11-234K19.1
ENSG00000175155	2633.06	0.630393	0.226882	2.77851	0.00546095	0.0852073	ENSG00000175155.8_3	YPEL2
ENSG00000169087	1478.86	0.438254	0.157804	2.77721	0.00548285	0.085493	ENSG00000169087.10_2	HSPBAP1
ENSG00000188523	128.574	-1.30772	0.470953	-2.77675	0.00549057	0.0855572	ENSG00000188523.8_2	C9orf171
ENSG00000183114	699.862	-0.755703	0.272218	-2.7761	0.00550153	0.0856137	ENSG00000183114.7_2	FAM43B
ENSG00000242337	195.737	0.895066	0.322442	2.7759	0.00550489	0.0856137	ENSG00000242337.5_2	TFP1
ENSG00000187522	1442.51	0.603118	0.21728	2.77576	0.0055073	0.0856137	ENSG00000187522.14_3	HSPA14
ENSG00000257467	40.2272	-2.55597	0.920844	-2.77568	0.0055086	0.0856137	ENSG00000257467.5_2	RP11-121G22.3
ENSG00000078053	4523.08	-0.731173	0.263522	-2.77462	0.00552664	0.0858379	ENSG00000078053.16_3	AMPH
ENSG00000159307	159.612	1.61756	0.583069	2.77421	0.00553362	0.0858902	ENSG00000159307.18_2	SCUBE1
ENSG00000209082	52.3631	1.07266	0.386758	2.77347	0.00554618	0.0859945	ENSG00000209082.1	MT-TL1
ENSG00000144867	4351.63	0.672202	0.242376	2.77339	0.00554757	0.0859945	ENSG00000144867.11_3	SRPRB
ENSG00000158296	163.132	1.11558	0.402276	2.77317	0.00555135	0.0859971	ENSG00000158296.13_3	SLC13A3
ENSG00000234215	47.8361	0.977092	0.352396	2.77271	0.00555914	0.0860414	ENSG00000234215.2_2	RP5-942I16.1
ENSG00000181656	132.603	-1.43612	0.517974	-2.77258	0.00556145	0.0860414	ENSG00000181656.6_2	GPR88
ENSG00000185621	876.286	-0.576812	0.208075	-2.77214	0.00556887	0.0861002	ENSG00000185621.11_3	LMLN
ENSG00000234975	25.884	-0.773364	0.279067	-2.77125	0.00558408	0.0861561	ENSG00000234975.6_2	FTH1P2
ENSG00000101811	2149.88	0.424384	0.153139	2.77122	0.00558462	0.0861561	ENSG00000101811.13_2	CSTF2
ENSG00000101425	67.4301	-1.10076	0.39725	-2.77096	0.00558913	0.0861561	ENSG00000101425.12_2	BPI
ENSG00000105329	737.174	-0.901679	0.325418	-2.77084	0.00559126	0.0861561	ENSG00000105329.9_2	TGFB1
ENSG00000095539	865.972	-0.765176	0.276159	-2.77077	0.00559231	0.0861561	ENSG00000095539.15_3	SEMA4G
ENSG00000138669	991.05	1.77383	0.64022	2.77066	0.00559422	0.0861561	ENSG00000138669.9_2	PRKG2
ENSG00000164091	21834.4	-0.426717	0.15403	-2.77036	0.00559945	0.0861808	ENSG00000164091.11_2	WDR82
ENSG00000177721	315.13	-1.02863	0.371394	-2.76964	0.00561189	0.0863164	ENSG00000177721.4_3	ANXA2R
ENSG00000129993	2625.11	-1.2785	0.461905	-2.76788	0.00564219	0.0867264	ENSG00000129993.14_3	CBFA2T3
ENSG00000185905	36.2043	-0.90571	0.327272	-2.76745	0.00564968	0.0867853	ENSG00000185905.3_2	C16orf54
ENSG00000241057	27.1771	0.73245	0.264796	2.76609	0.00567332	0.0870398	ENSG00000241057.2_3	AC004985.12
ENSG00000224468	6.88045	-4.39244	1.58808	-2.76588	0.00567693	0.0870398	ENSG00000224468.3_2	RP11-181K3.4
ENSG00000139200	395.474	-0.977331	0.353355	-2.76586	0.00567723	0.0870398	ENSG00000139200.13_3	PIANP
ENSG00000078246	5219.8	0.579506	0.209617	2.76459	0.00569949	0.0873248	ENSG00000078246.16_3	TULP3
ENSG00000261777	216.732	-0.528573	0.191396	-2.76167	0.0057507	0.0879798	ENSG00000261777.5_2	RP11-529K1.2
ENSG00000104432	73.9903	-1.72249	0.623724	-2.76162	0.0057515	0.0879798	ENSG00000104432.13_3	IL7
ENSG00000163389	2989.11	0.517651	0.187452	2.76152	0.00575334	0.0879798	ENSG00000163389.10_2	POGLUT1
ENSG00000251429	112.334	1.2732	0.461175	2.76077	0.00576655	0.088052	ENSG00000251429.1_2	RP11-597D13.7
ENSG00000145022	1667.84	-0.442986	0.160466	-2.76063	0.00576905	0.088052	ENSG00000145022.4_2	TCTA
ENSG00000149179	2955.46	-0.358467	0.12985	-2.76062	0.00576917	0.088052	ENSG00000149179.13_2	C11orf49
ENSG00000143924	6883.63	0.42054	0.152423	2.75904	0.00579717	0.0884227	ENSG00000143924.18_2	EML4
ENSG00000119969	7318.69	-0.684162	0.248042	-2.75825	0.00581126	0.0885807	ENSG00000119969.14_3	HELLS
ENSG00000231304	87.5922	1.06508	0.386381	2.75655	0.00584155	0.0889854	ENSG00000231304.2_3	AC107622.1
ENSG00000111052	1349.67	-1.02012	0.370226	-2.7554	0.00586207	0.0892407	ENSG00000111052.7_3	LIN7A
ENSG00000128340	62.1543	-0.977462	0.354931	-2.75395	0.00588806	0.0894888	ENSG00000128340.14_2	RAC2
ENSG00000197142	329.803	-0.712214	0.258618	-2.75392	0.00588853	0.0894888	ENSG00000197142.10_2	ACSL5
ENSG00000132000	82.2484	-1.18805	0.431424	-2.7538	0.00589084	0.0894888	ENSG00000132000.11_3	PODNL1
ENSG00000261167	583.877	0.689662	0.250454	2.75365	0.00589341	0.0894888	ENSG00000261167.1_2	RP11-517B11.7
ENSG00000236423	42.8669	0.975582	0.354333	2.75329	0.00589996	0.0895311	ENSG00000236423.5_2	RP13-15E13.1
ENSG00000109163	35.3047	-3.68029	1.33693	-2.7528	0.00590882	0.0896084	ENSG00000109163.6_2	GNRHR
ENSG00000205352	797.9	-0.400807	0.14564	-2.75205	0.00592241	0.0897121	ENSG00000205352.10_3	PRR13
ENSG00000153029	744.572	-0.759506	0.275987	-2.75196	0.00592397	0.0897121	ENSG00000153029.14_2	MR1
ENSG00000143199	70.9852	0.833053	0.302769	2.75145	0.00593323	0.0897121	ENSG00000143199.17_3	ADCY10
ENSG00000103154	107.694	1.4062	0.51109	2.75138	0.00593455	0.0897121	ENSG00000103154.9_3	NECAB2
ENSG00000160200	186.832	1.20353	0.437458	2.75118	0.00593802	0.0897121	ENSG00000160200.17_2	CBS
ENSG00000100253	15.6433	1.63753	0.595245	2.75103	0.00594087	0.0897121	ENSG00000100253.12_2	MIOX
ENSG00000126882	328.219	-0.653453	0.237536	-2.75096	0.00594207	0.0897121	ENSG00000126882.12_2	FAM78A
ENSG00000169282	530.825	-1.22046	0.443938	-2.74917	0.00597462	0.0901462	ENSG00000169282.17_2	KCNAB1
ENSG00000241818	14.406	-4.10641	1.49416	-2.74831	0.0059904	0.0902342	ENSG00000241818.1_2	RP11-1000B6.2
ENSG00000272468	15.0482	1.31817	0.479673	2.74807	0.00599472	0.0902342	ENSG00000272468.1_2	RP1-86C11.7
ENSG00000251270	12.6987	-3.84888	1.40059	-2.74804	0.00599521	0.0902342	ENSG00000251270.1_2	RP11-231L11.1
ENSG00000112319	33.0235	2.15406	0.783932	2.74776	0.00600044	0.0902342	ENSG00000112319.17_3	EYA4
ENSG00000051523	867.78	-1.00985	0.367521	-2.74773	0.006001	0.0902342	ENSG00000051523.10_3	CYBA
ENSG00000109625	235.878	1.94113	0.706574	2.74725	0.00600977	0.0902342	ENSG00000109625.18_3	CPZ
ENSG00000112715	2295.02	1.44296	0.525268	2.74708	0.00601277	0.0902342	ENSG00000112715.21_3	VEGFA
ENSG00000186594	313.917	-0.78241	0.284829	-2.74695	0.00601529	0.0902342	ENSG00000186594.14_3	MIR22HG
ENSG00000119401	2478.1	0.447017	0.162735	2.74691	0.00601605	0.0902342	ENSG00000119401.10_3	TRIM32
ENSG00000118495	1175.99	-0.992663	0.361397	-2.74674	0.00601914	0.0902342	ENSG00000118495.18_2	PLAGL1
ENSG00000170852	7481.9	0.292886	0.106637	2.74657	0.00602219	0.0902342	ENSG00000170852.10_3	KBTBD2
ENSG00000064102	3403.53	0.519999	0.189357	2.74613	0.0060303	0.0902988	ENSG00000064102.14_2	ASUN
ENSG00000137404	1009.12	-0.595155	0.216769	-2.74556	0.00604068	0.0903862	ENSG00000137404.14_3	NRM
ENSG00000172113	1718.1	-0.344574	0.125511	-2.74536	0.00604454	0.0903862	ENSG00000172113.8_3	NME6
ENSG00000241058	2589.86	0.459742	0.167472	2.74519	0.00604754	0.0903862	ENSG00000241058.3_3	NSUN6
ENSG00000249478	34.32	-3.41908	1.2457	-2.7447	0.00605666	0.0904657	ENSG00000249478.1_2	CTB-49A3.5
ENSG00000258545	20.5352	-3.25833	1.18728	-2.74436	0.00606286	0.0904882	ENSG00000258545.5_2	RP4-755D9.1
ENSG00000255580	31.5359	-3.377	1.23059	-2.7442	0.00606578	0.0904882	ENSG00000255580.1_2	AP000462.2
ENSG00000214796	227.982	-0.893572	0.325732	-2.74328	0.00608294	0.0906673	ENSG00000214796.8_2	RP11-480I12.5
ENSG00000083520	11008	0.405039	0.147655	2.74314	0.00608541	0.0906673	ENSG00000083520.14_2	DIS3
ENSG00000269845	35.9663	-2.99822	1.09308	-2.74291	0.00608977	0.0906748	ENSG00000269845.1_2	RP11-420K14.6
ENSG00000254865	8.50324	-4.27497	1.55867	-2.7427	0.00609354	0.0906748	ENSG00000254865.1_2	RP11-748C4.1
ENSG00000111249	5092.82	-1.23373	0.450185	-2.74049	0.00613481	0.0911918	ENSG00000111249.13_2	CUX2
ENSG00000112041	90.6006	2.27786	0.831272	2.74021	0.00613992	0.0911918	ENSG00000112041.12_2	TULP1
ENSG00000198060	4318.91	-0.509599	0.185984	-2.74002	0.00614351	0.0911918	ENSG00000198060.9_2	2022-03-05
ENSG00000006652	8534.72	0.515591	0.188171	2.74002	0.00614362	0.0911918	ENSG00000006652.13_3	IFRD1
ENSG00000089101	792.214	1.00922	0.368452	2.73908	0.00616112	0.0913773	ENSG00000089101.17_2	C20orf26
ENSG00000126878	1831.75	-0.845011	0.308518	-2.73894	0.00616381	0.0913773	ENSG00000126878.12_2	AIF1L
ENSG00000185559	44.0521	2.77551	1.01371	2.73798	0.00618173	0.091531	ENSG00000185559.13_2	DLK1
ENSG00000239887	157.681	0.806271	0.294477	2.73798	0.00618187	0.091531	ENSG00000239887.4_3	C1orf226
ENSG00000173825	464.267	-0.889038	0.324736	-2.73773	0.00618653	0.0915429	ENSG00000173825.6_2	TIGD3
ENSG00000183718	1879.97	0.432525	0.158029	2.73699	0.00620039	0.091691	ENSG00000183718.5_2	TRIM52
ENSG00000138175	3711.33	-0.96424	0.352383	-2.73634	0.00621264	0.0917602	ENSG00000138175.8_2	ARL3
ENSG00000101844	939.554	0.532273	0.194529	2.73621	0.00621513	0.0917602	ENSG00000101844.17_3	ATG4A
ENSG00000226312	67.8432	-2.26759	0.82876	-2.73613	0.00621665	0.0917602	ENSG00000226312.7_2	CFLAR-AS1
ENSG00000228933	114.111	-3.62106	1.32353	-2.7359	0.00622098	0.0917672	ENSG00000228933.7_3	RP11-268G12.1
ENSG00000234663	23.31	1.10867	0.405293	2.73547	0.0062291	0.0917877	ENSG00000234663.5_2	AC104820.2
ENSG00000238083	705.667	-0.841879	0.307775	-2.73537	0.006231	0.0917877	ENSG00000238083.7_2	LRRC37A2
ENSG00000237928	202.16	-1.37077	0.501157	-2.73521	0.00623395	0.0917877	ENSG00000237928.5_2	RP4-668G5.1
ENSG00000221473	9.92057	-4.97137	1.81768	-2.73501	0.00623781	0.0917877	ENSG00000221473.2	AL138710.1
ENSG00000141510	8601.96	-0.701813	0.256697	-2.73402	0.00625672	0.0919884	ENSG00000141510.16_3	TP53
ENSG00000242622	627.115	0.624062	0.228269	2.73389	0.00625919	0.0919884	ENSG00000242622.1_2	RP11-18H7.1
ENSG00000230162	59.2332	0.949672	0.34745	2.73327	0.00627095	0.0920138	ENSG00000230162.1_2	RP11-97N5.2
ENSG00000198825	3737.3	-0.520322	0.190372	-2.73318	0.00627257	0.0920138	ENSG00000198825.12_3	INPP5F
ENSG00000247903	74.7028	-2.33871	0.855728	-2.73301	0.00627585	0.0920138	ENSG00000247903.1_2	RP11-421F16.3
ENSG00000246082	35.4127	-1.49214	0.546078	-2.73247	0.00628608	0.0920138	ENSG00000246082.2_3	NUDT16P
ENSG00000226419	1093.72	0.657221	0.240525	2.73245	0.00628661	0.0920138	ENSG00000226419.7_2	RP11-31F15.1
ENSG00000213694	2035.96	-0.960631	0.351567	-2.73243	0.00628698	0.0920138	ENSG00000213694.3_3	S1PR3
ENSG00000168497	1634.15	-0.854532	0.312744	-2.73237	0.006288	0.0920138	ENSG00000168497.4_2	SDPR
ENSG00000169075	20.8651	-3.55645	1.30202	-2.73149	0.00630485	0.0921888	ENSG00000169075.7_2	BRD7P3
ENSG00000271500	14.5922	-4.03357	1.47677	-2.73134	0.00630772	0.0921888	ENSG00000271500.1_2	RP11-288K12.1
ENSG00000120729	47.7638	-2.81736	1.03188	-2.73033	0.00632717	0.0924164	ENSG00000120729.9_2	MYOT
ENSG00000235253	22.704	-2.42552	0.888483	-2.72996	0.00633415	0.0924615	ENSG00000235253.1_2	AC010240.2
ENSG00000129654	284.804	-1.68146	0.616061	-2.72937	0.00634556	0.092512	ENSG00000129654.7_2	FOXJ1
ENSG00000237719	9.94587	-3.8942	1.4268	-2.72932	0.00634655	0.092512	ENSG00000237719.1_2	RP1-179N16.3
ENSG00000141480	4440.22	-0.523838	0.19194	-2.72918	0.00634928	0.092512	ENSG00000141480.17_2	ARRB2
ENSG00000144451	3354.33	-0.54315	0.199054	-2.72866	0.00635916	0.0925439	ENSG00000144451.18_2	SPAG16
ENSG00000203506	14.1413	-2.96339	1.08603	-2.72866	0.00635925	0.0925439	ENSG00000203506.5_2	RBMS3-AS2
ENSG00000196159	21589.6	1.02922	0.377309	2.72779	0.00637593	0.0927298	ENSG00000196159.11_2	FAT4
ENSG00000242199	6.62035	-4.92462	1.80559	-2.72743	0.00638296	0.0927752	ENSG00000242199.1_2	RP11-71H17.1
ENSG00000147202	2283.43	0.774733	0.284082	2.72715	0.00638844	0.0927983	ENSG00000147202.17_3	DIAPH2
ENSG00000259881	52.7655	-2.02368	0.742331	-2.72612	0.00640841	0.0930316	ENSG00000259881.1_2	RP11-830F9.5
ENSG00000108839	50.7426	-2.42892	0.891217	-2.7254	0.00642244	0.0931783	ENSG00000108839.11_3	ALOX12
ENSG00000204103	1462.76	-0.716561	0.263	-2.72456	0.00643868	0.093357	ENSG00000204103.3_2	MAFB
ENSG00000177700	3018.63	-0.628494	0.230727	-2.72397	0.00645027	0.0934186	ENSG00000177700.5_2	POLR2L
ENSG00000171680	4085.61	1.15585	0.424331	2.72394	0.00645079	0.0934186	ENSG00000171680.21_3	PLEKHG5
ENSG00000240499	27.0662	-3.73174	1.37016	-2.72357	0.00645799	0.0934659	ENSG00000240499.7_2	RP5-1101C3.1
ENSG00000250155	14.0837	-1.82614	0.670558	-2.72332	0.006463	0.0934816	ENSG00000250155.1_2	CTD-2353F22.1
ENSG00000188522	111.63	1.58679	0.582736	2.72299	0.00646931	0.093516	ENSG00000188522.14_3	FAM83G
ENSG00000174307	1093.01	-0.942396	0.346169	-2.72236	0.00648185	0.0936402	ENSG00000174307.6_2	PHLDA3
ENSG00000260128	70.1863	-2.23978	0.823005	-2.72147	0.00649929	0.0938352	ENSG00000260128.6_2	ULK4P2
ENSG00000091972	3262.56	-1.29798	0.477033	-2.72094	0.00650971	0.0939159	ENSG00000091972.18_3	CD200
ENSG00000151500	4987.21	-0.705917	0.259454	-2.72078	0.00651278	0.0939159	ENSG00000151500.14_2	THYN1
ENSG00000229320	516.632	0.479611	0.176319	2.72013	0.00652553	0.0940428	ENSG00000229320.3_2	KRT8P12
ENSG00000251432	179.488	0.81201	0.298719	2.71831	0.00656171	0.0943724	ENSG00000251432.6_2	RP11-420A23.1
ENSG00000173674	12134.1	-0.609804	0.224355	-2.71803	0.00656719	0.0943724	ENSG00000173674.10_2	EIF1AX
ENSG00000160172	346.759	-0.598762	0.220296	-2.71799	0.00656796	0.0943724	ENSG00000160172.10_2	FAM86C2P
ENSG00000125864	93.4363	0.991576	0.36482	2.71799	0.00656799	0.0943724	ENSG00000125864.13_3	BFSP1
ENSG00000254088	23.9738	-2.49293	0.9172	-2.71798	0.00656824	0.0943724	ENSG00000254088.1_2	SLC2A3P4
ENSG00000130813	805.846	0.881041	0.324212	2.71749	0.00657799	0.0944321	ENSG00000130813.17_3	C19orf66
ENSG00000177459	35.7616	-2.09082	0.769428	-2.71737	0.00658034	0.0944321	ENSG00000177459.10_2	C8orf47
ENSG00000258490	12.1381	-4.6555	1.71349	-2.71697	0.00658821	0.0944879	ENSG00000258490.1_2	RP11-862P13.1
ENSG00000259775	181.728	-0.779199	0.286859	-2.71631	0.00660131	0.0945623	ENSG00000259775.1_2	RP11-45P15.4
ENSG00000107874	5273.03	-0.541573	0.199385	-2.71621	0.00660333	0.0945623	ENSG00000107874.10_2	CUEDC2
ENSG00000173334	2563.26	-0.625955	0.23046	-2.71611	0.00660532	0.0945623	ENSG00000173334.3_2	TRIB1
ENSG00000266936	8.37168	-3.25153	1.19731	-2.7157	0.00661358	0.0946236	ENSG00000266936.1_2	CTC-215O4.4
ENSG00000256377	47.9535	-2.46647	0.90855	-2.71473	0.00663293	0.0948315	ENSG00000256377.5_2	RP11-1060J15.4
ENSG00000163083	404.896	1.28552	0.473562	2.71457	0.00663609	0.0948315	ENSG00000163083.5_2	INHBB
ENSG00000272702	29.6897	0.981651	0.361668	2.71423	0.00664299	0.094873	ENSG00000272702.1_2	RP11-44N22.3
ENSG00000204381	641.76	-0.975196	0.359428	-2.71319	0.0066639	0.0950958	ENSG00000204381.11_3	LAYN
ENSG00000116885	746.163	-0.485813	0.179065	-2.71306	0.00666659	0.0950958	ENSG00000116885.18_2	OSCP1
ENSG00000115548	9264.88	0.33392	0.123089	2.71283	0.00667122	0.0951048	ENSG00000115548.16_2	KDM3A
ENSG00000157107	5934.29	-0.511895	0.188716	-2.71251	0.00667749	0.0951255	ENSG00000157107.13_3	FCHO2
ENSG00000144895	14183.2	0.624647	0.230303	2.71228	0.0066822	0.0951255	ENSG00000144895.11_3	EIF2A
ENSG00000266916	527.541	-0.696825	0.256926	-2.71216	0.00668467	0.0951255	ENSG00000266916.5_3	CTD-3064H18.1
ENSG00000046651	3786.2	-0.514413	0.189719	-2.71145	0.00669898	0.0952184	ENSG00000046651.14_2	OFD1
ENSG00000078549	2004.5	1.1303	0.416864	2.71144	0.0066992	0.0952184	ENSG00000078549.14_3	ADCYAP1R1
ENSG00000179152	5656.03	-0.434966	0.160543	-2.70934	0.00674173	0.095758	ENSG00000179152.19_2	TCAIM
ENSG00000253167	10.2561	-2.29653	0.847688	-2.70917	0.00674522	0.095758	ENSG00000253167.1_2	KIAA0196-AS1
ENSG00000224138	14.1048	-3.7164	1.37234	-2.70808	0.00676741	0.0960045	ENSG00000224138.1_2	AC000123.4
ENSG00000171126	89.2877	1.34466	0.496567	2.70792	0.00677066	0.0960045	ENSG00000171126.7_3	KCNG3
ENSG00000223522	31.2442	-3.06515	1.13223	-2.70718	0.00678574	0.0961609	ENSG00000223522.1_2	AC093690.1
ENSG00000236534	24.9068	-1.92071	0.710058	-2.705	0.0068305	0.0967376	ENSG00000236534.1_2	H3F3BP1
ENSG00000007168	25109.1	-0.452475	0.167294	-2.70467	0.00683715	0.0967742	ENSG00000007168.12_3	PAFAH1B1
ENSG00000105538	568.276	-0.80387	0.297242	-2.70443	0.00684217	0.0967876	ENSG00000105538.9_3	RASIP1
ENSG00000252061	10.2086	-4.68467	1.73259	-2.70386	0.00685394	0.0968965	ENSG00000252061.1	RNU6-415P
ENSG00000236816	36.2281	-3.35346	1.24102	-2.70217	0.00688883	0.0972796	ENSG00000236816.2_2	ANKRD20A7P
ENSG00000114805	14979.9	-1.24321	0.460115	-2.70196	0.0068932	0.0972796	ENSG00000114805.16_3	PLCH1
ENSG00000204033	18.9056	-3.04527	1.12706	-2.70195	0.00689331	0.0972796	ENSG00000204033.9_3	LRIT2
ENSG00000108852	1474.59	-0.942284	0.348867	-2.70098	0.00691345	0.0974835	ENSG00000108852.14_2	MPP2
ENSG00000270728	38.0626	-3.16127	1.17049	-2.7008	0.00691729	0.0974835	ENSG00000270728.1_2	RP4-657E11.10
ENSG00000101442	1137.29	0.369743	0.136908	2.70067	0.00692006	0.0974835	ENSG00000101442.9_2	ACTR5
ENSG00000124228	4410.46	0.42697	0.158122	2.70025	0.00692867	0.0975469	ENSG00000124228.14_3	DDX27
ENSG00000113249	16.0356	1.23489	0.457366	2.69999	0.00693407	0.0975628	ENSG00000113249.12_2	HAVCR1
ENSG00000259039	19.3158	0.963314	0.356809	2.69981	0.006938	0.0975628	ENSG00000259039.1_2	RP11-409I10.2
ENSG00000059758	9245.77	-0.407152	0.150823	-2.69954	0.00694348	0.0975822	ENSG00000059758.7_3	CDK17
ENSG00000065615	4463.76	0.415131	0.153848	2.69832	0.00696909	0.0978843	ENSG00000065615.13_2	CYB5R4
ENSG00000157538	3933.5	0.371485	0.137687	2.69804	0.00697483	0.0978922	ENSG00000157538.13_2	DSCR3
ENSG00000164134	9208.3	0.332623	0.12329	2.6979	0.00697789	0.0978922	ENSG00000164134.12_2	NAA15
ENSG00000270571	43.1956	1.04241	0.386958	2.69386	0.00706296	0.0990273	ENSG00000270571.2_2	RP11-355F16.1
ENSG00000253982	611.609	-0.571865	0.212309	-2.69355	0.0070695	0.0990605	ENSG00000253982.1_2	CTD-2336O2.1
ENSG00000258748	160.308	-1.1496	0.426849	-2.69321	0.0070767	0.099103	ENSG00000258748.1_2	CTD-2223O18.1
ENSG00000264461	9.55789	-3.67389	1.36426	-2.69294	0.00708247	0.0991254	ENSG00000264461.1	RN7SL179P
ENSG00000115762	9743.27	0.537569	0.199769	2.69096	0.00712477	0.0995691	ENSG00000115762.16_3	PLEKHB2
ENSG00000171612	1431.89	0.693341	0.25767	2.69081	0.0071279	0.0995691	ENSG00000171612.6_3	SLC25A33
ENSG00000151461	6345.79	0.438506	0.162967	2.69076	0.00712885	0.0995691	ENSG00000151461.19_3	UPF2
ENSG00000270739	9.69687	-4.92073	1.82891	-2.69053	0.00713388	0.0995691	ENSG00000270739.1_2	RP11-608O8.2
ENSG00000130755	319.362	-0.942256	0.35022	-2.69047	0.00713511	0.0995691	ENSG00000130755.12_3	GMFG
ENSG00000234750	13.4363	-1.87995	0.698974	-2.68959	0.00715397	0.0995938	ENSG00000234750.1_2	CTD-2666L21.2
ENSG00000225313	143.889	-2.42981	0.903429	-2.68954	0.00715498	0.0995938	ENSG00000225313.5_2	RP11-415J8.3
ENSG00000111203	2455.11	0.508885	0.189223	2.68934	0.00715929	0.0995938	ENSG00000111203.11_3	ITFG2
ENSG00000268322	9.44935	-5.32815	1.98127	-2.68926	0.00716098	0.0995938	ENSG00000268322.1_2	CTD-3030D20.2
ENSG00000221829	3009.16	-0.462613	0.172023	-2.68925	0.00716121	0.0995938	ENSG00000221829.9_2	FANCG
ENSG00000254528	136.352	-1.57153	0.584412	-2.68908	0.00716495	0.0995938	ENSG00000254528.7_2	RP11-728F11.4
ENSG00000251379	28.9375	1.31541	0.48918	2.68902	0.0071662	0.0995938	ENSG00000251379.1_3	RP11-484O2.1
ENSG00000236137	36.1789	0.908832	0.338112	2.68796	0.00718901	0.0998525	ENSG00000236137.1_2	RP11-27K13.3
ENSG00000169252	145.738	-0.784285	0.291848	-2.6873	0.00720313	0.0999902	ENSG00000169252.5_2	ADRB2
ENSG00000268948	29.1852	-1.68356	0.626872	-2.68565	0.00723888	0.100393	ENSG00000268948.1	AC004017.1
ENSG00000249252	27.8242	1.0709	0.39876	2.68557	0.00724061	0.100393	ENSG00000249252.5_3	RP11-665G4.1
ENSG00000110888	3835.78	0.571472	0.212853	2.68481	0.00725706	0.100563	ENSG00000110888.17_3	CAPRIN2
ENSG00000186212	51.6545	-1.68865	0.629168	-2.68394	0.00727602	0.100713	ENSG00000186212.3_2	SOWAHB
ENSG00000105227	404.577	-0.694423	0.258734	-2.68392	0.00727635	0.100713	ENSG00000105227.14_2	PRX
ENSG00000165060	430.426	0.583524	0.217444	2.68357	0.00728416	0.100747	ENSG00000165060.11_3	FXN
ENSG00000237863	21.3814	2.38437	0.888556	2.68342	0.0072873	0.100747	ENSG00000237863.2_2	RP6-24A23.3
ENSG00000222012	70.3671	-2.18809	0.815614	-2.68275	0.0073019	0.100857	ENSG00000222012.1_2	AC005481.5
ENSG00000272948	60.7791	0.821988	0.306425	2.68251	0.00730728	0.100857	ENSG00000272948.2_2	AP001412.1
ENSG00000026652	7648.01	0.479456	0.178752	2.68225	0.00731293	0.100857	ENSG00000026652.13_3	AGPAT4
ENSG00000223650	27.2638	-2.35701	0.878788	-2.68211	0.00731595	0.100857	ENSG00000223650.1_2	UHRF2P1
ENSG00000197885	2070.94	-0.474671	0.176978	-2.68209	0.00731649	0.100857	ENSG00000197885.10_2	NKIRAS1
ENSG00000130812	26.6223	1.0708	0.399323	2.68155	0.00732824	0.100961	ENSG00000130812.10_2	ANGPTL6
ENSG00000228350	39.3917	-0.765534	0.285547	-2.68094	0.00734167	0.101087	ENSG00000228350.1_2	RP11-148G20.1
ENSG00000106123	1167.37	-0.898937	0.335398	-2.68021	0.00735761	0.101142	ENSG00000106123.11_2	EPHB6
ENSG00000265739	12.3003	-3.92663	1.46508	-2.68015	0.00735903	0.101142	ENSG00000265739.1_2	RP11-354P11.3
ENSG00000121807	59.5747	-1.01578	0.37903	-2.67995	0.00736337	0.101142	ENSG00000121807.5_3	CCR2
ENSG00000100285	588.41	0.993365	0.370701	2.6797	0.00736889	0.101142	ENSG00000100285.9_2	NEFH
ENSG00000121940	6612.31	0.375526	0.140138	2.67968	0.0073693	0.101142	ENSG00000121940.15_3	CLCC1
ENSG00000273117	362.935	0.664669	0.248049	2.67959	0.00737118	0.101142	ENSG00000273117.1_2	AC144652.1
ENSG00000181804	782.755	-0.754833	0.281731	-2.67927	0.0073783	0.101181	ENSG00000181804.14_3	SLC9A9
ENSG00000070785	3045.11	0.451795	0.168638	2.67908	0.00738251	0.101181	ENSG00000070785.16_3	EIF2B3
ENSG00000087088	1863.9	-0.463309	0.172954	-2.67879	0.00738877	0.101208	ENSG00000087088.19_3	BAX
ENSG00000104361	770.042	-1.00275	0.374399	-2.67831	0.00739953	0.101297	ENSG00000104361.9_2	NIPAL2
ENSG00000060642	860.075	-0.354304	0.132307	-2.67789	0.00740873	0.101365	ENSG00000060642.10_3	PIGV
ENSG00000161542	5708.4	-0.55888	0.208793	-2.67672	0.00743466	0.101661	ENSG00000161542.16_3	PRPSAP1
ENSG00000269971	23.6743	0.680921	0.254417	2.6764	0.00744175	0.1017	ENSG00000269971.1_3	RP3-426I6.5
ENSG00000257749	57.7061	1.85046	0.691569	2.67574	0.00745636	0.101841	ENSG00000257749.2	CTD-2314B22.2
ENSG00000266258	61.6457	1.01635	0.37998	2.67475	0.00747853	0.102063	ENSG00000266258.1_2	RP11-41O4.1
ENSG00000117640	4864.63	0.338381	0.126515	2.67463	0.00748123	0.102063	ENSG00000117640.17_3	MTFR1L
ENSG00000176472	93.6222	-0.686807	0.256855	-2.67391	0.00749723	0.102198	ENSG00000176472.10_2	ZNF575
ENSG00000014216	6120.51	-0.665281	0.248815	-2.6738	0.00749968	0.102198	ENSG00000014216.15_3	CAPN1
ENSG00000144021	8069.16	0.242657	0.0907613	2.67357	0.00750488	0.10221	ENSG00000144021.2_2	CIAO1
ENSG00000116213	2004.87	0.439151	0.164284	2.67312	0.00751494	0.10226	ENSG00000116213.15_2	WRAP73
ENSG00000258044	19.7605	-3.79277	1.41891	-2.67302	0.00751712	0.10226	ENSG00000258044.1_2	RP11-530C5.2
ENSG00000065518	5095.65	0.668383	0.250121	2.67224	0.00753478	0.102441	ENSG00000065518.7_2	NDUFB4
ENSG00000158865	21.4039	1.563	0.585097	2.67135	0.00755476	0.102588	ENSG00000158865.12_2	SLC5A11
ENSG00000147257	396.042	1.17683	0.440545	2.6713	0.0075559	0.102588	ENSG00000147257.13_3	GPC3
ENSG00000115257	274.933	-0.937127	0.350829	-2.67118	0.00755851	0.102588	ENSG00000115257.15_1	PCSK4
ENSG00000114686	8657.05	0.584013	0.218694	2.67045	0.00757489	0.102751	ENSG00000114686.8_3	MRPL3
ENSG00000223855	154.599	1.22294	0.458018	2.67007	0.00758353	0.10281	ENSG00000223855.1_2	AC147651.3
ENSG00000232493	9.9158	-3.01215	1.12827	-2.66971	0.00759166	0.102862	ENSG00000232493.2_2	RPL12P11
ENSG00000236431	8.62515	-3.92836	1.4719	-2.6689	0.00760991	0.103029	ENSG00000236431.1_2	AC009237.11
ENSG00000141579	45.2308	-2.14156	0.802447	-2.66878	0.00761269	0.103029	ENSG00000141579.6_2	ZNF750
ENSG00000154945	5447.21	0.326216	0.122266	2.66809	0.0076284	0.103106	ENSG00000154945.6_2	ANKRD40
ENSG00000250988	105.609	0.509414	0.190937	2.66796	0.00763128	0.103106	ENSG00000250988.7_3	RP11-752G15.6
ENSG00000205018	279.15	-1.62104	0.607609	-2.66789	0.00763281	0.103106	ENSG00000205018.2_2	RP11-830F9.6
ENSG00000164687	541.568	-1.21346	0.454859	-2.66777	0.00763572	0.103106	ENSG00000164687.10_2	FABP5
ENSG00000086758	52639.6	0.602491	0.22587	2.66743	0.00764345	0.103152	ENSG00000086758.15_3	HUWE1
ENSG00000228261	17.1305	-2.91891	1.09452	-2.66684	0.00765679	0.103273	ENSG00000228261.1_2	RP11-127L20.3
ENSG00000250365	32.6348	-1.79282	0.672432	-2.66618	0.00767189	0.103418	ENSG00000250365.6_2	CTD-2213F21.2
ENSG00000123119	432.293	-2.04295	0.766312	-2.66595	0.00767711	0.10343	ENSG00000123119.11_2	NECAB1
ENSG00000136636	13713.8	0.356808	0.133855	2.66564	0.00768429	0.103468	ENSG00000136636.12_3	KCTD3
ENSG00000175356	429.238	-0.904611	0.339414	-2.66522	0.0076939	0.103512	ENSG00000175356.12_3	SCUBE2
ENSG00000261337	19.6882	-3.24474	1.2175	-2.66509	0.00769675	0.103512	ENSG00000261337.1	RP11-498D10.5
ENSG00000147251	6879.87	0.57983	0.217578	2.66492	0.00770057	0.103512	ENSG00000147251.15_2	DOCK11
ENSG00000260884	20.8312	-2.41509	0.906427	-2.66441	0.0077124	0.103612	ENSG00000260884.1_2	AC009120.5
ENSG00000169026	72.6635	-0.727618	0.273149	-2.66381	0.00772608	0.103713	ENSG00000169026.12_3	MFSD7
ENSG00000203877	861.649	0.440036	0.165197	2.6637	0.00772863	0.103713	ENSG00000203877.8_2	RIPPLY2
ENSG00000167772	422.232	-1.11568	0.418905	-2.66331	0.00773751	0.103773	ENSG00000167772.11_3	ANGPTL4
ENSG00000226148	16.5115	-3.85878	1.44915	-2.66279	0.00774952	0.103876	ENSG00000226148.1_2	SLC25A39P1
ENSG00000143036	1045.27	1.27857	0.480256	2.66226	0.00776184	0.103982	ENSG00000143036.16_2	SLC44A3
ENSG00000231969	121.021	0.820185	0.308166	2.66151	0.00777919	0.104156	ENSG00000231969.1_2	AC144449.1
ENSG00000167962	2296.14	0.516073	0.193917	2.66131	0.00778362	0.104157	ENSG00000167962.13_3	ZNF598
ENSG00000271537	8.64472	-4.32746	1.62624	-2.66102	0.00779044	0.10419	ENSG00000271537.1_2	RP11-365F18.6
ENSG00000225400	25.2333	-2.8347	1.0655	-2.66045	0.00780369	0.104308	ENSG00000225400.1_2	RP11-1114A5.5
ENSG00000182606	13903.3	-0.596577	0.224262	-2.66018	0.0078099	0.104332	ENSG00000182606.14_3	TRAK1
ENSG00000164776	224.295	0.709289	0.266687	2.65963	0.00782257	0.104443	ENSG00000164776.9_3	PHKG1
ENSG00000214062	9.42379	-3.28452	1.23537	-2.65874	0.00784324	0.104609	ENSG00000214062.5_2	RP11-1E1.1
ENSG00000158161	4345.21	0.258383	0.0971849	2.65868	0.00784486	0.104609	ENSG00000158161.15_3	EYA3
ENSG00000096093	4102.7	-0.486252	0.182907	-2.65847	0.00784964	0.104609	ENSG00000096093.15_3	EFHC1
ENSG00000140406	2257.28	-0.848269	0.319097	-2.65834	0.00785259	0.104609	ENSG00000140406.3_2	MESDC1
ENSG00000213782	326.163	0.613088	0.230672	2.65784	0.00786434	0.104707	ENSG00000213782.7_3	DDX47
ENSG00000036565	181.256	2.09023	0.786512	2.65759	0.00787022	0.104726	ENSG00000036565.14_3	SLC18A1
ENSG00000155052	7350.14	1.08385	0.408044	2.6562	0.00790269	0.105018	ENSG00000155052.14_2	CNTNAP5
ENSG00000111641	1960.78	0.482268	0.181598	2.65568	0.00791476	0.105018	ENSG00000111641.11_3	NOP2
ENSG00000010219	817.255	0.634174	0.2388	2.65567	0.00791505	0.105018	ENSG00000010219.13_3	DYRK4
ENSG00000104131	5205.67	0.391244	0.147338	2.65541	0.00792128	0.105018	ENSG00000104131.12_3	EIF3J
ENSG00000224401	16.9971	-1.46405	0.551351	-2.65539	0.00792169	0.105018	ENSG00000224401.2_2	RPL7P57
ENSG00000168955	12.5262	-4.19779	1.58086	-2.65539	0.00792173	0.105018	ENSG00000168955.3_3	TM4SF20
ENSG00000265530	13.3147	-2.48858	0.937201	-2.65533	0.00792308	0.105018	ENSG00000265530.1	AL121594.1
ENSG00000108506	4167.65	-0.37356	0.140726	-2.65452	0.00794206	0.105211	ENSG00000108506.11_3	INTS2
ENSG00000260382	9.9332	-3.27308	1.23313	-2.65429	0.00794753	0.105225	ENSG00000260382.1_2	RP11-540B6.2
ENSG00000225507	51.2401	-5.95602	2.24434	-2.6538	0.0079591	0.10532	ENSG00000225507.1_2	AC069282.6
ENSG00000188992	13.2682	-5.11994	1.92951	-2.6535	0.00796629	0.105356	ENSG00000188992.11_2	LIPI
ENSG00000115474	39.626	-2.72695	1.02788	-2.65298	0.00797846	0.105458	ENSG00000115474.6_3	KCNJ13
ENSG00000245213	261.473	0.619924	0.233695	2.65271	0.00798487	0.105485	ENSG00000245213.6_2	RP11-10K16.1
ENSG00000234362	13.5121	2.11645	0.798092	2.65189	0.0080043	0.105683	ENSG00000234362.5_2	AC104654.2
ENSG00000121903	1645.51	0.396865	0.149669	2.65161	0.00801083	0.10571	ENSG00000121903.14_2	ZSCAN20
ENSG00000167858	180.003	-2.01147	0.758742	-2.65106	0.00802399	0.10578	ENSG00000167858.12_2	TEKT1
ENSG00000136840	896.474	0.609487	0.229911	2.65097	0.00802612	0.10578	ENSG00000136840.18_3	ST6GALNAC4
ENSG00000168016	2115.93	-0.867751	0.327351	-2.65083	0.00802946	0.10578	ENSG00000168016.13_3	TRANK1
ENSG00000225963	31.53	-1.15507	0.435808	-2.65041	0.0080395	0.105853	ENSG00000225963.7_2	AC009950.2
ENSG00000100281	3377.9	0.391063	0.147566	2.65009	0.00804714	0.105895	ENSG00000100281.13_3	HMGXB4
ENSG00000161281	171.249	-0.953163	0.359739	-2.64959	0.00805884	0.10594	ENSG00000161281.10_2	COX7A1
ENSG00000125812	3558.56	0.389883	0.14715	2.64957	0.00805942	0.10594	ENSG00000125812.15_3	GZF1
ENSG00000272620	110.555	-1.18337	0.446716	-2.64904	0.00807218	0.106049	ENSG00000272620.1_2	AFAP1-AS1
ENSG00000228629	28.0948	0.91296	0.344728	2.64835	0.00808854	0.106205	ENSG00000228629.2_2	AC092295.4
ENSG00000122126	6677.32	0.442866	0.167329	2.64668	0.00812862	0.106655	ENSG00000122126.15_3	OCRL
ENSG00000261716	1120.36	0.799962	0.302266	2.64655	0.00813179	0.106655	ENSG00000261716.1_2	RP11-196G18.22
ENSG00000102178	2052.16	0.747189	0.282424	2.64563	0.00815397	0.106843	ENSG00000102178.12_2	UBL4A
ENSG00000105122	93.9728	-0.804502	0.304093	-2.64558	0.00815511	0.106843	ENSG00000105122.12_3	RASAL3
ENSG00000048740	17581.3	-0.57622	0.217857	-2.64494	0.00817044	0.106896	ENSG00000048740.18_3	CELF2
ENSG00000186952	684.918	-0.693334	0.262137	-2.64493	0.00817071	0.106896	ENSG00000186952.14_3	TMEM232
ENSG00000049768	28.3265	-1.01552	0.383966	-2.64482	0.0081735	0.106896	ENSG00000049768.14_2	FOXP3
ENSG00000198133	6132.78	-1.28995	0.487781	-2.64452	0.00818065	0.106896	ENSG00000198133.8_3	TMEM229B
ENSG00000220785	404.554	-0.887834	0.335731	-2.64448	0.00818165	0.106896	ENSG00000220785.7_2	MTMR9LP
ENSG00000236240	21.1891	2.43703	0.921834	2.64368	0.00820109	0.107076	ENSG00000236240.1_3	GPC5-IT1
ENSG00000204482	142.279	-0.972229	0.367775	-2.64354	0.00820436	0.107076	ENSG00000204482.10_3	LST1
ENSG00000210196	3146.17	-2.62772	0.994416	-2.64247	0.00823036	0.107283	ENSG00000210196.2	MT-TP
ENSG00000099204	16079	-0.691542	0.261711	-2.64239	0.00823229	0.107283	ENSG00000099204.18_3	ABLIM1
ENSG00000122335	2687.8	-0.512733	0.194046	-2.64233	0.00823378	0.107283	ENSG00000122335.13_2	SERAC1
ENSG00000172936	746.392	-0.893199	0.338135	-2.64154	0.00825289	0.107473	ENSG00000172936.12_3	MYD88
ENSG00000236867	10.9507	-4.31667	1.63463	-2.64076	0.00827204	0.107663	ENSG00000236867.1_2	RP3-522J7.5
ENSG00000178803	22.0781	-1.47526	0.558722	-2.64042	0.00828042	0.107713	ENSG00000178803.10_2	ADORA2A-AS1
ENSG00000105176	12213.7	0.364356	0.138022	2.63984	0.00829448	0.107781	ENSG00000105176.17_3	URI1
ENSG00000115525	2120.22	0.934866	0.354138	2.63983	0.0082947	0.107781	ENSG00000115525.17_3	ST3GAL5
ENSG00000255508	63.7648	-0.997122	0.377797	-2.63931	0.00830753	0.107889	ENSG00000255508.7_3	MIR3654
ENSG00000233871	170.15	-0.793607	0.300764	-2.63863	0.00832406	0.108045	ENSG00000233871.2_2	DLG5-AS1
ENSG00000119973	24.8682	2.04061	0.773849	2.63696	0.00836521	0.10852	ENSG00000119973.5_3	PRLHR
ENSG00000165923	150.562	-0.673007	0.255265	-2.6365	0.00837665	0.108609	ENSG00000165923.15_3	AGBL2
ENSG00000250473	9.45656	-4.41706	1.67588	-2.63566	0.00839743	0.108819	ENSG00000250473.1_2	DUTP7
ENSG00000265791	36.8542	-1.95309	0.741105	-2.63538	0.00840426	0.108848	ENSG00000265791.1_3	CTD-2349P21.10
ENSG00000243321	19.3891	1.16033	0.44039	2.63478	0.00841914	0.108955	ENSG00000243321.3_2	snoU13
ENSG00000198150	458.139	-0.694847	0.263731	-2.63468	0.00842172	0.108955	ENSG00000198150.2	AC135178.1
ENSG00000189319	5168.76	-0.517144	0.196341	-2.63391	0.00844084	0.109123	ENSG00000189319.13_3	FAM53B
ENSG00000107679	4002.97	-0.363633	0.138065	-2.63379	0.00844388	0.109123	ENSG00000107679.14_2	PLEKHA1
ENSG00000168679	1903.63	-0.876025	0.332721	-2.63291	0.0084656	0.109345	ENSG00000168679.17_3	SLC16A4
ENSG00000171862	20593.2	-0.749284	0.284643	-2.63236	0.00847931	0.109462	ENSG00000171862.10_3	PTEN
ENSG00000144357	13802.8	0.436215	0.16574	2.63192	0.0084904	0.10952	ENSG00000144357.16_3	UBR3
ENSG00000177173	28.1825	1.01226	0.384623	2.63182	0.00849296	0.10952	ENSG00000177173.5_2	NAP1L4P1
ENSG00000270300	8.75731	-2.61356	0.993616	-2.63035	0.00852974	0.109934	ENSG00000270300.2_3	RP11-359E7.2
ENSG00000176593	2322.7	0.623539	0.237136	2.62946	0.00855197	0.110161	ENSG00000176593.7_2	CTD-2368P22.1
ENSG00000232344	26.3038	-1.54976	0.58949	-2.62898	0.00856409	0.110225	ENSG00000232344.2_2	AC087163.2
ENSG00000184787	6562.36	0.341338	0.129841	2.6289	0.00856621	0.110225	ENSG00000184787.18_2	UBE2G2
ENSG00000138382	2486.7	0.596696	0.227065	2.62786	0.00859228	0.110501	ENSG00000138382.14_3	METTL5
ENSG00000144815	2842.75	0.748356	0.284802	2.62764	0.00859805	0.110515	ENSG00000144815.15_3	NXPE3
ENSG00000267039	8.05729	-4.81638	1.83372	-2.62657	0.00862511	0.110543	ENSG00000267039.1_2	RP11-58G13.1
ENSG00000100122	34.1165	-0.965236	0.367493	-2.62654	0.00862579	0.110543	ENSG00000100122.5_2	CRYBB1
ENSG00000018610	2709.28	0.495499	0.188654	2.62649	0.0086271	0.110543	ENSG00000018610.13_2	CXorf56
ENSG00000168268	9998.62	-0.558581	0.21268	-2.62639	0.00862966	0.110543	ENSG00000168268.10_2	NT5DC2
ENSG00000115524	49437.9	0.329815	0.125583	2.62627	0.00863259	0.110543	ENSG00000115524.15_2	SF3B1
ENSG00000116574	9013.01	0.705854	0.268767	2.62626	0.0086328	0.110543	ENSG00000116574.5_2	RHOU
ENSG00000121053	34.4879	-2.86594	1.09131	-2.62616	0.00863548	0.110543	ENSG00000121053.5_2	EPX
ENSG00000241043	100.123	-0.672272	0.256004	-2.62602	0.00863909	0.110543	ENSG00000241043.1_3	GVQW1
ENSG00000159650	121.749	1.63279	0.621803	2.6259	0.00864202	0.110543	ENSG00000159650.8_2	UROC1
ENSG00000011590	46.3621	-2.36097	0.899274	-2.62542	0.00865431	0.11064	ENSG00000011590.13_3	ZBTB32
ENSG00000105376	89.943	1.87419	0.714363	2.62358	0.00870101	0.111153	ENSG00000105376.4_3	ICAM5
ENSG00000100243	5371.4	-0.652564	0.24874	-2.62348	0.00870374	0.111153	ENSG00000100243.20_3	CYB5R3
ENSG00000076984	2141.41	0.392419	0.149603	2.62307	0.00871419	0.111226	ENSG00000076984.17_2	MAP2K7
ENSG00000250635	42.9334	-1.36643	0.521034	-2.62253	0.00872796	0.111342	ENSG00000250635.1_2	CTD-3224K15.2
ENSG00000064012	214.48	-0.668515	0.254993	-2.62169	0.00874941	0.111521	ENSG00000064012.21_3	CASP8
ENSG00000224731	11.6253	-4.52723	1.72688	-2.62162	0.00875132	0.111521	ENSG00000224731.1_2	AC016716.2
ENSG00000240184	4192.89	-0.585641	0.223448	-2.62093	0.00876899	0.111686	ENSG00000240184.6_3	PCDHGC3
ENSG00000154473	16514.6	-0.470405	0.17954	-2.62007	0.00879129	0.11186	ENSG00000154473.17_2	BUB3
ENSG00000089327	258.082	-0.78212	0.298515	-2.62004	0.00879207	0.11186	ENSG00000089327.14_3	FXYD5
ENSG00000236809	52.346	1.1748	0.448688	2.61831	0.00883667	0.112326	ENSG00000236809.2_2	SNX25P1
ENSG00000168824	3560.93	-1.24441	0.475306	-2.61813	0.00884141	0.112326	ENSG00000168824.14_2	NSG1
ENSG00000123607	7302.88	0.368751	0.140849	2.61807	0.00884289	0.112326	ENSG00000123607.14_2	TTC21B
ENSG00000234721	16.4342	2.52013	0.962791	2.61752	0.00885704	0.112418	ENSG00000234721.2_2	AC125421.1
ENSG00000271889	11.7462	-3.103	1.18556	-2.61733	0.00886194	0.112418	ENSG00000271889.1_2	RP11-493E12.1
ENSG00000246851	18.1525	-2.50955	0.958853	-2.61724	0.00886429	0.112418	ENSG00000246851.1_2	RP11-544A12.8
ENSG00000167699	5938.78	-0.438514	0.167622	-2.61608	0.00889447	0.1127	ENSG00000167699.13_3	GLOD4
ENSG00000182827	5144.2	0.420263	0.16066	2.61585	0.00890059	0.1127	ENSG00000182827.8_2	ACBD3
ENSG00000136883	133.529	1.90813	0.729536	2.61554	0.00890858	0.1127	ENSG00000136883.13_2	KIF12
ENSG00000240429	272.949	0.82	0.313521	2.61546	0.0089108	0.1127	ENSG00000240429.1_2	LRRFIP1P1
ENSG00000162843	41.2399	-1.16919	0.447036	-2.61544	0.0089113	0.1127	ENSG00000162843.17_2	WDR64
ENSG00000233783	82.1778	-2.81513	1.07641	-2.6153	0.00891494	0.1127	ENSG00000233783.7_2	AP001442.2
ENSG00000218416	55.6352	-1.32529	0.506853	-2.61474	0.00892964	0.11279	ENSG00000218416.4_2	AC110619.2
ENSG00000267758	12.0226	-5.51534	2.10939	-2.61466	0.00893157	0.11279	ENSG00000267758.1_2	RP11-358B23.5
ENSG00000102804	22861.7	-0.489386	0.187221	-2.61395	0.0089502	0.112965	ENSG00000102804.14_3	TSC22D1
ENSG00000010256	10388.1	-0.3813	0.145887	-2.61366	0.00895771	0.112983	ENSG00000010256.10_2	UQCRC1
ENSG00000239254	8.15471	-3.41974	1.30862	-2.61324	0.00896875	0.112983	ENSG00000239254.1_2	RP11-365F18.3
ENSG00000265415	45.3868	-2.80492	1.07347	-2.61295	0.0089764	0.112983	ENSG00000265415.1_2	CTD-2510F5.4
ENSG00000179094	2309.6	-0.735753	0.281596	-2.6128	0.00898051	0.112983	ENSG00000179094.15_3	PER1
ENSG00000136206	19.5717	-3.21635	1.23101	-2.61276	0.00898133	0.112983	ENSG00000136206.3_2	SPDYE1
ENSG00000259994	517.743	0.50283	0.192452	2.61275	0.00898161	0.112983	ENSG00000259994.1_2	RP11-305E6.4
ENSG00000079931	99.7839	1.48781	0.569468	2.61263	0.00898488	0.112983	ENSG00000079931.14_2	MOXD1
ENSG00000250656	9.02191	-3.1707	1.2138	-2.6122	0.00899619	0.113058	ENSG00000250656.2_2	ST3GAL1P1
ENSG00000222019	53.2279	-1.02968	0.394206	-2.61203	0.00900067	0.113058	ENSG00000222019.7_2	URAHP
ENSG00000250490	65.921	1.15819	0.443448	2.61178	0.00900714	0.113058	ENSG00000250490.1_2	CTD-2324F15.2
ENSG00000171103	2331.79	0.33042	0.126516	2.61168	0.00900986	0.113058	ENSG00000171103.10_2	TRMT61B
ENSG00000238039	34.7183	1.22597	0.46946	2.61145	0.00901583	0.113074	ENSG00000238039.1_3	AF011889.2
ENSG00000100979	5223.39	-0.655378	0.251029	-2.61077	0.00903382	0.113239	ENSG00000100979.14_3	PLTP
ENSG00000125245	35.3043	-2.35377	0.901688	-2.6104	0.00904363	0.113303	ENSG00000125245.12_2	GPR18
ENSG00000144031	346.626	-0.8865	0.339723	-2.60948	0.00906801	0.113496	ENSG00000144031.11_3	ANKRD53
ENSG00000233056	27.7882	-2.71516	1.04051	-2.60946	0.00906861	0.113496	ENSG00000233056.2_2	ERVH48-1
ENSG00000176912	191.417	-0.725462	0.27808	-2.60883	0.00908529	0.113645	ENSG00000176912.3_3	C18orf56
ENSG00000261868	15.715	-3.05462	1.1711	-2.60835	0.00909809	0.1137	ENSG00000261868.1_2	RP11-104O19.2
ENSG00000120008	7861.6	-0.38834	0.148886	-2.6083	0.00909922	0.1137	ENSG00000120008.15_2	WDR11
ENSG00000272912	20.8238	-1.20793	0.463268	-2.60742	0.00912279	0.113934	ENSG00000272912.1_2	RP11-724N1.1
ENSG00000257434	33.3022	-3.00636	1.15327	-2.60682	0.00913879	0.113991	ENSG00000257434.1_2	RP11-81K13.1
ENSG00000259163	26.0419	-2.47227	0.948387	-2.60681	0.00913888	0.113991	ENSG00000259163.1_2	RP11-1078H9.5
ENSG00000119760	5826.34	0.302965	0.116225	2.60671	0.0091417	0.113991	ENSG00000119760.15_2	SUPT7L
ENSG00000260924	195.736	0.663227	0.254461	2.6064	0.00915002	0.114035	ENSG00000260924.2_2	AC004463.6
ENSG00000082556	62.955	1.46401	0.561816	2.60586	0.00916451	0.114135	ENSG00000082556.10_2	OPRK1
ENSG00000244055	257.3	0.620431	0.238105	2.6057	0.0091686	0.114135	ENSG00000244055.1_3	AC007566.10
ENSG00000251321	79.0147	1.93324	0.741968	2.60556	0.0091725	0.114135	ENSG00000251321.1_2	PCAT4
ENSG00000249848	15.8283	-3.96108	1.5216	-2.60324	0.00923478	0.114842	ENSG00000249848.1_2	RP11-212F11.1
ENSG00000144118	2192.13	0.6436	0.247245	2.60308	0.00923892	0.114842	ENSG00000144118.13_3	RALB
ENSG00000198056	2637.18	-0.573144	0.220272	-2.60198	0.00926875	0.115152	ENSG00000198056.13_3	PRIM1
ENSG00000128699	4701.42	0.349693	0.134441	2.60108	0.00929296	0.115393	ENSG00000128699.13_3	ORMDL1
ENSG00000253057	27.9768	0.89452	0.343976	2.60053	0.00930793	0.115414	ENSG00000253057.1	RN7SKP57
ENSG00000179104	4152.99	-0.719458	0.276659	-2.60053	0.00930811	0.115414	ENSG00000179104.8_2	TMTC2
ENSG00000267203	10.4438	-5.57575	2.14421	-2.60038	0.00931214	0.115414	ENSG00000267203.1_2	SNRPGP4
ENSG00000225442	14.9237	-3.40577	1.30982	-2.60018	0.00931751	0.115414	ENSG00000225442.2_2	MPRIP-AS1
ENSG00000268066	27.1404	1.05266	0.404853	2.60012	0.00931923	0.115414	ENSG00000268066.5_2	FMR1-AS1
ENSG00000091986	3860.06	-1.04878	0.403384	-2.59995	0.00932376	0.115414	ENSG00000091986.15_3	CCDC80
ENSG00000074527	2833.81	-0.753877	0.290068	-2.59896	0.00935056	0.115685	ENSG00000074527.11_2	NTN4
ENSG00000196440	2975.31	0.587698	0.226147	2.59875	0.00935643	0.115691	ENSG00000196440.11_2	ARMCX4
ENSG00000214226	147.703	0.833239	0.320657	2.59853	0.00936229	0.115691	ENSG00000214226.8_2	C17orf67
ENSG00000236963	77.4295	1.21458	0.46743	2.59841	0.00936563	0.115691	ENSG00000236963.6_3	RP4-749H3.1
ENSG00000261559	14.4335	-1.32856	0.5115	-2.59738	0.00939367	0.115913	ENSG00000261559.1_2	RP11-1H8.3
ENSG00000249112	20.4458	-2.90558	1.11872	-2.59725	0.00939748	0.115913	ENSG00000249112.1_2	RP11-43D2.2
ENSG00000003056	3307.57	0.419977	0.161708	2.59713	0.00940072	0.115913	ENSG00000003056.3	M6PR
ENSG00000272144	23.0639	-1.44148	0.555048	-2.59704	0.0094031	0.115913	ENSG00000272144.1_2	CTD-2035E11.5
ENSG00000147065	16364.1	0.548775	0.211353	2.59649	0.00941825	0.115982	ENSG00000147065.16_3	MSN
ENSG00000197815	30.4918	-2.5	0.962843	-2.59648	0.00941843	0.115982	ENSG00000197815.4_2	AC122129.1
ENSG00000250899	60.506	1.27837	0.492421	2.5961	0.00942892	0.116051	ENSG00000250899.3_2	RP11-253E3.3
ENSG00000272138	27.3413	-0.981485	0.37819	-2.59522	0.00945304	0.116288	ENSG00000272138.1_2	RP11-27N21.3
ENSG00000197681	53.0291	1.13741	0.438335	2.59485	0.00946325	0.116295	ENSG00000197681.8	TBC1D3
ENSG00000261649	34.1608	-2.81381	1.08438	-2.59484	0.00946343	0.116295	ENSG00000261649.6_3	GOLGA6L7P
ENSG00000163581	34.4339	-3.2195	1.24145	-2.59334	0.00950497	0.116688	ENSG00000163581.13_3	SLC2A2
ENSG00000228817	143.27	0.974268	0.375694	2.59325	0.00950733	0.116688	ENSG00000228817.4_3	BACH1-IT2
ENSG00000135077	575.765	-0.748987	0.288833	-2.59315	0.00951012	0.116688	ENSG00000135077.8_3	HAVCR2
ENSG00000270264	9.96174	-2.1457	0.827519	-2.59294	0.00951602	0.1167	ENSG00000270264.1_2	NDUFB8P2
ENSG00000213305	93.4709	-1.35345	0.522084	-2.59241	0.00953065	0.116816	ENSG00000213305.3_2	HNRNPCP6
ENSG00000164879	161.825	-1.20357	0.464298	-2.59224	0.00953529	0.116816	ENSG00000164879.6_3	CA3
ENSG00000107864	1352.52	-0.921457	0.35554	-2.59171	0.00955006	0.116937	ENSG00000107864.14_2	CPEB3
ENSG00000092871	1663.69	-0.375585	0.144966	-2.59085	0.0095739	0.117168	ENSG00000092871.16_3	RFFL
ENSG00000103064	2306.8	0.66164	0.255403	2.59057	0.00958172	0.117204	ENSG00000103064.13_3	SLC7A6
ENSG00000231965	13.5965	-4.46277	1.72357	-2.58926	0.00961821	0.117556	ENSG00000231965.4_2	AF131215.1
ENSG00000267102	27.6953	-0.937002	0.361891	-2.58918	0.00962042	0.117556	ENSG00000267102.1_2	RP11-686D22.7
ENSG00000072135	2759.29	0.658054	0.254209	2.58864	0.00963561	0.117637	ENSG00000072135.12_3	PTPN18
ENSG00000113916	2940.47	-0.727146	0.280913	-2.58851	0.00963919	0.117637	ENSG00000113916.17_3	BCL6
ENSG00000213352	13.1787	-2.08817	0.806735	-2.58842	0.00964185	0.117637	ENSG00000213352.3_2	GAPDHP44
ENSG00000161040	729.553	-0.778737	0.300899	-2.58803	0.00965262	0.117708	ENSG00000161040.16_3	FBXL13
ENSG00000271335	266.956	0.711424	0.274932	2.58763	0.00966382	0.11774	ENSG00000271335.5_2	RP11-324I22.4
ENSG00000259840	9.45404	-2.81819	1.08912	-2.58757	0.00966554	0.11774	ENSG00000259840.1_2	LA16c-380A1.1
ENSG00000119844	7873	0.374461	0.144724	2.58741	0.00967012	0.11774	ENSG00000119844.15_2	AFTPH
ENSG00000241923	26.6789	-0.752251	0.290764	-2.58715	0.00967732	0.117767	ENSG00000241923.2_2	RP11-425I13.1
ENSG00000086475	9454.63	0.402772	0.15572	2.58651	0.00969524	0.117925	ENSG00000086475.14_2	SEPHS1
ENSG00000135341	9816.24	0.322849	0.124847	2.58596	0.00971075	0.118053	ENSG00000135341.17_2	MAP3K7
ENSG00000255158	33.2954	-1.29844	0.502178	-2.58562	0.00972052	0.118112	ENSG00000255158.1_2	RP11-754B17.1
ENSG00000176771	555.25	1.27015	0.491457	2.58445	0.00975344	0.1184	ENSG00000176771.16_3	NCKAP5
ENSG00000141040	2375.1	-0.449093	0.173769	-2.58442	0.00975426	0.1184	ENSG00000141040.14_3	ZNF287
ENSG00000119782	257.665	-1.09668	0.42441	-2.58402	0.00976574	0.118479	ENSG00000119782.13_3	FKBP1B
ENSG00000167716	4048.43	-0.68472	0.265086	-2.58301	0.00979423	0.118764	ENSG00000167716.18_3	WDR81
ENSG00000182324	266.992	0.54878	0.212509	2.58238	0.00981217	0.118921	ENSG00000182324.6_3	KCNJ14
ENSG00000165323	4916.12	-1.46109	0.565839	-2.58216	0.0098184	0.118936	ENSG00000165323.15_2	FAT3
ENSG00000153561	19751.5	0.531985	0.206095	2.58126	0.0098441	0.119187	ENSG00000153561.12_2	RMND5A
ENSG00000134882	4378.35	0.423551	0.164101	2.58104	0.00985021	0.1192	ENSG00000134882.15_3	UBAC2
ENSG00000259091	23.1576	-1.48842	0.576797	-2.58049	0.00986616	0.11932	ENSG00000259091.1_2	LINC00517
ENSG00000227536	55.8458	0.91051	0.352868	2.58031	0.0098711	0.11932	ENSG00000227536.1_2	SOCS5P4
ENSG00000157800	5351.26	0.277061	0.107381	2.58017	0.00987522	0.11932	ENSG00000157800.17_2	SLC37A3
ENSG00000262966	59.9166	-2.22268	0.862044	-2.57838	0.00992641	0.119878	ENSG00000262966.2_2	RP11-85B7.2
ENSG00000177191	37.1463	-1.07513	0.417079	-2.57776	0.00994442	0.119976	ENSG00000177191.2_2	B3GNT8
ENSG00000272010	169.252	-0.802336	0.311255	-2.57775	0.00994468	0.119976	ENSG00000272010.1_2	CTD-3025N20.3
ENSG00000255032	8.81977	-5.04122	1.95588	-2.57747	0.0099526	0.119976	ENSG00000255032.1_2	RP11-45A12.2
ENSG00000204764	4271.01	-0.612211	0.237531	-2.5774	0.00995469	0.119976	ENSG00000204764.13_3	RANBP17
ENSG00000227698	40.3625	0.823844	0.319675	2.57713	0.00996252	0.120009	ENSG00000227698.1_3	AP001619.2
ENSG00000198520	364.669	-0.845888	0.328265	-2.57684	0.00997069	0.120047	ENSG00000198520.10_3	C1orf228
ENSG00000188312	1304.31	0.529897	0.205683	2.57627	0.00998713	0.120136	ENSG00000188312.13_2	CENPP
ENSG00000227855	118.772	-0.979211	0.380093	-2.57624	0.00998815	0.120136	ENSG00000227855.3_2	AC007276.5
ENSG00000156256	6682.08	0.425482	0.16521	2.5754	0.0100124	0.120366	ENSG00000156256.14_2	USP16
ENSG00000138758	29342.3	-0.528114	0.205088	-2.57506	0.0100223	0.120407	ENSG00000138758.11_3	2022-09-11
ENSG00000110852	230.562	-0.9358	0.363427	-2.57493	0.0100259	0.120407	ENSG00000110852.4_3	CLEC2B
ENSG00000129245	5245.52	-0.3914	0.152019	-2.57467	0.0100336	0.120439	ENSG00000129245.11_2	FXR2
ENSG00000162377	2715.79	0.385436	0.149719	2.5744	0.0100415	0.120473	ENSG00000162377.5_2	SELRC1
ENSG00000181652	193.675	0.762361	0.296205	2.57376	0.0100601	0.120624	ENSG00000181652.19_2	ATG9B
ENSG00000266717	8.42645	-4.08498	1.58725	-2.57361	0.0100642	0.120624	ENSG00000266717.1_2	RP11-855A2.3
ENSG00000228695	13.4423	-2.23028	0.866774	-2.57308	0.0100797	0.120701	ENSG00000228695.10_2	CES1P1
ENSG00000223984	24.6027	-1.8508	0.719305	-2.57304	0.0100809	0.120701	ENSG00000223984.1_2	HNRNPRP1
ENSG00000236430	11.146	-3.84087	1.49304	-2.57252	0.0100962	0.120824	ENSG00000236430.1_2	KRT8P29
ENSG00000144821	154.827	1.08729	0.422711	2.57218	0.0101059	0.12088	ENSG00000144821.9_2	MYH15
ENSG00000242888	11.1285	-3.78404	1.47143	-2.57168	0.0101208	0.120911	ENSG00000242888.1_2	RP11-436M15.1
ENSG00000270587	13.8185	-3.76673	1.46473	-2.57161	0.0101226	0.120911	ENSG00000270587.1_2	RP11-51F16.9
ENSG00000270195	90.4028	0.807189	0.313889	2.57157	0.0101238	0.120911	ENSG00000270195.1_2	RP11-572O17.1
ENSG00000170482	28.4902	-3.05402	1.18776	-2.57125	0.0101334	0.120916	ENSG00000170482.16_3	SLC23A1
ENSG00000167851	328.379	-0.771555	0.300087	-2.5711	0.0101375	0.120916	ENSG00000167851.13_2	CD300A
ENSG00000185670	1433.22	-0.30192	0.117431	-2.57104	0.0101395	0.120916	ENSG00000185670.7_3	ZBTB3
ENSG00000204446	99.3944	0.796609	0.310021	2.56954	0.0101835	0.12138	ENSG00000204446.4_2	C9orf170
[truncated: 21,800 more rows]

## Sheet: TP53_vs_WT_DEG_FFPE
baseMean	log2FoldChange	lfcSE	stat	pvalue	padj	gene_name
21.3703	3.19576	0.211824	15.0869	1.97622e-51	4.14413e-48	MKI67IP
20.1383	3.0192	0.201371	14.9932	8.13441e-51	8.52893e-48	TSN
39.4641	1.6249	0.137268	11.8374	2.49951e-32	1.74715e-29	CLASP1
14.4423	1.25081	0.140758	8.88621	6.32284e-19	3.13378e-16	UGGT1
21.2094	1.36929	0.154414	8.86763	7.47206e-19	3.13378e-16	FARSB
19.4899	1.18874	0.138734	8.56848	1.04862e-17	3.66491e-15	IWS1
19.2041	1.37694	0.163674	8.4127	4.00673e-17	1.2003e-14	NCAPD2
18.3178	1.52281	0.185827	8.19478	2.51051e-16	6.58069e-14	COPS3
64.2123	-1.25047	0.158447	-7.89206	2.9725e-15	6.92593e-13	ACADVL
29.7712	0.883022	0.115204	7.66489	1.78984e-14	3.7533e-12	IARS
26.7774	-2.8571	0.381409	-7.4909	6.84009e-14	1.30397e-11	RP11-566K19.6
22.0409	-3.21215	0.442569	-7.25797	3.92931e-13	6.86648e-11	RP11-566K19.5
21.5251	0.846931	0.118399	7.15322	8.47642e-13	1.36731e-10	DKC1
28.87	0.904943	0.129368	6.9951	2.65072e-12	3.77311e-10	MRPL3
225.143	3.23078	0.46203	6.99257	2.69894e-12	3.77311e-10	DDX1
27.5194	-1.29435	0.190974	-6.77762	1.22175e-11	1.60126e-09	CCSER2
49.5401	-2.21248	0.337288	-6.5596	5.39539e-11	6.65537e-09	SERPINF1
15.2776	1.22515	0.187829	6.52271	6.90493e-11	8.04424e-09	KIF4A
51.3544	0.771865	0.118602	6.50802	7.61479e-11	8.40433e-09	CCT8
98.8159	-0.628971	0.0973843	-6.45865	1.05643e-10	1.10767e-08	PRPF8
37.5447	1.22527	0.190297	6.43875	1.20465e-10	1.20293e-08	HMGB2
87.1489	0.908196	0.14172	6.40839	1.47067e-10	1.40181e-08	ENO1
15.8655	1.04957	0.166504	6.30356	2.90881e-10	2.65207e-08	SPAG5
19.6693	1.04681	0.167353	6.25514	3.97152e-10	3.47012e-08	CCNB1
13.6417	1.15137	0.185101	6.2202	4.96509e-10	4.16472e-08	FKBP4
19.0658	1.14257	0.184726	6.18525	6.20029e-10	5.00077e-08	TPX2
23.308	-0.988378	0.162835	-6.0698	1.28066e-09	9.94646e-08	ZMIZ1
30.5624	-1.24319	0.205078	-6.06204	1.34404e-09	1.00659e-07	LRP1
22.0397	-1.93378	0.320785	-6.02828	1.65717e-09	1.19831e-07	SPNS2
16.9075	-1.866	0.31508	-5.9223	3.17477e-09	2.21917e-07	RP11-170J3.2
19.7785	-1.87874	0.317966	-5.90861	3.45013e-09	2.33385e-07	GOLGA6L7P
48.4768	-0.886749	0.150569	-5.88932	3.87799e-09	2.54129e-07	LDB1
152.122	-1.08043	0.183761	-5.87956	4.11368e-09	2.61406e-07	NTRK3
47.5076	-0.632267	0.110235	-5.73562	9.71565e-09	5.99227e-07	MYH10
40.1864	-0.942549	0.166115	-5.67408	1.39435e-08	8.35413e-07	CAT
35.5262	0.934401	0.164838	5.66862	1.43956e-08	8.38544e-07	SNRPD1
10.8041	-3.45762	0.612121	-5.64858	1.61775e-08	9.06226e-07	VAT1L
28.0966	-1.60149	0.28365	-5.64601	1.64218e-08	9.06226e-07	TLE2
25.2176	0.573044	0.101707	5.63425	1.75819e-08	9.45363e-07	PRPS1
64.164	-2.31443	0.411437	-5.62525	1.85245e-08	9.71145e-07	RN7SL2
38.2747	0.569314	0.101325	5.61872	1.92373e-08	9.83915e-07	CCT3
13.6853	-1.91919	0.343191	-5.59221	2.24201e-08	1.1194e-06	TCERG1L
18.4027	-2.43845	0.4373	-5.57614	2.45917e-08	1.17433e-06	AL161626.1
76.0442	-0.715059	0.128243	-5.5758	2.46401e-08	1.17433e-06	MED13L
43.7305	0.561763	0.101307	5.54514	2.93714e-08	1.35393e-06	TCP1
30.1868	0.419669	0.0757088	5.5432	2.97e-08	1.35393e-06	NUP205
29.0609	0.740296	0.133927	5.52763	3.24589e-08	1.44822e-06	DARS
14.2719	-2.4181	0.439652	-5.50004	3.79713e-08	1.65887e-06	FOXS1
20.5422	-1.6288	0.296366	-5.4959	3.88719e-08	1.66356e-06	FAAH
50.7826	0.524501	0.0957361	5.47861	4.28674e-08	1.79122e-06	EPRS
11.9058	1.7083	0.311976	5.47576	4.35634e-08	1.79122e-06	MFAP4
68.9867	-0.495182	0.0905641	-5.46775	4.55777e-08	1.83801e-06	EP300
40.348	-1.53039	0.281467	-5.43717	5.41329e-08	2.14182e-06	RP11-58H15.1
32.2551	-1.27852	0.235635	-5.42584	5.76816e-08	2.23997e-06	GRIA4
52.9356	-0.523447	0.0967458	-5.41054	6.28355e-08	2.39575e-06	TP53BP1
14.8695	-1.4285	0.264998	-5.3906	7.02214e-08	2.62954e-06	IDUA
27.3086	-1.63605	0.303829	-5.38476	7.25415e-08	2.66876e-06	SNORD116-25
20.2259	-3.59567	0.674621	-5.32991	9.82633e-08	3.55273e-06	ATP2A3
21.6947	-1.35898	0.256076	-5.30695	1.11473e-07	3.96202e-06	GABBR1
28.0877	0.597861	0.11381	5.25314	1.4953e-07	5.22608e-06	CCT5
36.7294	-2.48802	0.473999	-5.249	1.52927e-07	5.25719e-06	CHGB
52.109	0.585589	0.111755	5.23994	1.60628e-07	5.43285e-06	CNBP
19.9952	1.16514	0.222842	5.22855	1.70845e-07	5.68668e-06	CKS2
43.9265	1.41595	0.271376	5.21767	1.81186e-07	5.93666e-06	TERC
9.32528	-3.19915	0.614486	-5.20622	1.92725e-07	6.2176e-06	ESRRB
35.7877	0.696876	0.134187	5.19331	2.06592e-07	6.56398e-06	NOP58
39.9339	0.978358	0.188566	5.18842	2.12083e-07	6.61294e-06	ODC1
13.0437	-2.24533	0.43293	-5.18636	2.1444e-07	6.61294e-06	AC079949.1
69.8043	-2.84535	0.550983	-5.16414	2.41546e-07	7.34089e-06	HIST1H4D
77.4248	-1.3896	0.269248	-5.16106	2.45558e-07	7.35622e-06	SNORD116-16
28.4486	-1.10539	0.214578	-5.15146	2.58466e-07	7.63385e-06	AC092839.1
28.3773	0.438059	0.0853329	5.13353	2.84364e-07	8.25942e-06	KHSRP
51.1413	0.672338	0.131023	5.13145	2.87524e-07	8.25942e-06	STRAP
24.5598	0.989076	0.193044	5.12358	2.99782e-07	8.49516e-06	CENPF
19.9427	0.688496	0.134643	5.11349	3.16259e-07	8.8426e-06	PRPF40A
27.4266	-0.848785	0.166817	-5.08812	3.61633e-07	9.97821e-06	KDM6B
24.3761	0.638556	0.12573	5.07879	3.79841e-07	1.02314e-05	GLO1
40.7551	0.641336	0.126286	5.07843	3.80565e-07	1.02314e-05	ANP32A
25.3608	0.551505	0.108804	5.06877	4.00385e-07	1.06279e-05	PSMB1
55.5639	0.62539	0.123504	5.06371	4.11165e-07	1.07777e-05	CCT4
12.4166	-1.75086	0.346911	-5.04702	4.48764e-07	1.1618e-05	RP11-48B14.1
29.5292	0.614098	0.122119	5.02867	4.93893e-07	1.26304e-05	PGK1
18.5332	0.546346	0.108741	5.02427	5.05348e-07	1.27203e-05	PA2G4
31.3493	0.50558	0.100659	5.02269	5.0954e-07	1.27203e-05	EIF4G3
22.022	-1.51447	0.302371	-5.00866	5.48106e-07	1.35221e-05	NPM1P50
73.9344	1.77561	0.354849	5.00385	5.61958e-07	1.36474e-05	NBAS
33.3723	0.463914	0.0927423	5.00218	5.66848e-07	1.36474e-05	CCT6A
17.1959	1.16433	0.232861	5.00012	5.7296e-07	1.36474e-05	UBE2C
27.389	1.03531	0.207144	4.99802	5.79219e-07	1.36474e-05	SMC4
117.639	0.765001	0.153147	4.9952	5.87738e-07	1.36943e-05	NCL
38.7247	-0.504651	0.1013	-4.98174	6.30159e-07	1.44722e-05	ATXN10
17.0874	-1.39433	0.279975	-4.98021	6.35167e-07	1.44722e-05	CTNS
41.157	0.826895	0.166104	4.97819	6.41828e-07	1.44722e-05	KIAA0020
19.1001	0.864833	0.174021	4.96971	6.70536e-07	1.49587e-05	MPRIP
28.7405	0.420627	0.0855927	4.91428	8.91072e-07	1.94663e-05	HNRNPR
81.973	-2.07125	0.421476	-4.91427	8.91159e-07	1.94663e-05	RN7SL1
24.8907	0.596246	0.122068	4.88453	1.03678e-06	2.24137e-05	HDGF
27.6081	-1.33824	0.275176	-4.86323	1.15488e-06	2.47121e-05	ROBO2
23.5239	0.780869	0.160783	4.85667	1.19376e-06	2.5286e-05	HLTF
35.3384	0.587826	0.121232	4.84879	1.24219e-06	2.60487e-05	MAT2A
52.5116	1.48218	0.306859	4.83015	1.36432e-06	2.83266e-05	MYCN
31.6181	0.712022	0.147677	4.82148	1.42497e-06	2.92957e-05	MCM3
37.9458	-0.84605	0.175894	-4.81	1.50934e-06	3.0729e-05	HK1
27.866	-1.45025	0.302262	-4.798	1.60262e-06	3.23143e-05	PTCH2
47.7604	0.558046	0.116425	4.79319	1.64148e-06	3.27828e-05	CSE1L
1538.63	-1.95301	0.409489	-4.7694	1.8478e-06	3.6217e-05	SNORA54
13.2921	-1.67682	0.35158	-4.76938	1.84798e-06	3.6217e-05	SHROOM2
13.0754	-2.56108	0.537573	-4.76414	1.89659e-06	3.68254e-05	COL21A1
22.4368	-1.61759	0.339961	-4.75816	1.95361e-06	3.75846e-05	UNC13C
25.8349	0.4515	0.0949321	4.75603	1.97439e-06	3.76391e-05	TARS
19.6763	-2.46773	0.519222	-4.75274	2.00681e-06	3.79124e-05	CBLN1
17.0995	-3.49784	0.736843	-4.74707	2.06389e-06	3.86426e-05	GABRD
14.6083	-2.11779	0.446802	-4.73989	2.13838e-06	3.96831e-05	PDE3A
29.6871	0.648235	0.136989	4.73203	2.22284e-06	4.08886e-05	PAXBP1
6.04111	-3.29499	0.697606	-4.72328	2.32069e-06	4.23173e-05	RNU5B-1
23.3866	0.581241	0.123325	4.71306	2.44019e-06	4.36874e-05	TRMT11
21.159	0.957989	0.203306	4.71206	2.45229e-06	4.36874e-05	PTTG1
59.0845	-0.584313	0.124017	-4.71156	2.45833e-06	4.36874e-05	MGEA5
22.5902	-1.15214	0.245354	-4.69582	2.65533e-06	4.67918e-05	CTB-118N6.1
119.592	-2.63659	0.562019	-4.69128	2.71496e-06	4.74439e-05	IGHV1OR15-1
15.8965	-2.86063	0.611321	-4.67942	2.87692e-06	4.9594e-05	IGHV1OR15-3
45.7571	0.431075	0.0921332	4.67882	2.8853e-06	4.9594e-05	UBA2
34.2675	-0.97719	0.208953	-4.6766	2.91672e-06	4.97265e-05	DPYSL3
24.7851	-0.832218	0.178319	-4.66701	3.05608e-06	5.16822e-05	DDB2
36.6923	0.901839	0.193538	4.65976	3.16572e-06	5.31081e-05	C17orf76-AS1
32.7009	0.548011	0.118127	4.63917	3.49808e-06	5.8218e-05	NOP56
23.2629	-1.28698	0.277695	-4.63452	3.57773e-06	5.90749e-05	RP11-680G10.1
27.3217	0.544734	0.117851	4.62221	3.79667e-06	6.22002e-05	RAD23B
20.2014	-1.737	0.376462	-4.61402	3.94948e-06	6.4202e-05	GRIN2A
13.4316	-6.43287	1.39848	-4.59992	4.22657e-06	6.81777e-05	KRT14
19.9948	0.616799	0.134141	4.59814	4.2627e-06	6.82358e-05	EIF2S2
32.9156	0.431548	0.094079	4.58708	4.49485e-06	7.14068e-05	TPP2
16.8976	-4.60768	1.00827	-4.56991	4.87945e-06	7.69339e-05	FAT2
25.7584	-1.0131	0.221845	-4.56671	4.9544e-06	7.75327e-05	PDE5A
47.9425	0.462908	0.10146	4.56245	5.05597e-06	7.8536e-05	KARS
39.3154	0.482669	0.106029	4.55224	5.30785e-06	8.18424e-05	NUDC
31.6679	-0.712302	0.157196	-4.5313	5.86227e-06	8.97313e-05	NFKBIA
20.1006	-1.6694	0.36905	-4.52349	6.08277e-06	9.24316e-05	SYN1
44.7899	0.428602	0.0948171	4.5203	6.17528e-06	9.31624e-05	HNRNPD
96.1381	-1.40425	0.311326	-4.51053	6.46645e-06	9.62204e-05	SNORD116-23
58.1625	0.482288	0.106935	4.51008	6.48018e-06	9.62204e-05	EIF4G1
46.8123	-1.99455	0.442356	-4.50893	6.51564e-06	9.62204e-05	RP11-26F2.1
32.3334	0.418699	0.09311	4.49682	6.89783e-06	0.000101152	IPO5
49.9126	-1.40183	0.312359	-4.48788	7.19362e-06	0.000104757	SNORD116-12
52.2329	-1.19923	0.26749	-4.48327	7.35063e-06	0.000106305	GOLGA8H
19.6414	-1.04309	0.233691	-4.46355	8.0611e-06	0.000115326	AC007000.12
35.3707	0.525963	0.117851	4.46294	8.08438e-06	0.000115326	OGT
26.9496	-1.04813	0.235018	-4.45976	8.20502e-06	0.000115525	EPB41L1
104.671	0.459653	0.103112	4.45779	8.28097e-06	0.000115525	CSDE1
68.981	-1.37187	0.307805	-4.45695	8.31347e-06	0.000115525	SNHG1
38.0637	0.678052	0.152138	4.45681	8.31872e-06	0.000115525	EIF2A
78.5654	0.41899	0.0942064	4.44757	8.68463e-06	0.000119814	HNRNPK
11.732	-1.89295	0.42791	-4.42371	9.70216e-06	0.000132977	ASIC1
18.809	-1.10301	0.250503	-4.40319	1.06669e-05	0.000144405	SLC22A17
20.2218	-1.00764	0.22885	-4.40306	1.06737e-05	0.000144405	SOX4
32.9572	0.642692	0.146335	4.39193	1.1235e-05	0.000149911	RSL1D1
12.8147	-3.46007	0.787944	-4.39126	1.12696e-05	0.000149911	HIST1H4I
78.593	0.452304	0.103012	4.39077	1.12951e-05	0.000149911	ILF2
77.6199	-0.750767	0.171241	-4.38427	1.16373e-05	0.000151618	KIF5A
23.8556	-1.27138	0.289988	-4.38425	1.16384e-05	0.000151618	RP11-364L4.1
17.5621	0.687602	0.156836	4.38421	1.16406e-05	0.000151618	MAGOH
100.161	0.936385	0.213857	4.37856	1.19468e-05	0.000154645	ANP32B
46.7928	1.10819	0.253192	4.3769	1.20381e-05	0.00015487	ASPM
22.5762	-1.79176	0.410006	-4.37007	1.24205e-05	0.000158816	RIMS1
13.5347	-2.17178	0.497187	-4.36814	1.25307e-05	0.000159254	MIR550A1
9.28535	-2.44771	0.561151	-4.36194	1.28913e-05	0.000162849	CA11
18.6412	-0.798504	0.183163	-4.35952	1.30346e-05	0.000163673	ELMO2
129.187	0.724552	0.166385	4.35467	1.33269e-05	0.000166348	RPL35
63.9223	0.581805	0.133779	4.34901	1.36753e-05	0.000169468	LRPPRC
5.68716	-4.60648	1.05945	-4.348	1.37385e-05	0.000169468	IGHD2OR15-2A
14.7567	-1.5965	0.367532	-4.34384	1.40011e-05	0.000170993	SNHG12
51.4906	0.328855	0.0757127	4.34347	1.40252e-05	0.000170993	KPNB1
53.1397	-0.71505	0.164893	-4.33644	1.4481e-05	0.00017553	NCAM1
15.6575	-2.07349	0.479653	-4.3229	1.53991e-05	0.000185586	SNORD114-3
22.4821	-0.795673	0.184354	-4.31602	1.5887e-05	0.000190372	TNRC18
125.972	0.511281	0.11901	4.29613	1.73806e-05	0.000207086	HSPA9
32.8159	0.523407	0.121934	4.29254	1.76642e-05	0.000209276	NUCKS1
48.4005	0.361594	0.0842787	4.29046	1.78306e-05	0.000210061	PRKDC
8.08371	-2.02796	0.473338	-4.28439	1.83244e-05	0.000214672	ATP1B2
4.29702	-4.00289	0.936429	-4.27463	1.91453e-05	0.000223043	CA4
20.87	-1.33827	0.314516	-4.255	2.09051e-05	0.000242198	RAP1GAP2
307.421	-1.5147	0.356217	-4.25217	2.11707e-05	0.000243928	SNORD94
57.6093	-1.22953	0.289395	-4.24864	2.15076e-05	0.000246456	IL3RA
24.8912	0.846326	0.199543	4.24131	2.22215e-05	0.000253253	KPNA2
18.7904	-2.08181	0.491071	-4.23932	2.24199e-05	0.000253824	SNORD114-20
29.0337	-0.947944	0.223657	-4.23838	2.25137e-05	0.000253824	KIAA1598
139.15	-1.11404	0.262965	-4.23646	2.27075e-05	0.00025464	AHNAK
17.9755	-1.49454	0.353151	-4.23202	2.31606e-05	0.000258339	FAM90A25P
292.843	0.727373	0.171997	4.22899	2.34745e-05	0.000260455	PTMA
21.1687	-1.03865	0.245819	-4.22526	2.38661e-05	0.000263406	CDKL5
53.956	1.82839	0.434414	4.20887	2.56651e-05	0.000280401	GLI2
27.9417	0.745036	0.177019	4.2088	2.56734e-05	0.000280401	GOLIM4
16.3013	0.932125	0.221695	4.20453	2.61624e-05	0.000283835	UBE2T
28.8446	-0.843645	0.200691	-4.2037	2.62585e-05	0.000283835	TBC1D9
21.226	0.495336	0.117901	4.20129	2.65402e-05	0.000285409	ABCF1
41.1597	0.358593	0.0856415	4.18714	2.82494e-05	0.00030224	NRD1
23.6839	0.550051	0.131584	4.18024	2.91205e-05	0.000307525	TPM4
30.5451	0.497177	0.118945	4.17989	2.91654e-05	0.000307525	CCT7
43.4742	-0.657231	0.157242	-4.17975	2.91833e-05	0.000307525	NPR2
90.3729	0.751189	0.179864	4.17644	2.96111e-05	0.000310431	SET
7.9011	-2.06422	0.494385	-4.17533	2.97552e-05	0.000310431	BNC1
11.9756	-2.02376	0.48548	-4.16858	3.06503e-05	0.000318187	RPPH1
180.829	-1.63816	0.394138	-4.15633	3.23407e-05	0.000334081	MT-RNR1
32.7429	-0.646286	0.15581	-4.14791	3.3553e-05	0.000344906	HECTD4
41.0208	-1.06515	0.257089	-4.14311	3.42621e-05	0.000350476	PLTP
4.77246	-4.55236	1.09931	-4.14113	3.45603e-05	0.00035181	GCGR
24.071	-1.55159	0.375041	-4.13712	3.51687e-05	0.000354938	SNAP25
22.8537	-1.58602	0.383385	-4.13688	3.52061e-05	0.000354938	DNAJC8P1
27.4759	-1.20303	0.290981	-4.13441	3.5587e-05	0.000355583	MMP2
58.3273	0.869568	0.210332	4.13427	3.56092e-05	0.000355583	TOP2A
32.2181	-0.682671	0.16536	-4.12839	3.65319e-05	0.000363068	CABIN1
7.09571	-2.76955	0.671274	-4.12581	3.69431e-05	0.000365179	KCNK1
11.9144	-3.293	0.798441	-4.12429	3.71873e-05	0.000365179	SNORD115-10
13.6742	-1.40505	0.340717	-4.1238	3.72668e-05	0.000365179	CACNA1D
12.4748	-1.53356	0.372615	-4.11568	3.86047e-05	0.00037653	ATP2B2
93.9367	-0.371702	0.0904267	-4.11054	3.94738e-05	0.000383225	DDX17
65.3443	-1.3459	0.327843	-4.10531	4.03774e-05	0.000390191	SNORD116-9
28.6605	-0.580383	0.141481	-4.10219	4.09255e-05	0.000393674	MAML3
17.1006	0.930604	0.227066	4.09838	4.1605e-05	0.000398382	MLF1IP
16.6565	-2.79209	0.683781	-4.08331	4.4399e-05	0.000423203	SNORD115-17
111.985	0.637168	0.156286	4.07694	4.56315e-05	0.000432983	HSPD1
17.0943	-1.14706	0.281625	-4.07301	4.64096e-05	0.000438383	MSRA
19.7791	-1.10908	0.272892	-4.06417	4.82043e-05	0.000453293	XXyac-YRM2039.2
26.3105	-0.660511	0.162684	-4.06009	4.90541e-05	0.000459225	AUTS2
20.2496	-1.14845	0.283225	-4.0549	5.01556e-05	0.00046745	SNORA47
19.9644	0.662401	0.163563	4.04982	5.12562e-05	0.000475141	SNRPG
250.464	-0.643614	0.158956	-4.04901	5.1434e-05	0.000475141	PSAP
842.514	-1.17047	0.289309	-4.04575	5.21559e-05	0.000479697	SNORA74B
165.627	-1.27822	0.316383	-4.04011	5.34251e-05	0.000485778	SNORD8
60.4183	0.366041	0.0906093	4.03978	5.35023e-05	0.000485778	KDM1A
38.8336	-2.1022	0.520425	-4.03939	5.35897e-05	0.000485778	RNU4-2
44.5239	0.389699	0.0964908	4.03872	5.37437e-05	0.000485778	CKAP5
6.91629	-2.37494	0.588771	-4.03373	5.48989e-05	0.00049409	SPOCK1
32.3094	-0.694297	0.172664	-4.02108	5.79312e-05	0.000518316	LRRC37A16P
65.6875	-1.01677	0.252911	-4.02028	5.81302e-05	0.000518316	SNORD116-13
16.2264	-1.1843	0.294642	-4.01946	5.83322e-05	0.000518316	C1S
8.1867	-2.88863	0.71972	-4.01355	5.9813e-05	0.000529232	CLDN1
23.8807	-0.815808	0.203614	-4.00664	6.15883e-05	0.00054265	MADD
42.1285	-1.6502	0.414254	-3.98356	6.78911e-05	0.000592241	CRYAB
26.9276	0.504491	0.126685	3.98224	6.82689e-05	0.000592241	STIP1
42.8894	1.00233	0.251728	3.98179	6.83993e-05	0.000592241	DBI
7.44737	-2.16683	0.544196	-3.98172	6.84197e-05	0.000592241	MYLK2
8.17313	-1.8307	0.45986	-3.98099	6.86288e-05	0.000592241	ETV1
59.242	0.826519	0.20815	3.97078	7.16362e-05	0.000611954	TXN
18.4344	0.727792	0.183314	3.97019	7.18163e-05	0.000611954	SSB
9.54394	-2.32848	0.586619	-3.96933	7.20753e-05	0.000611954	RNU4-1
92.2159	-0.562391	0.14169	-3.96916	7.21278e-05	0.000611954	CTNNB1
61.4025	0.600831	0.151406	3.96835	7.23723e-05	0.000611954	KIF5B
27.7492	0.651332	0.164214	3.96637	7.2976e-05	0.000614581	ANP32E
10.8897	-1.57854	0.398589	-3.96032	7.48479e-05	0.000627824	AGAP2
30.0852	0.372261	0.0942252	3.95076	7.79025e-05	0.000650843	MDN1
64.0098	-0.723207	0.18315	-3.94872	7.85692e-05	0.000652544	GPM6A
34.9047	0.478451	0.121181	3.94824	7.87285e-05	0.000652544	DNAJC8
4.47262	-3.87079	0.981337	-3.94441	7.9997e-05	0.000660448	GPR158
36.7992	-1.01415	0.257263	-3.94207	8.07798e-05	0.000664295	ZNF521
33.932	-0.520209	0.132561	-3.92429	8.69876e-05	0.00071255	GLUD1
22.0247	-1.89149	0.482669	-3.91882	8.89825e-05	0.000726055	MIR770
72.4227	-0.887735	0.226676	-3.91632	8.99111e-05	0.000730789	COL6A1
24.1624	-1.21898	0.311406	-3.91446	9.06078e-05	0.000733608	PLCH1
15.296	-1.53547	0.393028	-3.90676	9.35412e-05	0.000754446	FAM155A
25.2423	0.511187	0.13126	3.89445	9.84215e-05	0.000790766	NCBP1
69.6758	0.660409	0.169758	3.8903	0.000100121	0.000801349	PSIP1
21.871	-0.658593	0.169487	-3.8858	0.000101994	0.000813238	RPL15
3.57243	-3.93951	1.01438	-3.88365	0.000102898	0.000817337	IGHE
4086.44	-0.963046	0.248142	-3.88103	0.000104015	0.000822969	MT-RNR2
23.1544	-1.16988	0.301532	-3.87978	0.000104551	0.000822969	NRXN2
21.7034	-0.721289	0.185936	-3.87924	0.000104784	0.000822969	DIP2B
18.8231	-2.21839	0.572308	-3.87622	0.000106091	0.000830125	FLG
20.0276	-1.02547	0.264702	-3.87406	0.000107038	0.00083442	RASGEF1C
49.5371	-0.546234	0.141104	-3.87114	0.000108329	0.000841357	CLASP2
7.52854	-1.9962	0.515832	-3.86986	0.000108899	0.000842659	GOLGA8I
14.4925	-1.20122	0.310921	-3.86343	0.000111804	0.00086196	CTA-407F11.6
33.3842	-0.88693	0.230319	-3.85087	0.000117699	0.000904082	RTN1
55.144	0.439055	0.11427	3.84226	0.000121908	0.000932999	ST13
22.8073	-0.788187	0.205464	-3.83612	0.000124991	0.000953115	ALS2
42.1146	-1.27128	0.332884	-3.81899	0.000133999	0.0010181	PDCD4
112.816	0.351536	0.0921684	3.81407	0.000136697	0.00102703	HNRNPU
22.4893	-0.762967	0.200048	-3.81392	0.000136779	0.00102703	EFHC1
15.7782	-1.5582	0.408613	-3.8134	0.00013707	0.00102703	RN7SL417P
201.408	1.39982	0.36709	3.81328	0.000137133	0.00102703	RNU4ATAC
30.0805	0.700147	0.183912	3.80697	0.000140682	0.00104986	LMNB2
224.479	0.778647	0.20515	3.7955	0.000147345	0.00109569	HIST1H1C
41.0816	-0.473883	0.125423	-3.77826	0.000157927	0.00117022	MLH1
103.451	-1.37468	0.364851	-3.76779	0.000164697	0.00121609	SNORA60
10.2068	-2.11479	0.561486	-3.76641	0.000165612	0.00121856	CDH23
8.60882	-2.6052	0.692169	-3.76382	0.000167337	0.00122694	GPR144
31.0777	-0.427557	0.11384	-3.75577	0.000172811	0.00126267	TIAL1
31.6397	-0.364864	0.097215	-3.75317	0.000174611	0.00127139	DCTN2
23.4733	-1.04677	0.279323	-3.74753	0.000178584	0.00128823	MAPK8IP1
31.9878	0.448978	0.119812	3.74735	0.00017871	0.00128823	SYNCRIP
13.9318	-1.22474	0.326834	-3.74727	0.000178767	0.00128823	COL7A1
141.097	0.603552	0.161322	3.74129	0.000183079	0.00131478	YBX1
17.0171	-1.649	0.441396	-3.73588	0.000187058	0.00133592	RP11-830F9.6
26.6604	-0.750201	0.200827	-3.73556	0.000187296	0.00133592	CHD3
10.2281	-1.26494	0.33914	-3.72984	0.000191604	0.00136201	MMP24
26.7315	-0.787286	0.211784	-3.71741	0.000201278	0.00142253	MYO5A
54.3405	0.63208	0.170044	3.71716	0.000201474	0.00142253	DEK
7.66958	-2.55324	0.687163	-3.71562	0.000202708	0.00142644	MIR329-1
33.4896	0.386405	0.104038	3.71407	0.000203955	0.00143042	HNRNPAB
24.6907	-0.957425	0.2581	-3.7095	0.000207666	0.00144829	HLA-E
17.0146	-1.37517	0.370742	-3.70924	0.000207886	0.00144829	ITGBL1
16.06	-1.98492	0.535586	-3.70607	0.000210497	0.00146163	SNORD114-25
38.1428	-1.01155	0.273099	-3.70398	0.000212241	0.00146887	PGM1
42.9702	0.368021	0.0994497	3.70057	0.000215113	0.00148386	BAZ1B
252.275	-1.65475	0.447384	-3.69872	0.000216692	0.00148713	SNORA46
72.6311	-0.596689	0.161339	-3.69835	0.000217007	0.00148713	JMJD1C
89.2711	0.328192	0.0887797	3.6967	0.000218416	0.00149192	SNRNP200
81.355	0.328616	0.0890069	3.69203	0.000222471	0.00151468	XRCC5
7.82898	-3.18492	0.863067	-3.69024	0.000224046	0.00152047	IGHD3-16
11.5258	-2.45388	0.66531	-3.68833	0.000225733	0.00152698	MIR656
24.8158	-0.855381	0.232623	-3.67711	0.000235889	0.00159055	SOBP
52.0765	0.309459	0.0842042	3.6751	0.000237758	0.00159801	FUBP1
20.4025	-3.07148	0.837752	-3.66634	0.000246044	0.00164832	SCN2A
22.9045	0.825682	0.225255	3.66554	0.000246816	0.00164832	BUB1B
26.9483	0.675242	0.184314	3.66354	0.00024875	0.00165249	FAM50A
65.6381	-0.67309	0.18374	-3.66327	0.000249015	0.00165249	NRCAM
6.44819	-2.73384	0.747682	-3.65642	0.000255766	0.00169193	IGHV4OR15-8
11.9681	-3.0041	0.82277	-3.6512	0.000261015	0.00172122	SNORD115-29
43.7821	0.456124	0.125079	3.64668	0.000265647	0.00174628	SNRPD2
21.453	-0.758429	0.208153	-3.64361	0.000268842	0.00176176	PLBD2
28.3764	-0.633927	0.174187	-3.63934	0.000273335	0.00178562	ZNF594
14.2985	0.734468	0.201975	3.63642	0.000276452	0.00180037	HMGCS1
75.1802	-0.593198	0.163325	-3.63201	0.000281223	0.00182577	KAT6B
40.8339	-0.408493	0.112666	-3.62571	0.000288173	0.00186512	ACACA
44.6135	-0.35419	0.0977697	-3.6227	0.000291546	0.0018783	TINF2
209.432	-0.454377	0.12546	-3.62167	0.000292702	0.0018783	DYNC1H1
30.5536	0.523681	0.144603	3.6215	0.000292897	0.0018783	ATP1B3
10.0997	-2.202	0.608417	-3.61923	0.000295483	0.00188911	MIR329-2
79.9354	-1.85156	0.511985	-3.61643	0.000298695	0.00190384	IGHG1
38.7567	-0.407766	0.112931	-3.61074	0.000305321	0.00194017	DCTN1
27.759	0.368121	0.10202	3.60832	0.000308184	0.00195245	SRRM1
25.8373	-2.56185	0.710351	-3.60647	0.000310397	0.00196055	SNORD115-11
124.639	-0.540907	0.150094	-3.60379	0.000313616	0.00197493	APBA2
45.0902	-1.09177	0.303435	-3.59804	0.00032063	0.00201306	OR2AT4
258.635	-1.0683	0.297155	-3.59509	0.000324275	0.00202864	SNORD116-24
30.164	-0.712442	0.198205	-3.59447	0.000325047	0.00202864	CLIP2
41.1168	0.32349	0.0901265	3.58929	0.000331579	0.00206327	CCT2
97.8334	-0.801398	0.223361	-3.5879	0.000333347	0.00206813	MGP
40.3207	-0.450617	0.12564	-3.58656	0.000335064	0.00207265	TSC2
26.4055	0.497802	0.138907	3.58371	0.00033875	0.00208929	LMNB1
64.6796	-0.398457	0.11121	-3.58294	0.000339749	0.00208931	TAF15
171.07	-1.24219	0.348852	-3.56079	0.000369746	0.00226712	RN7SK
30.7793	0.497278	0.139808	3.55686	0.00037531	0.00229453	FANCI
44.11	-0.357526	0.100566	-3.55515	0.000377761	0.00230281	HERC1
29.2524	-0.551937	0.155522	-3.54893	0.0003868	0.00235107	BBS9
17.7005	-1.0856	0.306145	-3.54604	0.000391071	0.00237016	CRIP2
94.2299	-1.09027	0.307814	-3.54196	0.000397165	0.00240016	TUBB2A
15.866	-1.01516	0.2873	-3.53345	0.000410181	0.00246887	PPP2R5B
11.9062	-2.0737	0.586954	-3.53299	0.00041089	0.00246887	OR4Q1P
74.1128	-1.15876	0.328205	-3.5306	0.000414619	0.00247725	SNORD116-8
12.9486	-3.67203	1.04006	-3.53058	0.000414646	0.00247725	IGHD5OR15-5A
11.5545	-1.49638	0.424074	-3.52857	0.000417807	0.00248904	RP11-242D8.2
8.15339	-1.70664	0.485214	-3.5173	0.000435966	0.00258415	SCN1B
25.5663	-1.25713	0.357431	-3.51713	0.000436237	0.00258415	ALDH1A3
27.7775	-1.7789	0.507495	-3.50525	0.000456181	0.00269468	SNORD114-28
33.7079	-0.532545	0.152148	-3.50018	0.000464942	0.00273872	PMS2P4
21.7986	-0.857618	0.245207	-3.49753	0.000469592	0.00275836	QRICH2
39.4968	-0.814021	0.232836	-3.49611	0.00047209	0.00276529	FAM127A
21.2163	0.67857	0.194157	3.49496	0.00047414	0.00276956	NUSAP1
21.9137	-1.99267	0.570758	-3.49126	0.000480743	0.00280033	RP11-195E2.1
81.9105	-1.03484	0.297181	-3.48219	0.000497322	0.00288888	RP11-182J1.14
20.3198	-0.590083	0.169563	-3.48002	0.000501383	0.00290442	ARRB2
3.41274	-4.25928	1.22487	-3.47732	0.000506457	0.00292573	SLC17A7
22.066	-1.25938	0.36238	-3.47529	0.000510305	0.00293735	CACNA1A
16.2289	-0.872649	0.251138	-3.47478	0.00051127	0.00293735	GRN
32.087	-1.15308	0.332719	-3.46562	0.00052901	0.00303096	KIF26A
35.0366	0.371617	0.107361	3.46137	0.000537432	0.00307083	RAD21
38.7255	0.391441	0.113228	3.4571	0.000546025	0.00311145	MTHFD1
29.3823	-0.509679	0.147513	-3.45514	0.00055001	0.00312567	AES
24.4714	-0.673293	0.195023	-3.45238	0.000555672	0.00314931	PHTF1
15.5419	-1.46454	0.425283	-3.4437	0.000573818	0.00324339	TEK
7.50389	-2.07753	0.603672	-3.44148	0.000578531	0.00326123	MIR539
63.5854	0.556528	0.161753	3.44061	0.000580396	0.00326297	SON
20.4919	-1.50315	0.43744	-3.43625	0.000589835	0.00330717	AHNAK2
22.6863	0.464882	0.135346	3.43476	0.000593071	0.00330765	ASNS
378.983	-0.903788	0.263156	-3.43442	0.000593822	0.00330765	SNORD116-14
36.3209	-0.439306	0.127929	-3.43398	0.000594795	0.00330765	CIRBP
36.6007	-0.492856	0.143551	-3.43332	0.000596229	0.00330765	NDUFV1
5.30868	-2.52231	0.735139	-3.43107	0.000601204	0.00332645	AC018696.4
23.6023	-1.21325	0.353704	-3.43012	0.000603321	0.00332938	MIR340
28.1188	0.552275	0.161372	3.42238	0.000620759	0.00341662	PCNA
31.8483	-0.971933	0.284391	-3.41759	0.000631774	0.00346814	SOX9
12.7563	-1.20748	0.35476	-3.40365	0.000664919	0.00364056	NTNG2
92.9544	-1.81059	0.534908	-3.38486	0.000712156	0.00388904	OR11H3P
41.7235	-1.57883	0.467229	-3.37913	0.000727164	0.00396068	RP11-351I21.6
55.3692	-0.49968	0.148127	-3.37333	0.000742648	0.00403454	SPTBN1
15.228	-1.1759	0.348709	-3.37216	0.000745817	0.00404129	CSMD1
26.7767	-1.49502	0.443468	-3.3712	0.00074842	0.00404494	IGHGP
23.3615	-1.73813	0.516107	-3.36777	0.000757791	0.00408506	SNORD114-9
4.75568	-3.39989	1.01018	-3.36561	0.000763737	0.00410655	IGHA2
23.9768	-0.613907	0.182549	-3.36298	0.000771062	0.00413398	NLGN4X
33.4462	-2.02806	0.603164	-3.36236	0.000772781	0.00413398	SNORD115-6
293.014	-1.06655	0.317394	-3.36032	0.000778531	0.00414651	SNORD116-1
24.7492	0.832087	0.247636	3.36012	0.000779078	0.00414651	HMGA1
148.867	-1.18924	0.354116	-3.35834	0.000784124	0.0041628	SNORA55
31.2165	-0.995651	0.296808	-3.35453	0.000794997	0.00420987	FAM90A1
76.7623	0.201909	0.0602369	3.35192	0.000802531	0.00423906	DHX9
49.591	-0.417226	0.124666	-3.34674	0.000817675	0.0043082	POLR2A
189.307	0.737989	0.220643	3.34472	0.000823662	0.00432887	HIST1H1E
15.2073	-0.867774	0.261136	-3.32308	0.000890305	0.00466743	ATP13A2
68.7658	-1.44475	0.435078	-3.32068	0.000897996	0.004696	ZIC2
38.119	0.475522	0.143583	3.31181	0.00092693	0.00483525	NDUFS6
31.4015	-0.326051	0.098603	-3.3067	0.000944018	0.00491217	NCSTN
87.3641	-0.367123	0.111184	-3.30195	0.000960168	0.00498384	HADHA
76.0675	-1.10682	0.335441	-3.29961	0.000968186	0.00501305	CXCR4
41.1019	-1.55353	0.471353	-3.29589	0.0009811	0.00506741	RP11-351I21.7
16.7354	0.814959	0.247372	3.29446	0.000986095	0.00508069	UBE2S
23.173	0.674105	0.204975	3.28872	0.00100644	0.00517279	RBBP8
29.8604	0.254122	0.0774296	3.28198	0.0010308	0.00528507	SEC31A
33.0486	-0.602401	0.184157	-3.27113	0.00107119	0.00547876	TXNIP
7.73313	-1.28325	0.393301	-3.26276	0.00110332	0.00561074	STX1B
31.8376	-0.433941	0.133008	-3.26251	0.00110429	0.00561074	HADHB
31.7481	-1.10215	0.33784	-3.26232	0.00110502	0.00561074	SNORA45
134.769	0.725962	0.222796	3.25841	0.00112037	0.00567489	HIST1H4C
15.2683	0.889068	0.27305	3.25606	0.00112969	0.00570239	MYBL2
33.4098	0.390044	0.119804	3.25567	0.00113123	0.00570239	AK2
20.019	0.747877	0.230379	3.24628	0.00116923	0.00587979	PFKP
67.2089	-0.855758	0.263939	-3.24226	0.00118586	0.00594914	GAB1
20.7923	-0.92024	0.2841	-3.23914	0.00119891	0.00600028	SYT1
49.5663	-0.573427	0.177194	-3.23616	0.0012115	0.00604887	DPYSL2
31.0373	0.357118	0.110642	3.22768	0.001248	0.00621628	HTATSF1
19.1835	0.59763	0.185383	3.22376	0.00126521	0.00628707	OLA1
37.0168	-0.34611	0.10782	-3.21007	0.00132702	0.00657861	NSD1
44.4694	-0.475862	0.148641	-3.20141	0.00136757	0.00676365	WSB1
84.4826	-0.625133	0.195592	-3.1961	0.00139298	0.00684512	AC007000.11
23.0275	-0.784903	0.245586	-3.19604	0.0013933	0.00684512	CKS1BP7
18.2265	-1.20232	0.376203	-3.19593	0.00139383	0.00684512	MIR320D1
3.21463	-4.17166	1.30692	-3.19198	0.00141299	0.00692301	IGHD2-8
22.5462	-0.512685	0.160875	-3.18685	0.00143831	0.00703061	ANTXR1
38.4494	-0.704282	0.221205	-3.18384	0.00145333	0.00708753	LRRC37A4P
23.0561	-0.705969	0.221853	-3.18215	0.00146187	0.00711264	CYP2D6
27.6884	-0.78314	0.246186	-3.18109	0.00146723	0.00712219	APLP2
67.7171	-1.02819	0.324358	-3.16993	0.00152476	0.00736736	SNORD116-15
22.6983	1.17065	0.3693	3.16993	0.00152477	0.00736736	COL11A1
14.7893	-1.82969	0.577632	-3.16757	0.00153717	0.00741023	SNORD114-23
38.4596	-0.292866	0.0924938	-3.16633	0.00154377	0.00742498	SMARCC2
22.91	-1.45207	0.458886	-3.16434	0.00155438	0.00744621	SNORD114-4
28.1552	0.389679	0.123177	3.16356	0.0015585	0.00744621	HSPA4
34.0356	-0.702687	0.222123	-3.1635	0.00155884	0.00744621	CTNND2
17.5042	-0.745101	0.236308	-3.15309	0.00161553	0.00769713	RP11-480I12.2
26.6673	0.661234	0.209748	3.15251	0.00161871	0.00769713	WBP5
64.7196	0.310291	0.0984663	3.15124	0.00162578	0.00770514	NONO
12.2103	-1.58512	0.503072	-3.15089	0.00162774	0.00770514	MIR3687
14.1186	-1.09722	0.348494	-3.14847	0.00164128	0.00775173	NBPF2P
2912.63	-0.975011	0.310466	-3.14047	0.00168675	0.00794003	SNORA49
22.0316	-2.28676	0.728237	-3.14013	0.00168872	0.00794003	IGHEP1
20.853	-2.03804	0.649349	-3.1386	0.0016976	0.00796389	SNORD115-36
32.2569	-0.357547	0.114187	-3.13125	0.00174063	0.00814754	COG4
13.3892	-1.46367	0.467919	-3.12804	0.00175975	0.00821872	SNORD113-4
11.5816	-1.35539	0.433459	-3.12692	0.00176648	0.00823106	SNORD114-14
136.312	-0.707437	0.226286	-3.12629	0.00177025	0.00823106	SCARNA9
104.111	0.444225	0.142153	3.12497	0.00177822	0.00824985	HSP90B1
13.8802	-1.3363	0.428201	-3.12072	0.00180408	0.00835133	CDH15
26.4881	0.315602	0.101199	3.11863	0.00181695	0.0083879	SUPT16H
21.2216	-2.30183	0.738207	-3.11814	0.00181998	0.0083879	SNORD115-39
28.3573	0.343941	0.110631	3.1089	0.00187784	0.00863559	TAF7
38.5551	-0.370504	0.119297	-3.10572	0.00189816	0.00870996	PFDN5
189.16	-0.868188	0.279847	-3.10237	0.00191976	0.00878982	SNORA37
33.8138	0.214136	0.0690506	3.10114	0.00192778	0.0088073	HNRNPM
53.8214	-0.521878	0.169374	-3.08121	0.00206161	0.00939825	PRDX5
235.977	-1.17486	0.381503	-3.07955	0.00207313	0.00939894	SNORD9
32.1632	-0.385838	0.12532	-3.07882	0.0020782	0.00939894	FAM21C
11.2505	-2.30175	0.747618	-3.07878	0.00207849	0.00939894	SNORD115-33
5.14975	-2.30938	0.750138	-3.07861	0.00207969	0.00939894	KCNQ3
82.263	-0.543475	0.177064	-3.06937	0.00214513	0.00967384	SEZ6L
35.323	-0.567544	0.184952	-3.0686	0.00215064	0.00967788	ZIC1
20.2938	0.442251	0.144415	3.06235	0.00219603	0.00986099	ARHGDIA
36.8483	0.271796	0.0890169	3.05331	0.00226331	0.0101414	ADNP
4.08849	-2.10737	0.691394	-3.048	0.00230373	0.0103005	PPIAL4G
107.89	-0.481696	0.158105	-3.04667	0.00231389	0.0103239	KIF1B
26.0494	-0.871901	0.286341	-3.04497	0.00232702	0.0103604	KCNH7
18.7316	-0.732816	0.240783	-3.04347	0.00233869	0.0103903	APBB1
31.5739	-0.760453	0.25046	-3.03622	0.00239561	0.0106198	PCDHB15
31.4371	-0.647297	0.213234	-3.03561	0.00240046	0.0106198	TMEM145
172.137	-1.63068	0.537401	-3.03438	0.00241034	0.010641	IGHG3
45.0772	0.358718	0.118308	3.03206	0.00242889	0.0107004	GDI2
55.6374	0.479831	0.158306	3.03104	0.00243713	0.0107142	DNAJA1
26.1925	-1.98558	0.655372	-3.02969	0.00244801	0.0107395	SNORD115-43
26.0597	0.406523	0.134343	3.02602	0.00247797	0.0108482	CDK5RAP2
5.35284	-5.10522	1.68826	-3.02395	0.00249497	0.0108931	TGIF2LX
36.9663	-0.456276	0.150909	-3.02351	0.00249861	0.0108931	PNRC1
208.404	-1.00605	0.332904	-3.02202	0.00251091	0.010924	SNORA7B
58.2066	-0.702191	0.233145	-3.01183	0.00259679	0.0112743	PDLIM3
11.134	-1.17696	0.391398	-3.00706	0.0026379	0.0114291	PTPRO
17.7844	-0.67228	0.223884	-3.0028	0.00267505	0.0115661	AGAP1
41.7833	-0.437606	0.145934	-2.99866	0.00271173	0.0117006	QARS
35.8291	0.220873	0.0737276	2.99579	0.00273733	0.0117868	DHX15
94.3814	0.311849	0.104201	2.99278	0.00276453	0.0118796	PARK7
20.0998	0.962093	0.321779	2.98992	0.00279049	0.0119666	CNTNAP5
35.3862	-0.971858	0.325229	-2.98823	0.00280601	0.0120047	HLA-A
24.5405	-1.82831	0.611945	-2.9877	0.00281083	0.0120047	SNORD115-44
32.8273	0.31553	0.105643	2.98676	0.00281951	0.0120173	SRSF1
12.4706	-1.45378	0.487044	-2.98491	0.00283664	0.0120658	SNORD116-5
396.066	-0.559224	0.187446	-2.98339	0.00285076	0.0121013	TUBB2B
269.332	-0.833548	0.279514	-2.98214	0.00286244	0.0121263	RELN
21.4648	-0.667789	0.224224	-2.97822	0.00289927	0.0122576	RHOB
23.2989	-0.51537	0.173224	-2.97517	0.00292823	0.0123551	GTPBP6
36.1632	0.379708	0.127654	2.9745	0.00293466	0.0123574	FRG1
15.0931	-0.924791	0.311479	-2.96903	0.00298738	0.0125542	ABCA1
34.8538	-0.298404	0.100625	-2.96552	0.00302173	0.0126681	SETD2
12.6951	-0.801434	0.270296	-2.96503	0.00302657	0.0126681	RP11-51O6.1
19.5528	-1.05946	0.357913	-2.9601	0.00307541	0.0128292	MDGA1
36.0801	-2.45056	0.827918	-2.95991	0.00307731	0.0128292	IGHD5OR15-5B
27.4642	-0.560505	0.189606	-2.95616	0.00311495	0.0129604	CIC
96.0691	-1.11725	0.378642	-2.95068	0.00317077	0.0131666	SNORA28
32.4771	-1.21603	0.412312	-2.9493	0.003185	0.0131995	EGR1
28.2172	-0.549965	0.186552	-2.94805	0.0031978	0.0132264	SYT14
76.6425	-0.61665	0.209336	-2.94575	0.00322177	0.0132993	RP11-274B21.4
21.6754	-0.527978	0.179292	-2.94479	0.0032317	0.0133141	NISCH
46.8949	0.371788	0.12637	2.94205	0.00326051	0.0134064	NGFRAP1
14.8548	-1.08783	0.370077	-2.93948	0.00328764	0.0134915	MAGOH2
35.2491	-0.82271	0.279952	-2.93875	0.00329535	0.0134968	RP11-823P9.3
25.2585	-0.436065	0.148701	-2.93249	0.00336254	0.0137423	AP2B1
15.1809	-2.04037	0.695908	-2.93195	0.0033684	0.0137423	SNORD115-12
29.4684	0.442471	0.150964	2.93097	0.0033791	0.0137592	P4HB
26.314	-1.0215	0.348681	-2.92962	0.00339382	0.0137923	HLA-B
30.4184	-1.99127	0.679903	-2.92875	0.00340327	0.013804	SNORD115-3
13.0849	-1.03727	0.354689	-2.92445	0.00345067	0.0139692	ABCC8
23.2264	-0.619223	0.212021	-2.92057	0.00349394	0.0141171	AC144530.1
19.1943	-0.652846	0.22395	-2.91514	0.00355528	0.0143373	MTSS1
6.98065	-1.68982	0.580458	-2.91118	0.00360065	0.0144658	AC026150.1
12.3606	-1.57828	0.542149	-2.91116	0.00360093	0.0144658	SNCB
6.69644	-1.66223	0.572838	-2.90174	0.00371091	0.0148791	AGT
195.707	-0.606845	0.209937	-2.8906	0.00384509	0.0153741	NBPF1
155.292	-0.929412	0.321565	-2.89028	0.00384902	0.0153741	SNORD116-2
163.333	-0.396983	0.137564	-2.88581	0.00390403	0.0155641	GNAS
16.3623	-1.62905	0.565445	-2.881	0.0039641	0.0157737	HRNR
5.08492	-3.43753	1.19537	-2.8757	0.00403134	0.0160108	IGHD1-1
44.8069	-0.403357	0.140426	-2.87238	0.00407388	0.0161492	SEMA6A
19.3732	0.48813	0.170143	2.86894	0.00411852	0.0162954	UBALD2
33.1518	-0.546934	0.190694	-2.86813	0.00412911	0.0163065	AC004453.8
36.1466	0.48016	0.167534	2.86605	0.00415626	0.0163821	ITGB1
18.6813	-0.677345	0.236382	-2.86547	0.00416387	0.0163821	NDRG3
11.7041	-1.7552	0.612925	-2.86364	0.004188	0.0164461	SNORD114-5
20.5437	0.623001	0.217656	2.86231	0.00420559	0.0164714	NSMF
3.40322	-3.08943	1.07961	-2.8616	0.00421502	0.0164714	PVALB
87.1316	0.289681	0.101238	2.86138	0.00421799	0.0164714	HNRNPC
90.5885	-0.889301	0.311059	-2.85894	0.00425053	0.0165676	EYA1
16.6075	-0.846422	0.29643	-2.85539	0.00429842	0.0167232	PRNP
25.6424	-0.579104	0.202972	-2.85313	0.00432915	0.0168115	VCL
3.48693	-1.35328	0.475528	-2.84586	0.00442923	0.0171684	HMOX1
62.0982	0.513738	0.180596	2.84468	0.0044456	0.0172	RPS10
49.7782	0.333745	0.117378	2.84334	0.0044644	0.017241	UQCRH
10331.1	-0.58166	0.204646	-2.84228	0.00447923	0.0172665	RMRP
9.05113	-3.22328	1.13436	-2.8415	0.00449016	0.0172768	KRT19
6.24074	-1.30909	0.461224	-2.83829	0.00453565	0.0174199	LRRC37A14P
11.6503	-1.49341	0.526806	-2.83485	0.00458478	0.0175764	MIR493
16.554	-0.639625	0.225764	-2.83316	0.00460909	0.0176242	PCDHA10
12.9352	-1.17321	0.414149	-2.83281	0.00461405	0.0176242	MT-CO3
21.9882	-0.459171	0.162426	-2.82696	0.00469917	0.0178971	NIPSNAP1
14.7637	0.823524	0.291334	2.82673	0.00470257	0.0178971	AC079781.1
36.6597	-1.57725	0.558739	-2.82288	0.00475944	0.0180807	OR4N3P
15.8084	-1.42229	0.50464	-2.81842	0.00482606	0.0183006	ROBO3
31.1136	-1.00687	0.357719	-2.8147	0.00488222	0.018449	HLA-C
31.8695	-0.496552	0.176416	-2.81467	0.00488279	0.018449	MYO6
64.0054	-0.473303	0.168342	-2.81157	0.00493009	0.0185943	TMEM66
44.4407	-0.27928	0.0994536	-2.80814	0.0049828	0.0187444	SETD5
49.0711	-0.346832	0.123523	-2.80782	0.00498778	0.0187444	RBM6
178.493	0.342643	0.122257	2.80265	0.00506851	0.0190137	RANBP2
33.7383	-1.20629	0.430523	-2.80192	0.00508001	0.0190228	SNORD113-3
25.8443	-0.373912	0.133815	-2.79423	0.00520231	0.0194461	BTAF1
141.073	0.48412	0.173324	2.79316	0.00521964	0.0194761	TPI1
30.5276	0.392739	0.140719	2.79095	0.00525529	0.0195743	GNL3
31.929	-0.355744	0.127562	-2.78879	0.0052906	0.0196629	FIG4
12.313	-0.933978	0.334958	-2.78834	0.00529781	0.0196629	DAGLA
24.2132	-0.65275	0.234241	-2.78666	0.00532536	0.0197302	ATP2B4
74.0047	-0.836423	0.300268	-2.78559	0.00534308	0.0197609	PTCH1
7.08838	-2.21604	0.79592	-2.78425	0.00536516	0.0198076	RNY1
37.5879	0.298006	0.107197	2.77998	0.00543629	0.020035	IK
28.2223	-0.362691	0.130576	-2.77763	0.00547568	0.0201187	AAAS
73.0663	-0.860381	0.309812	-2.77711	0.00548451	0.0201187	ATP1A3
25.5466	-1.01626	0.365967	-2.77691	0.00548779	0.0201187	BARHL2
11.2484	-0.76363	0.275694	-2.76985	0.00560826	0.0205245	BAG3
160.587	-0.682862	0.246946	-2.76523	0.00568831	0.0207812	RP11-1023L17.2
21.9041	-0.869812	0.314726	-2.76371	0.0057148	0.0208416	CDHR1
7.02974	-1.64794	0.596509	-2.76263	0.00573369	0.0208742	SNORD113-6
23.206	-0.842258	0.304979	-2.76169	0.00575025	0.0208982	STMN4
87.3903	-0.32562	0.118318	-2.75209	0.00592169	0.021484	UBA1
127.875	1.01601	0.369597	2.74896	0.00597854	0.0216528	SNORA71A
37.8409	-1.17801	0.428807	-2.74719	0.00601081	0.0217322	RP11-1236K1.8
24.8929	-0.630338	0.230036	-2.74018	0.00614061	0.0221633	HIVEP2
16.5645	-0.713621	0.261049	-2.73367	0.00626334	0.0225464	ZBTB20
21.5088	0.447965	0.1639	2.73316	0.00627298	0.0225464	MDH2
191.24	-0.761138	0.278515	-2.73284	0.00627902	0.0225464	DCC
96.1246	-0.545298	0.199607	-2.73185	0.00629791	0.0225756	PKD1
19.8248	-0.779365	0.285717	-2.72775	0.0063768	0.0228194	PCDHB19P
22.1244	0.469639	0.172345	2.725	0.0064302	0.0229713	VRK1
23.8234	0.452956	0.167154	2.70982	0.00673204	0.0240086	NDUFB4
14.8852	-0.726229	0.268055	-2.70925	0.00674348	0.0240086	EPB41L4A
23.385	-0.847356	0.313188	-2.70558	0.0068185	0.0242346	AL627309.1
31.2814	-0.425112	0.157215	-2.70401	0.00685078	0.0242956	LRRC37A17P
12.0742	-1.15054	0.425554	-2.70362	0.00685883	0.0242956	CLEC18B
29.661	-0.508565	0.188288	-2.701	0.00691309	0.0244464	ABCA3
24.948	-0.570418	0.211512	-2.69686	0.00699976	0.0247113	MAP3K1
53.2579	-0.475449	0.176388	-2.69547	0.00702889	0.0247724	CSNK1E
25.6042	-0.605666	0.225109	-2.69054	0.00713358	0.025065	BASP1
62.903	0.276074	0.102622	2.69019	0.0071411	0.025065	PARP1
25.1503	-0.7765	0.288728	-2.68938	0.00715849	0.025065	IFITM3
39.642	-0.961203	0.357414	-2.68932	0.00715973	0.025065	EBF3
26.5032	-1.56752	0.583303	-2.68731	0.007203	0.0251471	OR4M2
18.522	-1.14983	0.427906	-2.68712	0.00720717	0.0251471	RP4-631H13.6
9.5788	-1.5754	0.586419	-2.68648	0.0072209	0.0251532	SNORD114-26
29.2915	-0.31856	0.118751	-2.6826	0.00730527	0.0254049	TRIM37
23.198	-0.474372	0.177096	-2.67862	0.00739257	0.0256659	2003-09-01
15.5443	-1.0687	0.399087	-2.67786	0.00740951	0.0256822	NBPF23
27.0447	-0.455138	0.170194	-2.67423	0.00749005	0.0259185	SLC44A2
57.4491	0.403224	0.150892	2.67227	0.00753399	0.0260276	GARS
379.257	-1.04155	0.391204	-2.66241	0.00775835	0.0267587	IGHG4
44.3121	-1.12461	0.422588	-2.66125	0.00778514	0.026807	USP17L7
61.8335	0.381025	0.143243	2.65999	0.00781436	0.0268303	EDF1
37.0394	-0.833398	0.313325	-2.65985	0.0078175	0.0268303	SYT7
33.2207	0.37273	0.140267	2.65729	0.00787726	0.0269735	XPO1
35.5759	-1.69636	0.638461	-2.65696	0.00788494	0.0269735	SNORD115-41
15.38	-1.36544	0.515139	-2.65063	0.00803421	0.0274393	FAP
17.0007	-0.788122	0.297839	-2.64614	0.00814172	0.0277613	PPFIA4
26.9067	0.354056	0.133936	2.64348	0.00820585	0.0279345	OPA1
24.0781	-0.687241	0.260181	-2.64139	0.00825661	0.0280444	PCDHB18
25.3437	0.407281	0.154212	2.64105	0.00826486	0.0280444	RNASEH2A
9.88591	-2.27912	0.86391	-2.63815	0.00833606	0.0282402	HIST1H4F
30.5356	0.361385	0.137095	2.63602	0.00838843	0.0283718	ZRANB2
388.902	-0.598518	0.227121	-2.63524	0.00840767	0.0283911	SCARNA17
42.8467	-0.430289	0.163361	-2.63397	0.00843928	0.028452	MAGED2
34.18	0.336966	0.128017	2.63219	0.00848355	0.0285554	ATIC
111.067	-0.628578	0.23887	-2.63147	0.00850169	0.0285706	FTH1
35.5659	0.354185	0.134811	2.62727	0.00860723	0.028879	STAG2
62.0798	-0.620304	0.236213	-2.62604	0.00863851	0.0289376	ANK2
19.5748	-1.16666	0.444999	-2.62172	0.00874872	0.0292601	IGHG2
21.5837	0.443855	0.169528	2.61818	0.00884012	0.0294627	ESF1
35.3787	-1.37408	0.524828	-2.61815	0.00884079	0.0294627	ANK3
43.2228	-0.447621	0.170995	-2.61774	0.00885145	0.0294627	KIF21A
64.8439	0.39027	0.14937	2.61277	0.00898122	0.0298473	PRPF3
32.2051	-1.06914	0.409363	-2.61171	0.00900907	0.0298924	USP17L2
15.0915	-2.51574	0.964107	-2.6094	0.0090701	0.0300474	IGHD1-7
20.7931	0.460524	0.176527	2.60881	0.00908588	0.0300522	INCENP
29.945	-0.51211	0.196408	-2.60738	0.00912384	0.0301302	SH3GL2
24.4554	-1.39155	0.534165	-2.60509	0.00918512	0.0302849	HSPA1A
37.5206	-0.40904	0.157136	-2.6031	0.00923848	0.030413	NFIA
35.2625	0.344683	0.13251	2.60119	0.00929019	0.0305353	ATP5C1
574.257	0.318616	0.122537	2.60015	0.00931836	0.03058	HSP90AB1
3.17209	-3.75995	1.44656	-2.59923	0.00934327	0.0306138	IGHV4-34
103.899	-0.439824	0.169533	-2.59433	0.00947762	0.0310056	CPE
14.7534	-0.769862	0.296974	-2.59235	0.00953224	0.0311357	HMGN2P27
1481.84	-0.481762	0.186204	-2.58727	0.00967386	0.0315491	ACTB
45.6172	-0.638412	0.246963	-2.58505	0.00973651	0.0317041	SERPING1
53.1067	-0.497431	0.192686	-2.58157	0.00983526	0.031976	MAP2
41.1336	-0.272254	0.105633	-2.57735	0.00995612	0.0323189	SPG11
31.4953	0.221885	0.0861635	2.57516	0.0100193	0.0324738	HP1BP3
305.414	-1.01309	0.393517	-2.57445	0.01004	0.0324906	PCNT
23.019	-0.440962	0.171449	-2.57198	0.0101119	0.0326729	PPP3CA
10.3349	-1.2967	0.505061	-2.56742	0.0102459	0.0330276	SNORD113-8
269.715	0.518053	0.201799	2.56717	0.0102532	0.0330276	NPM1
11.2081	-1.02937	0.401227	-2.56555	0.0103013	0.0331116	KIF21B
20.6597	0.392442	0.152985	2.56523	0.0103109	0.0331116	ERH
20.8218	-0.455832	0.178084	-2.55965	0.0104777	0.0335792	ATP9A
80.7483	-0.865661	0.338242	-2.55929	0.0104885	0.0335792	SCARNA11
36.6394	-0.741307	0.290131	-2.55507	0.0106165	0.0339373	PCDHB12
315.737	-0.466907	0.183087	-2.5502	0.0107662	0.0343635	RPS27
31.7057	-0.60958	0.23927	-2.54767	0.0108447	0.0345228	AC118278.1
16.6631	-0.694929	0.272786	-2.54752	0.0108491	0.0345228	SLC25A22
34.3849	0.296398	0.116427	2.54578	0.0109033	0.0346428	IPO7
55.2834	-0.632165	0.248804	-2.54081	0.0110595	0.035086	APC
9.23629	-1.18505	0.467065	-2.53723	0.0111735	0.035394	ITPR3
205.689	0.418308	0.164944	2.53606	0.0112107	0.0354581	GAPDH
31.0527	0.653469	0.258157	2.53128	0.0113646	0.0358725	LDHA
36.3328	-0.460242	0.181847	-2.53094	0.0113759	0.0358725	DYNC2H1
15.9051	-0.656081	0.259493	-2.52831	0.0114611	0.0360871	RP11-40C6.2
44.2047	0.463288	0.183308	2.52737	0.0114921	0.0361303	FMR1
35.9576	-1.23842	0.490482	-2.52491	0.0115727	0.0363112	SLC4A11
30.1969	0.227866	0.0902777	2.52406	0.0116008	0.0363112	DROSHA
15.537	-1.33705	0.529726	-2.52404	0.0116016	0.0363112	PCLO
36.3531	-0.766585	0.303909	-2.52241	0.0116553	0.0364249	GPHN
23.8801	1.38348	0.548998	2.52	0.0117354	0.0366208	SPP1
7.67511	-1.07683	0.428057	-2.51561	0.0118826	0.0369984	MT-CYB
24.8599	-0.782918	0.311257	-2.51534	0.0118917	0.0369984	MYO16
29.5132	0.375423	0.149459	2.51189	0.0120088	0.0373072	PTGES3
9.24489	-1.24843	0.497593	-2.50893	0.0121097	0.0375651	SNORA24
26.8333	-0.52676	0.210141	-2.5067	0.0121865	0.0377474	PNPLA2
18.0211	-0.548967	0.21913	-2.50522	0.0122376	0.03785	TPCN1
25.6298	-0.51663	0.206296	-2.50432	0.0122687	0.0378904	DDAH2
6.87702	-1.26243	0.50441	-2.50278	0.0123221	0.0379993	MT-ND4L
39.1774	0.359603	0.143821	2.50035	0.0124071	0.0382052	RPL22
22.5148	-0.411232	0.164518	-2.49962	0.0124327	0.0382278	DAAM1
175.296	0.524304	0.21002	2.49645	0.0125445	0.038515	PTMS
62.8167	-0.679937	0.273245	-2.48837	0.0128329	0.0393429	AKAP6
106.292	0.357247	0.143601	2.48777	0.0128546	0.039352	HMGN2
87.4457	0.405194	0.163117	2.48408	0.0129888	0.0396814	BEX1
142.557	-0.986737	0.397293	-2.48365	0.0130044	0.0396814	SNORA13
44.4994	0.428481	0.172548	2.48325	0.013019	0.0396814	ATP5I
4528.61	-0.529707	0.213827	-2.47727	0.0132393	0.0402944	SNORD17
25.428	-0.777118	0.314209	-2.47325	0.0133891	0.0406913	CTGLF12P
106.087	-0.666189	0.26988	-2.46846	0.0135694	0.0411796	HERC2P2
27.1681	-0.790029	0.320198	-2.46732	0.013613	0.0412521	CTD-3080F16.3
144.762	-0.834732	0.338555	-2.46557	0.0136795	0.0413938	SNORD116-6
278.265	-0.399896	0.162247	-2.46474	0.0137114	0.0414305	CD24P4
8.41218	-0.959142	0.38953	-2.46231	0.0138046	0.0416523	MT-ND5
141.764	0.567164	0.230482	2.46078	0.0138637	0.0417703	HIST1H4B
102.073	-0.625585	0.254282	-2.4602	0.0138859	0.0417772	SPTLC1P1
11.5423	-0.951971	0.387039	-2.45962	0.0139082	0.0417845	RAB3A
3.30406	-4.01777	1.63803	-2.45281	0.0141745	0.0424657	IGLJ4
65.0929	-0.911237	0.371511	-2.45279	0.0141755	0.0424657	SNHG8
46.5275	0.18427	0.0752637	2.44833	0.0143521	0.0429335	TARDBP
13.9874	-0.90966	0.371656	-2.44758	0.0143818	0.042961	PTCHD2
31.6371	-0.463466	0.189416	-2.44682	0.0144124	0.0429631	ARHGEF7
24.2663	-0.47477	0.194058	-2.44654	0.0144235	0.0429631	ATP6AP2
21.7101	-0.631309	0.258129	-2.44571	0.0144567	0.0430009	HMGA1P2
34.301	0.294372	0.120412	2.44471	0.0144968	0.0430592	SRRT
34.1468	-1.11451	0.457123	-2.43809	0.0147652	0.0437945	SNORA79
28.4504	-0.530786	0.218362	-2.43076	0.015067	0.0446265	RP11-104G3.2
23.05	0.385616	0.158874	2.42718	0.0152168	0.0450064	UPF3B
27.4227	-0.415985	0.17143	-2.42656	0.0152426	0.0450192	DOCK4
7.50439	-1.40959	0.581793	-2.42284	0.0153996	0.0454192	MIR1302-3
11.9253	-2.45847	1.01543	-2.42112	0.015473	0.0455714	IGHD6-19
30.6139	0.359268	0.148518	2.41902	0.0155625	0.045722	URI1
27.4703	-0.595463	0.246171	-2.4189	0.0155677	0.045722	AL162431.1
34.7196	-0.547556	0.226433	-2.41818	0.0155984	0.0457479	HMGN2P15
20.791	0.572927	0.23724	2.41497	0.0157364	0.0460882	CDKAL1
39.5573	-0.612802	0.253932	-2.41325	0.015811	0.0462422	RP11-318K12.3
193.704	-0.441446	0.183157	-2.41021	0.0159433	0.0465642	UBC
53.0549	-0.20426	0.0849869	-2.40343	0.0162419	0.0473162	NDUFS2
37.0366	-0.465474	0.193678	-2.40334	0.0162459	0.0473162	CORO2B
27.775	-0.924969	0.385072	-2.40207	0.0163028	0.047416	ATP1B1
78.6569	-1.69633	0.706486	-2.40109	0.0163465	0.0474773	HIST1H3E
3.11985	-4.32172	1.80247	-2.39767	0.0164997	0.047856	IGKV1-17
43.9007	-0.267585	0.111771	-2.39406	0.0166632	0.0482636	VPS13B
10.5893	-1.84314	0.770154	-2.39321	0.0167016	0.0483079	HIST1H3J
3.63684	-2.14533	0.896817	-2.39216	0.0167497	0.0483156	TRAJ17
17.0225	0.744485	0.311221	2.39214	0.0167503	0.0483156	PHGDH
15.367	-0.741585	0.310436	-2.38885	0.0169012	0.0486535	NR2F1
40.8298	0.213858	0.0895337	2.38857	0.0169139	0.0486535	POLR2B
14.0064	1.22162	0.512841	2.38207	0.0172156	0.0493221	DCDC1
45.0829	0.372807	0.156528	2.38173	0.0172314	0.0493221	ARGLU1
54.546	-0.319536	0.134163	-2.3817	0.017233	0.0493221	PCCA
114.203	-1.2402	0.520756	-2.38154	0.0172404	0.0493221	HBB
115.302	0.349388	0.147027	2.37636	0.0174844	0.0499519	RPL24
24.0178	0.339496	0.143038	2.37347	0.0176221	0.0502768	AKAP8L
22.0481	-0.609612	0.257161	-2.37054	0.017762	0.0506073	SCN3A
28.3546	-0.493938	0.208448	-2.3696	0.0178074	0.0506677	ZNF69
21.3581	0.882397	0.372677	2.36773	0.0178978	0.0508559	CKB
137.378	-0.342106	0.144534	-2.36696	0.0179348	0.050892	TOP2B
15.2878	-0.620331	0.262323	-2.36476	0.0180417	0.0511263	RP13-104F24.3
47.3691	0.386409	0.1635	2.36336	0.0181102	0.0512512	POMP
9.58731	-1.25349	0.530523	-2.36275	0.0181397	0.0512655	SNORD114-29
6.22614	-1.48037	0.628297	-2.35617	0.0184645	0.0521133	SNORD114-22
16.141	-0.772283	0.32801	-2.35445	0.0185501	0.0522842	KCNB2
53.3912	-0.702946	0.2987	-2.35335	0.0186052	0.0523692	SNORD116-27
35.463	-0.363597	0.154585	-2.35208	0.0186686	0.0524773	C6orf48
34.419	0.233342	0.0992328	2.35146	0.0186998	0.0524898	LARP1
2.83331	-3.7925	1.61315	-2.351	0.0187231	0.0524898	CH17-132F21.1
13.6587	-1.19793	0.509995	-2.34891	0.0188284	0.0527144	MIR544A
401.746	-0.448887	0.191843	-2.33987	0.0192905	0.0539362	RPS24
56.9483	0.196893	0.0842445	2.33716	0.0194311	0.054257	RBMX
21.1931	0.806465	0.34529	2.33561	0.0195114	0.054329	USMG5P1
2.54295	-3.83255	1.64101	-2.33549	0.0195178	0.054329	POTEKP
28.2156	-0.276171	0.118271	-2.33507	0.01954	0.054329	PKD2
51.1726	0.341384	0.146223	2.33467	0.0195605	0.054329	SMS
17.6719	-0.654281	0.280379	-2.33356	0.0196187	0.0544186	MAP1A
43.7694	0.25989	0.111415	2.33263	0.0196677	0.0544824	USP7
19.3521	0.327265	0.141089	2.31956	0.0203647	0.0563388	ATP5O
19.4183	-1.48131	0.639157	-2.3176	0.0204713	0.056547	SNORD115-15
33.725	0.258067	0.111371	2.31718	0.0204939	0.056547	TOP1
12.6025	-0.934948	0.404154	-2.31335	0.0207036	0.0570505	MT-CO1
4.16388	-4.74175	2.05024	-2.31277	0.0207351	0.0570623	TRDD2
20.8508	-2.41881	1.04675	-2.31079	0.0208443	0.0572878	IGHD6-6
59.82	0.299679	0.130166	2.30228	0.0213195	0.058517	HNRNPA3
27.9139	0.417169	0.181513	2.29829	0.0215454	0.0590599	SF3B14
12.0937	-2.17625	0.947225	-2.2975	0.0215904	0.0591059	ZNF676
31.2687	-1.35209	0.590588	-2.2894	0.0220564	0.0602762	SNORD115-35
92.9663	-0.254621	0.111233	-2.28907	0.0220754	0.0602762	SMARCB1
49.9013	-0.379467	0.166002	-2.28591	0.0222593	0.0606993	NBEA
9.18929	-0.990285	0.433985	-2.28184	0.0224986	0.0612722	MT-CO2
34.2152	-0.41847	0.183554	-2.27982	0.0226182	0.0615179	FRYL
29.1158	0.25024	0.10979	2.27925	0.0226522	0.0615308	PSMD2
144.971	0.303021	0.132986	2.2786	0.022691	0.0615562	SUMO2
24.5378	-0.943256	0.41459	-2.27515	0.0228968	0.0620342	FAM90A20P
3.22883	-4.17581	1.83836	-2.27149	0.0231173	0.0625509	IGHV3-48
37.4558	-0.885639	0.390132	-2.2701	0.0232016	0.0626848	MIR578
35.6305	-0.742775	0.327259	-2.26969	0.0232265	0.0626848	SNORD67
15.5149	-0.768662	0.338869	-2.26832	0.0233099	0.0628289	MIR920
82.5473	-0.309867	0.136802	-2.26508	0.0235077	0.0632805	SYNE2
89.797	-0.561512	0.248631	-2.25841	0.0239199	0.0643077	RPL26
37.4251	-1.1362	0.503381	-2.25715	0.023999	0.0643845	NEUROD1
41.8482	-0.219132	0.097091	-2.25697	0.0240099	0.0643845	PTPRA
23.1745	-0.625012	0.277448	-2.25272	0.024277	0.0649564	NRXN1
48.5847	-0.258396	0.114711	-2.25259	0.0242851	0.0649564	WDFY3
34.833	-0.190859	0.0847501	-2.25202	0.0243211	0.0649679	CHD8
40.8877	-0.659849	0.293066	-2.25154	0.0243514	0.0649679	PCDHB11
68.6938	-0.207729	0.0923075	-2.2504	0.0244236	0.0650779	CREBBP
37.0731	0.274005	0.121884	2.24808	0.0245711	0.0653879	IVNS1ABP
36.4214	-0.293304	0.130815	-2.24213	0.024953	0.0663199	CHD6
27.6967	0.278271	0.124153	2.24136	0.025003	0.0663471	RARS
69.3845	-0.458855	0.204755	-2.24099	0.0250265	0.0663471	ITM2B
30.5227	-0.311366	0.139011	-2.23987	0.0250992	0.0664559	CASK
76.9554	-0.310178	0.138518	-2.23927	0.0251387	0.0664764	SNRNP70
44.8132	-0.532859	0.238431	-2.23485	0.025427	0.0671541	PCDHB14
2.25975	-3.46003	1.55138	-2.2303	0.0257278	0.0678631	MIR1265
63.6046	0.231331	0.103916	2.22615	0.0260044	0.0685066	LARS
121.051	-0.848662	0.38144	-2.22489	0.0260885	0.0686419	MIR568
13.1366	-0.664753	0.29924	-2.22147	0.0263189	0.0690751	KCNH8
90.0969	-0.325484	0.146517	-2.22147	0.026319	0.0690751	SMC3
29.434	0.347222	0.156503	2.21862	0.0265123	0.0694954	SF3A2
40.7554	0.502527	0.227324	2.21062	0.0270622	0.0708481	FASN
3.99729	-1.7849	0.808196	-2.20849	0.02721	0.0711463	CTA-313A17.3
21.0419	-0.364044	0.164969	-2.20674	0.0273319	0.071376	SLC4A7
58.3152	-0.301289	0.136638	-2.20501	0.0274536	0.0715305	SCARB2
29.3417	0.295019	0.1338	2.20493	0.0274592	0.0715305	ZNF460
39.1876	-0.289825	0.131817	-2.19869	0.0278999	0.0725882	MYL6
17.6516	-0.896607	0.408125	-2.19689	0.0280281	0.0728315	SLITRK1
11.253	-0.932563	0.424666	-2.19599	0.0280925	0.0729083	MT-ATP6
2.92306	-4.0302	1.84105	-2.18907	0.0285916	0.0741119	IGKV1-16
15.3602	-0.571933	0.261714	-2.18533	0.0288646	0.0747273	MUC6
257.593	-0.819012	0.375057	-2.1837	0.0289841	0.0749441	SNORA65
15.4946	-0.846982	0.388529	-2.17997	0.0292593	0.0755626	MT-ND4
23.7737	-0.479755	0.220263	-2.1781	0.0293984	0.0758285	ROBO1
26.9144	0.275975	0.126862	2.17539	0.0296007	0.0762563	AHSA1
59.4129	0.265352	0.122067	2.17383	0.0297177	0.0764639	RBM39
84.9098	-0.274203	0.12628	-2.1714	0.0299013	0.0768163	EIF3L
16.2157	-0.654296	0.301409	-2.17079	0.0299472	0.0768163	DNAJC6
35.8122	0.279061	0.128566	2.17056	0.0299646	0.0768163	DNMT1
48.8481	0.219274	0.101183	2.16712	0.0302259	0.0773915	BIRC6
2329.51	-0.542047	0.250275	-2.1658	0.0303261	0.0775535	SNORD15B
25.3541	-0.694608	0.321071	-2.16341	0.0305095	0.0779273	PLCH2
17.4112	-0.514808	0.238559	-2.15799	0.0309286	0.0789017	UNC13A
680.962	0.327024	0.15185	2.1536	0.0312718	0.0796097	RPL9
24.5495	0.269089	0.124956	2.15347	0.031282	0.0796097	CHMP5
37.0694	0.33749	0.156885	2.1512	0.0314606	0.0799672	TBCA
3.36594	-3.6553	1.703	-2.14639	0.0318416	0.0808376	IGHV3OR16-9
145.255	-0.529518	0.247148	-2.14251	0.0321522	0.0815274	SNORD116-20
27.289	-0.500523	0.233816	-2.14067	0.0323004	0.0818042	HMGN1P36
13.7283	0.703246	0.328701	2.13947	0.0323976	0.0818996	RASD1
4.20744	-1.74263	0.814603	-2.13924	0.0324161	0.0818996	TRAJ38
15.7519	-0.860859	0.402536	-2.13859	0.0324689	0.081934	HLA-DRB5
10.0102	-1.63842	0.766429	-2.13774	0.0325382	0.0820004	SPHKAP
55.9078	-0.33519	0.156829	-2.1373	0.0325734	0.0820004	EP400
35.5879	-0.303015	0.142299	-2.12943	0.0332187	0.0835246	BAZ2B
36.9998	0.528538	0.248281	2.12878	0.0332721	0.0835587	AP001468.1
15.0684	-0.620616	0.291619	-2.12818	0.0333223	0.0835847	RPGR
21.8732	-0.344727	0.162104	-2.12658	0.033455	0.0836798	TET1
28.093	-0.396534	0.186485	-2.12636	0.0334735	0.0836798	CYFIP1
13.9956	-0.662062	0.311371	-2.12628	0.0334799	0.0836798	TMEM59L
17.3214	-0.535865	0.252139	-2.12527	0.0335637	0.0837895	SNAP91
9.7768	-1.03619	0.488176	-2.12258	0.0337894	0.0842526	FSTL4
11.4524	-0.840993	0.397364	-2.11643	0.0343083	0.0854447	SNRPGP4
15.5438	0.336887	0.159216	2.11591	0.0343526	0.0854535	CENPV
23.6801	0.384156	0.181807	2.11299	0.0346017	0.0859712	HSPA5
18.7989	0.437318	0.207174	2.11087	0.0347831	0.0862874	SNRPE
17.069	-1.41689	0.671338	-2.11055	0.0348112	0.0862874	BMP5
29.1669	0.614459	0.291681	2.10661	0.0351511	0.0870269	SNORD11
136.222	0.377925	0.179485	2.10561	0.0352386	0.0870281	HIST1H4E
115.968	-0.392951	0.186664	-2.10512	0.0352805	0.0870281	RP11-166O4.1
47.4131	-0.405641	0.192717	-2.10485	0.0353045	0.0870281	CLSTN1
24.3466	-0.305115	0.144968	-2.1047	0.0353176	0.0870281	EXOC2
7.40096	-1.15308	0.548247	-2.1032	0.0354481	0.0872239	NPIPB1P
991.387	-0.846719	0.40266	-2.10282	0.0354819	0.0872239	CDR1
29.8071	0.307237	0.146156	2.10211	0.0355433	0.0872239	SEC63
5.10736	-1.97069	0.937581	-2.10188	0.0355634	0.0872239	MIR1275
188.092	0.310852	0.147956	2.10098	0.035643	0.087317	PPIA
4300.23	-0.365917	0.174298	-2.09937	0.035784	0.0875505	MALAT1
35.6556	-0.275706	0.131368	-2.09874	0.0358401	0.0875505	PRKAR1A
38.3621	0.32544	0.155084	2.09847	0.0358635	0.0875505	SACS
13.4495	-2.15803	1.02898	-2.09725	0.0359711	0.0877109	IGHD1-26
22.9136	-0.597764	0.285149	-2.09632	0.0360538	0.0878104	TSPYL2
505.735	-0.744983	0.355489	-2.09566	0.0361127	0.0878519	SNORA71B
21.2584	-0.464902	0.221907	-2.09503	0.0361679	0.0878842	STAC3
165.558	-0.710533	0.339312	-2.09404	0.0362565	0.0879974	SNORA50
29.4096	-0.364035	0.174211	-2.08961	0.0366525	0.0887883	PNKP
28.1024	0.255384	0.122225	2.08945	0.036667	0.0887883	TMX2
24.8205	-0.716285	0.343307	-2.08643	0.0369401	0.089247	APOE
93.2234	-0.351881	0.168679	-2.0861	0.0369695	0.089247	LRRC16A
27.4773	0.312224	0.14968	2.08594	0.0369841	0.089247	SLC25A5
54.4185	-0.407644	0.195882	-2.08107	0.0374271	0.0902123	RP11-274B21.3
36.1813	-0.19938	0.0962984	-2.07044	0.0384116	0.092479	KMT2A
26.6952	-0.638461	0.30924	-2.06461	0.0389599	0.0936914	BARHL1
34.5394	0.595864	0.288893	2.06258	0.0391526	0.0940469	HSPH1
32.077	0.266603	0.12944	2.05966	0.0394315	0.0946085	EZH2
39.3084	-0.580916	0.282675	-2.05507	0.0398722	0.095458	PCDHB13
15.792	-0.703151	0.342162	-2.05502	0.0398766	0.095458	COL6A3
304.005	0.313704	0.152709	2.05427	0.03995	0.0955246	RPL5
46.0758	-0.403828	0.196683	-2.05319	0.0400541	0.0956645	LMBRD1
13.8435	0.800199	0.390741	2.0479	0.0405696	0.0967855	MIR186
11.4621	-0.642306	0.313788	-2.04694	0.0406636	0.0968994	BMS1P5
81.8506	-0.226879	0.111084	-2.04242	0.0411101	0.0978524	KMT2E
22.2807	-0.573982	0.28165	-2.03792	0.0415577	0.0988055	ABCA2
32.0157	0.311427	0.152867	2.03724	0.0416256	0.0988548	TMCO1
21.5373	0.502664	0.24719	2.03351	0.0420007	0.0996329	HIST1H2BN
24.625	-0.313648	0.154482	-2.03031	0.0423248	0.100288	GBA2
6.4227	-1.92431	0.949178	-2.02734	0.0426274	0.10083	IGHD2-15
16.8074	-0.882272	0.435239	-2.0271	0.0426522	0.10083	MIR27B
19.9828	-0.745105	0.367652	-2.02666	0.0426976	0.10083	RYR3
34.2535	0.200933	0.0992023	2.02549	0.0428172	0.100999	DGUOK
169.645	0.311577	0.15406	2.02243	0.0431319	0.101626	CALR
16.0595	-2.73455	1.35289	-2.02127	0.0432522	0.101796	KRT17
31.9163	-0.223866	0.110815	-2.02018	0.0433646	0.101946	SRCAP
25.6205	-0.340899	0.1689	-2.01834	0.0435559	0.102184	CLIP3
26.5278	0.21992	0.108965	2.01827	0.0435634	0.102184	PAPSS1
31.1341	-1.3235	0.656405	-2.01628	0.0437705	0.102448	SNORD115-32
47.9358	0.331364	0.164347	2.01625	0.0437737	0.102448	PRDX1
12.9869	-1.15548	0.573466	-2.01491	0.0439141	0.102608	POU6F2
30.6594	0.187127	0.0928826	2.01466	0.0439399	0.102608	SRI
68.1541	-0.256608	0.127427	-2.01376	0.0440346	0.102715	ATP2A2
1.61962	-2.97284	1.47694	-2.01284	0.0441319	0.102827	TRBV6-9
92.4337	0.540363	0.268557	2.0121	0.0442092	0.102893	HIST1H1B
10.588	-0.747059	0.371891	-2.00881	0.0445569	0.103587	RP11-32B5.1
35.5924	0.241037	0.120436	2.00137	0.0453522	0.10532	RCC2
26.7688	0.235975	0.118026	1.99935	0.0455706	0.105482	RANBP9
15.9071	-0.814616	0.407443	-1.99934	0.0455719	0.105482	SNORD114-11
7.04098	-1.58782	0.794275	-1.99908	0.0455995	0.105482	NEFM
44.0109	-1.22105	0.610892	-1.9988	0.0456299	0.105482	SNORD115-1
33.0669	0.175616	0.0878786	1.9984	0.0456738	0.105482	ASXL1
8.32325	0.988241	0.494655	1.99784	0.0457341	0.105505	CACNA1H
28.2018	-1.77542	0.889332	-1.99635	0.0458959	0.105762	IGHD4-11
135.679	0.365393	0.183108	1.9955	0.0459882	0.105859	RPL36
29.2936	0.338897	0.169979	1.99376	0.0461779	0.106179	GNL3L
32.3406	0.210501	0.105644	1.99255	0.0463108	0.106368	ARPC1A
37.0576	-0.278152	0.140583	-1.97856	0.0478659	0.109819	KDM6A
24.91	0.332342	0.168242	1.97538	0.0482252	0.110455	PSMB3
28.2533	0.280873	0.142202	1.97517	0.0482485	0.110455	TMPO
37.8056	-0.425969	0.215752	-1.97434	0.048343	0.110551	NDUFA4
78.9094	-0.325176	0.164865	-1.97238	0.048566	0.110899	GDAP1
23.9597	-0.385008	0.195233	-1.97204	0.0486046	0.110899	SOGA1
105.946	0.229381	0.116342	1.97161	0.048654	0.110899	SOD1
22.555	-0.39168	0.19887	-1.96953	0.0488925	0.111204	DCHS1
2.86247	-2.82456	1.43414	-1.96952	0.0488939	0.111204	IGKV3-11
23.521	-0.292818	0.148903	-1.9665	0.0492407	0.11179	ACO2
17.7805	-0.520447	0.264677	-1.96635	0.049258	0.11179	PCDHA3
8.34111	-1.70841	0.870062	-1.96355	0.0495827	0.11232	SNORD115-34
28.1469	0.218267	0.111167	1.96341	0.0495987	0.11232	TAF1
21.8351	-0.333518	0.170071	-1.96105	0.049873	0.112819	FAM127B
83.4441	0.241528	0.123523	1.95533	0.0505442	0.114215	EIF2S3
37.0789	-0.478739	0.245828	-1.94746	0.0514801	0.116204	AP000662.9
32.1319	0.238435	0.122562	1.94543	0.0517228	0.116627	MSH6
24.9424	0.252534	0.129862	1.94463	0.0518195	0.116719	PSMA7
62.9526	-0.681568	0.351807	-1.93733	0.0527044	0.118585	SNORD116-7
24.3684	0.324165	0.167492	1.9354	0.0529414	0.11899	PPA1
19.4554	-0.390836	0.20206	-1.93425	0.053082	0.119021	TAS2R19
19.6237	-0.510893	0.264136	-1.9342	0.053088	0.119021	PPIAP11
15.9878	0.3409	0.176276	1.9339	0.0531253	0.119021	DCUN1D5
12.2599	-0.571792	0.295847	-1.93273	0.0532698	0.119218	RP11-361M10.3
29.5587	-0.273528	0.141627	-1.93132	0.053443	0.119478	MYL12B
2.10813	-3.36458	1.74475	-1.9284	0.0538058	0.120161	AC215219.1
48.6604	0.229404	0.119101	1.92614	0.0540871	0.12066	PHB2
61.2161	-0.554638	0.288198	-1.9245	0.0542914	0.120987	SNORD116-26
21.0264	0.351072	0.182623	1.92239	0.0545563	0.121332	PTMAP2
53.8719	-0.247222	0.128604	-1.92235	0.0545619	0.121332	RBM10
35.5253	-0.275691	0.143622	-1.91955	0.0549146	0.121985	SPAST
24.9919	-0.429453	0.223779	-1.9191	0.0549719	0.121985	BAI3
34.4381	0.19253	0.100481	1.9161	0.055353	0.122701	COPG1
46.9861	0.220876	0.115441	1.91332	0.0557068	0.123355	SMARCA5
31.7812	-0.219481	0.114901	-1.91019	0.0561092	0.124115	FLOT1
230.559	0.551733	0.289136	1.90821	0.0563638	0.124547	HIST1H3B
28.673	0.21712	0.113836	1.9073	0.0564812	0.124564	DDOST
32.2288	0.214898	0.112675	1.90723	0.0564905	0.124564	RAB7A
24.9871	-0.480676	0.252096	-1.90672	0.056557	0.12458	SPTBN2
30.3885	0.349511	0.183626	1.90339	0.0569899	0.125402	BAZ1A
424.703	-0.245967	0.129268	-1.90276	0.0570713	0.125449	EEF1A1
29.8863	0.65749	0.345975	1.9004	0.0573807	0.125997	SNORA71C
34.9493	0.14798	0.0780308	1.89643	0.0579027	0.12701	TNPO3
21.8923	-0.257401	0.136169	-1.89031	0.0587171	0.128662	TMCO3
152.477	0.279719	0.148232	1.88703	0.0591565	0.12949	LDHB
15.7282	-0.429296	0.227703	-1.88533	0.0593852	0.129855	CADM1
47.3464	0.305935	0.1625	1.88268	0.0597435	0.130373	FBL
26.1253	0.243661	0.129424	1.88266	0.0597465	0.130373	GOLGB1
51.6162	-0.244893	0.130178	-1.88122	0.0599422	0.130604	FNBP1L
77.415	-0.585115	0.311072	-1.88096	0.0599768	0.130604	SNORA2A
16.1191	-0.763115	0.405907	-1.88003	0.0601044	0.130746	GOLGA8UP
24.0764	0.597086	0.317916	1.87812	0.0603641	0.131175	CCDC144B
23.8217	-0.356815	0.190134	-1.87665	0.0605659	0.131477	MBD5
36.1374	0.20138	0.107482	1.87361	0.0609841	0.132248	KIAA0100
3.45093	-2.57491	1.37841	-1.86804	0.0617572	0.133786	IGHD1OR15-1B
34.0429	-0.363619	0.19538	-1.86109	0.0627317	0.135757	ATP2B1
11.7753	-0.83151	0.447006	-1.86018	0.0628607	0.135896	CERKL
14.8582	-0.866015	0.466087	-1.85806	0.0631612	0.136405	SNORD114-1
23.1844	-0.300625	0.161926	-1.85656	0.0633736	0.136723	RAB6A
644.715	-0.612629	0.330243	-1.85508	0.0635842	0.137036	SNORD89
20.277	0.451386	0.243498	1.85375	0.0637743	0.137305	CEP152
119.163	-0.232715	0.125637	-1.85228	0.0639855	0.137618	YWHAE
49.2037	-0.634353	0.342842	-1.85028	0.0642738	0.138096	SNORA33
26.0073	-0.283648	0.153368	-1.84946	0.0643915	0.138208	RTN3
10.2716	-0.852653	0.461447	-1.84778	0.0646341	0.138573	SNORD113-1
24.8371	0.264242	0.143037	1.84737	0.0646936	0.138573	COX5A
28.6992	-0.284237	0.153921	-1.84664	0.0647991	0.138657	ARL8A
34.2487	-0.366382	0.199238	-1.83892	0.0659275	0.140928	NBPF9
42.5701	-0.258153	0.140604	-1.83602	0.0663544	0.141555	PFKM
1.63334	-2.19902	1.19772	-1.83601	0.0663559	0.141555	TRAJ50
17.5749	-0.422558	0.230361	-1.83433	0.0666049	0.141941	RP11-889L3.1
57.2739	0.414854	0.226389	1.83249	0.0668792	0.142381	MKI67
248.492	-0.341875	0.187256	-1.82571	0.0678945	0.144209	SLC25A6
7.50416	-0.664608	0.364043	-1.82563	0.0679062	0.144209	RP11-3P17.3
78.9466	0.293395	0.160748	1.82519	0.0679725	0.144209	NOP10
14.4657	-0.610133	0.33443	-1.8244	0.0680922	0.144209	KRTAP5-1
21.5221	-0.780358	0.42794	-1.82352	0.0682246	0.144209	ZFPM2
57.7415	-0.502938	0.275816	-1.82346	0.0682342	0.144209	ZNF254
31.6417	-0.59475	0.326234	-1.82308	0.0682914	0.144209	PCDHB5
3.15304	-2.68941	1.47554	-1.82266	0.068355	0.144209	IGHV3-7
2.38307	-3.15311	1.72996	-1.82265	0.0683567	0.144209	IGHV3-11
2153.61	-0.394285	0.216703	-1.81947	0.0688398	0.145004	SCARNA5
67.0615	0.430209	0.236474	1.81926	0.0688717	0.145004	NPM1P27
43.5775	0.23157	0.127425	1.8173	0.0691705	0.145487	NASP
59.654	-0.425305	0.234132	-1.81652	0.0692911	0.145595	GLUL
35.2998	-0.191276	0.105807	-1.80778	0.0706412	0.148283	ZC3H14
20.5026	-1.25395	0.69458	-1.80534	0.071022	0.148933	SNORD115-24
27.0956	0.407177	0.225635	1.80458	0.0711397	0.149031	PTPRD
2.87551	-2.15895	1.19853	-1.80134	0.0716499	0.14995	MIR551B
28.4412	-0.361817	0.201065	-1.7995	0.0719398	0.150407	KIF1A
109.134	-0.584868	0.325505	-1.7968	0.0723673	0.15115	SCARNA3
25.8259	-0.33756	0.18815	-1.79411	0.0727964	0.151844	B4GALNT4
41.9406	0.271426	0.151337	1.79352	0.0728895	0.151844	RPL38
14.2629	-0.839351	0.468035	-1.79335	0.072917	0.151844	UBBP4
13.9337	-0.607834	0.340181	-1.7868	0.0739703	0.153885	PTP4A3
122.965	0.273973	0.153479	1.78508	0.0742485	0.15431	RPS7
67.6554	-0.988287	0.555223	-1.77998	0.0750789	0.155882	SNORD115-25
26.385	0.199831	0.112597	1.77474	0.075941	0.157516	RHOA
139.398	-0.732241	0.413733	-1.76984	0.0767542	0.158946	HIST1H2BE
8.23229	-0.881992	0.498394	-1.76967	0.0767821	0.158946	MT-ATP8
30.127	-0.317966	0.179856	-1.76789	0.0770789	0.159403	GUSBP4
33.9375	0.228364	0.129248	1.76687	0.0772505	0.1596	ANKRD11
719.628	-0.592647	0.335968	-1.764	0.0777323	0.160438	SNORA34
2.09126	-2.96179	1.68234	-1.76052	0.0783203	0.161492	IGKV1-6
15.7688	-0.845548	0.482116	-1.75383	0.0794602	0.163682	SNORD114-21
35.2088	0.200786	0.114564	1.75261	0.0796696	0.163952	EIF3I
33.8688	0.294223	0.167989	1.75144	0.0798707	0.164205	CALD1
12.0114	-0.542701	0.310082	-1.75018	0.0800864	0.164487	FABP3
74.9238	0.304389	0.174103	1.74833	0.0804072	0.164984	DPM1
27.5567	0.242024	0.138596	1.74625	0.0807669	0.16546	TM9SF2
61.679	-0.611771	0.350368	-1.74608	0.0807966	0.16546	SNORA66
10.4395	-0.888843	0.509468	-1.74465	0.0810461	0.165808	SNORD113-9
8.10164	-1.25093	0.717994	-1.74226	0.0814632	0.166499	NEUROD6
10.8626	-1.35463	0.778617	-1.73978	0.0818968	0.167223	SNORD115-28
24.3971	0.27253	0.156734	1.7388	0.0820695	0.167412	ZNF664
29.6462	-0.38004	0.219477	-1.73157	0.0833502	0.16986	TAS2R30
69.8524	0.275897	0.159438	1.73043	0.0835537	0.170109	RPL37
122.377	0.189455	0.109524	1.7298	0.0836657	0.170172	HNRNPA2B1
46.6063	-0.165672	0.096094	-1.72406	0.0846974	0.172031	IDH3B
40.4625	-0.564774	0.327633	-1.7238	0.0847441	0.172031	MIR616
14.6123	-0.525392	0.305387	-1.72041	0.0853571	0.173108	LHX1
24.6291	-0.336321	0.195633	-1.71914	0.0855884	0.173285	ATP8A1
21.3994	-0.334712	0.19471	-1.71903	0.0856093	0.173285	ZNF423
25.2394	-0.218563	0.127444	-1.71497	0.086351	0.174617	POLG
34.168	-0.479428	0.280108	-1.71159	0.086973	0.175706	ATP1A1
154.484	0.512515	0.299663	1.7103	0.0872101	0.176015	HIST1H2BO
2.14945	-3.7854	2.21408	-1.70969	0.0873225	0.176072	RP11-44F14.4
13.3039	0.571801	0.334847	1.70765	0.087702	0.176668	BCHE
42.9428	-0.263884	0.154655	-1.70628	0.0879567	0.177011	ALMS1
2.15086	-3.786	2.22099	-1.70464	0.0882612	0.177425	RP11-344N17.3
83.715	-0.61308	0.359733	-1.70426	0.0883318	0.177425	ELN
38.4789	0.23723	0.139313	1.70285	0.0885954	0.177784	CNN3
35.3897	-0.229738	0.135034	-1.70134	0.0888801	0.178185	PICALM
128.193	0.260784	0.153551	1.69835	0.0894415	0.179139	NDUFS5
71.6586	0.491035	0.289333	1.69713	0.089672	0.17943	HIST1H4A
36.1219	-0.942975	0.558086	-1.68966	0.0910931	0.182099	TRDJ3
16.9867	-0.547308	0.324755	-1.6853	0.0919315	0.1836	AC007560.1
29.8509	-0.508876	0.302456	-1.68248	0.0924759	0.184512	HSD11B2
2.61954	-2.02354	1.20362	-1.6812	0.0927233	0.18483	RP11-677O4.6
101.909	0.279073	0.166074	1.68042	0.0928765	0.184959	PNN
11.3778	0.566529	0.337529	1.67846	0.093257	0.185541	SCARNA22
618.386	-0.26901	0.160341	-1.67774	0.0933986	0.185646	TUBA1A
2.73231	-1.97519	1.17806	-1.67665	0.0936119	0.185894	IGHD5-12
17.5574	-0.482821	0.288189	-1.67536	0.0938637	0.186218	TIAM1
49.4174	-0.252907	0.151015	-1.67471	0.0939912	0.186295	ATP2C1
28.4051	0.276912	0.16568	1.67137	0.0946487	0.187421	SMC1A
19.6173	0.235868	0.141285	1.66945	0.095028	0.187994	UBL5
41.6084	-1.04705	0.628402	-1.6662	0.0956729	0.189091	SNORD115-8
34.1892	0.176808	0.106159	1.6655	0.095814	0.189093	SND1
25.3295	0.219513	0.131816	1.66529	0.0958541	0.189093	SSRP1
20.911	0.312676	0.188077	1.66249	0.096414	0.190019	ZNF586
28.0928	-0.518469	0.312344	-1.65993	0.0969291	0.190855	RP11-454L9.2
59.7743	-0.214775	0.129731	-1.65554	0.0978143	0.192417	VPS13C
40.0144	-0.758902	0.458586	-1.65487	0.0979501	0.192504	SNORA40
53.0517	0.134549	0.08135	1.65395	0.0981381	0.192527	XRCC6
289.566	0.403786	0.24414	1.65391	0.0981457	0.192527	HIST1H2BD
6.00119	-0.930438	0.563093	-1.65237	0.0984595	0.192962	HNRNPA1P33
21.7234	0.37192	0.225801	1.64712	0.099534	0.194886	MYO1B
29.3254	-0.199748	0.121434	-1.64492	0.0999868	0.19559	ALDH18A1
33.8593	-0.187479	0.114014	-1.64436	0.100103	0.195634	DICER1
17.9017	-1.25188	0.761768	-1.64339	0.100303	0.195843	OTX2
30.4259	0.185212	0.112742	1.6428	0.100425	0.195899	VDAC3
337.019	0.266464	0.162255	1.64225	0.100538	0.195936	RPS18
147.341	-0.302459	0.184555	-1.63885	0.101244	0.197129	RPLP0
62.6302	-0.937181	0.572324	-1.6375	0.101526	0.197495	SNORD115-22
47.7995	-0.387042	0.236453	-1.63687	0.101658	0.197508	GUSBP9
73.4643	0.475308	0.290488	1.63624	0.10179	0.197508	HIST1H2BJ
57.1766	-0.217904	0.133184	-1.63612	0.101815	0.197508	LENG8
59.1111	-0.263982	0.16166	-1.63294	0.102481	0.198616	DST
22.5375	0.271624	0.166458	1.63178	0.102725	0.19885	PSMD8
10.3967	-0.808658	0.495662	-1.63147	0.102791	0.19885	SNORD114-10
25.348	-1.02225	0.627291	-1.62963	0.10318	0.199418	SNORD115-40
21.373	-0.648312	0.398121	-1.62843	0.103434	0.199628	ITGA6
153.671	0.298707	0.183485	1.62797	0.103532	0.199628	RPL12
63.1022	-0.341068	0.209531	-1.62777	0.103574	0.199628	PLXNB2
23.0635	0.226402	0.139608	1.6217	0.104867	0.201934	VDAC1
56.0641	-0.875357	0.54065	-1.61908	0.105429	0.202831	TRDJ1
1.5909	-3.34354	2.06688	-1.61768	0.105732	0.203227	RP11-269M20.1
188.112	0.409095	0.253227	1.61553	0.106196	0.203932	HIST1H2BG
16.7377	-0.517494	0.321013	-1.61206	0.106948	0.205187	SNORA2B
76.7232	0.126701	0.0787628	1.60864	0.107694	0.20643	CHD4
6.46439	-1.37239	0.853779	-1.60743	0.10796	0.206751	SNORD115-30
23.5448	0.223177	0.138885	1.60692	0.108072	0.206777	XRN1
55.6216	-0.876297	0.545849	-1.60538	0.108409	0.207233	TRDJ2
7.17215	-1.08209	0.674875	-1.60339	0.108848	0.207628	HOXA6
21.6714	0.286376	0.178624	1.60324	0.108882	0.207628	CALM2
41.6041	0.197515	0.123209	1.6031	0.108913	0.207628	USP34
20.3507	-0.450133	0.281676	-1.59805	0.110031	0.209569	MIR635
90.0586	0.287454	0.180155	1.59559	0.110579	0.210422	LUC7L3
111.504	0.400241	0.251643	1.59051	0.111719	0.212399	HIST1H1D
28.1388	-0.641728	0.403846	-1.58904	0.112052	0.212837	PEG10
45.4788	0.217895	0.137427	1.58553	0.112847	0.213953	YTHDC1
177.938	-0.441148	0.278307	-1.58511	0.11294	0.213953	RP11-478C6.4
32.8195	-0.287826	0.181583	-1.58509	0.112945	0.213953	UQCRB
176.946	0.390436	0.246567	1.58349	0.11331	0.214392	HIST1H2BC
78.9235	0.186098	0.117579	1.58275	0.113478	0.214392	XRN2
21.9913	-0.450258	0.284482	-1.58273	0.113484	0.214392	PCDHB4
14.056	-0.715831	0.452923	-1.58047	0.113999	0.215172	EXOC3L1
8.13882	-0.922842	0.585014	-1.57747	0.114687	0.216277	MIR1289-2
403.836	-0.326972	0.208063	-1.5715	0.116066	0.218679	SCARNA13
14.3918	-0.571634	0.363941	-1.57068	0.116257	0.218823	ALG1L10P
29.7262	0.236531	0.150631	1.57028	0.116351	0.218823	ACBD5
24.6736	0.488134	0.31116	1.56876	0.116705	0.219263	CCDC144CP
43.8603	-0.178802	0.114005	-1.56837	0.116794	0.219263	C2CD5
2.94606	-4.24097	2.71088	-1.56443	0.117717	0.220406	MIR587
44.5595	-0.582845	0.372606	-1.56424	0.117761	0.220406	HES6
24.5796	-0.557289	0.356303	-1.56409	0.117797	0.220406	IMPDH1
22.5117	-0.42182	0.26971	-1.56398	0.117823	0.220406	SNORD99
23.5618	-0.256849	0.164689	-1.5596	0.118854	0.222136	SDHAP1
21.6711	-0.263254	0.16917	-1.55615	0.119672	0.223466	GHITM
2.11142	-3.75999	2.41926	-1.55419	0.12014	0.224141	REXO1L3P
56.251	0.352491	0.227074	1.55232	0.120585	0.224771	TUBB4B
16.2168	-0.461647	0.297815	-1.55011	0.121115	0.225557	HSF4
15.108	-0.643096	0.415651	-1.5472	0.121815	0.226661	DNM1
45.6501	-0.144673	0.0935734	-1.54609	0.122082	0.226956	HERC2
48.232	-0.218041	0.141177	-1.54445	0.12248	0.227494	DCLK2
6.6629	-1.77732	1.15282	-1.54171	0.123144	0.228525	IGHD6-13
17.2892	0.660553	0.428888	1.54015	0.123523	0.229025	DPYD
23.5662	0.267782	0.173951	1.53941	0.123703	0.229157	EIF5A
74.4542	-0.193351	0.125669	-1.53857	0.123909	0.229336	GDI1
43.3951	0.290017	0.188996	1.53451	0.124903	0.230972	RPL39
31.2681	-0.280732	0.183172	-1.53262	0.12537	0.231631	CDC34
17.8576	-0.59322	0.387529	-1.53078	0.125825	0.232138	PCDHB16
24.7598	0.276209	0.180457	1.53061	0.125866	0.232138	FKBP3
35.7034	0.39783	0.261491	1.52139	0.128162	0.236165	RPL39P3
17.9218	-0.98069	0.645422	-1.51946	0.128648	0.236852	SNORD115-27
36.0778	0.1413	0.0930458	1.51861	0.128861	0.237037	GTF2I
3.20896	-1.75871	1.15927	-1.51708	0.129247	0.237372	IGHD3-3
53.1697	-0.311086	0.205068	-1.51699	0.12927	0.237372	NFIX
23.9406	-0.287688	0.190113	-1.51324	0.130217	0.238903	NBPF16
109.161	-0.313824	0.208289	-1.50668	0.131894	0.241767	ANKRD36C
29.8583	0.197365	0.13122	1.50407	0.132562	0.242764	DYNLL1
24.1029	0.287336	0.191091	1.50366	0.132669	0.242764	NDUFB7
29.2163	0.461823	0.308303	1.49795	0.134146	0.244941	SNORD78
25.291	-0.204736	0.136738	-1.49728	0.13432	0.244941	ATP5L
15.6129	0.500095	0.334012	1.49723	0.134332	0.244941	NMU
76.8155	-0.245929	0.164291	-1.49691	0.134416	0.244941	IMPDH2
22.0479	-0.483682	0.323307	-1.49605	0.134642	0.244941	RP11-347I19.8
37.7237	-0.228989	0.153065	-1.49603	0.134646	0.244941	KIDINS220
31.5963	0.211611	0.14146	1.49591	0.134677	0.244941	PTPN12
32.7149	-0.290227	0.194522	-1.492	0.135699	0.246531	SERINC1
48.2963	-0.15721	0.105392	-1.49167	0.135786	0.246531	NIPBL
200.598	-0.192618	0.129185	-1.49103	0.135954	0.246622	CHD7
2.0175	-3.30161	2.21551	-1.49022	0.136166	0.246793	IGKV1OR2-118
23.7216	0.149544	0.100402	1.48945	0.136368	0.246946	RERE
3.55292	-1.61195	1.08474	-1.48603	0.137272	0.248369	IGHD3-10
6.44361	-1.20029	0.80917	-1.48336	0.13798	0.249405	GRIN1
24.6371	0.209031	0.140954	1.48297	0.138083	0.249405	STAM
18.3334	-0.754319	0.509452	-1.48065	0.138701	0.250306	TRDC
19.4955	-0.318191	0.2154	-1.47721	0.13962	0.251749	MAGED1
28.1138	0.244671	0.165728	1.47635	0.139851	0.251948	MSI1
227.287	-0.261893	0.178258	-1.46918	0.141785	0.255213	RPL10
39.2227	0.159857	0.108857	1.46851	0.141967	0.255284	EIF3H
9.83481	0.945549	0.644049	1.46813	0.142068	0.255284	TNP1
5.85442	-0.692061	0.471866	-1.46665	0.142472	0.255689	MIR627
45.8377	-0.351501	0.239702	-1.46641	0.142537	0.255689	NELL2
41.7795	0.259006	0.176851	1.46454	0.143045	0.256216	TRIM44
45.6553	-0.8102	0.553275	-1.46437	0.143092	0.256216	TRDJ4
56.6449	0.101223	0.0691418	1.46399	0.143197	0.256216	CNOT1
29.2164	-0.181479	0.124123	-1.46209	0.143715	0.256923	KMT2D
42.8836	-0.489182	0.337049	-1.45137	0.146678	0.261996	PCDHB9
3.65254	-1.05985	0.731181	-1.4495	0.147198	0.262701	GAGE10
32.9747	0.186959	0.129179	1.44729	0.147815	0.263578	KIAA0368
39.5004	-0.471217	0.325995	-1.44547	0.148326	0.264264	ZNF117
38.3682	-0.140863	0.0976417	-1.44265	0.14912	0.265453	HECTD1
18.2242	0.320863	0.222521	1.44195	0.149318	0.265581	CCDC112
17.2068	-0.284704	0.197507	-1.44149	0.149447	0.265586	FKBP8
93.0645	0.198761	0.138062	1.43966	0.149964	0.266279	UBA52
23.6878	0.204527	0.142144	1.43887	0.150186	0.266447	MPDZ
5.6003	0.692277	0.481555	1.43759	0.150551	0.266868	EYA2
43.7723	-0.525457	0.365765	-1.4366	0.150832	0.267142	SCARNA14
93.8116	-0.291529	0.203073	-1.43559	0.15112	0.267425	ANKRD36
37.9557	0.295417	0.206012	1.43398	0.151577	0.268007	RPL13
24.1694	-0.291174	0.2034	-1.43154	0.152276	0.269017	GSTP1
55.2905	-0.43524	0.304958	-1.42722	0.153518	0.270982	RP11-1280N14.3
15.0549	-0.381818	0.268149	-1.4239	0.154474	0.272441	ISPD
28.4457	-0.231856	0.162921	-1.42312	0.154702	0.272614	RP11-3J10.4
47.7535	0.193811	0.13632	1.42173	0.155104	0.273093	HMGN1
36.0061	0.148482	0.104512	1.42071	0.155401	0.273385	MORF4L1
30.1287	-0.342166	0.240978	-1.4199	0.155636	0.27357	TSC1
37.9938	-0.189328	0.133519	-1.41799	0.156195	0.274322	AKR7A2
12.003	-0.888296	0.627749	-1.41505	0.157054	0.2756	SNORD114-6
200.807	-0.853117	0.603192	-1.41434	0.157263	0.275737	SNORD115-5
38.2674	0.346377	0.245258	1.4123	0.157863	0.276089	TPM2
17.6013	0.330711	0.234168	1.41228	0.157868	0.276089	ROMO1
63.6072	-0.448699	0.317771	-1.41202	0.157944	0.276089	MIR563
161.408	-0.54438	0.385576	-1.41186	0.157991	0.276089	SNRPGP10
25.0745	-0.220541	0.157223	-1.40273	0.160699	0.280587	SENP7
20.8471	-0.299982	0.213951	-1.40211	0.160883	0.280675	LTBP3
20.3058	-0.388483	0.277173	-1.40159	0.161038	0.280712	MLLT4-AS1
82.9275	-0.189667	0.135633	-1.39838	0.161999	0.282153	UBE3A
2.30412	-3.88704	2.7829	-1.39676	0.162485	0.282573	MIR521-1
29.6445	0.203433	0.145679	1.39645	0.16258	0.282573	PPIL4
121.01	-0.262567	0.188105	-1.39586	0.162758	0.282573	SPTAN1
27.1692	-0.225895	0.161849	-1.39571	0.162801	0.282573	OFD1
328.528	0.243855	0.174764	1.39534	0.162914	0.282573	RPL21
22.1914	-0.270412	0.194195	-1.39248	0.163778	0.283837	RND3
34.3477	-0.321138	0.231151	-1.3893	0.164742	0.28527	RP11-1415C14.3
28.6463	-0.785016	0.565226	-1.38885	0.164877	0.28527	SNORD115-42
41.3636	0.224469	0.162207	1.38384	0.166407	0.287648	RBM25
48.531	-0.352551	0.254834	-1.38345	0.166526	0.287648	COL6A2
132.32	-0.182789	0.132341	-1.3812	0.167216	0.288603	CCNI
28.9258	-0.893019	0.647653	-1.37885	0.16794	0.289613	SNORD115-9
87.7872	-0.756743	0.549146	-1.37804	0.168192	0.289752	SNORD115-20
37.1561	0.180329	0.130891	1.3777	0.168296	0.289752	SRSF11
7.48937	-1.34088	0.975375	-1.37474	0.169213	0.291091	IGHD2-21
35.0464	-0.229443	0.167013	-1.3738	0.169503	0.291258	MAST2
11.4397	-0.47388	0.345009	-1.37353	0.169588	0.291258	MIR197
36.5147	0.274777	0.200666	1.36933	0.170898	0.293267	RPL18A
14.2654	-0.500495	0.365994	-1.3675	0.17147	0.294008	RP11-927P21.4
3.69285	-1.89163	1.3839	-1.36689	0.17166	0.294094	SNORD115-19
11.819	-0.559485	0.409503	-1.36625	0.171859	0.29414	MT2A
22.1204	-0.325729	0.238538	-1.36552	0.172088	0.29414	SFRP1
3.96751	-1.09033	0.798509	-1.36546	0.172108	0.29414	TRAJ23
38.5452	-0.311462	0.228406	-1.36364	0.172682	0.294881	RP11-392B6.1
22.2215	-0.23138	0.170201	-1.35945	0.174005	0.296796	TRO
57.5074	0.171763	0.126371	1.35919	0.174086	0.296796	NUP153
407.094	0.252475	0.186263	1.35548	0.175265	0.298563	RPS6
32.2836	0.16804	0.124969	1.34465	0.178738	0.304231	ABCB7
18.9227	0.295277	0.219912	1.3427	0.179368	0.30487	2009-09-01
44.9132	0.103609	0.0771823	1.34239	0.179469	0.30487	UBAP2L
1.99201	-3.47899	2.59211	-1.34214	0.179549	0.30487	IGLV3-9
8.72248	-0.837557	0.625985	-1.33798	0.180903	0.30692	SCG2
26.7213	-0.376421	0.281851	-1.33553	0.181703	0.308028	RP11-203F10.6
2.27425	-2.04873	1.53503	-1.33465	0.181992	0.308269	PPIAP13
18.7683	-0.389058	0.29199	-1.33244	0.182717	0.309248	DSCAM
408.063	-0.391982	0.295076	-1.32841	0.184043	0.31124	SNORA5A
253.724	-0.324513	0.244458	-1.32748	0.18435	0.311509	SCARNA6
30.4093	0.195745	0.147594	1.32624	0.18476	0.311951	THOC7
39.6055	-0.165018	0.124687	-1.32346	0.185683	0.313257	TIA1
17.1274	-0.262011	0.198044	-1.32299	0.185839	0.313266	HNRNPA0
131.481	0.225831	0.170923	1.32125	0.186419	0.313992	EEF1B2
40.2672	-0.191916	0.145509	-1.31893	0.187191	0.31504	RP11-234A1.1
49.3859	0.170131	0.129127	1.31754	0.187657	0.315571	SLC25A13
34.2711	-0.203901	0.154813	-1.31707	0.187814	0.315581	GNB1
25.7139	-0.243609	0.185115	-1.31599	0.188178	0.315798	MARCKS
23.9006	-0.838439	0.637212	-1.31579	0.188244	0.315798	SNORD115-38
52.5352	-0.256777	0.195538	-1.31318	0.189122	0.317017	SRGAP2B
56.586	-0.404877	0.308622	-1.31189	0.189559	0.317495	SNORD116-3
87.8791	0.162626	0.124042	1.31106	0.189839	0.317711	BTF3
128.998	-0.888707	0.67944	-1.308	0.190873	0.319017	IGHJ6
27.6539	0.156618	0.119752	1.30785	0.190923	0.319017	SUGP2
104.054	-0.390735	0.299126	-1.30626	0.191466	0.319668	CACNA2D1
173.158	-0.368566	0.282382	-1.3052	0.191823	0.32001	ZNF91
37.2385	-0.135429	0.103826	-1.30438	0.192104	0.320224	PBRM1
9.22615	-0.64359	0.494746	-1.30085	0.19331	0.32167	GBP1
68.2466	-0.307687	0.23654	-1.30078	0.193334	0.32167	JUND
28.1763	0.356127	0.273839	1.30049	0.193432	0.32167	ZNF724P
29.3983	-0.27877	0.214803	-1.29779	0.194358	0.322955	CITED2
53.0256	0.183451	0.141539	1.29611	0.194937	0.323661	IKBKAP
26.4879	-0.32374	0.250368	-1.29306	0.195991	0.325152	FBLN1
13.2902	-0.552717	0.42777	-1.29209	0.196326	0.325451	GOLGA8K
39.1471	0.364785	0.282497	1.29129	0.196604	0.325654	HIST1H2AB
42.2113	-0.58777	0.455729	-1.28973	0.197143	0.326104	HSPA1B
25.4377	0.245051	0.190019	1.28961	0.197186	0.326104	LAP3
28.7462	-0.169426	0.131452	-1.28889	0.197438	0.326262	RPS11P5
54.4786	-0.161104	0.125748	-1.28117	0.200135	0.330456	TRIO
35.5384	0.337933	0.263861	1.28072	0.200291	0.330456	HIST1H4H
26.2218	-0.416563	0.326076	-1.2775	0.201425	0.331924	ADAM23
23.0097	-0.471669	0.369271	-1.2773	0.201497	0.331924	KLHDC8A
45.206	-0.381879	0.299224	-1.27623	0.201873	0.332282	PCDHB10
26.7791	-1.31553	1.0322	-1.27449	0.202491	0.332897	IGHD4-4
46.8555	0.226818	0.177997	1.27428	0.202564	0.332897	ZNF711
20.9821	-0.266843	0.209808	-1.27185	0.203428	0.334055	YWHAH
30.9171	-1.15455	0.908093	-1.2714	0.203587	0.334055	IGHD1-20
78.81	-0.30685	0.24156	-1.27028	0.203985	0.334264	ZNF737
50.0674	-0.312448	0.246113	-1.26953	0.204253	0.334264	RPS26
255.528	0.161452	0.127177	1.26951	0.204261	0.334264	HSPA8
2.11882	-2.05005	1.61517	-1.26925	0.204352	0.334264	IGHV3-23
19.0071	0.20611	0.162492	1.26843	0.204643	0.334479	TUBG1
30.2234	0.250831	0.197904	1.26744	0.204999	0.3348	AGTPBP1
16.4561	0.557688	0.44029	1.26664	0.205286	0.334927	SNORD93
26.1116	-0.241989	0.191095	-1.26633	0.205396	0.334927	GLTSCR2
37.7145	0.153748	0.12168	1.26354	0.206394	0.336292	PSMC3
7.15186	-1.22728	0.972967	-1.26138	0.207172	0.336803	RP11-419M24.6
22.5199	-0.217472	0.172416	-1.26132	0.207195	0.336803	TMEM135
31.5925	0.187071	0.148337	1.26113	0.207263	0.336803	CCDC88A
32.795	0.343497	0.272425	1.26089	0.20735	0.336803	ZNF92
24.2183	0.356505	0.283018	1.25965	0.207794	0.337264	SLC29A1
10.1086	0.240785	0.191465	1.25759	0.208539	0.338211	PPIH
44.2092	-0.230324	0.183413	-1.25577	0.2092	0.33902	CHSY1
26.0205	-0.176196	0.140561	-1.25352	0.210015	0.340078	DVL3
2.37124	-2.16993	1.73334	-1.25188	0.210615	0.340454	IGKJ4
14.5299	-1.21175	0.968009	-1.2518	0.210643	0.340454	IGHD4-23
17.5002	-0.478715	0.382503	-1.25153	0.210741	0.340454	SCG5
20.3585	-0.258751	0.206818	-1.2511	0.210897	0.340454	PLOD1
21.7942	-0.256997	0.205557	-1.25024	0.21121	0.340698	MAST1
75.9568	0.206873	0.165986	1.24633	0.212643	0.342718	RPS16
29.085	0.171792	0.137882	1.24593	0.212789	0.342718	ACTR2
99.1733	-0.332269	0.266896	-1.24494	0.213155	0.343045	STXBP1
23.5015	-0.300909	0.242135	-1.24273	0.213966	0.344085	AC024580.1
25.0248	-0.299673	0.241331	-1.24175	0.214329	0.344404	KALRN
34.1801	0.200104	0.161274	1.24077	0.21469	0.344721	CENPJ
19.3171	-0.313371	0.252914	-1.23904	0.21533	0.345483	RP11-33B1.4
29.4629	0.145756	0.11783	1.237	0.216086	0.346431	NARS
22.2124	-0.342912	0.277609	-1.23524	0.216742	0.347218	FAM86FP
34.3345	-0.13151	0.106534	-1.23444	0.217038	0.347426	CEP170
24.8892	-0.219666	0.179545	-1.22346	0.221155	0.353747	GNB2
43.8101	0.158821	0.129887	1.22276	0.22142	0.3539	STMN1
7.94889	-0.531783	0.435398	-1.22137	0.221945	0.354145	MT-ND1
18.9579	-0.250644	0.205259	-1.22111	0.222044	0.354145	FAM161A
35.7394	-0.445472	0.364938	-1.22068	0.222208	0.354145	NPIPB15
37.6183	0.0815149	0.0667968	1.22034	0.222335	0.354145	PUM1
25.2788	-0.797878	0.653931	-1.22013	0.222417	0.354145	SNORD115-14
25.4371	-0.243442	0.199614	-1.21956	0.222631	0.354161	ZNF841
140.535	-0.130496	0.107033	-1.21921	0.222765	0.354161	EIF4G2
35.7517	-0.221896	0.182245	-1.21757	0.223386	0.354879	CRMP1
25.2129	0.22357	0.183873	1.2159	0.224024	0.355217	HSD17B10
23.8631	-0.32154	0.264487	-1.21571	0.224096	0.355217	WDR60
56.2476	0.103071	0.0847849	1.21568	0.224107	0.355217	CAPRIN1
22.1487	-0.369343	0.304488	-1.213	0.22513	0.35657	SC22CB-1E7.1
46.1878	-0.277763	0.230272	-1.20624	0.227725	0.360408	ENO2
2.76584	-1.18056	0.982152	-1.20201	0.229359	0.362719	TRAJ49
102.762	0.200135	0.166781	1.19999	0.230145	0.363688	RPL37A
27.8728	0.17629	0.147124	1.19825	0.230822	0.36415	BANF1
30.1741	-0.152189	0.127081	-1.19757	0.231085	0.36415	VEZF1
30.8145	-0.139595	0.116566	-1.19757	0.231086	0.36415	BAG6
38.649	0.0841098	0.0702409	1.19745	0.231132	0.36415	BRD2
15.9475	0.252535	0.211114	1.1962	0.231617	0.364539	SNRPF
10.555	-0.82111	0.686598	-1.19591	0.231731	0.364539	IGHJ1
24.0709	-0.322412	0.269693	-1.19548	0.231901	0.364539	COL4A5
23.1791	-0.244614	0.204834	-1.19421	0.232397	0.365047	SPDYE1
21.9642	-0.238947	0.200227	-1.19338	0.232722	0.365282	WASH2P
11.1033	-0.496712	0.416684	-1.19206	0.233238	0.365819	MIR320C1
27.7235	0.216592	0.181828	1.19119	0.233578	0.365828	NSA2
37.0255	-0.157718	0.132408	-1.19116	0.233592	0.365828	CCAR1
23.4599	-0.27088	0.227658	-1.18986	0.234102	0.366346	ARHGAP12
38.6396	-0.126991	0.106767	-1.18942	0.234273	0.366346	ARID1A
249.943	0.247279	0.208179	1.18782	0.234906	0.367062	HSP90AA1
24.1816	0.250703	0.211185	1.18712	0.235179	0.367215	GLMN
22.09	-0.308171	0.259788	-1.18624	0.235528	0.367487	CHGA
51.9578	0.251931	0.213345	1.18086	0.237659	0.37049	RPS2P46
22.615	0.187603	0.15892	1.18049	0.237806	0.37049	SNRPD3
17.6917	0.154101	0.130672	1.17929	0.238282	0.370955	TGOLN2
28.5893	-0.191439	0.162439	-1.17853	0.238585	0.370963	FANCG
403.233	-0.190985	0.162073	-1.17839	0.238641	0.370963	RP11-274B21.2
24.1792	-0.159971	0.136102	-1.17537	0.239845	0.372559	GLG1
17.3306	-0.361685	0.308486	-1.17245	0.241016	0.374008	MIR1255A
86.425	-0.12273	0.104705	-1.17216	0.241135	0.374008	MAP4K4
13.7193	-0.25961	0.22172	-1.17089	0.241643	0.374161	ZNF83
27.0854	-0.220814	0.188625	-1.17065	0.24174	0.374161	ZNF700
35.2387	-0.188845	0.161332	-1.17054	0.241783	0.374161	KDM5C
19.6658	-0.367085	0.313737	-1.17004	0.241985	0.374161	RELL1
14.5359	-0.564702	0.482842	-1.16954	0.242187	0.374161	MIR99A
51.741	-0.696021	0.595272	-1.16925	0.242304	0.374161	SNORD115-2
73.7622	0.121212	0.104037	1.16509	0.243984	0.376479	ZC3H11A
47.7205	-0.222831	0.192184	-1.15947	0.246265	0.379719	AASS
1.29644	-2.65416	2.29622	-1.15588	0.24773	0.381697	D87024.1
24.0062	-0.502067	0.43454	-1.1554	0.247927	0.38172	RPL21P71
108.887	0.205627	0.178403	1.15259	0.249077	0.383209	RPL41
1.17778	-2.91694	2.53317	-1.1515	0.249526	0.383619	MIR518F
28.6311	-0.283903	0.246649	-1.15104	0.249715	0.383629	ZNF138
37.7837	-0.160073	0.139126	-1.15056	0.249914	0.383652	PIAS1
61.2295	-0.24832	0.21596	-1.14984	0.250208	0.383823	PREX1
1.38779	-3.15488	2.76756	-1.13995	0.254307	0.389827	MIR519D
89.5381	0.149818	0.131648	1.13802	0.255112	0.390775	LAPTM4A
27.9748	-0.166441	0.146528	-1.1359	0.256	0.391848	NPAT
11.6675	0.281946	0.248993	1.13235	0.257489	0.393592	UACA
22.8008	-0.370678	0.327372	-1.13228	0.257515	0.393592	SNORA14A
41.9381	-0.328853	0.290879	-1.13055	0.258246	0.394423	NDST3
31.4241	-0.163791	0.145098	-1.12883	0.258971	0.395241	PMS2
21.482	-0.247916	0.220103	-1.12637	0.260011	0.39654	ZNF845
62.9011	-0.128521	0.114151	-1.12589	0.260213	0.39656	USP9X
28.4267	0.118757	0.105809	1.12237	0.261706	0.398546	STARD7
1.23274	-2.97517	2.65756	-1.11951	0.262923	0.400108	IGHV3-9
49.2865	0.20854	0.186556	1.11784	0.263635	0.400901	FANCL
28.9695	-0.286243	0.256276	-1.11693	0.264024	0.401118	COX8A
36.6558	0.146983	0.131633	1.11661	0.26416	0.401118	HNRNPH3
32.5821	0.113278	0.101633	1.11458	0.265032	0.40215	TCERG1
11.7346	-0.35423	0.31806	-1.11372	0.265398	0.402415	ZNF883
17.9288	-1.05423	0.949793	-1.10996	0.267016	0.404576	IGHD1-14
37.3791	-0.157566	0.142274	-1.10748	0.268086	0.405903	PI4KA
1.94134	-3.64178	3.30581	-1.10163	0.270622	0.409448	TRDD1
100.155	0.186253	0.169229	1.1006	0.271072	0.409833	RPL34
24.6479	-0.381669	0.347937	-1.09695	0.272664	0.411942	DRD2
21.0266	-0.287536	0.262614	-1.0949	0.273561	0.412806	FAM86HP
10.0921	0.659362	0.602298	1.09474	0.273629	0.412806	NTRK1
198.783	0.291806	0.267597	1.09047	0.275507	0.415339	HIST1H2BK
28.1455	0.108523	0.0996865	1.08865	0.276309	0.41625	CAPZB
59.6084	-0.580133	0.533256	-1.08791	0.276636	0.416371	HBA2
103.581	0.302234	0.277985	1.08723	0.276935	0.416371	HIST2H2BF
14.0197	-0.880255	0.809715	-1.08712	0.276985	0.416371	UTY
37.7794	0.0737091	0.0679996	1.08396	0.278381	0.417967	KHDRBS1
390.905	0.20468	0.188925	1.0834	0.278633	0.417967	TMSB10
23.7198	0.156408	0.144372	1.08337	0.278645	0.417967	CWF19L2
35.8005	-0.202101	0.186734	-1.08229	0.279122	0.418384	DACH1
56.5323	-0.163379	0.15125	-1.08019	0.280057	0.419485	IDH2
4.95859	-1.71155	1.58663	-1.07873	0.280706	0.41992	NCOR1P2
14.8442	-0.270345	0.250635	-1.07864	0.280748	0.41992	NPDC1
14.2375	-0.538605	0.501003	-1.07505	0.282351	0.422018	ADCY8
4258.65	0.209143	0.194917	1.07299	0.283276	0.423099	SCARNA10
32.5017	-0.918883	0.857518	-1.07156	0.283917	0.423754	USP9Y
11.9302	-0.5324	0.497778	-1.06955	0.28482	0.424481	SNORD113-2
88.1307	0.187075	0.174977	1.06914	0.285007	0.424481	RPL31
9.66208	-0.402186	0.376181	-1.06913	0.285011	0.424481	S100A11
30.9475	-0.218528	0.204767	-1.0672	0.28588	0.425356	RP11-83J16.1
21.7828	0.228703	0.214399	1.06672	0.286099	0.425356	SPDYE6
16.1205	-0.341993	0.320807	-1.06604	0.286406	0.425356	LGALS1
23.5273	-0.132707	0.124532	-1.06564	0.286587	0.425356	PREP
24.8906	-0.313204	0.293928	-1.06558	0.286613	0.425356	COL5A2
29.7009	0.182246	0.17123	1.06434	0.287176	0.42589	RPS15A
67.1837	-0.637706	0.601269	-1.0606	0.288871	0.428101	SNORD115-4
1.3011	-3.06185	2.89095	-1.05912	0.289547	0.428799	MIR522
10.3754	-0.528258	0.49969	-1.05717	0.290433	0.429553	SNORD114-2
25.216	0.126567	0.119731	1.0571	0.290465	0.429553	SCCPDH
77.8893	-0.275833	0.261087	-1.05648	0.290749	0.429591	GRIA2
17.7257	-0.362198	0.342943	-1.05615	0.290901	0.429591	ACTA2
21.161	-0.220658	0.209124	-1.05515	0.291356	0.429846	KIAA1009
13.0163	-0.356682	0.338128	-1.05487	0.291484	0.429846	SYT4
188.875	0.185152	0.175793	1.05324	0.292231	0.430646	RPS25
34.0994	-0.13645	0.130688	-1.04409	0.296445	0.436548	PJA2
9.92033	-0.398541	0.382647	-1.04154	0.297627	0.437982	TTN
38.2666	0.128443	0.123382	1.04101	0.29787	0.438031	SMARCA1
204.771	0.164036	0.157897	1.03888	0.298863	0.439184	RPL14
38.8408	-0.256293	0.247157	-1.03697	0.299752	0.439642	KCNQ2
17.832	-0.243771	0.235086	-1.03695	0.299761	0.439642	CALM1
29.5283	0.142727	0.137654	1.03685	0.299804	0.439642	AP2M1
17.5311	-0.242516	0.234054	-1.03615	0.300132	0.439816	WASH3P
10.479	-0.753094	0.727904	-1.03461	0.300853	0.440565	ZNF99
36.2825	-0.14345	0.138929	-1.03255	0.301816	0.441667	PEX6
94.7925	-0.475806	0.461234	-1.0316	0.302262	0.44201	HIST1H2AJ
13.3976	-0.359263	0.348449	-1.03103	0.302525	0.442087	SCARNA23
68.5883	-0.183458	0.17806	-1.03032	0.302861	0.44227	RPS2
11.5216	-0.305862	0.297121	-1.02942	0.303284	0.442579	HHIP
117.251	0.157483	0.153112	1.02855	0.303693	0.442868	RPL7
38.0348	0.211148	0.205512	1.02742	0.304222	0.443331	RAB18
1.09767	-2.81623	2.74699	-1.0252	0.305267	0.444486	RP11-1396O13.13
11.8662	-0.431724	0.421292	-1.02476	0.305476	0.444486	OLFM1
25.9414	-0.188139	0.183659	-1.02439	0.305651	0.444486	CDK5RAP3
7.67636	-0.484375	0.474717	-1.02035	0.307565	0.446826	SPDYE7P
22.9097	-0.977931	0.95867	-1.02009	0.307685	0.446826	IGHD6-25
49.5385	0.135234	0.132842	1.01801	0.308675	0.447953	KIAA1109
86.6359	0.10819	0.106385	1.01696	0.30917	0.448361	SFPQ
36.7171	-0.108045	0.106385	-1.01561	0.309817	0.448932	HAX1
24.49	-0.177629	0.174963	-1.01524	0.309992	0.448932	PPP2R1A
31.7186	-0.154372	0.152383	-1.01305	0.311036	0.450132	USP11
28.1629	0.0906354	0.0896746	1.01071	0.312153	0.451209	WDR45B
41.2349	-0.451881	0.447226	-1.01041	0.312299	0.451209	ITGA7
582.726	-0.361313	0.35772	-1.01004	0.312475	0.451209	SCARNA4
66.6224	-0.181192	0.179452	-1.0097	0.31264	0.451209	RTN4
8.77961	-0.318778	0.316449	-1.00736	0.313763	0.452518	SERPINH1
73.9136	0.195431	0.194507	1.00475	0.315016	0.454013	RPL9P32
37.857	-0.178534	0.178005	-1.00297	0.315873	0.454897	TCF20
54.3599	-0.208137	0.207601	-1.00258	0.316064	0.454897	RPL13AP5
101.472	0.138727	0.138829	0.999261	0.317668	0.456893	AGAP6
1133.01	-0.28548	0.286284	-0.99719	0.318672	0.458023	SNORA53
20.0827	-0.288216	0.289202	-0.996588	0.318965	0.458129	HMGN2P8
1.73563	-3.47738	3.5023	-0.992883	0.320767	0.460403	MIR519B
27.9419	0.16136	0.163386	0.987598	0.323349	0.463792	TOPORS
576.665	-0.266401	0.270317	-0.985511	0.324373	0.464869	SNORA23
28.8083	0.114883	0.116613	0.985164	0.324543	0.464869	EIF3D
2.61193	-0.877598	0.892108	-0.983735	0.325246	0.465557	TRAJ31
70.5217	-0.235699	0.239847	-0.982703	0.325754	0.465965	KIF5C
27.225	-0.186168	0.189564	-0.982087	0.326057	0.466081	LRRN1
31.3795	0.0912101	0.092939	0.981398	0.326397	0.466249	PAF1
34.2553	0.116579	0.119107	0.978775	0.327691	0.467779	EIF3K
11.7119	-1.03475	1.05921	-0.976903	0.328617	0.468395	KRT31
36.9998	0.152545	0.156202	0.976587	0.328774	0.468395	CDH2
20.2729	-0.162018	0.165908	-0.976549	0.328792	0.468395	MDH1
28.5309	0.291502	0.298753	0.975729	0.329199	0.468473	MIR553
33.0807	0.138638	0.142115	0.975537	0.329294	0.468473	TTC21B
8.07592	0.419161	0.430272	0.974177	0.329969	0.468856	PCDHGA3
109.694	-0.147253	0.151182	-0.974013	0.33005	0.468856	GNB2L1
102.889	-0.139597	0.143376	-0.973643	0.330234	0.468856	PTPRS
62.145	0.195118	0.200498	0.973164	0.330472	0.468876	NPIPB3
8.87316	-0.289523	0.297766	-0.972317	0.330893	0.469156	ECE1
36.2695	-0.145013	0.14921	-0.971867	0.331117	0.469156	ATM
36.3501	-0.322798	0.332554	-0.970663	0.331716	0.469689	MIR601
319.877	0.28481	0.294064	0.968532	0.332779	0.470875	HIST1H2BH
72.7145	0.131688	0.136272	0.966359	0.333865	0.472093	MCM7
23.0356	-0.283634	0.293852	-0.965228	0.334431	0.472575	ZNF493
49.8066	-0.240382	0.250509	-0.959575	0.337269	0.476265	B2M
36.9187	0.104469	0.108962	0.958773	0.337673	0.476515	ILF3
18.25	-0.212678	0.223323	-0.952333	0.340928	0.480784	FSCN1
37.4987	0.153695	0.161832	0.949718	0.342256	0.482332	AKAP9
27.961	-0.248666	0.261991	-0.949139	0.34255	0.482422	ZNF680
204.905	-1.06151	1.1192	-0.948458	0.342896	0.482587	XIST
70.3071	0.132355	0.139654	0.947737	0.343264	0.482779	RPS8
75.5285	0.204394	0.21615	0.945612	0.344347	0.483978	HIST1H2AC
32.6714	0.160157	0.16963	0.944155	0.345091	0.484699	GOLM1
78.965	-0.127279	0.134909	-0.943442	0.345455	0.484886	COX6B1
17.7847	-0.337653	0.358787	-0.941098	0.346655	0.486244	AC017028.1
40.5658	0.234811	0.249667	0.940496	0.346963	0.486352	RP11-466H18.1
56.9974	0.13395	0.142811	0.93795	0.34827	0.487857	SMARCA4
19.4421	-0.190617	0.203623	-0.936126	0.349209	0.488845	NPIPB5
29.5592	0.107955	0.116055	0.93021	0.352262	0.492791	NCOR1
1045.41	-0.142678	0.153686	-0.928374	0.353214	0.493793	ACTG1
40.3848	-0.18684	0.201471	-0.927377	0.353731	0.494186	TAS2R31
29.481	-0.129842	0.140496	-0.924167	0.355399	0.496187	CSNK1A1
83.828	0.15406	0.166901	0.923066	0.355973	0.496657	RPS3A
27.3351	0.121872	0.132145	0.922257	0.356394	0.496914	ME2
58.6962	-0.166614	0.180817	-0.921447	0.356817	0.497173	RPS14
24.5729	0.153956	0.16734	0.92002	0.357562	0.497793	RNF213
25.5771	-0.213894	0.232585	-0.919638	0.357762	0.497793	AMY2B
42.2072	-0.225821	0.245662	-0.919232	0.357974	0.497793	H1F0
31.1809	-0.113309	0.12338	-0.918373	0.358424	0.498088	CHMP4B
98.524	0.306969	0.335432	0.915143	0.360117	0.499931	HIST1H3H
31.2812	0.166135	0.181581	0.914933	0.360227	0.499931	PMS1
16.4549	0.194911	0.213292	0.913825	0.360809	0.500135	GADD45GIP1
1.30304	-3.06477	3.35477	-0.913556	0.36095	0.500135	MIR526A1
31.1825	-0.112937	0.12366	-0.913291	0.36109	0.500135	VPS33B
50.1247	-0.122082	0.133775	-0.912599	0.361453	0.500309	ATN1
62.2391	0.187327	0.205448	0.911793	0.361877	0.500565	WRN
33.028	-0.116571	0.127936	-0.911169	0.362206	0.50069	DNM1L
8.69284	-0.855353	0.939546	-0.91039	0.362617	0.500927	SNORD115-16
17.4861	-0.244273	0.26958	-0.906125	0.36487	0.503601	INSM1
27.5141	0.103719	0.114504	0.905816	0.365033	0.503601	DMTF1
199.798	0.20839	0.230428	0.904358	0.365806	0.504335	HIST2H2AC
131.112	0.284881	0.315249	0.903669	0.366171	0.504507	HIST1H2AL
31.912	0.124409	0.137843	0.902542	0.366769	0.505	RB1CC1
175.623	-0.411468	0.45681	-0.900742	0.367725	0.505984	HIST1H2BM
206.858	0.162348	0.180498	0.899445	0.368416	0.506602	RPL7A
36.4245	0.13819	0.153809	0.898453	0.368944	0.506878	PRRC2B
25.022	-0.237206	0.264103	-0.89816	0.3691	0.506878	ANGPTL2
20.5327	-0.208196	0.232036	-0.897256	0.369582	0.507023	PLK2
28.1438	0.834616	0.930394	0.897056	0.369689	0.507023	RP11-603B24.1
22.0397	-0.390782	0.437289	-0.893648	0.37151	0.509188	AC018867.1
12.0812	0.35652	0.399542	0.89232	0.372221	0.509829	CACNA2D2
34.5219	0.119962	0.134548	0.891598	0.372608	0.510026	EIF4B
152.732	0.17718	0.199027	0.890232	0.373341	0.510696	ZEB1
10.2441	-0.362211	0.407355	-0.889177	0.373908	0.510922	MIR1284
17.0943	0.21908	0.24643	0.889017	0.373994	0.510922	BIN1
44.3062	-0.259673	0.293149	-0.885804	0.375723	0.512763	SNORD116-17
30.9708	0.125482	0.141691	0.885604	0.375831	0.512763	STOML2
0.915734	-2.55295	2.89106	-0.88305	0.377209	0.51431	MIR523
18.3917	-0.236855	0.269354	-0.879346	0.379214	0.516706	TAS2R46
32.2961	-0.200196	0.22842	-0.876439	0.380792	0.518519	CD99
9.37641	0.563913	0.646218	0.872635	0.382862	0.521	PCDH11X
17.3954	-0.227571	0.261137	-0.87146	0.383503	0.521198	THSD7A
49.8465	-0.079894	0.0916786	-0.871457	0.383505	0.521198	GNPAT
69.2078	0.133078	0.152796	0.870955	0.383779	0.521233	RPS3
54.2364	0.0774739	0.0890368	0.870133	0.384228	0.521505	PRRC2C
257.621	-0.140881	0.162136	-0.868905	0.384899	0.522019	RPSA
2.73763	-1.61406	1.85838	-0.86853	0.385104	0.522019	MIR514A1
27.2055	-0.362491	0.418045	-0.86711	0.385882	0.522735	SNORA80
23.109	-0.180758	0.208733	-0.865975	0.386504	0.52324	PRDX2
12.9108	0.31192	0.361547	0.862736	0.388283	0.525309	HSPB1
15.7339	0.301594	0.350176	0.861265	0.389092	0.526064	SNORD82
23.3875	0.23471	0.273479	0.858238	0.390761	0.527981	SNORD53
79.3326	-0.233231	0.272293	-0.856545	0.391696	0.528903	SNORD104
20.7993	-0.190001	0.222682	-0.853239	0.393527	0.530971	NDUFB1
21.2031	0.28572	0.335012	0.852865	0.393734	0.530971	CTD-2561J22.2
36.6706	-0.079704	0.0935425	-0.852062	0.39418	0.531231	SF1
35.2257	-0.10497	0.12392	-0.847073	0.396955	0.534627	RBM3
29.2427	0.1213	0.144205	0.841161	0.400258	0.538729	PEX3
129.966	-0.685486	0.815588	-0.840481	0.400639	0.538897	IGHJ4
17.4317	-0.152313	0.181647	-0.838512	0.401743	0.540036	CALM3
2747.24	-0.20129	0.240354	-0.837474	0.402326	0.540473	SCARNA2
42.1439	-0.127537	0.152657	-0.835443	0.403468	0.541437	FAU
32.0198	0.142877	0.171053	0.835279	0.40356	0.541437	CCDC167
29.4194	-0.306632	0.367362	-0.834686	0.403894	0.541539	PCDHB2
378.994	-0.339117	0.406666	-0.833897	0.404339	0.541788	SCARNA8
32.4101	0.100154	0.120251	0.832875	0.404915	0.542214	CCNL2
18.0253	0.174342	0.209521	0.832095	0.405355	0.542457	CAP1
32.1798	0.096928	0.116583	0.831407	0.405744	0.542631	KCTD3
28.5356	0.130033	0.157366	0.826311	0.408628	0.545977	POLR2J
27.9214	0.112682	0.136407	0.826066	0.408766	0.545977	PQBP1
30.4783	-0.339229	0.410988	-0.825398	0.409146	0.546135	HERC2P3
120.225	-0.209326	0.254717	-0.821798	0.411192	0.548518	STMN2
484.969	0.117521	0.143103	0.821238	0.411511	0.548567	RPL11
35.3	0.0959327	0.116941	0.820349	0.412017	0.548567	ZMYM2
39.3369	0.0945872	0.115326	0.820171	0.412119	0.548567	CDC73
62.826	0.158186	0.192934	0.819896	0.412275	0.548567	EIF3E
16.869	-0.235979	0.288351	-0.818374	0.413144	0.549374	APLP1
21.3228	-0.146374	0.179268	-0.81651	0.414208	0.55044	PLEKHM1P
51.2776	0.145208	0.178306	0.814376	0.41543	0.551714	LAMB1
31.0654	-0.162163	0.199249	-0.813872	0.415719	0.551748	GPI
37.1169	-0.152834	0.188245	-0.811889	0.416855	0.552907	RPL29
66.8332	-0.0938877	0.115761	-0.811046	0.417339	0.553017	NDUFS4
203.193	-0.169677	0.209265	-0.810826	0.417466	0.553017	SNORD108
50.0051	0.103572	0.127874	0.809954	0.417967	0.553331	PMS2P3
45.4478	-0.0775554	0.0958628	-0.809025	0.418501	0.553688	2006-03-01
27.9817	-0.113766	0.140962	-0.807067	0.419628	0.554829	BDP1
35.2133	-0.13619	0.16915	-0.805139	0.420739	0.555949	LRRC37A2
51.1923	0.208852	0.260054	0.803112	0.42191	0.557144	AEBP1
2.78215	-0.758934	0.94601	-0.802247	0.42241	0.557317	MIR140
4.15549	-0.569302	0.709882	-0.801966	0.422572	0.557317	SPATA31B1
21.5454	-0.101089	0.126415	-0.799661	0.423907	0.55839	TMEM14C
2905.41	-0.171927	0.215005	-0.799642	0.423918	0.55839	SCARNA7
48.7185	-0.159177	0.200157	-0.79526	0.426462	0.561388	GSE1
32.1603	-0.552351	0.696123	-0.793468	0.427505	0.562408	EEF1A2
21.8179	0.148961	0.187904	0.792751	0.427923	0.562605	COX7A2
49.165	0.127727	0.161435	0.791201	0.428827	0.563277	PKM
79.5024	-0.719244	0.909338	-0.790953	0.428971	0.563277	RPS4Y1
43.1933	0.116283	0.147153	0.790221	0.429399	0.563462	CHCHD2
156.744	0.13163	0.166749	0.789386	0.429886	0.563462	RPS15
13.569	-0.199024	0.252143	-0.789331	0.429919	0.563462	MIR621
30.9233	0.0716342	0.0911124	0.786218	0.43174	0.565496	UBR4
53.0353	0.0999648	0.127322	0.785136	0.432374	0.565972	TPR
14.6348	-0.268412	0.34424	-0.779722	0.435554	0.569649	MIR624
29.1053	0.125848	0.16147	0.779386	0.435752	0.569649	RNASEH2B
22.2049	-0.220352	0.282876	-0.778969	0.435998	0.569649	SGCE
14.1835	-0.187204	0.240925	-0.777021	0.437147	0.570795	CTSL
7.95338	-0.308413	0.397515	-0.775853	0.437836	0.571339	DNAJB1
23.4482	-0.19049	0.24599	-0.77438	0.438706	0.572119	ANKRD20A18P
17.4707	-0.181304	0.235122	-0.771108	0.440643	0.574287	USMG5
17.4544	-0.232991	0.305239	-0.763305	0.445281	0.579972	COL25A1
78.0621	-0.125749	0.165037	-0.761944	0.446094	0.580669	RPS23
5.31099	0.706737	0.929842	0.760062	0.447218	0.581772	PRAME
9.14571	-0.385455	0.507564	-0.759422	0.4476	0.581908	CTC-260E6.7
29.4405	-0.471127	0.623615	-0.755477	0.449963	0.584617	SNORD115-31
59.5515	-0.239464	0.317199	-0.754932	0.45029	0.584679	CRYBG3
27.7582	-0.101716	0.135432	-0.751048	0.452624	0.587347	FNBP4
266.208	0.254235	0.339352	0.749179	0.45375	0.588443	HIST1H2BL
45.418	0.116606	0.155796	0.748453	0.454187	0.588647	SETX
15.8678	0.198151	0.265208	0.747154	0.454971	0.589298	RP11-123J14.2
19.0848	0.318402	0.426628	0.746323	0.455472	0.589584	DLL3
26.72	-0.255118	0.342506	-0.744857	0.456358	0.590366	MIR320C2
71.1818	0.0966016	0.129869	0.743838	0.456975	0.590789	SPAG9
31.2159	-0.147535	0.198481	-0.743318	0.457289	0.590789	BCOR
37.8943	0.0811474	0.109228	0.74292	0.45753	0.590789	ZNF638
61.5807	0.120007	0.161836	0.741533	0.45837	0.591509	ZNF644
29.4093	0.120477	0.16328	0.737855	0.460602	0.594024	AKT3
42.4069	0.130132	0.178039	0.730919	0.464829	0.598768	RP11-425L10.1
29.1278	0.0923851	0.126402	0.730881	0.464852	0.598768	PHF3
218.625	-0.117919	0.162069	-0.727587	0.466867	0.600994	RPS27A
36.3314	0.0991721	0.136742	0.725251	0.468298	0.602467	PNISR
403.797	0.131917	0.182152	0.724216	0.468933	0.602694	RPL19
27.4441	-0.111679	0.154247	-0.724027	0.469049	0.602694	AKR1B1
26.8067	-0.202488	0.280186	-0.72269	0.46987	0.603379	MIR3911
72.0395	0.0830957	0.11527	0.720877	0.470985	0.604156	CANX
16.566	-0.21916	0.304064	-0.720769	0.471051	0.604156	SNORD12B
230.323	-0.242605	0.337904	-0.717968	0.472777	0.605837	SNORA14B
19.344	-0.187778	0.261842	-0.71714	0.473288	0.605837	PPP2R2C
17149.8	-0.182603	0.254632	-0.717127	0.473296	0.605837	SNORA73B
22.327	-0.151196	0.210941	-0.716767	0.473518	0.605837	MAK
27.0335	-0.0845424	0.118281	-0.714761	0.474757	0.607051	MFN2
36.9814	-0.0805925	0.112843	-0.714201	0.475103	0.607124	PSMB4
68.6886	-0.406059	0.570799	-0.711388	0.476844	0.608978	SNORD115-21
32.3635	0.224995	0.316728	0.710374	0.477472	0.609409	GPR98
75.1396	0.143692	0.20377	0.70517	0.480705	0.613162	HIST1H2AK
78.5795	-0.0944436	0.134035	-0.704619	0.481048	0.613226	WNK1
73.6805	0.0936525	0.133385	0.702123	0.482602	0.614834	YWHAQ
9.60125	0.300155	0.42815	0.70105	0.483272	0.615314	CTB-56J15.1
38.3313	0.0706786	0.100937	0.700225	0.483787	0.615595	TRRAP
15925.7	-0.22425	0.321499	-0.697513	0.485482	0.617377	SNORD3A
26.7804	-0.254902	0.366097	-0.696269	0.48626	0.617712	SNORA5C
21.8233	-0.11908	0.171055	-0.696151	0.486334	0.617712	LAMC1
8.70324	-0.36313	0.522213	-0.695367	0.486825	0.617962	OPTC
30.4539	-0.106239	0.153378	-0.692661	0.488522	0.619741	MLH3
26.2485	0.0930461	0.134676	0.690889	0.489635	0.620777	FHL1
12.7618	0.239645	0.34829	0.688062	0.491414	0.622656	PCDHB8
55.9764	-0.119536	0.17539	-0.681541	0.49553	0.627091	RPS9
102.931	-0.104569	0.153441	-0.681493	0.495559	0.627091	RASA1
19.575	-0.12669	0.18601	-0.681095	0.495812	0.627091	OST4
347.406	0.1262	0.185453	0.680499	0.496189	0.62719	RPS12
83.3805	0.269679	0.401072	0.672395	0.501333	0.63331	RP11-742N3.1
29.7836	-0.0823421	0.122587	-0.671702	0.501773	0.633485	ATXN2L
35.0336	-0.157193	0.234237	-0.671083	0.502167	0.633601	PLEC
492.322	-0.205965	0.307563	-0.669668	0.503069	0.634336	SCARNA1
20.2093	0.189563	0.28326	0.66922	0.503355	0.634336	ZNF714
12.5341	-0.154615	0.231358	-0.66829	0.503948	0.634703	ZFP69B
30.2277	0.0800232	0.119906	0.667381	0.504528	0.635052	ACADM
23.5165	-0.115018	0.173217	-0.664011	0.506683	0.637327	OXCT1
67.3259	0.0688123	0.103695	0.663603	0.506944	0.637327	DDX5
194.761	-0.0984141	0.149213	-0.659553	0.509541	0.640208	RPL3
30.9445	-0.108343	0.164496	-0.658635	0.51013	0.640565	ZBTB18
107.41	0.160153	0.243416	0.657938	0.510578	0.640743	HIST2H2BE
26.4069	-0.137555	0.209869	-0.655434	0.512188	0.64238	RP11-384K6.6
18.1825	0.106475	0.162746	0.654243	0.512955	0.642755	NDUFA12
23.916	0.112037	0.171306	0.654018	0.5131	0.642755	PREPL
45.7689	-0.160069	0.245633	-0.651661	0.51462	0.644257	NPIPA1
34.2575	-0.0964114	0.148109	-0.65095	0.515079	0.644257	TOMM7
14.9578	0.200545	0.308356	0.650367	0.515455	0.644257	SNORD111
13.3873	-0.166408	0.255913	-0.650254	0.515528	0.644257	RP1-292B18.1
33.0913	0.0879778	0.136143	0.646215	0.51814	0.647135	ZNF292
73.0503	-0.0720597	0.111795	-0.644571	0.519205	0.648079	VCP
41.3439	-0.0763501	0.119015	-0.641518	0.521186	0.649784	DYNC1I2
42.427	0.189396	0.295407	0.641136	0.521434	0.649784	SNORD3D
61.2275	0.066007	0.10297	0.641034	0.521501	0.649784	SLC25A3
20.4233	0.0894904	0.140194	0.638332	0.523258	0.651587	NDUFB10
145.923	-0.0921069	0.144541	-0.637235	0.523972	0.652088	ATP5B
58.47	-0.0872725	0.137426	-0.635053	0.525394	0.653471	PRKCSH
57.7691	0.10228	0.161462	0.633459	0.526434	0.654375	HMGN3
46.6707	0.0803907	0.127396	0.631029	0.528022	0.655961	SMARCC1
43.6574	-0.0886365	0.141444	-0.626652	0.530887	0.658839	ADK
24.428	0.105163	0.167849	0.626531	0.530967	0.658839	STK39
50.6651	0.0687991	0.110238	0.624097	0.532564	0.66043	KLHDC3
27.6751	-0.133477	0.214659	-0.621809	0.534067	0.661903	PLXNC1
42.6895	-0.162647	0.262199	-0.620318	0.535049	0.662645	ZNF431
23.8019	-0.51365	0.828549	-0.619939	0.535298	0.662645	DDX3Y
22.9714	-0.143628	0.231961	-0.619188	0.535793	0.662866	RP11-1055B8.7
26.9486	-0.0875319	0.141587	-0.618219	0.536431	0.663264	MSH3
13.2872	-0.181741	0.294262	-0.617616	0.536829	0.663365	ZNF681
47.7684	0.0967671	0.156956	0.616525	0.537548	0.663862	PDIA3
23.5333	-0.103821	0.169062	-0.614101	0.539149	0.664383	PLCL2
48.632	-0.089223	0.145303	-0.614046	0.539185	0.664383	SREBF2
17.0964	0.123095	0.200487	0.613979	0.539229	0.664383	KLF6
34.9169	0.11404	0.185743	0.613967	0.539237	0.664383	SMARCA2
36.7838	0.102716	0.167856	0.611926	0.540587	0.665655	PODXL2
29.4916	-0.110185	0.180807	-0.609405	0.542256	0.667319	RPS21
31.9029	-0.242452	0.398324	-0.60868	0.542736	0.667518	RBP1
15.2147	-0.152342	0.252214	-0.60402	0.545831	0.67093	JUN
591.846	-0.116395	0.192992	-0.60311	0.546436	0.67128	RPS4X
48.0111	0.127053	0.21106	0.601977	0.54719	0.671813	SNORD62B
36.9865	-0.124404	0.207256	-0.600245	0.548343	0.672835	ZNF721
21.2461	0.13403	0.223483	0.599733	0.548684	0.67286	TCEB2
46.1133	0.0670716	0.112052	0.598575	0.549457	0.673414	SLC39A6
109.882	-0.111644	0.186814	-0.597622	0.550092	0.673799	RPS19
15.9621	-0.186259	0.312569	-0.595898	0.551243	0.674814	ZNF107
12.4384	-0.380253	0.641587	-0.592676	0.553398	0.677057	RP4-765C7.2
35.5923	-0.172079	0.290761	-0.591821	0.55397	0.677362	GAP43
105.278	-0.17592	0.297577	-0.591175	0.554403	0.677496	NPIPA5
61.1445	-0.104499	0.177059	-0.590191	0.555062	0.677907	CD63
36.4163	0.105199	0.180625	0.582418	0.560285	0.683887	2010-09-01
63.5734	-0.0855234	0.147356	-0.580387	0.561654	0.685159	RPL6
14.1771	-0.329035	0.568004	-0.579283	0.562398	0.685668	RP11-678G14.2
113.476	0.0939324	0.162636	0.577564	0.563559	0.686616	RPL27
13.5618	-0.131371	0.227616	-0.577162	0.56383	0.686616	ATP6V1A
79.1739	-0.142028	0.246322	-0.576595	0.564213	0.686683	RPL23A
19.5908	0.217528	0.377906	0.575615	0.564876	0.686937	FAM198B
86.1384	-0.0694141	0.120654	-0.575317	0.565077	0.686937	NFIB
232.852	-0.0812171	0.142107	-0.57152	0.567647	0.689493	APP
13.8804	0.359431	0.629213	0.571239	0.567837	0.689493	CRLF1
62.4895	-0.185477	0.325746	-0.56939	0.569091	0.690616	SNORD116-18
30.9912	0.0899782	0.158292	0.568434	0.569741	0.691004	POMT1
27.4906	0.0661853	0.1166	0.567628	0.570287	0.691267	SLTM
20.6084	0.11668	0.206503	0.565027	0.572055	0.69301	NPIPB11
27.1042	0.116697	0.20696	0.563861	0.572849	0.693571	PPIAP22
32.5444	-0.118762	0.211867	-0.560552	0.575103	0.695682	MMADHC
72.6798	-0.0782917	0.139725	-0.560328	0.575256	0.695682	AARS
766.274	-0.0967221	0.17317	-0.55854	0.576476	0.696755	RPL13A
21.5489	-0.115229	0.206684	-0.557512	0.577178	0.697202	TEAD2
22.1685	0.121597	0.218614	0.556217	0.578063	0.697868	FLNB
55.7406	0.0770855	0.139301	0.553374	0.580008	0.699814	EIF4A2
28.8154	-0.104337	0.189282	-0.551226	0.581479	0.701185	CDK2AP1
31.3373	0.0806538	0.147162	0.548061	0.58365	0.703399	KRIT1
28.4821	0.067149	0.122913	0.546316	0.584849	0.704439	MTCH1
25.577	-0.126465	0.231796	-0.545586	0.585351	0.704639	MDK
86.8874	0.0644643	0.118417	0.544386	0.586176	0.705227	MATR3
12.2698	-0.31746	0.58967	-0.538368	0.590323	0.709809	HBA1
95.13	0.0953321	0.17807	0.535363	0.592399	0.711897	RPS5
23.3331	-0.108821	0.203621	-0.534426	0.593047	0.712267	REC8
29.2564	-0.148376	0.278654	-0.532473	0.594398	0.713267	MIR570
22.8754	0.0954516	0.179339	0.532241	0.594559	0.713267	RAD50
11.8334	-0.361027	0.681277	-0.529926	0.596163	0.714782	HOXA5
15.3394	-0.233596	0.441436	-0.529173	0.596686	0.714955	LDHAP4
22.2534	0.093628	0.177273	0.528158	0.59739	0.714955	ZNF551
443.123	-0.0792092	0.150026	-0.527969	0.597521	0.714955	RPL32
38.8248	-0.149464	0.283306	-0.52757	0.597798	0.714955	SNORD100
18.0836	0.178286	0.33836	0.526911	0.598256	0.714955	MIR217
47.1067	-0.0832955	0.158125	-0.52677	0.598353	0.714955	CLK1
288.66	0.206327	0.392233	0.526033	0.598865	0.71516	SNORA38
38.6843	-0.0772689	0.147091	-0.525315	0.599364	0.715348	SOS1
7.48711	-0.529885	1.0172	-0.520928	0.602417	0.718583	IGHD4-17
17.9897	-0.132801	0.255559	-0.519649	0.603308	0.718855	ZNF506
14.8377	-0.206714	0.39782	-0.519617	0.603331	0.718855	MIR181B2
14.862	0.0887276	0.17101	0.518844	0.60387	0.719088	PPT1
223.443	0.151023	0.291591	0.517927	0.604509	0.719441	HIST1H3F
15.5268	0.168413	0.329059	0.511801	0.60879	0.724126	SSTR2
33.4852	-0.0560061	0.109949	-0.509382	0.610484	0.725468	PDHA1
35.5313	-0.0615581	0.120892	-0.509201	0.610611	0.725468	ANKRD10
18.0984	0.0984729	0.19409	0.507356	0.611905	0.726594	YWHAG
18.6758	-0.0957817	0.189197	-0.506254	0.612678	0.7271	ZNF124
46.2019	-0.161262	0.320714	-0.502822	0.615089	0.729163	FLNC
28.0375	-0.0932264	0.185418	-0.502791	0.615111	0.729163	SRGAP2
31.5425	0.0701129	0.139648	0.502068	0.61562	0.729353	MYCBP2
31.7514	-0.100596	0.200889	-0.500753	0.616545	0.730036	ANKRD26
13.2017	-0.351157	0.702851	-0.499618	0.617344	0.73057	HOXA2
40.7923	0.0790868	0.158469	0.499067	0.617732	0.730617	SYNGAP1
25.0732	-0.0861686	0.174692	-0.49326	0.621829	0.734651	MTCH2
76.3366	-0.116502	0.236198	-0.49324	0.621843	0.734651	TUBA1B
454.584	-0.0899261	0.182898	-0.491674	0.62295	0.735222	FTL
55.6999	0.0634241	0.129025	0.491563	0.623028	0.735222	PPIB
16.0629	-0.400559	0.819689	-0.488672	0.625074	0.737161	LHX8
19.5298	-0.1735	0.355353	-0.488248	0.625374	0.737161	SNORD3B-1
21.773	0.117455	0.241455	0.486448	0.626649	0.738249	PRDM8
40.2212	0.0622532	0.128414	0.484786	0.627828	0.739222	ACAD9
26.6818	0.0693021	0.143411	0.483241	0.628925	0.739394	HDGFRP3
20.6298	-0.137786	0.28516	-0.483188	0.628962	0.739394	ZNF429
30.7221	-0.112017	0.231875	-0.48309	0.629032	0.739394	HNRNPA1P14
585.917	-0.124191	0.257412	-0.482459	0.62948	0.739506	SNHG3
29.789	-0.0578806	0.120305	-0.481115	0.630435	0.740214	NDUFA6
22.4766	-0.130306	0.272733	-0.477777	0.632809	0.742586	ANP32C
21.9406	-0.0919572	0.19334	-0.475625	0.634342	0.743968	CMIP
28.3077	0.121478	0.255903	0.474705	0.634997	0.744277	FAT1
115.257	0.0760089	0.160269	0.474259	0.635315	0.744277	RPLP2
23.3314	-0.077701	0.16431	-0.472892	0.636291	0.744768	MYO9B
37.267	0.0862107	0.182425	0.472582	0.636511	0.744768	TCEAL4
11.5368	-0.180298	0.381844	-0.472178	0.6368	0.744768	RGMB
47.8967	0.0692581	0.147269	0.470283	0.638153	0.745934	ANXA5
33.434	-0.139105	0.297086	-0.468233	0.639618	0.747231	MIR320B2
76.3521	0.141829	0.305499	0.464252	0.642467	0.750141	HIST1H2AG
29.9136	0.0901148	0.195065	0.461974	0.6441	0.751629	XPA
52.5091	-0.107747	0.234483	-0.459507	0.64587	0.753165	ABC7-42389800N19.1
19.93	-0.115417	0.251378	-0.459139	0.646135	0.753165	FRG1B
28.9923	0.0481594	0.105431	0.456786	0.647825	0.754716	HNRNPUL1
41.0675	-0.0446852	0.0980116	-0.455917	0.64845	0.755024	PCM1
33.6802	-0.0480567	0.105859	-0.453971	0.64985	0.756235	GON4L
37.3467	0.0430017	0.0949643	0.45282	0.650678	0.756779	ASH1L
22.5873	0.070642	0.156239	0.45214	0.651168	0.756929	STAT1
187.655	0.0853907	0.190176	0.449009	0.653425	0.758998	RPL35A
525.94	0.0540996	0.120579	0.448666	0.653672	0.758998	HNRNPA1
22.9098	0.208664	0.467555	0.446286	0.65539	0.760355	MIR644A
15.784	-0.249377	0.559713	-0.445544	0.655927	0.760355	TAS2R43
26.3165	-0.24928	0.559499	-0.445542	0.655928	0.760355	IGHD
39.8159	-0.100918	0.227495	-0.443607	0.657327	0.761555	MYH9
94.6817	-0.352815	0.797368	-0.442474	0.658146	0.762083	IGHJ5
12.5457	0.0772714	0.175617	0.44	0.659937	0.763735	FOXJ3
22.4436	-0.111429	0.253986	-0.438721	0.660864	0.764386	UNCX
11.7118	0.0876163	0.200321	0.43738	0.661836	0.765088	PCGF2
37.1148	0.0460871	0.106118	0.434302	0.664069	0.767247	HDLBP
38.1167	-0.0848614	0.196834	-0.431131	0.666373	0.769485	SRP14
28.6708	-0.0572687	0.133283	-0.429677	0.66743	0.770282	UBR7
10.6259	-0.363443	0.848367	-0.428403	0.668358	0.770786	DNTT
56.8798	-0.0678889	0.1587	-0.42778	0.668811	0.770786	FMNL2
44.2365	-0.119821	0.280563	-0.427075	0.669325	0.770786	ZNF43
67.2106	-0.0519317	0.121604	-0.427057	0.669338	0.770786	TTC37
29.4567	0.134984	0.31682	0.426061	0.670064	0.771198	SNORD6
31.2461	0.0521605	0.123085	0.423777	0.671728	0.77269	PSPC1
20.8231	-0.0893006	0.21148	-0.422264	0.672832	0.773535	MNS1
89.7707	-0.0805863	0.191273	-0.421317	0.673524	0.773907	RPS29
169.006	0.143606	0.343659	0.417872	0.676041	0.775956	HIST1H3C
47.5134	-0.0421411	0.100849	-0.417863	0.676047	0.775956	SRSF6
27.707	-0.051854	0.124392	-0.416858	0.676782	0.776374	TALDO1
27.3779	-0.0521552	0.125316	-0.416191	0.677271	0.77651	EPB41
32.508	0.0502687	0.123509	0.407006	0.684004	0.783801	ELP2
16.843	0.0752812	0.185623	0.40556	0.685066	0.784589	RLF
29.6864	-0.068661	0.169934	-0.404046	0.686179	0.785435	ADCK3
132.693	-0.140509	0.352779	-0.398291	0.690415	0.789853	HIST1H3G
27.0421	0.0530202	0.135293	0.391892	0.695138	0.794797	UBR3
25.014	0.111568	0.285416	0.390897	0.695873	0.794797	SNORD14A
55.1692	-0.0481792	0.123253	-0.390897	0.695874	0.794797	DDX3X
80.0863	-0.0441805	0.114449	-0.386029	0.699475	0.798476	RPN2
22.4203	-0.100901	0.262836	-0.383893	0.701058	0.799638	ZNF100
7.8002	0.172726	0.450248	0.383625	0.701257	0.799638	TSHR
38.0898	0.0571456	0.149369	0.382579	0.702032	0.800087	USP22
4.64715	0.296404	0.775863	0.382032	0.702438	0.800115	DES
24.4612	-0.187631	0.493689	-0.380058	0.703902	0.801348	MIR216B
8.21688	-0.188463	0.49745	-0.378858	0.704793	0.801927	SERPINE1
23.8988	-0.0974631	0.258091	-0.377631	0.705705	0.80209	OBSCN
34.0079	0.117674	0.311755	0.377457	0.705834	0.80209	VCAN
40.8205	-0.0669028	0.177404	-0.37712	0.706084	0.80209	EZR
17.0967	0.115593	0.311076	0.371592	0.710197	0.806235	UQCRBP1
20.3363	0.12292	0.331784	0.370481	0.711024	0.806235	AC007204.1
111.819	0.13074	0.353644	0.369694	0.711611	0.806235	HIST1H2BB
26.0633	0.0950299	0.257285	0.369357	0.711862	0.806235	RP11-734J24.1
8.42152	0.324918	0.880254	0.369119	0.712039	0.806235	RP1-73A14.1
24.3299	0.0736606	0.199699	0.368858	0.712234	0.806235	MAPKAPK2
26.1197	0.0930049	0.252317	0.368603	0.712424	0.806235	RP11-1319K7.1
45.2907	-0.0504185	0.137057	-0.367865	0.712974	0.806422	RP11-274B21.1
294.838	0.0910899	0.248819	0.366089	0.714299	0.807485	HIST1H2AE
79.6711	-0.0464492	0.127262	-0.364989	0.71512	0.807977	RARS2
12.1201	-0.153503	0.431058	-0.356108	0.72176	0.815041	DDX11L8
21.4295	0.106834	0.300879	0.355073	0.722535	0.815476	FAT4
128.322	0.081576	0.231451	0.352454	0.724498	0.817252	FLNA
27.7408	-0.0406032	0.11559	-0.351269	0.725386	0.817814	OGDH
17.4573	-0.102904	0.29448	-0.349442	0.726758	0.818921	PCDHGA6
21.4867	-0.0623907	0.180162	-0.346302	0.729115	0.82059	FAM96B
28.5664	0.0664917	0.192236	0.345886	0.729429	0.82059	KIAA0922
35.3693	-0.058458	0.169106	-0.345689	0.729576	0.82059	RB1
33.2548	0.0453378	0.131434	0.344948	0.730133	0.82059	KIF2A
34.9728	0.0505793	0.146664	0.344865	0.730196	0.82059	RPL30
40.2729	-0.0259565	0.0756077	-0.343305	0.731369	0.821468	ADAR
306.877	-0.10058	0.293911	-0.342212	0.732192	0.821952	SNORD116-19
36.6846	0.107346	0.316909	0.338729	0.734814	0.824454	SNORD3C
49.8329	0.0537146	0.159031	0.337761	0.735543	0.824674	NPIPB4
245.238	0.0515011	0.152704	0.337261	0.73592	0.824674	RPL4
21.9887	-0.0865046	0.257092	-0.336473	0.736514	0.824674	HIST2H2AB
128.997	-0.13935	0.414262	-0.336382	0.736583	0.824674	HIST1H3I
32.607	-0.0368408	0.110498	-0.333407	0.738827	0.826745	SEC23B
38.2877	-0.0456448	0.138387	-0.329835	0.741524	0.829321	TCF12
27.9383	-0.0670246	0.204696	-0.327435	0.743339	0.830907	LYST
32.7185	0.0327899	0.100616	0.325892	0.744506	0.831665	NAP1L4
23.0202	-0.0596965	0.183405	-0.32549	0.74481	0.831665	SEPN1
22.3802	-0.0686455	0.214903	-0.319426	0.749404	0.836349	ZNF141
22.6465	-0.108433	0.340352	-0.318592	0.750036	0.83661	CTD-2510F5.2
25.2484	0.0544966	0.171648	0.31749	0.750872	0.837096	ARHGAP5
6.20623	0.197536	0.623372	0.316884	0.751332	0.837164	ENTPD2
102.341	0.0522703	0.165333	0.316152	0.751887	0.837338	RPL23
40.8875	-0.0304022	0.0982757	-0.309357	0.75705	0.84264	PTPN11
18.2754	-0.0578262	0.188682	-0.306474	0.759244	0.844634	ZNF880
26.8065	-0.0429161	0.141142	-0.304063	0.76108	0.84621	UBE2E3
14.2638	0.0886031	0.291886	0.303554	0.761468	0.84621	SNORD59A
69.3979	-0.0598369	0.199705	-0.299626	0.764463	0.849088	NAP1L1
64.1864	0.0240153	0.0804297	0.298587	0.765255	0.849463	ANKRD17
26.7134	-0.0464859	0.156089	-0.297817	0.765843	0.849463	MRE11A
204.524	-0.0862389	0.290011	-0.297364	0.766188	0.849463	MIR421
24.692	-0.0723757	0.244347	-0.296201	0.767076	0.849463	ZNF761
17.6365	-0.0678537	0.229188	-0.296061	0.767184	0.849463	SUN2
47.2718	-0.0500411	0.169058	-0.295999	0.767231	0.849463	TRIM28
24.8808	-0.225469	0.766977	-0.293971	0.76878	0.850729	HIST1H4L
34.9048	-0.0410943	0.140897	-0.291661	0.770546	0.852234	ANXA6
7.07267	-0.244989	0.85563	-0.286325	0.774629	0.856011	CRABP1
31.6964	0.0722056	0.252351	0.286131	0.774778	0.856011	TMSB15A
66.2172	0.0679517	0.238145	0.285338	0.775385	0.856052	PTPRK
194.325	0.107035	0.375538	0.285017	0.775631	0.856052	HIST1H2BI
41.6399	-0.0692086	0.243303	-0.284454	0.776062	0.856077	AC004967.7
24.3454	-0.0478846	0.169276	-0.282879	0.777269	0.856254	OAZ1
53.8165	0.0448088	0.158484	0.282734	0.777381	0.856254	SPDYE3
32.9125	0.0773619	0.273706	0.282646	0.777448	0.856254	SNORD19
27.7614	0.0466082	0.165751	0.281194	0.778561	0.856631	COX5B
7.1008	0.117601	0.418309	0.281135	0.778607	0.856631	ADPRHL1
15.7216	0.149132	0.531651	0.280508	0.779088	0.856711	RP1-273G13.2
32.5752	-0.0549819	0.197017	-0.279072	0.78019	0.857109	PAM
93.527	-0.0457874	0.16413	-0.27897	0.780268	0.857109	RPL18
32.8848	-0.0326262	0.118357	-0.275659	0.78281	0.859452	ITCH
32.4488	0.0462287	0.170255	0.271527	0.785986	0.862487	C1orf192
187.251	-0.0354367	0.131632	-0.269209	0.787769	0.863826	RPS20
27.9765	-0.0518637	0.192955	-0.268787	0.788094	0.863826	ADAM9
38.1018	-0.0537967	0.201135	-0.267466	0.78911	0.863826	CFL2
123.616	0.0301465	0.112987	0.266815	0.789612	0.863826	SRRM2
75.8588	0.0577032	0.21631	0.266761	0.789653	0.863826	MICAL1
80.5571	-0.0425647	0.15958	-0.266729	0.789678	0.863826	ATRX
24.462	-0.0456597	0.171891	-0.265633	0.790522	0.864095	SLC38A2
54.4904	-0.0406929	0.153362	-0.26534	0.790748	0.864095	SMARCAD1
5.2277	-0.17349	0.665723	-0.260603	0.794398	0.867542	CACNA2D3
23.6245	0.0654545	0.251694	0.260056	0.794821	0.867542	SNORD62A
47.6845	0.0599965	0.231078	0.259637	0.795144	0.867542	HIST3H2A
42.6732	-0.0637872	0.246618	-0.258648	0.795907	0.867923	RP11-391L3.5
28.3235	-0.0359023	0.139599	-0.257182	0.797038	0.868705	PARL
49.7244	0.0469356	0.189107	0.248196	0.803983	0.875819	PLXNA3
12.2857	0.15038	0.608461	0.247149	0.804793	0.876247	TCEB3C
54.2409	-0.0687285	0.279304	-0.246071	0.805627	0.8767	HIST1H3A
225.663	-0.0408486	0.168109	-0.242988	0.808015	0.878842	MAP1B
29.2794	0.0441659	0.182318	0.242247	0.808589	0.87901	NT5C3A
133.151	-0.188763	0.783855	-0.240814	0.8097	0.879762	IGHJ3
30.7961	-0.0251325	0.105174	-0.23896	0.811137	0.880577	CASC3
31.0841	-0.0241289	0.101058	-0.238762	0.81129	0.880577	PSMD4
55.0764	0.0339425	0.144152	0.235464	0.813849	0.882898	TAB2
18.3509	-0.0995433	0.428505	-0.232303	0.816302	0.885101	L1CAM
33.0464	-0.0310226	0.134707	-0.230296	0.817862	0.886334	FAM120B
35.5356	-0.0297242	0.129523	-0.229489	0.818489	0.886555	ATP5A1
38.8727	0.0721907	0.320973	0.224912	0.822048	0.88995	HIST2H3D
12.7921	-0.112462	0.501461	-0.224268	0.822549	0.890034	ASS1
39.93	-0.0359136	0.161107	-0.222918	0.823599	0.890711	ACLY
11.0521	0.0815064	0.372005	0.2191	0.826572	0.89346	MIR1183
222.044	-0.0367635	0.168655	-0.217981	0.827444	0.89346	EEF2
102.468	-0.0319979	0.146909	-0.217808	0.827579	0.89346	PMS2P1
31.0846	-0.0802966	0.369239	-0.217465	0.827846	0.89346	PCDHB3
49.299	0.0262333	0.121048	0.216717	0.828429	0.893629	MSH2
21.7877	0.0312095	0.144588	0.215851	0.829104	0.893898	IFNGR2
41.204	-0.0439326	0.205485	-0.213799	0.830704	0.894638	SRGAP2C
144.207	0.0614633	0.287527	0.213766	0.83073	0.894638	HIST1H3D
33.8043	-0.0244909	0.114803	-0.213329	0.83107	0.894638	KDM5A
46.8919	-0.0590273	0.279585	-0.211124	0.83279	0.896029	GRIK2
15.8255	0.078228	0.372441	0.210041	0.833635	0.896479	RP11-927P21.8
59.3316	-0.0435233	0.208	-0.209247	0.834256	0.896649	ANKRD36B
16.4789	-0.0594435	0.28477	-0.208743	0.834649	0.896649	ZNF85
2.12023	0.334849	1.62101	0.206568	0.836347	0.897402	FOXG1
32.1332	-0.0243611	0.118121	-0.206239	0.836604	0.897402	MYEF2
37.2831	-0.0244771	0.118705	-0.206202	0.836633	0.897402	ARPC3
33.7023	-0.0941609	0.467258	-0.201518	0.840294	0.900346	SNORD3B-2
56.4836	-0.0257298	0.127942	-0.201106	0.840616	0.900346	SRSF5
51.3786	-0.0246272	0.122498	-0.201041	0.840666	0.900346	PLCG1
27.7516	-0.0531632	0.26544	-0.200283	0.841259	0.900521	MIR573
225.656	0.0325521	0.163889	0.198623	0.842558	0.901451	RPL10A
34.747	-0.0416363	0.214326	-0.194266	0.845968	0.904638	ALDOA
20.3046	0.0688223	0.358828	0.191797	0.847901	0.906243	PLEKHG5
67.3896	-0.0453947	0.243209	-0.186649	0.851936	0.910091	ZNF253
99.8548	-0.0255602	0.139885	-0.182723	0.855016	0.912916	HNRNPDL
26.6947	-0.0298938	0.164851	-0.181338	0.856102	0.91322	ATP5E
2.0945	-0.197297	1.09133	-0.180786	0.856535	0.91322	IGLC3
19.983	0.039869	0.220641	0.180696	0.856606	0.91322	ADAM22
56.4357	0.045542	0.253135	0.179912	0.857222	0.913412	PAX6
35.5728	0.0162604	0.0913335	0.178033	0.858697	0.914519	PHIP
290.274	0.0438897	0.25276	0.173642	0.862147	0.917596	TMSB4X
28.1199	0.0240356	0.138881	0.173065	0.8626	0.917596	SENP6
15.8249	0.0495394	0.286877	0.172685	0.862899	0.917596	ZNF626
34.4739	0.0390653	0.232692	0.167884	0.866674	0.921143	RPS28
104.018	-0.0246106	0.148851	-0.165337	0.868679	0.92264	EIF3A
1382.22	0.0266835	0.162022	0.164691	0.869188	0.92264	RPS11
22.2672	0.0483515	0.294077	0.164418	0.869402	0.92264	ELAVL2
105.108	0.0423277	0.258462	0.163768	0.869914	0.922716	HIST1H2BF
32.4319	-0.0274311	0.168448	-0.162846	0.87064	0.923019	COX7C
15.8757	0.0495781	0.306719	0.16164	0.871589	0.923278	AC068587.2
20.3816	0.0368453	0.228261	0.161417	0.871765	0.923278	CCSER1
40.2087	-0.012726	0.0798768	-0.159321	0.873416	0.924231	SCAF8
33.9672	-0.0354812	0.222934	-0.159156	0.873546	0.924231	RCOR2
96.2642	0.0188366	0.119266	0.157938	0.874506	0.924331	PEBP1
26.4972	-0.0253449	0.160495	-0.157917	0.874522	0.924331	HSD17B11
29.8979	0.0179935	0.115525	0.155755	0.876227	0.925373	CPNE1
16.7453	-0.124564	0.801937	-0.155329	0.876562	0.925373	HOXA10
194.581	-0.0263838	0.170233	-0.154986	0.876832	0.925373	TUBB
46.4922	-0.0337019	0.221216	-0.152348	0.878912	0.927102	BOC
37.66	-0.0392313	0.261395	-0.150085	0.880698	0.928265	ZNF66
33.6314	0.0159913	0.106731	0.149829	0.8809	0.928265	ACIN1
21.7966	-0.0263778	0.182468	-0.144562	0.885057	0.932177	RAI1
119.215	0.0340228	0.236606	0.143795	0.885662	0.932346	AL591025.1
103.614	0.0252391	0.17716	0.142465	0.886712	0.932983	RPLP1
60.0973	-0.0171421	0.121476	-0.141115	0.887779	0.933637	TUFM
21.0431	0.0266347	0.191193	0.139308	0.889207	0.934624	DCAF17
45.5749	0.0169237	0.121929	0.138799	0.889609	0.934624	KMT2C
37.3508	-0.0320509	0.233517	-0.137253	0.890831	0.935439	GPR56
24.3285	0.0248475	0.183343	0.135524	0.892197	0.935573	PLCB4
75.442	0.0494003	0.364675	0.135464	0.892245	0.935573	AC002553.1
[truncated: 98 more rows]
