# Supplementary material for: Multi-omic and single-cell profiling of chromothriptic medulloblastoma reveals genomic and transcriptomic consequences of genome instability
Source: Nat Commun. 2024 Nov 23;15:10183. doi: 10.1038/s41467-024-54547-w (PMC11585558; doi:10.1038/s41467-024-54547-w)
Supplement: Supplementary file 9 — Supplementary Data 7 [file 41467_2024_54547_MOESM9_ESM.xlsx]

## Sheet: Sheet1
Sample	Clone	Total Tumor Cells Aligned	High Confidence Cells	Insecurely Aligned Cells	Percentage	Merged	Final Cell Count post-merge and filter		Total Percentage of Cells assigned per sample
LFS-MBP PDX	Clone1	1471	279	1192	18.9667	Clone2	1952
LFS-MBP PDX	Clone2	1062	117	945	11.0169	Clone1	NA
LFS-MBP PDX	Clone3	722	523	199	72.4377		523
LFS-MBP PDX	Clone4	163	147	16	90.184		147
LFS-MBP PDX	Clone5	119	25	94	21.0084		25		0.74
LFS-MBP Nuclei	Clone1	1001	1	1000	0.0999001	Clone2	1524
LFS-MBP Nuclei	Clone2	1583	7	1576	0.442198	Clone1	NA
LFS-MBP Nuclei	Clone3	1814	588	1226	32.4146	Clone4	2197
LFS-MBP Nuclei	Clone4	1572	527	1045	33.5242	Clone3	NA		0.62
MB243 Nuclei	Clone1	2029	1108	921	54.6082		1108
MB243 Nuclei	Clone2	2336	555	1781	23.7586	Clone3	2057
MB243 Nuclei	Clone3	762	40	722	5.24934	Clone2	NA		0.62
MB243 Nuclei	Clone4	1563	1007	556	64.4274		1007
LFS-MB1R PDX	Clone1	20	20	0	100	Clone2	1434
LFS-MB1R PDX	Clone2	1435	1435	0	100	Clone1	NA
LFS-MB1R PDX	Clone3	352	13	339	3.69318		339		0.98
Note:	Clones were merged if more than 50% of cells could not be confidently assigned & more than 50% of the remaining cells can be confidentially assigned to another clone.
										MB243-Nuclei - Merge clone 2 and 3
										STP-Nuclei - Merge Clone 1 and 2 and merge clone 3 and 4
										ST1R-PDX - Merge clone 1 and 2
										STP-PDX - Merge clone 1 and 2
										More than 50% cells not confidently assigned -
										Match with the clone that has more than 50% of remaining cells assigned to another clone
