# Supplementary material for: Multi-omic and single-cell profiling of chromothriptic medulloblastoma reveals genomic and transcriptomic consequences of genome instability
Source: Nat Commun. 2024 Nov 23;15:10183. doi: 10.1038/s41467-024-54547-w (PMC11585558; doi:10.1038/s41467-024-54547-w)
Supplement: Supplementary file 10 — Supplementary Data 8 [file 41467_2024_54547_MOESM10_ESM.xlsx]

## Sheet: MB243-Nuclei-Merged
Clone1_n	Clone1_l	Clone1_s	Clone1_p	Clone2_n	Clone2_l	Clone2_s	Clone2_p	Clone4_n	Clone4_l	Clone4_s	Clone4_p
ZNF536	0.569106	15.0128	1.43649e-46	GLI2	0.439034	11.8023	2.25219e-28	DACH2	1.51069	21.4003	3.14961e-97
GLI2	0.567369	13.1469	2.10304e-35	PTPRS	0.247432	9.00491	2.43929e-16	PLCL1	1.49	20.6934	4.71723e-91
ARHGAP11B	0.755974	12.1812	3.09764e-30	DSCAM	0.232764	8.95458	3.67876e-16	NLGN1	0.706493	19.5945	1.36318e-81
CTD-2023N9.2	0.723914	11.3503	4.38423e-26	ZNF536	0.217283	8.4566	1.76564e-14	NFIA	0.766386	19.1263	9.05054e-78
TRIO	0.352569	11.284	7.46806e-26	CLASP1	0.18615	7.49144	2.12717e-11	MAML3	0.62739	18.371	1.06369e-71
NRG3	0.594133	11.2211	1.27054e-25	LRRC16A	0.138834	7.45742	2.65058e-11	MGAT4C	1.22686	18.2278	1.2286e-70
HIVEP3	0.489911	10.7524	1.95676e-23	CRLF1	0.5643	7.31089	7.40944e-11	STXBP5L	0.924992	17.8539	9.13815e-68
ARHGAP24	0.584099	10.5429	1.62442e-22	MYT1L	0.322141	7.20329	1.58505e-10	DOCK4	1.03317	17.5698	1.24436e-65
DCC	0.343928	10.3846	7.68068e-22	SIPA1L3	0.180426	7.00492	5.98445e-10	CASC15	0.526073	17.4575	7.95689e-65
TMEM108	0.343959	10.349	1.00403e-21	NFIX	0.249533	6.99492	6.23615e-10	PBX3	0.899311	17.4205	1.36789e-64
NAV2	0.495021	10.3107	1.36024e-21	RPS8	0.406874	6.6265	6.57897e-09	PPM1L	1.20437	17.2513	2.3584e-63
ITGA6	0.740584	9.99773	3.08391e-20	GRIK3	0.280181	6.4983	1.51291e-08	CCSER1	0.643459	17.1366	1.56473e-62
TENM3	0.335262	9.95811	4.24317e-20	RP11-454P21.1	0.172701	6.35827	3.45879e-08	FAT4	1.06088	16.7123	1.94751e-59
RBFOX1	0.451953	9.93159	5.14293e-20	CNTN3	0.333647	6.29419	4.85646e-08	PCDH11X	1.4076	16.3597	6.29121e-57
GRIK3	0.524287	9.89529	6.90375e-20	KCNJ6	0.29673	6.24232	6.6999e-08	RP11-436K8.1	1.0838	16.3222	1.08574e-56
PLXNC1	0.554754	9.21946	4.42885e-17	ELAVL3	0.308811	6.1198	1.31568e-07	MARCHF1	0.992263	16.0155	1.38982e-54
CLASP1	0.262836	9.02416	2.52775e-16	NRCAM	0.156631	5.90925	4.33837e-07	ADARB2	1.17484	15.6949	2.16038e-52
ROR1	0.411236	8.85454	1.1079e-15	SEZ6L	0.159695	5.66351	1.63702e-06	KALRN	0.771263	15.4733	6.56266e-51
FREM1	0.507399	8.84385	1.15508e-15	PRRT2	0.317563	5.48727	4.0874e-06	ROBO2	0.683145	15.3244	6.2371e-50
PDE4D	0.464382	8.606	8.97712e-15	NRG3	0.236145	5.46158	4.6278e-06	GREB1L	1.0533	14.9107	3.17323e-47
FAP	0.626059	8.47852	2.57745e-14	LUC7L3	0.144616	5.42212	5.59094e-06	NTRK3	0.892034	14.8363	9.20887e-47
TGFB2	0.53564	8.42883	3.76637e-14	CACNA1A	0.228075	5.08005	2.7811e-05	DCDC1	1.55315	14.7452	3.40784e-46
BOC	0.403865	8.38733	5.1314e-14	TSN	0.266045	4.94229	5.04788e-05	CNTNAP2	0.976899	14.6642	1.08073e-45
PDE1C	0.499727	8.215	2.09794e-13	TMEM161B-AS1	0.0453692	4.87404	6.84651e-05	KCNH7	0.789357	14.573	3.96235e-45
PRELID2	0.464221	8.03957	8.55788e-13	NIFK	0.314156	4.76828	0.000106767	LRP1B	1.2957	14.3869	5.4929e-44
MAGI1	0.429824	8.02981	8.65923e-13	MYO9A	0.0598871	4.74686	0.000116183	STOX2	1.00402	14.2782	2.53673e-43
ST6GALNAC3	0.461208	8.02869	8.65923e-13	PTPRN2	0.139731	4.6307	0.000188426	LPHN3	0.859968	14.241	4.17539e-43
DSCAM	0.270718	7.96222	1.39895e-12	SEMA6A	0.0800335	4.60931	0.000204002	THSD7A	0.762714	14.2298	4.7357e-43
MCC	0.492439	7.90054	2.19679e-12	SDK1	0.0906092	4.55387	0.000257715	THRB	0.758349	14.1016	2.84157e-42
DIAPH3	0.861957	7.89054	2.30332e-12	HFM1	0.187536	4.53486	0.000278033	ROR2	1.13017	13.9028	4.37883e-41
GPR98	0.438544	7.77116	5.76775e-12	SLC4A4	0.267365	4.44835	0.000389679	KCND2	0.83809	13.8643	7.27375e-41
PTCH1	0.439016	7.72525	8.02825e-12	NRXN1	0.123795	4.4326	0.000412028	RP11-317N12.1	1.131	13.7751	2.44019e-40
EBF1	0.361035	7.64853	1.37841e-11	NTNG2	0.38253	4.3983	0.000466519	DACH1	0.599618	13.7619	2.84619e-40
HHIP	0.445256	7.60271	1.91163e-11	CAMTA1	0.0525069	4.3464	0.00057517	CYYR1	0.739121	13.7451	3.49543e-40
AP001347.6	0.38548	7.54201	2.96834e-11	RPL41	0.297352	4.34373	0.000580185	KLHL29	0.892298	13.6428	1.3556e-39
PAK3	0.36417	7.52211	3.36626e-11	NFIB	0.0833578	4.32092	0.000635779	GPM6A	0.499246	13.5432	5.15397e-39
GPM6B	0.45241	7.51722	3.40475e-11	ZNF423	0.150217	4.31739	0.000644908	CACNA2D1	0.754686	13.4753	1.26567e-38
FAM198B	0.363615	7.36946	1.01647e-10	LINC00461	0.111822	4.28764	0.000711898	TSHZ2	1.18004	13.3206	9.92748e-38
SFRP1	0.437778	7.27143	2.0589e-10	NIFK-AS1	0.128449	4.28586	0.00071523	ZIC1	0.545653	13.2224	3.51565e-37
GFRA1	0.546787	7.26263	2.1451e-10	AKAP6	0.147423	4.24581	0.000832348	RP11-776H12.1	0.845782	13.1813	5.92899e-37
SEMA6A	0.325206	7.16264	4.36769e-10	CLIP2	0.186683	4.22059	0.000914969	NAALADL2	0.716158	13.1481	9.00515e-37
SMYD3	0.308408	7.13665	5.15825e-10	ZNF586	0.208934	4.18903	0.00103396	WBSCR17	0.78547	13.0127	5.23361e-36
CYFIP1	0.413615	7.11375	5.95576e-10	RP11-1055B8.7	0.183458	4.15173	0.00117231	ZBTB20	0.494941	12.8937	2.41551e-35
HS3ST5	0.332921	7.08458	7.1954e-10	RPL10	0.23688	4.04055	0.00174794	PCDH7	1.11063	12.7925	8.74824e-35
TSPAN5	0.357669	7.03187	1.02897e-09	RPS6	0.280943	3.99226	0.00207371	ERC2	0.672552	12.6717	4.0265e-34
GRIK1	0.342657	7.02259	1.07681e-09	RPL13	0.243666	3.86442	0.00319552	GAB1	0.533737	12.5512	1.82233e-33
TOP2A	0.979568	6.99765	1.26062e-09	NRG1	0.229243	3.85331	0.00332393	ADCY8	1.50945	12.5178	2.72146e-33
AHI1	0.381058	6.89706	2.46768e-09	APBA2	0.0683646	3.80787	0.00381622	SRSF1	0.891566	12.4596	5.44955e-33
PRKCB	0.474639	6.89446	2.46768e-09	CBFA2T3	0.408482	3.8078	0.00381622	KIF5C	0.683843	12.4029	1.08762e-32
LINC00461	0.323975	6.86247	3.03059e-09	TXNRD1	0.239321	3.78803	0.00407649	GABRG3	0.793611	12.2403	8.02678e-32
FLNB	0.43416	6.84067	3.46405e-09	KITLG	0.124643	3.75334	0.00453075	CALD1	0.689106	12.227	9.28672e-32
FGFR1	0.582271	6.80375	4.39821e-09	CNR1	0.0966863	3.72248	0.0050126	KCNB2	1.33191	12.0764	5.76101e-31
ASPM	0.877387	6.75286	6.14294e-09	NAV2	0.122262	3.69977	0.00536251	RELN	0.781975	12.0736	5.85524e-31
CMTM7	0.471388	6.74526	6.36008e-09	BAIAP2L1	0.33273	3.66886	0.00590606	MYO1B	1.00336	12.0656	6.34955e-31
AGAP1	0.299677	6.72331	7.26841e-09	CPLX1	0.532056	3.62411	0.00678514	CSMD3	0.957577	12.0613	6.57467e-31
HP1BP3	0.388618	6.7165	7.48707e-09	ACTG1	0.172862	3.6239	0.00678514	GRIK2	0.500873	12.0532	7.13878e-31
DISC1	0.472144	6.70135	8.16764e-09	STEAP1B	0.255545	3.51645	0.00960165	FGF13	0.998769	11.939	2.7911e-30
SYT1	0.277107	6.65072	1.13473e-08	UNC79	0.0680204	3.48953	0.0104487	LPPR1	1.2206	11.7545	2.48159e-29
IGF2BP3	0.424441	6.63037	1.28172e-08	TUBA1A	0.127656	3.47947	0.0107705	PDLIM3	0.644029	11.6872	5.41143e-29
SCLT1	0.416744	6.59154	1.63977e-08	RPL19	0.377508	3.42888	0.0125511	CSNK1E	0.533898	11.6843	5.51162e-29
APOLD1	0.893875	6.52982	2.44167e-08	SPECC1	0.27265	3.42484	0.0127058	FAM19A5	0.699045	11.6817	5.60062e-29
SPECC1	0.493585	6.52044	2.53272e-08	CNTNAP5	0.11071	3.42082	0.0128311	GALNT7	0.786956	11.4436	8.70856e-28
SETD8	0.70395	6.51973	2.53272e-08	CHD7	0.0306538	3.37126	0.0148655	ST6GAL1	0.708221	11.4285	1.02112e-27
KIF23	1.12995	6.50519	2.74841e-08	RPL10A	0.238	3.3638	0.0151912	KIAA1211	0.719973	11.3343	2.96698e-27
SFPQ	0.31594	6.49718	2.85627e-08	MDGA1	0.138322	3.34453	0.016018	UACA	0.707548	11.2801	5.42302e-27
NMNAT2	0.337236	6.4683	3.40884e-08	KCNQ2	0.242634	3.32631	0.0167752	ANTXR2	0.758398	11.2695	6.03641e-27
ABTB2	0.359551	6.42752	4.39721e-08	HAS3	0.481081	3.266	0.0200082	PCBP3	0.596797	11.2122	1.1393e-26
VPS37B	0.349936	6.32362	8.30632e-08	MT-ND2	0.479998	3.25804	0.0204954	GAP43	0.995451	11.1503	2.25801e-26
HMGN2	0.51572	6.2894	1.02208e-07	RPLP1	0.224052	3.1985	0.023933	TMEFF2	1.27347	11.1387	2.53897e-26
CENPF	0.643354	6.28161	1.0603e-07	RPS19	0.317534	3.18547	0.0247857	XKR4	1.00931	11.1301	2.76038e-26
ZRANB3	0.366318	6.25185	1.25011e-07	RPS24	0.339729	3.17575	0.0254396	PGAP1	0.711638	11.0951	4.03054e-26
WHSC1	0.323613	6.23183	1.4027e-07	RPS15	0.201172	3.15305	0.0269089	TCF4	0.588051	11.006	1.07425e-25
ST3GAL3	0.360883	6.22621	1.43552e-07	ELN	0.286913	3.12209	0.0294314	PTPRD	0.435618	10.9691	1.59625e-25
NRIP2	0.420208	6.18264	1.87003e-07	CUX2	0.302316	3.11515	0.0299178	SRGAP3	0.632274	10.9488	1.97297e-25
MORF4L2	0.359975	6.07181	3.66052e-07	UNC13A	0.253172	3.10787	0.0304798	ELAVL4	0.892587	10.8928	3.60898e-25
SYNDIG1	0.349762	6.00942	5.32364e-07	RBFOX3	0.12036	3.0984	0.0310117	RGMB	0.682122	10.8903	3.66626e-25
INCENP	0.697624	5.99701	5.67832e-07	HS3ST5	0.0342172	3.07237	0.0331794	RP11-649A16.1	0.398287	10.852	5.51352e-25
SCMH1	0.321385	5.97182	6.55063e-07	DCC	0.0647523	3.03938	0.0361343	LINC01122	0.709099	10.8417	6.09477e-25
RP11-513O17.2	0.815132	5.93668	8.02614e-07	SOGA1	0.100854	3.01431	0.0384192	PLCH2	1.09071	10.8196	7.67019e-25
L3MBTL4	0.314991	5.93174	8.10906e-07	GSE1	0.0715503	2.99663	0.040414	BAI3	0.426921	10.7909	1.03688e-24
UNC79	0.287502	5.93122	8.10906e-07	TMEM108	0.0422863	2.97867	0.0423317	AC074363.1	1.10131	10.7374	1.83177e-24
SP4	0.333509	5.92303	8.4279e-07	RPL6	0.261473	2.93586	0.0471949	HECW2	0.833043	10.7314	1.93222e-24
CHD7	0.246244	5.91804	8.59093e-07	PRKCB	0.190697	2.91947	0.0489194	DCLK1	0.682484	10.727	2.00537e-24
FTX	0.116329	5.91347	8.73559e-07	TSPAN18	0.200759	2.89189	0.0525008	CORO2B	0.568026	10.6992	2.67861e-24
GRID2	0.428632	5.89285	9.70233e-07	RPS4X	0.24006	2.87957	0.0538799	CECR2	0.602561	10.6856	3.06587e-24
EPB41L4B	0.337017	5.89258	9.70233e-07	KIF1B	0.0116382	2.84242	0.0593933	CTNNA2	0.461698	10.681	3.18754e-24
KIF18B	1.03214	5.88606	9.98565e-07	PLEKHA7	0.187418	2.83623	0.0602524	PPP2R3A	0.8553	10.665	3.74741e-24
SEZ6L	0.219781	5.8774	1.04112e-06	CORO2B	0.0769624	2.83061	0.0610499	AUTS2	0.370727	10.6243	5.73708e-24
RASGEF1B	0.354876	5.87029	1.07547e-06	TTC3	0.00890602	2.82878	0.061234	SPSB4	1.008	10.6229	5.76361e-24
PLEKHA5	0.256008	5.85469	1.16924e-06	RPLP0	0.245105	2.78796	0.0677736	C3orf58	0.78542	10.6126	6.37362e-24
WDPCP	0.31769	5.83489	1.30346e-06	KIF26A	0.306739	2.75655	0.0725423	NYAP2	0.931659	10.5827	8.68377e-24
APBA2	0.285447	5.81489	1.45446e-06	DGKI	0.279673	2.74501	0.0743958	TOX	0.902993	10.5631	1.05906e-23
NUCKS1	0.36257	5.80955	1.48655e-06	MT-CO2	0.297653	2.74239	0.0748349	NDST3	0.470013	10.5335	1.43708e-23
KAT6B	0.279415	5.80525	1.51017e-06	KANSL1	0.0105063	2.73486	0.0761464	WSB1	0.614485	10.5133	1.76369e-23
KIF14	1.1185	5.8031	1.51462e-06	C9orf3	0.017797	2.7301	0.0769388	RALYL	1.01955	10.4276	4.317e-23
HNRNPR	0.302652	5.77793	1.74242e-06	LHX1	0.318057	2.72816	0.0773328	CTNND2	0.54512	10.3139	1.40539e-22
FHIT	0.328806	5.76383	1.87632e-06	AC012363.4	0.210511	2.7208	0.0785873	LRRC7	1.05512	10.2706	2.1816e-22
TMEM161B-AS1	0.260336	5.74364	2.09439e-06	FAM155A	0.088616	2.69788	0.0829295	NEO1	0.643114	10.2435	2.86153e-22
SPATA5	0.322396	5.70601	2.56522e-06	CRIP2	0.281942	2.69679	0.0831181	AC004540.5	0.645308	10.2267	3.37117e-22
NUSAP1	0.944509	5.70406	2.57076e-06	EEF1A1	0.228593	2.63818	0.0956547	NSF	0.759129	10.1483	7.47701e-22
JAKMIP2	0.33956	5.68729	2.81025e-06	GRIN2C	0.255662	2.62327	0.0989873	DLGAP1	0.644485	10.1372	8.22829e-22
LGR4	0.437949	5.66571	3.15886e-06	URI1	0.0611459	2.55962	0.114757	RFTN2	0.826606	10.1125	1.04895e-21
CRB1	0.405008	5.65578	3.31683e-06	MT-CO1	0.20519	2.55566	0.115644	SLC39A10	0.618027	10.0745	1.53202e-21
VSTM4	0.443644	5.62121	4.01804e-06	RPL24	0.30123	2.55232	0.116544	PTPRK	0.359974	10.0477	1.97429e-21
SETBP1	0.288254	5.60912	4.27089e-06	RPL32	0.244418	2.53384	0.12148	CLASP2	0.509354	10.0115	2.82547e-21
CEP112	0.314166	5.59925	4.48166e-06	SLC8A2	0.198031	2.52851	0.122618	SKAP2	0.678392	9.95868	4.76923e-21
TPX2	0.818237	5.57853	4.91991e-06	AHDC1	0.141593	2.5247	0.123537	MAP2	0.508496	9.94225	5.52928e-21
PREX1	0.313154	5.57187	5.0685e-06	GLCE	0.0170963	2.52169	0.124069	TRIM2	0.643411	9.91398	7.27936e-21
SDC2	0.388161	5.56482	5.23343e-06	SSBP2	0.0303037	2.5128	0.126393	PDGFC	0.592417	9.8859	9.55772e-21
RHOBTB3	0.334324	5.54132	5.9368e-06	CADPS	0.137994	2.47948	0.136176	PAM	0.538753	9.83838	1.5216e-20
RFC3	0.362701	5.52881	6.32336e-06	CAMKK1	0.374943	2.4772	0.136753	LINC01036	0.647554	9.8346	1.56683e-20
SMC4	0.565067	5.52097	6.5581e-06	SUSD4	0.380787	2.46772	0.139397	THSD7B	0.572706	9.81112	1.96161e-20
PHACTR1	0.27415	5.49998	7.26945e-06	BAIAP2	0.196417	2.45868	0.14189	NKAIN4	0.963063	9.74827	3.591e-20
NIFK	0.331541	5.46666	8.6377e-06	CDH15	0.5614	2.45315	0.143252	BICD1	0.547735	9.72562	4.4517e-20
MAML1	0.374343	5.46138	8.82821e-06	RP11-445F12.1	0.241042	2.43281	0.149621	AC133680.1	0.695121	9.70386	5.46815e-20
QSOX1	0.431161	5.45983	8.83632e-06	RP11-611E13.2	0.0975394	2.42443	0.152185	FUT9	0.69777	9.68894	6.27871e-20
SOGA1	0.277424	5.45448	9.03579e-06	DPF3	0.0959777	2.39622	0.160592	PGLS	0.762538	9.68477	6.4891e-20
RP1-167A14.2	0.6391	5.45308	9.03753e-06	FAM19A5	0.099951	2.38368	0.164623	TBC1D16	0.601944	9.63461	1.0506e-19
EPHA6	0.371669	5.44587	9.33938e-06	PLEKHA5	0.0204226	2.38139	0.165447	ANKRD44	0.745399	9.61924	1.21065e-19
RP11-608O21.1	0.34096	5.44189	9.41924e-06	SYT7	0.197857	2.35386	0.174207	SEMA3A	1.29424	9.61307	1.27567e-19
AC004158.2	0.631225	5.44165	9.41924e-06	UROC1	0.650082	2.34132	0.178765	SPOCK1	1.13301	9.56994	1.9232e-19
ECT2	0.728378	5.4291	1.00222e-05	BMP5	0.302632	2.33955	0.1794	KCNQ1OT1	0.59652	9.51629	3.20234e-19
KIF4A	0.859301	5.42793	1.00222e-05	ANGPTL2	0.168026	2.33362	0.181348	MEIS1	0.599676	9.47549	4.70249e-19
NUF2	1.02499	5.42552	1.00798e-05	RPS7	0.29127	2.33094	0.182366	GSK3B	0.502326	9.45832	5.50119e-19
TACC3	0.912125	5.42428	1.00798e-05	BACH1	-0.020853	2.32995	0.182637	FNBP1L	0.472035	9.43183	7.03221e-19
PTCH2	0.354039	5.42165	1.01549e-05	PGBD5	0.193285	2.30486	0.191285	RP11-672L10.3	1.4935	9.41782	7.97825e-19
TMCC3	0.46183	5.41807	1.02859e-05	RPS9	0.303183	2.29341	0.196261	ELF2	0.538056	9.33529	1.73202e-18
NLGN4X	0.320112	5.41124	1.061e-05	CACNA1B	0.0832201	2.29114	0.196919	ISPD	0.791312	9.31401	2.10172e-18
IGFBPL1	0.364024	5.40842	1.07019e-05	CDK6	0.0192001	2.28761	0.198269	EYA1	1.0257	9.30233	2.32908e-18
RFX3	0.282623	5.40223	1.09928e-05	MT-ATP6	0.330752	2.28165	0.200455	MIR181A1HG	0.66144	9.29745	2.42116e-18
LINC00894	0.289902	5.40109	1.09928e-05	C20orf26	0.318302	2.2671	0.206689	MIR137HG	0.791869	9.28096	2.80698e-18
NFIB	0.135172	5.37573	1.24081e-05	RPRD2	0.0521233	2.26219	0.208867	KLHL4	0.528387	9.27614	2.91646e-18
PHIP	0.291945	5.37558	1.24081e-05	RPL11	0.201706	2.24944	0.213625	NBEA	0.533319	9.2426	3.96494e-18
CUX2	0.442832	5.35952	1.34711e-05	GAD2	0.728297	2.22681	0.222824	SNTG2	1.13148	9.22609	4.59421e-18
LMNB1	0.519516	5.34406	1.45743e-05	SCN5A	0.309123	2.22067	0.225386	AC011306.2	0.673831	9.21181	5.21225e-18
PKN2	0.242488	5.33958	1.48388e-05	RPL36	0.315432	2.20888	0.230643	AC016768.1	0.825943	9.17919	7.01224e-18
SRSF7	0.396584	5.32897	1.56266e-05	C3orf22	0.388315	2.20049	0.234108	PTPRN2	0.514515	9.13159	1.0824e-17
CTC-260E6.6	0.469024	5.27842	2.04787e-05	MAPT	0.174744	2.19228	0.237564	LMNA	0.579633	9.09348	1.51754e-17
SLC4A4	0.320131	5.268	2.15333e-05	EPB41L4B	0.0900699	2.18653	0.239749	CPE	0.501819	9.07108	1.85205e-17
ZNF521	0.349452	5.24535	2.41947e-05	TMSB10	0.212665	2.18288	0.241009	KLF7	0.552448	9.06992	1.85951e-17
PHF19	0.566237	5.24288	2.43621e-05	MATR3	0.115256	2.16881	0.247051	BARHL1	0.693695	9.05653	2.0889e-17
AFF3	0.267286	5.22168	2.71479e-05	UBASH3B	0.229965	2.15613	0.252204	PDZRN4	0.910043	9.05305	2.14255e-17
KCNIP1	0.446245	5.21402	2.81123e-05	TSNARE1	0.168452	2.14464	0.257822	TMTC2	0.683	8.96978	4.49092e-17
WLS	0.438031	5.20406	2.94731e-05	RPS12	0.29271	2.14161	0.259238	ITGBL1	0.620191	8.95482	5.11121e-17
PBX1	0.266262	5.19794	3.02675e-05	GRM4	0.381371	2.115	0.272497	CDK14	0.489257	8.94803	5.40122e-17
RAI14	0.370144	5.1808	3.29767e-05	RPL18A	0.35287	2.10953	0.275065	TMCC1	0.522204	8.94123	5.70836e-17
CCDC18	0.567791	5.1796	3.29824e-05	KSR2	0.322861	2.09958	0.280036	CAMK4	0.592431	8.92864	6.3569e-17
DNAH14	0.286213	5.17705	3.3228e-05	GATS	0.0783616	2.06728	0.295994	DPYD	0.582345	8.91866	6.91376e-17
RPRD2	0.278269	5.16559	3.51113e-05	PDE4D	0.0615231	2.06079	0.299279	DCLK2	0.495572	8.9123	7.27737e-17
WWOX	0.240553	5.11671	4.51852e-05	MAST1	0.212976	2.05701	0.301189	FRMD4A	0.530503	8.90257	7.89636e-17
DPF3	0.290679	5.1038	4.78805e-05	SAMD4A	0.202041	2.04747	0.305969	AC073283.4	0.549908	8.89065	8.73828e-17
SLC16A1-AS1	0.309442	5.09775	4.91391e-05	EHMT1	0.0166154	2.0382	0.311011	FAM107B	0.722208	8.8656	1.08791e-16
LAMA2	0.202712	5.08265	5.28939e-05	GNB2L1	0.258576	2.03534	0.312565	ATP2C1	0.577268	8.8639	1.09801e-16
GALNT2	0.332858	5.07092	5.58834e-05	SNRNP70	0.125211	2.01098	0.324184	MAGI2	0.540204	8.85988	1.13155e-16
TCF20	0.28385	5.06993	5.58834e-05	ZNF91	0.0508636	2.00871	0.325539	AFMID	0.788872	8.85398	1.18591e-16
SYT14	0.332671	5.06548	5.68681e-05	PEBP1	0.373829	2.00104	0.32981	GRIA2	0.437885	8.80744	1.78733e-16
SRGAP1	0.226033	5.04901	6.14064e-05	MARCKSL1	0.222075	1.99891	0.330771	CACNA1B	0.567171	8.79864	1.92194e-16
ANGPTL2	0.338905	5.03191	6.66182e-05	CRTC1	0.178314	1.99831	0.331138	PRICKLE2	1.14323	8.78371	2.18235e-16
C21orf58	0.523295	4.99801	7.85525e-05	GRIA2	0.0752513	1.9948	0.332786	TFDP2	0.48416	8.75724	2.74487e-16
KIF15	0.79537	4.99649	7.87258e-05	NACA	0.341505	1.98927	0.335536	GAS2	0.924938	8.74486	3.0455e-16
CDK6	0.228189	4.98028	8.51286e-05	TENM3	0.0109549	1.93291	0.371883	CDKAL1	0.43535	8.73927	3.18173e-16
FRMD4B	0.324725	4.97383	8.75177e-05	NKAIN1	0.1975	1.90006	0.393533	CERS6	0.511784	8.72305	3.6516e-16
MKI67	0.689661	4.96562	9.07929e-05	EGFR	0.208955	1.89407	0.397809	CLK1	0.78681	8.7218	3.67136e-16
PARPBP	0.568795	4.95813	9.31766e-05	THSD7B	0.0494256	1.87751	0.408293	KCNH8	0.665703	8.71983	3.71479e-16
CENPE	0.948726	4.9577	9.31766e-05	RPS14	0.231818	1.8605	0.419682	NCAM2	0.63924	8.71879	3.72819e-16
AC090044.1	0.276537	4.95555	9.31766e-05	PTMA	0.171019	1.8426	0.431769	MAT2A	0.607168	8.70602	4.1497e-16
GPR126	0.529158	4.95536	9.31766e-05	SOBP	0.254596	1.84129	0.432677	RYR3	1.52008	8.68678	4.88889e-16
CDK5RAP2	0.348744	4.95524	9.31766e-05	EEF2	0.266962	1.83486	0.437342	PRDM8	0.775908	8.63302	7.79168e-16
RSRC1	0.251101	4.93561	0.000102496	NBPF1	0.040253	1.8238	0.445511	SEMA6D	0.433158	8.61887	8.7686e-16
CIT	0.578166	4.93319	0.000103218	RPS13	0.321447	1.82277	0.446008	SREBF2	0.494127	8.60309	1.00088e-15
MKRN3	0.282046	4.91666	0.000111723	RPL28	0.261226	1.81721	0.45033	PNRC1	0.67568	8.58752	1.13998e-15
FBN2	0.402819	4.88856	0.000128013	PDGFRB	0.199203	1.81242	0.454065	IGF1R	0.528324	8.56623	1.357e-15
SQSTM1	0.330761	4.87458	0.000135485	CACNG2	0.37723	1.79043	0.468827	LPHN2	0.57776	8.56424	1.37337e-15
CDCA2	1.23231	4.84373	0.000157504	SRCIN1	0.19142	1.78996	0.468898	IMMP2L	0.440936	8.56344	1.37552e-15
CCDC41	0.319898	4.8258	0.000170579	ITGA6	0.154931	1.77933	0.475944	CADM1	0.527036	8.54174	1.65143e-15
CEP128	0.355585	4.81443	0.00017873	RP11-159D12.5	0.207329	1.76022	0.490605	HECW1	0.825049	8.54083	1.65582e-15
THOC3	0.375348	4.81343	0.00017873	APP	-0.0243383	1.7543	0.493668	RP11-299J3.8	0.746963	8.5297	1.81358e-15
CDC42BPA	0.237061	4.80906	0.000181758	LINC00925	0.316168	1.73998	0.503696	WDR17	0.554663	8.52303	1.91126e-15
UBASH3B	0.432342	4.80153	0.000187779	HUWE1	-0.00252558	1.73799	0.505193	PPP2R2C	0.534496	8.50855	2.14825e-15
GAS2L3	0.697936	4.79111	0.000196808	RPL35A	0.282274	1.73308	0.509081	PALLD	0.490064	8.50829	2.14825e-15
NDST3	0.239641	4.78974	0.00019717	PHF14	-0.00794029	1.73183	0.509794	PPFIA2	0.470166	8.47256	2.89192e-15
NIFK-AS1	0.246753	4.77954	0.000205396	RPL3	0.202883	1.72846	0.51163	CNTNAP5	0.358232	8.43715	3.87774e-15
TCERG1	0.317387	4.77686	0.0002069	TUBB	0.209844	1.70937	0.526075	L3MBTL4	0.479167	8.42961	4.11544e-15
ONECUT2	0.352923	4.77611	0.0002069	PTPRD	0.0366897	1.70162	0.531745	LRCH1	0.607613	8.39731	5.3938e-15
ADCY5	0.447862	4.76588	0.000215571	DLGAP1	0.0832114	1.70154	0.531745	SOX5	0.741608	8.38007	6.21481e-15
PSIP1	0.291469	4.74737	0.000235132	PRKAR1B	0.142374	1.68493	0.545096	MIAT	1.13273	8.35649	7.55327e-15
VRK1	0.506218	4.7177	0.000270841	SOX4	0.144011	1.67975	0.548782	MAP4K4	0.478969	8.353	7.7419e-15
TSHZ3	0.268909	4.71516	0.000272945	PRKAG2	0.0930865	1.6458	0.57728	RP11-444D3.1	0.656282	8.32513	9.75184e-15
RP11-1084J3.4	0.260181	4.71076	0.000277583	KHDRBS2	0.0613472	1.63042	0.590362	SF3B1	0.606717	8.28802	1.32653e-14
KIF22	0.680097	4.70941	0.000278102	RPL18	0.250105	1.61223	0.605806	ST7	0.717451	8.28178	1.39117e-14
PLCL2	0.261171	4.70342	0.000285049	YBX1	0.185363	1.60934	0.607838	FOXP2	0.488652	8.27938	1.4127e-14
AC159540.1	0.255092	4.68499	0.000310487	PUM1	-0.013151	1.60847	0.608444	SORCS2	0.705395	8.26005	1.65346e-14
RBFOX3	0.318706	4.67722	0.000320983	CALM1	0.149735	1.59546	0.618515	RIMS1	0.521077	8.24994	1.79095e-14
NTNG1	0.337072	4.66337	0.00034178	PDGFA	0.256936	1.58904	0.623862	NRXN1	0.343017	8.22935	2.10711e-14
MLLT10	0.240401	4.66159	0.000343159	KHDRBS1	0.0887582	1.58621	0.626328	SLC8A1	0.641615	8.19601	2.76873e-14
GPSM2	0.517328	4.65559	0.000351682	FOXO6	0.248613	1.5522	0.656368	CNTN4	0.514671	8.17853	3.18641e-14
ANP32A	0.248245	4.64164	0.000374161	ADAM11	0.491632	1.54897	0.658927	AGBL1	1.52975	8.17166	3.35751e-14
FBXL7	0.233383	4.64092	0.000374161	TBC1D3P1-DHX40P1	0.619397	1.54662	0.660787	TTTY14	0.519785	8.16732	3.46431e-14
KIFC1	0.913802	4.62497	0.000401289	KCNH1	0.198743	1.54455	0.662291	GNAS	0.46596	8.16259	3.58616e-14
DHX9	0.275778	4.62457	0.000401289	BEX1	0.263377	1.54317	0.663401	HIBCH	0.476963	8.14404	4.16196e-14
ADNP	0.260296	4.60987	0.000428786	SNURF-1	0.0782781	1.53651	0.669521	CRYBG3-1	0.493412	8.14037	4.27042e-14
LCORL	0.257592	4.60742	0.000431939	LINGO2	0.0305188	1.52121	0.682656	STMN2	0.464522	8.13009	4.62747e-14
DGKG	0.486019	4.60483	0.000435406	STMN1	0.176023	1.50538	0.697056	PSD3	0.463658	8.10103	5.85199e-14
MFAP4	0.763533	4.6014	0.000440686	FGF14	0.0779547	1.49233	0.709548	EPHA3	0.614553	8.08172	6.82645e-14
PLEKHG5	0.432939	4.5982	0.000445531	EMID1	0.302623	1.48642	0.714495	FAM13A	0.487304	8.05773	8.27175e-14
CCDC14	0.25886	4.59264	0.00045556	FRMPD3	0.121559	1.47314	0.724876	CLVS2	0.503977	8.05141	8.67104e-14
RNF220	0.223168	4.57736	0.000487999	C7orf50	0.199341	1.46487	0.732595	NELL2	0.512256	8.02191	1.0981e-13
XPO1	0.261869	4.57496	0.000491476	NCOR2	0.0546032	1.45416	0.74224	NMNAT2	0.490274	8.0099	1.20549e-13
ABCB9	0.40103	4.57153	0.000497421	MAML1	0.132617	1.44839	0.748016	RP11-284M14.1	0.511584	7.99817	1.32018e-13
MIPOL1	0.250213	4.56148	0.00051959	NETO2	0.256499	1.44056	0.755287	CRYBG3	0.487707	7.99606	1.33711e-13
FSTL4	0.309221	4.55771	0.000524474	RAB11FIP4	0.299087	1.43195	0.761983	TTLL7	0.502772	7.98692	1.43377e-13
ST8SIA5	0.722412	4.54567	0.000553022	BOC	-0.000219726	1.41893	0.774119	LPP	0.462789	7.98423	1.45897e-13
HSD11B2	0.290808	4.53311	0.000584475	SQSTM1	0.142865	1.41786	0.7747	ZNF532	0.574937	7.97968	1.50727e-13
HNRNPU-AS1	0.273609	4.52584	0.000598528	RPL15	0.222297	1.41635	0.77672	CASK	0.501661	7.97452	1.56478e-13
IQCH-AS1	0.405284	4.52365	0.000601049	MYT1	0.611947	1.41121	0.78234	DCX	0.614975	7.96771	1.6464e-13
SUGP2	0.329456	4.5122	0.000629178	ZNF428	0.237816	1.40839	0.784398	UBXN2A	0.521371	7.96418	1.68688e-13
GTSE1	0.916901	4.50669	0.00064309	FTX	-0.000359006	1.40475	0.787539	NHLH1	0.717266	7.92947	2.22249e-13
TMPO	0.327321	4.50252	0.000651951	RP11-758M4.1	0.195085	1.39848	0.793135	XRN1	0.500584	7.92653	2.26614e-13
CCDC88C	0.276378	4.50204	0.000651951	SOX6	0.134089	1.39694	0.794324	ERBB4	1.01311	7.9197	2.38402e-13
TSC1	0.361006	4.49695	0.000665026	SCG3	0.278185	1.37963	0.812332	MIB1	0.528004	7.90548	2.66132e-13
FER	0.22996	4.48957	0.000685699	TPT1	0.307438	1.37862	0.813053	STAG1	0.437302	7.89378	2.89903e-13
KIF18A	1.02763	4.48246	0.000706087	PHACTR1	-0.00446435	1.37332	0.818167	SYNE2	0.458317	7.88718	3.04359e-13
SRSF11	0.246041	4.47494	0.000721847	SLC25A22	0.251723	1.3729	0.818624	FYN	0.411057	7.86369	3.65769e-13
DNA2	0.451303	4.47492	0.000721847	SIMC1	0.105133	1.36942	0.821195	DTNA	0.57559	7.82118	5.11055e-13
RP11-597D13.9	0.260095	4.47433	0.000721847	HNRNPA2B1	-0.00484845	1.36621	0.824684	KIAA1109	0.458624	7.80145	5.95239e-13
GLUL	0.280298	4.46905	0.00073699	PLEKHA6	0.110768	1.34104	0.850682	RP1-122P22.2	0.891397	7.78928	6.52813e-13
BRIP1	0.480801	4.46579	0.000745333	DUSP26	0.221097	1.33492	0.856534	BTBD11	0.672617	7.78262	6.85325e-13
PRKG1	0.248147	4.46089	0.000759618	MT-ND4L	0.306629	1.3202	0.872178	LYPD6	0.538366	7.77623	7.17899e-13
ARID2	0.268938	4.45794	0.000766981	PDE9A	0.0916784	1.30129	0.890621	TBL1XR1	0.385034	7.73342	9.97843e-13
TTC28	0.162791	4.45714	0.000766981	ANO4	0.146603	1.29332	0.898546	POU6F2	0.40588	7.72719	1.04372e-12
PRC1	0.795696	4.45317	0.000772321	UNC5A	0.165913	1.29006	0.901996	RP11-734I18.1	0.460593	7.69255	1.36375e-12
POU6F2	0.236345	4.44688	0.000792203	RCOR2	0.40113	1.28824	0.903926	SSBP3	0.440597	7.65967	1.75552e-12
KIF2C	1.02	4.444	0.000799851	ZNF146	0.0682836	1.27474	0.917727	TET1	0.450725	7.64729	1.92533e-12
LARP1	0.280166	4.44253	0.000802246	USP48	0.0627012	1.27307	0.919012	CNTN1	0.849898	7.62102	2.35159e-12
TSN	0.249154	4.43768	0.00081743	KMT2C	-0.00654212	1.26668	0.925613	NLGN4Y	0.740614	7.61491	2.4559e-12
CACHD1	0.262862	4.43538	0.000821585	AMH	0.223928	1.26325	0.929032	SLC6A16	0.724223	7.602	2.70312e-12
KCNQ2	0.292527	4.43425	0.000821585	CSMD1	0.0567532	1.25708	0.934882	ELMO1	0.542552	7.59215	2.90554e-12
RXRA	0.385334	4.43416	0.000821585	RPS3A	0.18729	1.25618	0.935254	ZC2HC1A	0.617245	7.58884	2.96915e-12
AGBL4	0.251987	4.4317	0.000827892	BRSK2	0.236963	1.24477	0.946684	KIAA1244	0.764772	7.58441	3.06041e-12
CEP70	0.424668	4.423	0.00085875	DOCK3	0.127928	1.23307	0.961067	NTN1	0.466772	7.5774	3.21793e-12
RP11-395N3.2	0.507528	4.40865	0.000910889	SAMD11	0.195729	1.22904	0.965044	ESYT2	0.529712	7.56623	3.4934e-12
CDK1	0.977637	4.40386	0.000924449	CLIP3	0.173926	1.22685	0.967579	CDH2	0.477948	7.56131	3.61447e-12
FLVCR1	0.430031	4.40183	0.000929721	UTP23	0.286212	1.22066	0.974545	CDH18	0.798948	7.5143	5.1631e-12
PLCXD3	0.260633	4.40052	0.000931413	AP001628.6	0.527615	1.21195	0.982672	RUFY3	0.428122	7.48594	6.38571e-12
CENPI	0.56646	4.39983	0.000931413	RP11-830F9.6	0.577748	1.20336	0.991197	ADAM22	0.466019	7.48387	6.46272e-12
DPP10	0.261867	4.39907	0.000931413	PRRC2B	0.00297539	1.20172	0.993585	RARB	0.500154	7.48076	6.5928e-12
SH3GL2	0.279377	4.39724	0.000935937	PLCXD3	0.0349271	1.19628	0.998557	GRIA4	0.764957	7.43814	9.07636e-12
RERGL	0.704819	4.39518	0.000940025	SLC29A4	0.353296	1.19374	1	TPT1-AS1	0.482362	7.42594	9.91602e-12
FUS	0.229435	4.39473	0.000940025	CTD-2368P22.1	0.0463273	1.19055	1	RP11-79E3.3	0.566917	7.41638	1.06189e-11
BRD8	0.485571	4.36069	0.00109113	DIP2C	-0.0152789	1.18861	1	SYN3	0.73986	7.40799	1.12708e-11
PBX4	0.354422	4.35515	0.00111514	CELF4	0.157626	1.17241	1	RP11-362I1.1	1.49778	7.39616	1.22757e-11
GNG4	0.288548	4.34402	0.00116902	RUNDC3B	0.165259	1.16877	1	BCL2	0.729255	7.39443	1.23905e-11
CKMT2-AS1	0.369349	4.34174	0.00117412	ZNF566	0.183116	1.1658	1	STK33	0.499607	7.37657	1.41193e-11
ST6GALNAC5	0.411992	4.33977	0.00117941	RPS5	0.25096	1.16106	1	SRRM4	0.452706	7.35893	1.59984e-11
TMEM144	0.257075	4.33596	0.0011959	WNK3	0.11411	1.15638	1	ST18	0.547157	7.35696	1.61773e-11
ALK	0.715668	4.33268	0.00120961	PLXNA1	0.30968	1.15306	1	SESTD1	0.541552	7.33651	1.87834e-11
PAX6	0.300574	4.3313	0.00121033	GPSM1	0.323937	1.14204	1	YPEL1	0.607137	7.2987	2.48046e-11
PLCH1	0.426851	4.33104	0.00121033	CTD-2023N9.2	0.0732248	1.13914	1	PPP1R9A	0.450465	7.29132	2.61076e-11
NEIL3	0.868417	4.32834	0.00122104	SH3GL3	0.3812	1.13315	1	EPB41L4A	0.543908	7.28414	2.74379e-11
UBE2QL1	0.392261	4.32501	0.00123538	ZNF618	0.0759347	1.13273	1	SENP7	0.438535	7.27388	2.95002e-11
SMOC1	0.51306	4.31594	0.00128285	CDH3	0.305168	1.12139	1	MBOAT2	0.46542	7.25275	3.43691e-11
KIAA0020	0.239313	4.31354	0.00128813	RP11-514P8.6	0.120922	1.12107	1	TRPC1	0.507704	7.23559	3.88682e-11
ATF7IP2	0.292773	4.3073	0.0013161	APOO	0.15536	1.12059	1	MMP16	0.457942	7.2347	3.89872e-11
WDR62	0.748211	4.30101	0.00134946	NDN	0.679246	1.11809	1	SNAP91	0.445966	7.2292	4.0457e-11
IVNS1ABP	0.278649	4.29748	0.0013666	PLAC8L1	0.338465	1.11467	1	TMEM178B	0.48258	7.22295	4.22121e-11
TRHDE	0.515033	4.29316	0.0013888	GADD45GIP1	0.412332	1.10958	1	FRYL	0.42676	7.18514	5.55151e-11
STARD13	0.239268	4.29198	0.0013916	PRMT8	0.184806	1.10818	1	VWDE	1.11311	7.16687	6.282e-11
CENPP	0.270778	4.29087	0.00139395	RP11-527L4.2	1.05441	1.10736	1	RP11-120J1.1	0.481169	7.16681	6.282e-11
ARHGAP11A	0.682853	4.28819	0.00140493	DCAF7	0.115293	1.10403	1	CBLB	0.442387	7.12667	8.38553e-11
GLYATL2	0.333905	4.28767	0.00140493	PPFIA4	0.229074	1.09703	1	SETD5-AS1	0.416073	7.12575	8.41326e-11
MLEC	0.380221	4.28435	0.00142138	KCNJ12	0.295264	1.09145	1	Z83851.1	0.589013	7.10824	9.51964e-11
ADAMTS12	0.368339	4.28195	0.00143215	EFTUD2	0.25878	1.09006	1	TSPAN9	0.551794	7.10248	9.89125e-11
MGLL	0.271017	4.26351	0.00155062	CTB-113D17.1	0.385199	1.08982	1	LINC00883	0.534083	7.0969	1.02641e-10
CASC5	0.892542	4.25955	0.00157319	NBEAL1	0.0721597	1.08725	1	RUFY2	0.425329	7.07849	1.16841e-10
FAM13A	0.234729	4.25388	0.00160841	CYB561	0.50619	1.08624	1	UPK3B	0.418257	7.05359	1.39325e-10
PALLD	0.216266	4.24967	0.00163365	LIN28B	0.372473	1.08517	1	GPC6	0.483144	7.04328	1.49531e-10
MXD3	1.01486	4.2487	0.0016355	RPL7	0.21312	1.08105	1	KDM4C	0.539659	7.03058	1.62704e-10
RERE	0.169792	4.24465	0.00165998	RARA	0.423225	1.08064	1	CTNNA3	0.59905	7.01602	1.79382e-10
BMP5	0.377291	4.23398	0.00173528	STK32A	0.515226	1.07085	1	FANCL	0.470842	7.01532	1.79693e-10
CTC-321K16.1	0.376134	4.22723	0.00178245	MCF2L	0.113051	1.06595	1	MAPK10	0.416609	6.97174	2.43582e-10
KIF11	0.916283	4.22491	0.00179519	EPHA10	0.908128	1.05883	1	EFNA5	0.415949	6.96682	2.50607e-10
PAPD7	0.388365	4.21865	0.00183997	COG8	0.483019	1.05103	1	ENOX1	0.477841	6.94516	2.91274e-10
STIL	0.680101	4.21641	0.00185242	NAT16	0.369789	1.05021	1	PTPRO	0.581317	6.94085	2.99331e-10
PPM1E	0.235565	4.20829	0.00191057	RP11-514P8.7	0.483394	1.05021	1	DYNC1I1	0.685387	6.90944	3.72496e-10
FAM126A	0.313794	4.20802	0.00191057	ASPHD1	0.324671	1.04345	1	NCAM1	0.416809	6.90566	3.81311e-10
TRA2B	0.281212	4.19548	0.00201308	AMER2	0.23225	1.04202	1	NRG1	0.498395	6.89515	4.09276e-10
RP11-761E20.1	0.255203	4.1915	0.00203876	TTN	0.321452	1.03832	1	NINL	0.476104	6.87868	4.58048e-10
CTD-2314B22.3	0.253473	4.1912	0.00203876	PPP2R2C	0.0227404	1.03596	1	ORC2	0.616276	6.86654	4.9714e-10
CBFA2T2	0.20715	4.19042	0.00203947	ROR1	-0.045812	1.03482	1	ST6GAL2	0.912387	6.84853	5.5944e-10
FOXN4	1.28959	4.18699	0.00206412	PDE1C	0.063747	1.03122	1	GLRB	0.616771	6.84831	5.5944e-10
CNTRL	0.34987	4.18367	0.00208816	BIN1	0.256538	1.01926	1	MBD5	0.336277	6.84663	5.6426e-10
CMSS1	0.227443	4.17937	0.00212153	RGS20	0.268502	1.01137	1	ACPL2	0.933093	6.8311	6.2689e-10
CNTLN	0.236957	4.17417	0.00216388	CHGA	0.233949	1.00737	1	SCARB2	0.400782	6.82519	6.50823e-10
FAM155A	0.184669	4.1659	0.00223372	RPL5	0.14605	1.00621	1	RBM6	0.405085	6.82483	6.50823e-10
MSRA	0.213667	4.16555	0.00223372	LRGUK	0.242838	0.995949	1	CCNG2	0.465465	6.82415	6.51867e-10
EPHB1	0.335315	4.15477	0.00233456	RPL30	0.205124	0.993782	1	PPP3CA	0.350215	6.7845	8.54796e-10
HNRNPH1	0.252793	4.15088	0.00236753	HIF3A	0.211385	0.9929	1	AL592183.1	0.413448	6.78424	8.54796e-10
CACNA2D2	0.36106	4.14623	0.00240882	SEZ6L2	0.3486	0.992788	1	TMEM41B	0.531152	6.76148	9.97396e-10
AC144449.1	0.273814	4.14261	0.00243983	KRT10	0.439931	0.99076	1	MSRA	0.405787	6.7605	1.00109e-09
WDR35	0.356564	4.13952	0.00246556	CXXC11	0.461588	0.983431	1	GALNTL6	0.798633	6.7561	1.02879e-09
PHF21B	0.230913	4.13791	0.00247554	SNRPD3	0.241597	0.983178	1	ELN	0.568897	6.75316	1.04669e-09
SLC20A1	0.354551	4.13693	0.00247868	PTPRK	0.00193038	0.981875	1	C1orf21	0.46882	6.74064	1.13751e-09
DEPDC1	1.24619	4.12762	0.00257357	TNFRSF25	0.183375	0.979809	1	PRUNE2	0.551678	6.73079	1.20986e-09
CENPK	0.534173	4.12055	0.00264601	CRHR1	0.122321	0.972755	1	UBE2E3	0.429261	6.72312	1.27151e-09
MOB3B	0.497617	4.11966	0.00264839	ARIH1	-0.0438812	0.972244	1	EBF3	0.652838	6.7204	1.29153e-09
CGGBP1	0.272423	4.11797	0.00266008	EIF3B	0.167497	0.971081	1	HEXA	0.440987	6.71154	1.36839e-09
ZFP30	0.292023	4.11649	0.00266939	ZFP14	0.1651	0.96747	1	KLHL24	0.450917	6.70943	1.38412e-09
CAMKMT	0.276986	4.10453	0.0028031	BTF3	0.34705	0.960304	1	ASTN2	0.866174	6.70646	1.40844e-09
SRGAP2	0.220424	4.09898	0.00286284	RPL13A	0.310435	0.95439	1	ZNF827	0.433397	6.70577	1.41085e-09
CKAP2L	0.923262	4.09265	0.00292784	MAP6	0.158765	0.949448	1	ANKRD28	0.413729	6.68853	1.58278e-09
BUB1	0.74935	4.09244	0.00292784	NPTXR	0.192092	0.946258	1	CAMK2D	0.431802	6.68053	1.6667e-09
GRM4	0.49974	4.08007	0.00307909	CXXC5	0.205297	0.942321	1	TBCK	0.407989	6.66678	1.81977e-09
FARS2	0.234386	4.07449	0.0031359	IGDCC3	0.408046	0.938446	1	MLLT4	0.4084	6.66444	1.84361e-09
DMXL1	0.239699	4.07173	0.00316291	SLITRK1	0.366683	0.93771	1	CFLAR	0.601308	6.66096	1.87827e-09
TNPO2	0.315436	4.07116	0.00316291	CIB2	0.567008	0.934952	1	UTY	0.591567	6.66084	1.87827e-09
RASA1	0.235548	4.07009	0.00316839	LPHN1	0.241776	0.92559	1	NEGR1	0.446925	6.65447	1.95582e-09
ZNF331	0.405008	4.06243	0.00326491	LRRD1	0.549235	0.924647	1	SRCIN1	0.502553	6.62932	2.31306e-09
RTKN2	0.748435	4.06004	0.00328922	C1QL1	0.513884	0.92417	1	AIG1	0.446632	6.62559	2.36548e-09
C2orf48	0.577726	4.05614	0.00333514	NUDT16L1	0.382338	0.920884	1	EP400	0.41411	6.60787	2.65886e-09
PKIB	0.268796	4.05175	0.00338895	CCDC101	0.337096	0.919744	1	TOX3	0.421709	6.59962	2.80303e-09
SYT7	0.269009	4.04215	0.00352076	C12orf39	0.501451	0.918492	1	STK39	0.423407	6.59492	2.88508e-09
ECHDC1	0.293111	4.03563	0.00360985	MDK	0.213097	0.918334	1	SETD2	0.401964	6.59248	2.92448e-09
UQCC2	0.468872	4.03371	0.00362936	SIN3B	0.144361	0.918126	1	EPC1	0.376786	6.56188	3.58229e-09
PDGFC	0.235069	4.02935	0.00368719	MLLT11	0.192339	0.917177	1	MAGI3	0.393657	6.55205	3.80457e-09
SFSWAP	0.314553	4.02796	0.00369875	MACROD2	-0.0414443	0.915543	1	RP11-83A24.2	0.544358	6.54524	3.97095e-09
NIPBL	0.215665	4.02392	0.00375242	ACTR5	0.308085	0.915038	1	ESRRG	0.419432	6.54399	3.9931e-09
FOXJ3	0.221481	4.01975	0.00379275	MGLL	0.077349	0.912134	1	PRLR	0.51148	6.54329	4.00053e-09
ANTXR1	0.228571	4.01946	0.00379275	MT-ATP8	0.385191	0.90695	1	SETD5	0.370223	6.5415	4.03731e-09
TUBGCP5	0.451732	4.01946	0.00379275	INSRR	0.435338	0.904547	1	TMLHE	0.451336	6.52166	4.59651e-09
CDC25C	1.0543	4.01149	0.00391238	OLFM1	0.256138	0.899773	1	ROCK1	0.521545	6.51487	4.79587e-09
LUC7L3	0.207643	4.00851	0.00395118	RAN	0.364499	0.899026	1	RIMS2	0.385111	6.50432	5.13077e-09
JARID2	0.242674	4.00554	0.00399025	CTC-321K16.1	0.146539	0.896802	1	TRPS1	0.391431	6.50215	5.19105e-09
CKAP2	0.630311	3.99929	0.00407509	TUBGCP4	0.295131	0.89528	1	NCOA1	0.385095	6.5005	5.23366e-09
HMCN1	0.540587	3.99734	0.00409765	CTIF	0.0588203	0.894634	1	PCSK2	0.627329	6.49375	5.45883e-09
KDM1A	0.220734	3.99494	0.00412822	PNPLA2	0.237692	0.894505	1	ESR2	0.519186	6.48402	5.80705e-09
BAI1	0.27718	3.98595	0.00427634	CCND2	0.0699487	0.89437	1	CADPS2	0.775223	6.48234	5.85599e-09
SPC25	0.617242	3.9828	0.00432181	C4orf48	0.41393	0.893264	1	ZBTB46	0.428972	6.4753	6.11885e-09
CCDC138	0.250482	3.98163	0.00433147	CMIP	-0.051637	0.891798	1	DLG1	0.384619	6.43464	7.98183e-09
AC011306.2	0.26948	3.97834	0.00438016	NCAN	0.583813	0.89145	1	STAG2	0.438117	6.43103	8.15107e-09
RAD18	0.298986	3.97569	0.00441751	CAMK2B	0.613179	0.889462	1	ANKIB1	0.390405	6.42611	8.39241e-09
PIF1	1.43767	3.97224	0.00447017	WDR66	0.347205	0.888574	1	GATS	0.394567	6.42191	8.58515e-09
KIAA0895L	0.26202	3.96688	0.0045478	PLXDC2	-0.0137342	0.886833	1	FAM149A	1.19239	6.4173	8.82528e-09
AC012363.4	0.248742	3.96473	0.00457694	LINC00665	0.0993665	0.885064	1	CSRNP3	0.643336	6.39498	1.01889e-08
PDS5B	0.221428	3.9599	0.00465498	RP5-1024G6.8	0.501151	0.882666	1	GABRB3	0.39703	6.37545	1.1545e-08
RANBP17	0.24967	3.95944	0.00465498	PTRH2	0.112206	0.877488	1	GRM8	0.777734	6.35689	1.29942e-08
CNTN4	0.231862	3.95284	0.00477283	MT-CYB	0.260812	0.876646	1	BAZ2B	0.390751	6.35057	1.35036e-08
HDAC8	0.201482	3.94626	0.00488044	ACTL6B	0.191986	0.875028	1	RP11-319G6.1	0.399639	6.33843	1.45729e-08
COL25A1	0.248723	3.93382	0.00511389	SPTBN4	0.17442	0.871889	1	BCL2L13	0.491887	6.33581	1.47835e-08
RP11-120J1.1	0.251782	3.93285	0.00512117	LRP8	0.181691	0.871147	1	FAM171A1	0.410353	6.32936	1.53749e-08
CENPJ	0.381146	3.92745	0.00522427	AC004448.5	0.246123	0.865868	1	CCDC14	0.387383	6.32226	1.60553e-08
ZNF37A	0.270992	3.92047	0.00536213	PITPNM2	0.134368	0.865166	1	NEDD4L	0.592678	6.31837	1.64217e-08
ADK	0.211555	3.91994	0.00536213	HMGA1	0.672295	0.864453	1	SYT11	0.56312	6.31147	1.71264e-08
NDE1	0.621551	3.9127	0.00551141	PNMA3	0.597352	0.863942	1	LINC00632	0.397196	6.2981	1.86221e-08
LARS2	0.321651	3.91052	0.0055473	CDH22	0.0419783	0.863555	1	TCF12	0.342002	6.29628	1.8793e-08
SOX2	0.376049	3.89693	0.0058382	MAD1L1	0.0970309	0.863246	1	GNAI1	0.606791	6.29565	1.88206e-08
RFWD2	0.217551	3.88659	0.0060773	IGSF9	0.308	0.861207	1	GPR137C	0.452348	6.29239	1.91699e-08
BBS4	0.320977	3.88063	0.00620521	HSP90AB1	0.167946	0.85759	1	EHBP1	0.364986	6.26897	2.21725e-08
RACGAP1	0.575771	3.8803	0.00620521	RNF157	0.232813	0.854254	1	UPP2	0.85157	6.26834	2.22052e-08
KCNH1	0.3432	3.87696	0.00626661	NANOS1	0.344398	0.85171	1	KHDRBS3	0.405336	6.2629	2.29365e-08
BCKDHB	0.26241	3.87669	0.00626661	ZNF549	0.0632256	0.844673	1	CLOCK	0.43487	6.23956	2.64987e-08
CRADD	0.224235	3.87135	0.00638962	GPR98	0.0270436	0.843612	1	ANKAR	0.517172	6.22627	2.87715e-08
ESR2	0.276201	3.87067	0.00639145	RPL27A	0.314212	0.835187	1	KCND3	0.413718	6.22551	2.8839e-08
MARK1	0.333239	3.86967	0.0064001	RP11-260M19.2	0.350472	0.828016	1	YEATS2	0.369207	6.22393	2.90569e-08
DPY19L3	0.214073	3.86914	0.0064001	LINC01137	0.35647	0.82719	1	GRID2	0.482378	6.22105	2.95214e-08
R3HDM1	0.221582	3.86646	0.00645479	RPL34	0.212896	0.82496	1	SMARCC1	0.355477	6.21706	3.02048e-08
UCK2	0.277676	3.86423	0.00649805	RPS27	0.308352	0.822248	1	TUBA1C	0.973964	6.20792	3.19347e-08
FANCI	0.551682	3.86329	0.00650718	SEMA6C	0.258103	0.821956	1	MECP2	0.37562	6.207	3.20405e-08
SEC63	0.23728	3.85961	0.00658171	DCAF15	0.39409	0.820215	1	RSRC1	0.37586	6.2051	3.23494e-08
UNC5D	0.329679	3.85832	0.00658171	ZNF785	0.170094	0.817154	1	KPNB1	0.377336	6.18662	3.62885e-08
FBXL4	0.249205	3.8579	0.00658171	PPCDC	-0.0226475	0.815385	1	STX1A	0.69957	6.17833	3.81508e-08
BASP1	0.233416	3.85711	0.00658171	KCNIP1	0.125197	0.814778	1	SMARCA5	0.42436	6.14629	4.64775e-08
RPL31	0.262738	3.85703	0.00658171	TBC1D24	0.511273	0.814728	1	RALGAPA2	0.395284	6.1438	4.70962e-08
ANKRD36	0.206644	3.85681	0.00658171	CTD-2147F2.1	0.356194	0.81379	1	AFAP1	0.628353	6.14197	4.75242e-08
TROAP	1.3701	3.85635	0.00658171	RPS6KL1	0.438115	0.810662	1	SGIP1	0.446208	6.13933	4.82041e-08
FGF14	0.232783	3.85476	0.0066086	C1S	0.16735	0.80887	1	FLNA	0.363595	6.12779	5.1703e-08
HNRNPU	0.259379	3.85391	0.00661583	COASY	0.487664	0.806141	1	LRRN1	0.468727	6.12628	5.20705e-08
CCDC88A	0.221127	3.84883	0.00672844	RP11-1407O15.2	0.255592	0.804377	1	SLIT2	0.595916	6.12431	5.25902e-08
DPY19L2	0.362907	3.8486	0.00672844	POLR3H	0.202678	0.804372	1	MAP3K13	0.413728	6.12294	5.29171e-08
UNC5A	0.303223	3.84342	0.00685593	ZMAT2	0.454343	0.802209	1	PLXNB2	0.713549	6.10977	5.73343e-08
CPSF6	0.212369	3.84205	0.00687776	MAP1B	-0.0300656	0.800244	1	SYNPO2	0.826177	6.10621	5.84485e-08
SSBP2	0.219196	3.84135	0.00688124	PCBP2	0.0345581	0.794375	1	CRIM1	0.541169	6.10592	5.84485e-08
DEPDC1B	0.839458	3.83692	0.00698996	RP11-525K10.3	0.200943	0.793948	1	ANK2	0.373025	6.10133	6.00094e-08
RBMX	0.211002	3.82909	0.00719898	NTN1	-0.0026076	0.793403	1	KLHL23	0.383396	6.09926	6.06462e-08
ALMS1	0.226957	3.82766	0.00721423	LARS	0.111695	0.792201	1	ELAVL2	0.432978	6.09401	6.2518e-08
C2orf43	0.299333	3.82741	0.00721423	H3F3B	0.211377	0.788472	1	RP1-34H18.1	0.882172	6.08795	6.47767e-08
UBA6-AS1	0.215448	3.82373	0.00730568	GTF2I	-0.0455979	0.785861	1	TBC1D9	0.509489	6.08737	6.48577e-08
DYRK1A	0.204942	3.81942	0.00741722	ELOF1	0.394119	0.783412	1	ZNF704	0.365323	6.08425	6.59761e-08
CEP192	0.324559	3.81793	0.00744467	NUP210L	0.404029	0.782149	1	TPD52	0.443492	6.08256	6.65154e-08
SRRM4	0.202821	3.81398	0.00754706	MAZ	0.217019	0.781946	1	APBA1	0.595045	6.07519	6.94787e-08
STIM2	0.335553	3.80973	0.00766037	ATP5G2	0.205977	0.780082	1	PDE3B	0.436053	6.06841	7.2305e-08
MELK	0.628561	3.79461	0.00812349	COX7C	0.260349	0.777633	1	NDST4	1.32712	6.05658	7.7642e-08
HNRNPDL	0.229546	3.79318	0.00815161	GABRB3	0.0123442	0.771787	1	NKAIN1	0.472174	6.04872	8.13361e-08
POLQ	0.514458	3.79005	0.00823597	HEATR2	0.159508	0.771399	1	RBFOX3	0.440203	6.04772	8.16481e-08
BUB1B	1.05313	3.78636	0.00834007	FASTKD3	0.686838	0.767485	1	PLXNA3	0.560296	6.02028	9.63178e-08
GLCE	0.204323	3.78272	0.00844352	AL109763.2	0.310664	0.765777	1	NKAIN3	0.366938	5.99776	1.10412e-07
PRIM2	0.237083	3.7732	0.00875251	C5orf45	0.193868	0.765536	1	OLFM3	0.476437	5.9944	1.1246e-07
RP11-389O22.1	0.325041	3.77242	0.00875969	RP11-486O13.4	0.163578	0.762863	1	ASAP2	0.436664	5.98969	1.15498e-07
TULP3	0.206378	3.76439	0.00902542	MRPL52	0.40199	0.762441	1	PKIA	0.710825	5.97963	1.22297e-07
CXCR4	0.26909	3.76205	0.00908968	CNGA3	0.711926	0.762032	1	RP11-1114A5.4	0.506759	5.96753	1.31409e-07
PRR11	0.935803	3.76046	0.00910658	NABP2	0.34024	0.761644	1	PAPSS1	0.413158	5.9655	1.32754e-07
DIS3L2	0.231284	3.76045	0.00910658	OOEP	0.181571	0.753927	1	EXOC6B	0.356653	5.94714	1.48183e-07
COMMD10	0.233127	3.75756	0.0091917	HNRNPR	0.0233773	0.751007	1	PHTF1	0.46904	5.94363	1.51049e-07
MMS22L	0.264259	3.75362	0.00929553	SLC35F1	0.13866	0.74889	1	PCLO	0.616582	5.93567	1.58201e-07
THADA	0.2124	3.75277	0.00930616	TBCD	0.0036328	0.748418	1	RPTOR	0.329698	5.93208	1.61336e-07
KIAA1524	0.606599	3.75017	0.00938202	GINS3	0.434714	0.738842	1	CARHSP1	0.409972	5.92931	1.63707e-07
MIR181A2HG	0.277797	3.74883	0.00941116	PALM	0.194649	0.735512	1	DLGAP4	0.4095	5.92484	1.67818e-07
ATF7IP	0.209353	3.7473	0.0094479	MSI2	-0.0578395	0.732019	1	CASD1	0.441377	5.92449	1.67818e-07
ZMYM1	0.31295	3.74614	0.0094703	PPIA	0.156586	0.728273	1	CCDC146	0.576696	5.90986	1.83019e-07
CTC-400I9.2	0.652599	3.74276	0.00957748	MAPKBP1	0.19626	0.727622	1	IGSF11	0.59644	5.89313	2.01637e-07
CKAP5	0.345504	3.72992	0.0100347	ADCY9	0.147593	0.726201	1	ARHGEF11	0.501638	5.88566	2.10489e-07
CDCA8	1.0009	3.72806	0.0100643	DDX55	0.212076	0.724443	1	UBA6-AS1	0.352656	5.88155	2.15309e-07
HNRNPF	0.398057	3.71244	0.0106833	RP11-69E11.4	0.230265	0.721562	1	RP11-554F20.1	0.490966	5.87249	2.26911e-07
FYCO1	0.379079	3.71173	0.0106897	PAGR1	0.334688	0.721073	1	PELI2	0.485242	5.86904	2.31161e-07
MT-ND6	0.342608	3.70845	0.0108053	PHF21B	0.0171509	0.720871	1	ATP2B4	0.543759	5.86548	2.35652e-07
CANX	0.2979	3.69955	0.0111669	MIR4458HG	0.83257	0.718125	1	AC131097.3	0.541511	5.85338	2.52342e-07
EZH2	0.230984	3.69763	0.0112273	H1F0	0.371119	0.717018	1	C4orf29	0.476573	5.8466	2.62263e-07
GALNT13	0.225627	3.69373	0.0113764	RP11-488C13.5	0.336007	0.715429	1	ROCK2	0.369507	5.84389	2.65977e-07
WDR52	0.277663	3.69204	0.0114273	RPL23A	0.171234	0.713576	1	ZFP90	0.356136	5.84229	2.67962e-07
OXNAD1	0.325626	3.69055	0.0114698	NDUFB11	0.528918	0.708133	1	VGLL4	0.360934	5.83999	2.71095e-07
UBE2C	1.00574	3.68781	0.0115692	C12orf65	0.145938	0.707768	1	DPYSL5	0.394986	5.83465	2.79309e-07
SMARCA2	0.244657	3.68573	0.0116175	MEGF6	0.246507	0.707454	1	PKD2	0.399276	5.8315	2.84009e-07
CLVS1	0.216527	3.68565	0.0116175	RP11-20I23.1	0.533873	0.702147	1	PLCB1	0.416485	5.82251	2.98427e-07
NBPF1	0.214789	3.68504	0.0116206	COX7B	0.363344	0.69607	1	C3orf67	0.56557	5.81649	3.08707e-07
ANLN	0.630936	3.68365	0.0116591	CACFD1	0.608726	0.695795	1	KHDRBS2	0.364009	5.8112	3.17926e-07
ZNF248	0.23532	3.68243	0.0116901	MRPS12	0.40945	0.690527	1	AC091878.1	0.624061	5.81038	3.18796e-07
G2E3	0.365653	3.68042	0.0117575	RPH3A	0.271392	0.683625	1	GCNT2	0.529712	5.80891	3.20913e-07
NAP1L1	0.213806	3.67005	0.0121929	RPL29	0.184109	0.681457	1	LRRTM4	0.726215	5.80828	3.2143e-07
HMGB2	0.436684	3.66893	0.0122206	TFAP4	0.386182	0.680676	1	WDFY3	0.310605	5.7967	3.43695e-07
EIF4G3	0.155749	3.66069	0.0125938	RPL7A	0.260656	0.679345	1	DAPL1	1.32927	5.7878	3.60467e-07
DHX34	0.271695	3.6593	0.012617	SSBP4	0.254486	0.67889	1	SPIN1	0.367891	5.78763	3.60467e-07
AL589743.1	0.236415	3.65914	0.012617	EDF1	0.180089	0.678334	1	LRIG1	0.468217	5.78563	3.64e-07
NSL1	0.299362	3.65755	0.0126591	SPEF2	0.148736	0.678149	1	RP11-344E13.3	0.454603	5.78161	3.72017e-07
PTBP2	0.188038	3.65675	0.0126591	ZNF550	0.212079	0.676941	1	PRTFDC1	0.560029	5.77337	3.89848e-07
SMARCAD1	0.217374	3.65667	0.0126591	DBN1	0.173356	0.676812	1	OGG1	0.54909	5.76979	3.9738e-07
ZDHHC15	0.258858	3.65506	0.0127124	SCG5	0.174303	0.674908	1	SHF	0.729449	5.764	4.10405e-07
AC026188.1	0.417736	3.65385	0.0127461	ACTB	0.0822563	0.672988	1	SRRM3	0.535587	5.7628	4.12477e-07
MACROD2	0.215302	3.65061	0.0128723	NGFR	0.643804	0.671932	1	KCNT2	0.342565	5.75964	4.19393e-07
KIF2A	0.273015	3.65026	0.0128723	ATP5G3	0.449918	0.671454	1	RP11-453F18__B.1	0.360055	5.75013	4.4184e-07
LMO7	0.463187	3.64705	0.0129323	INSM2	0.379249	0.670685	1	TTC39C	0.672033	5.75012	4.4184e-07
GPR161	0.424415	3.64699	0.0129323	GOLGA3	0.191364	0.669702	1	BRAF	0.347966	5.73676	4.77149e-07
NDC80	0.825349	3.64697	0.0129323	CDKN2A	0.23046	0.667607	1	ANKRD17	0.339873	5.7127	5.48621e-07
MPHOSPH9	0.244322	3.64694	0.0129323	ZNF584	0.385471	0.667405	1	DENND2A	0.401296	5.71201	5.49709e-07
SREK1	0.320229	3.64464	0.0130217	SMPD3	0.166005	0.667102	1	CCNT2-AS1	0.567668	5.71066	5.52952e-07
PPP1R12B	0.223343	3.64232	0.0131127	SEPT3	0.211344	0.666883	1	RP11-678G14.2	0.562126	5.70491	5.70771e-07
CCNF	0.85629	3.64055	0.01316	KHSRP	0.173849	0.664108	1	LRFN5	0.476113	5.69361	6.08605e-07
PDIA5	0.401763	3.64035	0.01316	MPP3	0.414022	0.6618	1	TBL1X	0.560455	5.68475	6.39713e-07
SIMC1	0.241145	3.63913	0.0131956	FNBP1L	-0.0474079	0.656044	1	UBA6	0.370214	5.6829	6.45362e-07
ZFR	0.238085	3.6386	0.0131958	HCG18	0.176419	0.655965	1	SEC24D	0.560571	5.67963	6.56442e-07
ANKRD32	0.2447	3.63592	0.0133066	LIG3	0.362395	0.655645	1	TIAM1	0.348099	5.67189	6.85411e-07
FNDC3B	0.215972	3.63429	0.0133534	RPS18	0.171023	0.655415	1	BACH2	0.383379	5.66598	7.08033e-07
EXOC2	0.225425	3.63398	0.0133534	ZNF14	0.204238	0.654505	1	ZNF197	0.497429	5.66433	7.13401e-07
WRN	0.214365	3.62525	0.0137849	SMIM12	0.0771538	0.65346	1	NFE2L2	0.387599	5.65487	7.52298e-07
FUT8	0.240303	3.60294	0.014964	KCNH2	0.213098	0.650692	1	BMPR2	0.333978	5.63948	8.2108e-07
GLCCI1	0.262075	3.59685	0.0152782	RP11-543C4.1	0.29242	0.649254	1	PTPN4	0.364121	5.63186	8.56433e-07
PRPF6	0.330536	3.59649	0.0152782	MIEF1	0.381101	0.649164	1	MAP2K6	0.411165	5.62665	8.80915e-07
CBX5	0.223818	3.59325	0.0154391	FAM177A1	0.245153	0.646586	1	CATSPERG	0.487812	5.59453	1.05844e-06
DDX60L	0.399722	3.58826	0.0157062	MAGEH1	0.29928	0.645918	1	HSPD1	0.442711	5.59394	1.05994e-06
TFDP2	0.2037	3.58367	0.0158988	RPS16	0.257116	0.645199	1	DYNC1I2	0.373121	5.59118	1.07477e-06
AHCTF1	0.283756	3.58311	0.0158988	CBFA2T2	-0.0457084	0.644362	1	UBE2H	0.397318	5.58437	1.11549e-06
CD99L2	0.243009	3.58301	0.0158988	RP4-564F22.5	0.424747	0.643761	1	RTN4	0.311662	5.57423	1.17775e-06
PPIL2	0.290831	3.58219	0.0159173	ZNF534	0.731922	0.643374	1	PRKD1	0.463121	5.5364	1.45959e-06
PCM1	0.195699	3.57741	0.0161795	GDAP1	-0.00419677	0.638976	1	OSBPL1A	0.455472	5.5273	1.53429e-06
CDKL3	0.254146	3.57429	0.0162806	RPS26	0.269285	0.636483	1	MEG3	0.476678	5.52527	1.54906e-06
ROBO1	0.205585	3.57424	0.0162806	MUC20	0.39326	0.636427	1	SCN3A	0.593093	5.52187	1.57625e-06
ANK2	0.207274	3.57144	0.0164237	CTB-35F21.1	0.318039	0.635635	1	SLC25A36	0.408534	5.50532	1.72828e-06
NCAM1	0.231287	3.57006	0.0164784	LCNL1	0.346369	0.634674	1	MAP4	0.340938	5.50464	1.72989e-06
PSPC1	0.227927	3.56898	0.0165142	ISG20L2	0.280057	0.634197	1	ITGB8	0.658311	5.50446	1.72989e-06
E2F3	0.239312	3.56639	0.0166463	RPS25	0.27479	0.634113	1	UBE2D3	0.329144	5.49961	1.77468e-06
ZNF717	0.38487	3.56489	0.016709	RAB40C	0.205094	0.63327	1	BBX	0.335034	5.49516	1.81641e-06
MDN1	0.239738	3.55626	0.0172009	CPEB1	0.283658	0.631041	1	KIAA0922	0.344645	5.48924	1.87476e-06
EIF4A2	0.283222	3.55547	0.0172193	ZNF667-AS1	0.178706	0.629182	1	PIK3R3	0.347067	5.48802	1.88404e-06
MRPS6	0.222715	3.55415	0.0172421	AJAP1	0.307427	0.62862	1	SERP1	0.382569	5.48648	1.89389e-06
TSEN2	0.279719	3.55412	0.0172421	BEX2	0.331325	0.627677	1	CACNA1A	0.335082	5.48641	1.89389e-06
SYNE2	0.190633	3.55261	0.0173083	ANKS3	0.112172	0.62739	1	DST	0.304468	5.48103	1.94861e-06
PRKDC	0.22525	3.54932	0.0174922	ELFN1	0.28712	0.625593	1	CTD-2651B20.1	0.54812	5.48038	1.95199e-06
IPO9	0.213393	3.54666	0.0176024	ZNF200	0.515651	0.625307	1	CABP7	1.15745	5.4779	1.97568e-06
SEMA4C	0.477025	3.54407	0.0177425	RNF112	0.380689	0.622982	1	SETD7	0.548397	5.47674	1.9848e-06
ZNF644	0.197629	3.54312	0.0177731	LINC00599	0.155038	0.622499	1	DRAXIN	1.38015	5.47461	2.00504e-06
ATAD5	0.330598	3.54218	0.0178026	CTBP1	0.182448	0.620482	1	TOP2B	0.369794	5.47159	2.0355e-06
XPNPEP3	0.280354	3.53755	0.018042	CHST13	1.08403	0.61773	1	NCK2	0.392032	5.47119	2.03625e-06
AGPAT5	0.24549	3.53745	0.018042	PFKP	0.16315	0.615911	1	PITPNC1	0.422034	5.46839	2.06465e-06
KNSTRN	0.867712	3.53716	0.018042	MYCBPAP	0.191094	0.614642	1	SLC16A9	0.939057	5.46659	2.08173e-06
ARHGEF7	0.197129	3.53439	0.0181984	PPP2R1A	0.130125	0.611412	1	PLCL2	0.332943	5.46071	2.14786e-06
ZXDC	0.232323	3.53086	0.0184086	NCS1	0.255728	0.608761	1	ACAP2	0.332621	5.45662	2.19369e-06
RP11-536O18.1	0.440552	3.52569	0.018736	RIPPLY2	0.338958	0.608582	1	CLSTN2	0.433297	5.45319	2.2322e-06
VAPB	0.26929	3.50633	0.020116	SNRPA	0.13991	0.607638	1	LINC00882	0.703586	5.45062	2.26043e-06
PPFIA4	0.400471	3.50233	0.0203447	MATN4	0.454677	0.607554	1	METTL6	0.402508	5.44568	2.31958e-06
HNRNPUL1	0.275504	3.49823	0.0206219	ADCY1	0.191139	0.607211	1	KIAA1614	0.59194	5.43827	2.41356e-06
CCDC171	0.206476	3.49097	0.0211187	PCSK1N	0.283466	0.60583	1	RASA2	0.350245	5.43534	2.44646e-06
POGZ	0.185288	3.48956	0.0211846	AVIL	0.265658	0.605701	1	MICU2	0.364191	5.43519	2.44646e-06
PRKD3	0.307606	3.48751	0.0213084	MT-ND1	0.222087	0.603544	1	CDC73	0.374901	5.42646	2.56429e-06
UBTD2	0.300219	3.48472	0.0214916	TOR1B	0.238765	0.603505	1	RP11-631N16.2	0.624068	5.4233	2.60517e-06
AK9	0.38649	3.48075	0.0217728	SCRT1	0.546481	0.601668	1	RP11-597D13.9	0.343937	5.42196	2.61976e-06
PARD3	0.188364	3.47915	0.021863	FAM200A	0.183735	0.600674	1	TRAPPC11	0.386661	5.41757	2.6799e-06
DBF4	0.453322	3.47402	0.0222446	S100A11	0.20969	0.600343	1	DOPEY2	0.593491	5.41064	2.78062e-06
UBA2	0.207179	3.47159	0.02236	CARM1	0.237371	0.599821	1	RP11-301L8.2	1.61302	5.4098	2.78847e-06
ATL2	0.313196	3.47151	0.02236	CBX5	0.0897701	0.599478	1	THOC2	0.377494	5.40272	2.89532e-06
AURKB	1.11317	3.47117	0.02236	SSTR2	0.203593	0.599158	1	ADD2	0.444951	5.39502	3.01155e-06
DAP	0.276117	3.46954	0.0224553	LINC01036	0.0129892	0.598838	1	LHFPL4	0.453567	5.395	3.01155e-06
UGGT2	0.194657	3.46734	0.0225983	RPL31	0.115313	0.597327	1	TBC1D5	0.323873	5.39326	3.03524e-06
ZNF711	0.243405	3.46524	0.0227349	ARL4D	1.05905	0.594137	1	CNTNAP3B	0.979951	5.3883	3.11433e-06
FXR1	0.210158	3.46327	0.0228602	NFATC1	0.204537	0.592958	1	RP11-399D6.2	0.390903	5.38366	3.18988e-06
KIAA1958	0.231402	3.46139	0.0229788	TCEAL5	0.777739	0.591823	1	MEIS3	0.380785	5.37776	3.29013e-06
UBE3D	0.236016	3.46022	0.023038	ZNF439	0.117906	0.591312	1	CCDC144NL	0.411385	5.37481	3.33833e-06
ARHGEF26	0.23013	3.45926	0.0230782	SON	-0.0244321	0.591087	1	MTMR7	0.447341	5.36421	3.53401e-06
UNC13A	0.232238	3.45474	0.0234268	HGS	0.140202	0.589757	1	LRCH3	0.358995	5.35829	3.64337e-06
CPAMD8	0.480967	3.45312	0.0235261	TTC6	0.186216	0.587673	1	C16orf45	0.403055	5.35804	3.64337e-06
ZNF43	0.212165	3.45255	0.0235332	COX6B1	0.214463	0.587145	1	ATP1B3	0.439501	5.33525	4.12454e-06
LEPR	0.24212	3.45204	0.0235361	ZNF195	0.15855	0.586993	1	FOXP1	0.314314	5.31702	4.55147e-06
AK3	0.21643	3.45086	0.023597	SAP18	0.282279	0.586207	1	LINC00998	0.825156	5.31455	4.60509e-06
DDX11	0.3349	3.44984	0.0236439	ISOC1	0.347539	0.583657	1	DIP2C	0.334485	5.29517	5.11203e-06
ACBD6	0.196142	3.44875	0.023698	RPS23	0.178525	0.583023	1	HDAC4	0.347841	5.2773	5.62622e-06
TEX9	0.24812	3.44267	0.0241936	PNMA2	0.24609	0.579979	1	ABCB4	0.523013	5.27632	5.64599e-06
HJURP	0.918764	3.44158	0.0242485	CTB-129P6.11	0.918132	0.577154	1	KIAA1549	0.390688	5.27501	5.67632e-06
TCERG1L	0.276752	3.44033	0.0243185	SPRYD3	0.644535	0.577008	1	CDH22	0.347742	5.27455	5.68034e-06
FBXW8	0.234438	3.43754	0.0245264	CPT1A	0.272593	0.576817	1	ACYP2	0.321716	5.27288	5.72205e-06
NOP58	0.323833	3.43094	0.0250873	TLE3	0.146695	0.576615	1	ADARB1	0.572877	5.27161	5.74358e-06
USP13	0.256966	3.42856	0.0252639	PPFIA2	0.00450297	0.575873	1	MSI2	0.323649	5.27153	5.74358e-06
KIAA0319L	0.209978	3.42417	0.0256309	SLC1A5	0.203536	0.575503	1	NPTX1	0.430168	5.27039	5.76916e-06
NRCAM	0.133502	3.42259	0.0257347	MT-ND3	0.273929	0.573975	1	IQCB1	0.410874	5.26118	6.05499e-06
NUP153	0.228836	3.41936	0.0259512	SLC22A17	0.252864	0.573661	1	RP4-665J23.1	0.41323	5.2453	6.58882e-06
RAB3C	0.268775	3.41735	0.0260985	KLF13	0.22594	0.573464	1	LAMC1	0.441397	5.24064	6.74526e-06
ELAVL2	0.229726	3.41364	0.0264107	RP11-262H14.3	0.448552	0.573296	1	SNHG7	0.517653	5.2402	6.74937e-06
KANSL1	0.151544	3.41164	0.0265587	ZNF540	0.147243	0.572841	1	SOS1	0.323476	5.23249	7.02486e-06
WASF2	0.206996	3.40841	0.026829	STK31	0.307978	0.57179	1	PTCHD2	0.702207	5.22739	7.20836e-06
ILF3	0.205225	3.40477	0.0271426	LINC00478	-0.029445	0.57101	1	KYNU	1.55914	5.22707	7.20836e-06
CBR4	0.209443	3.40394	0.0271783	ZNF12	0.238778	0.569022	1	RP13-188A5.1	0.350948	5.22408	7.31295e-06
HDAC2	0.216106	3.40135	0.0273893	AP1G2	0.47609	0.568269	1	B3GALT1	1.18016	5.2178	7.55193e-06
SMC1A	0.249831	3.39988	0.0274895	LINC00158	0.417335	0.567747	1	PCDH17	0.62291	5.21585	7.61838e-06
IRS1	0.317203	3.38953	0.0284524	CACNG4	0.15477	0.56682	1	ABCC5	0.35147	5.21409	7.67729e-06
FGFR1OP	0.271548	3.38952	0.0284524	MT-CO3	0.196688	0.566315	1	SMARCAD1	0.329045	5.20691	7.96659e-06
FMNL3	0.232266	3.38893	0.0284642	ARHGEF19	0.369257	0.563158	1	TMEM57	0.321765	5.20157	8.18463e-06
ZNF608	0.2058	3.38764	0.0285501	PAIP2B	0.372766	0.561833	1	RTN1	0.312071	5.19793	8.33199e-06
IKBIP	0.354686	3.38527	0.0287484	CHST8	0.712508	0.554178	1	DHRSX	0.495848	5.19667	8.37399e-06
ANAPC10	0.266518	3.38318	0.0289186	PUS7	0.147273	0.553864	1	JPX	0.311618	5.19412	8.47375e-06
SMC6	0.267755	3.38251	0.0289406	NPHS1	1.1211	0.55383	1	ZNF33A	0.353721	5.19382	8.47375e-06
MEGF8	0.284135	3.38125	0.0289914	FAM19A2	0.0719439	0.55315	1	RAB26	1.11901	5.19295	8.49886e-06
SLC6A11	0.373226	3.38079	0.0289914	MCM5	0.217757	0.551511	1	RNF38	0.31957	5.18904	8.66401e-06
ANO4	0.25235	3.38063	0.0289914	ORAI2	0.189593	0.551072	1	PID1	0.789911	5.18735	8.72799e-06
CLINT1	0.306042	3.37871	0.0291455	SHANK1	0.432373	0.550399	1	RNF144A	0.448087	5.18296	8.92074e-06
RAB3GAP1	0.214151	3.37761	0.0292134	AC003006.7	0.0720413	0.550382	1	NPDC1	0.45126	5.16821	9.63769e-06
CDC42EP4	0.279035	3.37526	0.0294136	CKMT1B	0.924967	0.549843	1	RBFOX2	0.317312	5.16647	9.71107e-06
MED1	0.418479	3.36959	0.0299256	GAPDH	0.220183	0.548972	1	RGS17	0.480587	5.16322	9.86426e-06
TBC1D5	0.162706	3.36889	0.0299515	C16orf91	0.389753	0.548905	1	FHOD3	0.414841	5.16106	9.96165e-06
ZNF529	0.21748	3.36646	0.0301661	PPP1R16A	0.298244	0.547259	1	FBXL2	0.340924	5.16014	9.9933e-06
CEP97	0.337877	3.36522	0.0302514	LINC00639	0.0693461	0.546422	1	ATP11C	0.335559	5.15245	1.03945e-05
FAM83D	1.1121	3.35615	0.0311142	MBD3	0.317672	0.545883	1	ZSCAN16-AS1	0.480705	5.14129	1.10126e-05
RAD51B	0.195842	3.35607	0.0311142	RP11-192H23.4	0.161625	0.545468	1	SPIRE1	0.389911	5.14074	1.10265e-05
THRB	0.210951	3.35195	0.0315288	ATPIF1	0.297783	0.545192	1	PTPRG	0.322871	5.13964	1.10694e-05
ITPK1	0.291231	3.35082	0.0316058	TSPAN3	0.139623	0.545142	1	NEK1	0.311486	5.13937	1.10694e-05
HIBCH	0.203411	3.34903	0.0317583	C12orf57	0.307593	0.544732	1	MVB12B	0.334388	5.1362	1.12384e-05
SRFBP1	0.321067	3.34496	0.0321751	ERCC1	0.206374	0.542733	1	PCCA	0.298428	5.13478	1.13046e-05
ANKS1B	0.180094	3.34193	0.0324309	CASC17	0.433075	0.542261	1	HS6ST1	0.335497	5.13109	1.15094e-05
LARS	0.24563	3.34185	0.0324309	TALDO1	0.368567	0.541014	1	ATP9A	0.359908	5.12806	1.16762e-05
ZMIZ1	0.193636	3.33986	0.0325565	CDK7	0.221972	0.540767	1	DRD2	0.742184	5.11807	1.2291e-05
ZEB1	0.0999013	3.33405	0.0331909	CTD-2316B1.1	0.769754	0.540261	1	CCSER2	0.407077	5.1162	1.23929e-05
TTK	0.995256	3.3315	0.0334414	PRKAG2-AS1	0.536912	0.537611	1	PAK7	0.444624	5.11289	1.2591e-05
ZNF385D	0.299742	3.32761	0.033801	EIF1	0.207572	0.537481	1	VEZT	0.318243	5.10718	1.29558e-05
CTC-498M16.4	0.331718	3.32538	0.034018	SPON2	0.199665	0.537352	1	LINC01057	1.26199	5.10545	1.30423e-05
CDH22	0.213839	3.32483	0.0340294	ZNF324	0.261466	0.537145	1	ATP2B2	0.612154	5.10529	1.30423e-05
HNRNPL	0.21808	3.3211	0.0344325	RBM15B	0.432294	0.534185	1	HLCS	0.318853	5.10419	1.30968e-05
LHFPL3	0.245198	3.3157	0.0350476	DSCR4	0.112605	0.53405	1	DENND5B	0.369584	5.10217	1.32152e-05
ODF2	0.430398	3.31404	0.0351716	RCN2	0.169529	0.531989	1	ZNF521	0.35044	5.08673	1.43132e-05
C21orf49	0.2742	3.31319	0.0351716	PNPLA7	0.28653	0.531686	1	ATR	0.356575	5.08508	1.44149e-05
GMPS	0.238951	3.31316	0.0351716	JPH4	0.141901	0.531669	1	FBLN1	0.50315	5.08474	1.44163e-05
NCAPG	0.709078	3.31291	0.0351716	KLKB1	0.351856	0.530821	1	INSIG2	0.464756	5.07714	1.49554e-05
TPCN1	0.206474	3.31184	0.0352501	DPYSL4	0.385099	0.528939	1	DDAH2	0.530286	5.07369	1.52049e-05
SNX5	0.325727	3.30761	0.0357298	POLR2J	0.631831	0.528557	1	AC011288.2	0.32882	5.06787	1.56252e-05
NELL2	0.185973	3.30478	0.0360343	ZBTB45	0.421648	0.528355	1	WDR60	0.322555	5.05912	1.63333e-05
RP11-282I1.1	0.350334	3.30239	0.0362842	PRKCSH	0.165332	0.527676	1	RP11-580I16.2	0.433876	5.0567	1.65145e-05
CCDC150	0.436709	3.29299	0.0374605	MYCN	0.203955	0.526934	1	MDGA1	0.352955	5.05568	1.65762e-05
IRAK1BP1	0.190512	3.28524	0.0383226	UTP18	0.211369	0.525867	1	STPG2	0.622097	5.04936	1.71062e-05
BDP1	0.240122	3.28387	0.0384484	NDRG3	0.173268	0.52521	1	ANO10	0.358579	5.03938	1.79929e-05
RNF168	0.282394	3.27814	0.0391757	PC	0.31454	0.52393	1	CAPN7	0.370888	5.03239	1.86014e-05
GPBP1	0.181937	3.27435	0.0396427	PFN1	0.252999	0.522683	1	GALNT13	0.333436	5.02655	1.91464e-05
SLC25A24	0.216451	3.27023	0.0401614	LRRTM2	0.537474	0.522037	1	RP11-172F10.1	0.81843	5.02551	1.92189e-05
NSD1	0.181593	3.26897	0.0402701	AK7	1.42372	0.521633	1	SEC31A	0.318144	5.02315	1.93943e-05
C15orf41	0.252151	3.26857	0.0402701	SLC6A6	0.190584	0.519139	1	BCL11A	0.331263	5.00884	2.08591e-05
ZNF618	0.191425	3.2627	0.0409855	NDUFAB1	0.32886	0.519089	1	RP11-608O21.1	0.332176	5.00831	2.08829e-05
HRASLS	0.518248	3.25917	0.0414343	HOMER1	0.199092	0.517471	1	UBXN7	0.35346	5.00293	2.13834e-05
MARCHF6	0.174178	3.25825	0.0415036	SLC6A15	0.0950179	0.516359	1	YTHDC1	0.329177	5.00257	2.13834e-05
KIAA2026	0.21168	3.2528	0.0421758	NME9	0.575843	0.516106	1	AC005037.3	0.835226	5.00252	2.13834e-05
ZNF131	0.183583	3.25044	0.0424624	AL035610.2	0.200916	0.51582	1	CADM2	0.339357	4.99843	2.17914e-05
PCBP1-AS1	0.187818	3.24748	0.0428394	RIMS2	-0.0244192	0.515691	1	AGPAT4	0.298759	4.99827	2.17914e-05
BORA	0.928659	3.24665	0.042899	GSPT2	0.559458	0.515208	1	ZHX2	0.44608	4.99603	2.20109e-05
PTPRG	0.175093	3.2439	0.0431893	ENO1	0.150982	0.514848	1	TNPO3	0.38577	4.99539	2.20487e-05
PKD2	0.217953	3.24384	0.0431893	RP11-541F9.2	0.177501	0.51331	1	RBM41	0.373141	4.99255	2.23044e-05
NT5DC1	0.251789	3.24174	0.0434418	COX4I1	0.190808	0.513152	1	EXOC1	0.432518	4.99035	2.25251e-05
CEP290	0.247618	3.23962	0.0436996	WDR4	0.158773	0.512686	1	U2SURP	0.346683	4.97993	2.37352e-05
LRPPRC	0.202006	3.23866	0.0437787	PHC1	0.198301	0.511366	1	KIAA1841	0.375634	4.97903	2.38084e-05
MSH2	0.203464	3.23726	0.0439266	RP11-1220K2.2	0.419303	0.509491	1	CACNA1C	0.325145	4.97736	2.39763e-05
ATP2B1	0.196896	3.23549	0.0441335	AATF	0.137425	0.508772	1	SATB2	0.33616	4.9734	2.4434e-05
PRRC2A	0.269427	3.23464	0.0441972	RRP1	0.279246	0.505037	1	ARMCX4	0.355128	4.96405	2.56002e-05
SGOL2	0.716806	3.23066	0.0446803	SLC6A11	0.109962	0.504329	1	OTUD7A	0.415486	4.95542	2.67211e-05
KCNJ6	0.187859	3.2282	0.0449977	OPCML	0.0516836	0.503627	1	CASP6	0.6957	4.94364	2.83443e-05
N4BP2	0.285459	3.22605	0.0452682	CCDC28B	0.703808	0.501667	1	LZTS3	0.78271	4.94179	2.85707e-05
PKP4	0.237132	3.22501	0.0453632	SLC25A5	0.506979	0.500999	1	TBC1D32	0.298573	4.92661	3.07853e-05
PTTG1	0.847178	3.22341	0.0455491	VAT1	0.372224	0.49996	1	SLC44A3	1.81055	4.92034	3.17383e-05
GSTCD	0.324299	3.21947	0.0460208	PRMT1	0.195262	0.498432	1	AGTPBP1	0.305734	4.91376	3.27729e-05
RCC1	0.254756	3.21944	0.0460208	PLEKHG4B	0.237843	0.497349	1	CTD-3131K8.2	0.539361	4.91317	3.27786e-05
LINC00632	0.177819	3.21895	0.0460208	TGS1	0.166712	0.496107	1	GRB10	0.385892	4.91297	3.27786e-05
SOX13	0.364546	3.21872	0.0460208	KCNB1	0.143127	0.495984	1	LRRC49	0.320878	4.91282	3.27786e-05
SGOL1	0.853982	3.21383	0.046672	EFNA5	-0.00336092	0.495518	1	C7orf60	0.372589	4.91244	3.27888e-05
PPP2R5C	0.233253	3.21144	0.0469852	ZNF674	0.706879	0.495242	1	RP3-525N10.2	0.547008	4.91215	3.27888e-05
ERI3	0.203269	3.21105	0.0469852	RP1-241P17.4	0.285727	0.494619	1	SMCHD1	0.301464	4.91043	3.30268e-05
SLC44A5	0.205966	3.2105	0.047005	MT-ND6	0.1381	0.494467	1	AC093388.3	0.796855	4.90976	3.30892e-05
ELP4	0.204044	3.20869	0.0472312	NOC2L	0.15147	0.492137	1	ENAH	0.294887	4.90005	3.47155e-05
CENPU	0.480624	3.20647	0.0475249	SLC25A48	0.395838	0.491423	1	DLGAP3	0.82515	4.89858	3.49226e-05
RNPS1	0.245805	3.20279	0.0480649	C15orf59	0.280624	0.489784	1	HUNK	0.774721	4.88315	3.77131e-05
FANCM	0.403636	3.19569	0.0491733	RP11-286N22.8	0.224049	0.489424	1	RAPGEF2	0.29603	4.88104	3.806e-05
HSP90B1	0.336326	3.19536	0.0491733	KATNB1	0.423411	0.48861	1	SEC24B	0.31525	4.87143	3.98983e-05
MEF2C-AS1	0.19423	3.19278	0.0495419	CRTAC1	0.157669	0.48825	1	NRN1	0.784853	4.87007	4.01131e-05
LIN52	0.331966	3.19024	0.0499056	MKRN3	-0.00908407	0.487936	1	KIF3C	0.598046	4.86828	4.04175e-05
PDZRN3	0.188554	3.18437	0.0508533	CHRNB4	0.508057	0.485953	1	TRIM71	0.799599	4.86533	4.09632e-05
BCHE	0.213773	3.18388	0.0508642	ZNF677	0.131133	0.48574	1	SCFD2	0.310728	4.8622	4.15544e-05
LRP6	0.21597	3.18254	0.0510257	NOVA2	0.11596	0.484707	1	LSS	0.35737	4.86075	4.17965e-05
TYW3	0.453267	3.18196	0.0510522	RP11-834C11.3	0.402758	0.484448	1	CCDC136	0.546547	4.85698	4.25357e-05
AHDC1	0.182539	3.17957	0.0513998	APLP1	0.158723	0.484072	1	GNG4	0.335315	4.85426	4.3059e-05
TMTC3	0.329447	3.17418	0.0522863	SMOC1	0.0980511	0.481747	1	NOVA1	0.315721	4.85187	4.35157e-05
EPB41	0.186289	3.17333	0.0523637	GPRIN1	0.280745	0.479265	1	XPR1	0.32913	4.84715	4.44976e-05
RP3-399L15.3	0.187964	3.1704	0.0528175	LRRC43	1.10072	0.479012	1	TPTEP1	0.335558	4.84045	4.5954e-05
UXS1	0.294965	3.16962	0.0528812	TSPAN4	0.170205	0.478529	1	RNF122	0.597762	4.8361	4.69024e-05
DDR2	0.322821	3.16372	0.0538872	SPAG9	-0.0144004	0.475917	1	SUN2	0.327657	4.82726	4.89571e-05
PRKAG2	0.184707	3.16249	0.0540372	CBLN1	0.430811	0.475575	1	RTN3	0.300601	4.82379	4.97433e-05
RAD51AP1	0.460211	3.16193	0.0540434	MEPCE	0.51423	0.475474	1	CRTC3	0.359025	4.81769	5.12128e-05
MTMR12	0.399888	3.16161	0.0540434	TUBA8	0.568229	0.472649	1	ZC3H8	0.445507	4.8169	5.13384e-05
FKTN	0.251056	3.15803	0.0546313	hsa-mir-7515	1.13371	0.471958	1	PSMG4	0.319605	4.81617	5.14503e-05
CTC-228N24.3	0.230042	3.15516	0.0550916	LAMB4	0.704751	0.47116	1	RNF220	0.325891	4.81242	5.23477e-05
CCT4	0.274701	3.15237	0.0554599	NRXN2	0.15635	0.467847	1	FBXL7	0.313758	4.81077	5.27059e-05
DDX46	0.199212	3.14991	0.0557222	NOB1	0.334426	0.467605	1	DCBLD2	0.323168	4.81012	5.27977e-05
TNFRSF25	0.323489	3.14973	0.0557222	INA	0.157873	0.466398	1	ING4	0.548933	4.80537	5.39372e-05
ASPH	0.222754	3.1344	0.0585505	CCDC113	0.57819	0.462669	1	HES6	0.404392	4.80526	5.39372e-05
ESRRG	0.18729	3.13085	0.0590937	GNGT1	1.35804	0.461787	1	SCN8A	0.317528	4.80151	5.48764e-05
UBL7-AS1	0.299717	3.13018	0.0591427	HNRNPL	0.110244	0.461759	1	C2CD5	0.322685	4.79856	5.56111e-05
CORO1C	0.239786	3.12972	0.059152	UQCRH	0.170669	0.460507	1	ATP8A1	0.429447	4.78805	5.85175e-05
FSD1L	0.188532	3.12865	0.0592825	RPLP2	0.197547	0.459748	1	TEAD1	0.29929	4.78377	5.96898e-05
TMEM194A	0.512707	3.12525	0.0598826	MYO16	0.101857	0.458833	1	PKD1	0.33122	4.78069	6.05229e-05
FGGY	0.205949	3.12477	0.0598826	PPARGC1B	0.193544	0.458749	1	DENND1A	0.293933	4.77429	6.22982e-05
IMMP1L	0.267698	3.12444	0.0598826	STXBP4	0.116882	0.45762	1	TTC21B	0.338138	4.77302	6.25112e-05
BRD9	0.399426	3.12279	0.060135	AC005253.2	0.777947	0.457541	1	PDE10A	0.306955	4.77015	6.33143e-05
C11orf30	0.217914	3.12139	0.0603364	LINC00511	0.277927	0.455345	1	RP11-509J21.1	0.360678	4.76733	6.41165e-05
CHCHD6	0.281773	3.11801	0.0608998	ZNF345	0.0403793	0.45525	1	GALNT11	0.344012	4.76465	6.48066e-05
LHX8	0.323573	3.11782	0.0608998	IGF2BP2	0.379323	0.45489	1	CNIH3	0.385004	4.76459	6.48066e-05
KNTC1	0.31043	3.11695	0.0609934	HCAR1	0.675733	0.452459	1	SPOCK3	0.336019	4.76288	6.52627e-05
IL1RAPL1	0.397503	3.11463	0.0613882	RP11-736E3.1	0.580272	0.450774	1	PACSIN2	0.317256	4.76203	6.54448e-05
ADAMTS14	0.41004	3.11045	0.0621616	C14orf39	0.759809	0.450426	1	CDK8	0.321864	4.76095	6.57024e-05
HSD17B11	0.268018	3.11011	0.0621616	RDH13	0.332922	0.450308	1	MPPED2	0.489007	4.76011	6.58793e-05
GRIN2C	0.237188	3.10602	0.0629383	FAM129C	0.442855	0.449976	1	ZFP64	0.412054	4.75519	6.73133e-05
FAM172A	0.169947	3.10441	0.0631937	CD81	0.202962	0.449667	1	ANKRD36C	0.319737	4.75416	6.75602e-05
TPR	0.183363	3.1039	0.0632153	DYNLL1	0.188825	0.449319	1	EPHA7	0.608408	4.74237	7.15121e-05
REV1	0.201225	3.1013	0.0636848	POLR1E	0.215807	0.447022	1	AAK1	0.299665	4.7277	7.67674e-05
ZNF135	0.211909	3.09936	0.0640127	ATXN7L3B	0.172869	0.446045	1	STXBP1	0.345094	4.72649	7.71167e-05
H2AFY	0.219987	3.0976	0.0643059	FTH1	0.212967	0.446017	1	EPC2	0.288059	4.72385	7.80139e-05
WDR59	0.221476	3.09488	0.0648073	DET1	0.19455	0.445944	1	CLVS1	0.297534	4.70729	8.45045e-05
DBF4B	0.587273	3.09094	0.0654947	SOD1	0.237184	0.445686	1	GPR161	0.535291	4.70516	8.52685e-05
HHAT	0.281737	3.09093	0.0654947	PPM1H	0.00227609	0.44536	1	BTBD3	0.448275	4.70199	8.64825e-05
GSE1	0.193955	3.0905	0.0654998	EXOSC5	0.211706	0.445259	1	C14orf37	0.378125	4.69996	8.72233e-05
C4orf22	0.421504	3.08746	0.0660814	MAPT-AS1	0.353688	0.443119	1	FLJ27365	0.310968	4.68964	9.16104e-05
MLLT6	0.191958	3.08588	0.0662453	PRR19	0.76242	0.442142	1	CD276	0.332984	4.68341	9.43057e-05
RP11-319G6.1	0.177598	3.08552	0.0662453	MFAP2	0.200687	0.440985	1	OXSR1	0.333483	4.68143	9.50886e-05
NCKAP1	0.183226	3.0855	0.0662453	STRC	0.163759	0.440558	1	TNRC6C	0.365737	4.68052	9.52486e-05
PPCDC	0.186867	3.08469	0.0663338	CEACAM19	0.437823	0.440109	1	CTD-2651B20.3	0.504258	4.68051	9.52486e-05
RSRC2	0.217873	3.08256	0.0667178	SF3A1	0.276282	0.440036	1	SLC37A1	0.700141	4.67827	9.60286e-05
CENPC	0.268182	3.08121	0.066931	SIX3	0.648809	0.439339	1	RP11-14N7.2	0.500275	4.67826	9.60286e-05
HACE1	0.193367	3.07961	0.0671979	CRTC2	0.422877	0.438536	1	LL22NC03-2H8.5	0.431429	4.67497	9.74474e-05
CDK19	0.165517	3.07618	0.0678837	DNAH11	0.179185	0.438205	1	SETBP1	0.313783	4.67127	9.90787e-05
LYPLAL1	0.211231	3.07378	0.0682609	SHCBP1L	0.760854	0.437261	1	UFL1-AS1	0.33486	4.66888	0.000100101
BTG3	0.295957	3.07304	0.0682609	PPM1D	0.0992302	0.437132	1	SEMA7A	0.918083	4.66557	0.000101585
AGAP8	0.242231	3.07295	0.0682609	CGREF1	0.229983	0.436728	1	ME3	0.465892	4.66254	0.000102946
RNGTT	0.176682	3.07271	0.0682609	NF1	-0.0218587	0.436228	1	DPY19L1	0.324244	4.65912	0.000104529
RP11-123O10.4	0.204282	3.0725	0.0682609	TSPYL2	0.338131	0.435835	1	FAM155A	0.244582	4.65506	0.000106462
PCBP2	0.17527	3.06824	0.0690091	TSPO	0.353681	0.434841	1	DYNC1LI2	0.301191	4.64178	0.000113382
MEIS2	0.185967	3.06824	0.0690091	YTHDF2	0.109684	0.433808	1	KANSL1L	0.340656	4.64141	0.000113429
CRHR1	0.224551	3.06775	0.0690091	TMEM59L	0.206801	0.433049	1	AC007392.3	0.724303	4.63896	0.000114507
TMEM185B	0.371572	3.06763	0.0690091	CSDE1	0.0686339	0.43292	1	NPTN	0.296093	4.63888	0.000114507
NSUN6	0.240607	3.06307	0.0699753	AKR7A2	0.163578	0.432825	1	LINC01060	0.293765	4.63023	0.000119122
PGM1	0.291531	3.06171	0.0702003	ZNF227	0.22847	0.432516	1	ZNF337	0.53161	4.62994	0.000119122
LSM14A	0.177732	3.06103	0.0702644	RINL	0.306465	0.431791	1	PHC3	0.315615	4.62986	0.000119122
RIMS2	0.186424	3.05731	0.0709215	SLC9A3R1	0.256025	0.43078	1	L1CAM	0.715458	4.62729	0.000120441
HERC2	0.177518	3.05725	0.0709215	NASP	0.0759658	0.429882	1	NAV3	0.677895	4.62678	0.000120575
SLC25A46	0.276819	3.05664	0.0709215	RPS2	0.15483	0.429354	1	UNC5C	0.43372	4.62306	0.000122509
SUN2	0.211248	3.05562	0.0710689	NGF	0.258603	0.429326	1	DENND6A	0.304736	4.62291	0.000122509
ZNF678	0.289199	3.05494	0.0711343	AMIGO2	1.96227	0.429275	1	DNAJC27-AS1	0.507263	4.61673	0.000125873
PTPRK	0.121161	3.05397	0.0711758	DUSP23	0.379797	0.429219	1	ELMOD2	0.421984	4.61335	0.000127762
PHF20	0.172421	3.04412	0.0734497	THAP3	0.283133	0.429079	1	DOCK11	0.334879	4.61215	0.000128331
CADM2	0.173194	3.04325	0.0735153	RP3-400N23.6	0.461351	0.428629	1	PBRM1	0.278563	4.60695	0.000131401
PPA2	0.190334	3.04138	0.073829	RHOBTB2	0.237476	0.428337	1	LEKR1	0.551413	4.60288	0.000133806
RPAP2	0.179772	3.03965	0.0741546	PDE4C	1.49161	0.427708	1	ERICH1	0.411442	4.60261	0.000133806
SLC19A2	0.424056	3.03836	0.074278	AC068533.7	0.357885	0.427276	1	SLC4A8	0.379536	4.60182	0.000133984
SMG5	0.296238	3.0373	0.0744417	TEX15	0.190925	0.427214	1	PRKAR2B	0.481558	4.60177	0.000133984
SATB2	0.188359	3.03637	0.0745736	ANKRD6	0.0734013	0.427209	1	RIN2	0.599542	4.58939	0.000141796
CEP152	0.468648	3.03516	0.0747599	VAT1L	0.245763	0.42677	1	ARHGEF3	0.346195	4.58531	0.000144207
MYO3A	0.436589	3.03483	0.0747599	RP11-46F15.2	0.297426	0.42613	1	TMSB15B	0.330069	4.58377	0.000145081
ZNF326	0.208472	3.03385	0.0749031	INHBB	0.15666	0.423659	1	RP11-1275H24.2	1.00506	4.58329	0.00014522
AKT3	0.171698	3.03311	0.0749031	LPAR2	0.219233	0.423434	1	OPA1	0.30145	4.58268	0.00014545
TAF7	0.359456	3.03307	0.0749031	RP1-292B18.4	0.538488	0.422727	1	RNF130	0.30647	4.57964	0.000147382
EP400	0.170128	3.03104	0.0753095	NT5M	0.365714	0.421744	1	FBXW7	0.277014	4.57919	0.000147505
PREX2	0.25874	3.02893	0.0757395	ECHS1	0.304469	0.420902	1	SPTBN1	0.271476	4.57779	0.000148299
MAST2	0.185403	3.02667	0.0762094	U52111.14	0.462647	0.420705	1	EPHB2	0.467487	4.57715	0.000148557
SKIV2L2	0.255289	3.02185	0.0773332	RAB3D	0.37676	0.420553	1	KIRREL	0.405095	4.57589	0.00014925
EML4	0.192883	3.01806	0.0781688	RP11-588H23.3	0.579206	0.419992	1	IQSEC2	0.622903	4.5752	0.000149545
RAD21	0.281686	3.01781	0.0781688	IKBKG	0.257088	0.419829	1	DZIP3	0.401513	4.57337	0.000150661
TCTN3	0.51658	3.01386	0.0790906	TEX101	0.500137	0.419481	1	TENM1	0.699569	4.57229	0.000150926
DKC1	0.351771	3.01246	0.079284	DUOXA1	0.30269	0.419144	1	FAM228B	0.399726	4.57225	0.000150926
MAPK1	0.192488	3.01233	0.079284	PDCD7	0.188048	0.418756	1	PAXBP1	0.282119	4.57217	0.000150926
CRLF1	0.235901	3.01051	0.0796602	ZBTB6	0.375133	0.418492	1	IGFBPL1	0.306312	4.57184	0.000150966
RP13-188A5.1	0.201408	3.00963	0.0796782	TNXB	0.25316	0.416762	1	MAPK8	0.281306	4.5714	0.000151085
ESPL1	0.968248	3.00932	0.0796782	HCFC1	0.195343	0.416364	1	PRKACB	0.282667	4.56708	0.000154027
FAM101A	0.294485	3.00927	0.0796782	CALM3	0.252284	0.415336	1	YIPF4	0.352522	4.56587	0.000154716
NCAPD2	0.477165	3.00562	0.0804087	CHCHD2	0.19424	0.414039	1	ANKRD12	0.292192	4.56194	0.000157045
MAMLD1	0.207716	3.00547	0.0804087	CTD-2162K18.5	0.0676033	0.413017	1	RP11-944L7.4	0.394529	4.56191	0.000157045
KIAA0947	0.230291	3.00533	0.0804087	KDM1A	0.0153017	0.412899	1	RP11-72M17.1	0.441004	4.55933	0.000158783
LUC7L	0.188452	3.00201	0.0811859	AP000688.15	0.198347	0.411809	1	RP1-84O15.2	0.930478	4.55867	0.000159073
ENAH	0.175603	3.00104	0.0812373	MRPS10	0.184859	0.411455	1	HACE1	0.301818	4.55527	0.000161455
ZNF66	0.260104	3.00013	0.0812373	CCDC127	0.388083	0.41031	1	KMT2C	0.270973	4.55245	0.00016343
DNAJC11	0.304412	3.00003	0.0812373	ZNF207	0.121168	0.410186	1	ZFPM2	0.425677	4.54717	0.000167147
CCDC34	0.439039	2.99966	0.0812373	AGAP2-AS1	0.650089	0.409905	1	ARFIP1	0.29059	4.54466	0.000168933
AP3B2	0.258437	2.99928	0.0812373	DHRS13	0.397665	0.409293	1	EXOC4	0.267455	4.54066	0.000171942
RP11-1055B8.7	0.193159	2.99921	0.0812373	NOL6	0.388438	0.409063	1	GLS	0.32409	4.53087	0.000179644
RP11-1000B6.3	0.21659	2.99911	0.0812373	NR2F6	0.365118	0.408057	1	MANBA	0.408573	4.53053	0.000179706
HDAC3	0.314462	2.99743	0.0815846	MIS12	0.373683	0.406277	1	AP000459.4	0.464821	4.52342	0.00018561
NUP98	0.246442	2.99704	0.0815846	CRYM-AS1	0.368839	0.405845	1	RNF165	0.370585	4.52094	0.00018756
TARBP1	0.223659	2.99566	0.081749	ZNF613	0.308523	0.405536	1	ZDHHC20	0.360084	4.51655	0.000191239
MAP2K1	0.227155	2.98903	0.0834391	SULT4A1	0.138303	0.404761	1	RNPC3	0.276359	4.51568	0.000191783
TMEM116	0.392115	2.98831	0.0835306	NRIP2	0.0700406	0.404435	1	BRINP1	0.685204	4.51304	0.000193696
THRAP3	0.195981	2.98764	0.0836088	TTC9B	0.669968	0.404182	1	ZNF789	0.404644	4.51303	0.000193696
KIF5B	0.222394	2.98596	0.0839658	PRPF3	0.0860998	0.403778	1	TTC14	0.320275	4.51019	0.000196047
METTL9	0.289277	2.98148	0.0850959	XAB2	0.374153	0.403699	1	NPEPPS	0.313008	4.50993	0.000196047
SCAF4	0.21055	2.98044	0.0851803	FTCD	0.312209	0.403638	1	STARD9	0.336573	4.50868	0.000196963
KCNG1	0.486522	2.98016	0.0851803	TXN2	0.172527	0.403171	1	CCDC50	0.298977	4.50148	0.000203433
SNAP91	0.17917	2.98003	0.0851803	SFXN1	0.0741977	0.402784	1	RFX3	0.282276	4.50127	0.000203433
PUM1	0.159824	2.97475	0.0865522	THUMPD1	0.159315	0.401211	1	GULP1	0.811391	4.49909	0.000205275
BCL11A	0.215308	2.97312	0.0869067	HRH3	0.85572	0.400981	1	PTK7	0.415944	4.49788	0.00020618
LRBA	0.149203	2.97245	0.0869866	SHKBP1	0.28223	0.400706	1	UBXN4	0.273672	4.49607	0.000207658
ITGB3BP	0.202699	2.96948	0.0877243	RP3-395M20.12	0.454734	0.400672	1	STXBP5	0.317994	4.49582	0.000207658
COL11A1	0.186461	2.96581	0.0885579	CLSTN3	0.264008	0.400464	1	EPB41L2	0.325553	4.49254	0.000210619
RP11-134O21.1	0.351219	2.96455	0.088811	DNAJB1	0.223356	0.399796	1	PBX1	0.302766	4.49149	0.000211393
CHD4	0.20262	2.96254	0.0892838	CPLX2	0.128752	0.399628	1	ATG7	0.271593	4.48925	0.000213366
SUSD4	0.338801	2.95988	0.0899469	PAN2	0.126363	0.397696	1	USP9Y	0.584715	4.48397	0.000218434
SAE1	0.296951	2.95717	0.0906308	HSP90AA1	0.0660254	0.395354	1	HDX	0.34388	4.48207	0.000220113
PRDM2	0.183039	2.95492	0.091178	ZNF865	0.382839	0.392445	1	ACVR2A	0.319364	4.47788	0.000224202
TMED5	0.29961	2.95429	0.091178	GP6	0.636687	0.392096	1	CCDC171	0.28142	4.47625	0.00022563
GMCL1	0.221603	2.95415	0.091178	ZNF555	0.189394	0.391243	1	TPST1	0.37713	4.47197	0.000229911
PCMTD2	0.258315	2.9538	0.091178	TP53RK	0.457406	0.390097	1	MYO7A	0.763953	4.47073	0.000230958
CCND2	0.184358	2.95196	0.0916092	RFPL1S	0.151289	0.390041	1	MORF4L1	0.303975	4.46982	0.000231657
GOLM1	0.180368	2.95036	0.091974	TNR	0.479905	0.389592	1	MTMR3	0.284856	4.46889	0.000232354
AGPAT4	0.176574	2.94776	0.0926369	SARM1	0.15669	0.389423	1	CHRNA7	0.385041	4.46859	0.000232354
TDRD3	0.199857	2.94685	0.092797	TPPP3	0.177088	0.389013	1	ZMAT1	0.304897	4.46838	0.000232354
FBXW7	0.180227	2.94543	0.0931103	UBFD1	0.189578	0.388558	1	ASXL3	0.390094	4.46762	0.00023289
ZNF638	0.168396	2.9443	0.0933367	RBBP4	0.0298633	0.388452	1	DYNC1LI1	0.461668	4.46443	0.00023609
ZNF253	0.232524	2.9397	0.0945051	RP11-492E3.51	0.396398	0.38789	1	IP6K2	0.281521	4.44646	0.000256398
LINC00648	0.344728	2.93789	0.0949433	RP11-49K24.4	0.657122	0.38762	1	CYTH1	0.367129	4.44486	0.000257999
MBNL1	0.145191	2.93633	0.0951115	THAP1	0.452527	0.386958	1	AC159540.1	0.279476	4.44204	0.000261084
CEP135	0.399348	2.93622	0.0951115	RP11-15I11.2	0.686673	0.385986	1	NHSL1	0.296616	4.43679	0.000266865
SKA2	0.223975	2.93571	0.0951526	RP1-90G24.10	1.09778	0.385902	1	ACADM	0.304582	4.43166	0.000272958
HMBOX1	0.177294	2.93495	0.0951554	AP000253.1	0.240299	0.385896	1	SLC38A1	0.510173	4.42867	0.000276431
G3BP1	0.200074	2.93041	0.0964436	CEL	0.612801	0.385391	1	MICAL3	0.337783	4.42683	0.000278466
NDC1	0.302495	2.92997	0.0964625	FAM222B	0.0443969	0.384346	1	CGGBP1	0.305881	4.41192	0.000297248
NARG2	0.220216	2.92756	0.097097	RTN4R	0.448555	0.384144	1	HSD17B11	0.369286	4.4089	0.000300911
ABL2	0.227749	2.92537	0.0974321	CCND1	0.162181	0.383947	1	KLHL7	0.333824	4.40874	0.000300911
NONO	0.191702	2.92433	0.097644	NACC1	0.339859	0.383863	1	ELOVL6	0.383476	4.40639	0.00030382
SPAG9	0.156804	2.91953	0.0990411	POLR1D	0.131863	0.3837	1	RGS7	0.339183	4.40546	0.00030476
NEURL1B	0.763548	2.91835	0.0992389	MRPL2	0.292782	0.38324	1	TMEM131	0.295789	4.40435	0.000305952
EPHB4	0.361772	2.91817	0.0992389	EIF3I	0.234663	0.382616	1	RP11-123O10.4	0.33502	4.40245	0.000308273
TSNARE1	0.191533	2.90646	0.102786	CTD-2554C21.3	0.32302	0.3826	1	ZNF148	0.312021	4.39606	0.000317078
DLGAP5	0.927689	2.90547	0.102991	SH2B2	0.499153	0.382577	1	MSH2	0.311739	4.39581	0.000317078
RPL37	0.212532	2.90349	0.103518	RP11-498C9.15	0.541423	0.38101	1	MICAL1	0.376063	4.39456	0.000318525
MYT1L	0.176522	2.90302	0.103554	MYEOV2	0.190859	0.380207	1	SLC10A7	0.354143	4.38777	0.00032823
MYEF2	0.214635	2.90074	0.103973	TIMM13	0.234909	0.37937	1	BEND7	0.280803	4.38709	0.000328855
SLC16A10	0.293832	2.90064	0.103973	BEX4	0.161033	0.37928	1	PHF20L1	0.332789	4.37885	0.00034114
NTRK3	0.179746	2.90012	0.104016	SUCLA2-AS1	0.617758	0.378921	1	ATL1	0.460078	4.3765	0.000344408
RILPL1	0.320168	2.89859	0.104165	PGAM1	0.291819	0.378348	1	FAM210B	0.367504	4.37311	0.000348974
KIF20A	1.3968	2.89716	0.104397	NHP2	0.259277	0.377669	1	AKT3	0.274606	4.36952	0.000354329
LIFR	0.270166	2.89481	0.105059	SEC31B	0.330988	0.375748	1	DPP6	0.359251	4.36132	0.000367213
CTDSPL2	0.183928	2.89388	0.10525	DDX56	0.20641	0.375703	1	PDE4DIP	0.33183	4.35154	0.000383299
SUMO2	0.389468	2.89256	0.10557	AC018866.1	0.837846	0.375664	1	EXT1	0.269521	4.35088	0.000383532
WDR19	0.251282	2.89099	0.105933	AMBRA1	0.0574387	0.375619	1	EPB41L5	0.291096	4.35011	0.000384437
KIAA0586	0.278521	2.89075	0.105933	RP11-380P13.1	0.580607	0.373383	1	ARL16	0.561498	4.34681	0.000389792
TLK1	0.183788	2.8896	0.106199	TRIM28	0.175673	0.373344	1	RAB3B	1.08097	4.34129	0.000399233
PNISR	0.166884	2.88659	0.106993	PRDX5	0.310329	0.373159	1	EFCAB2	0.303283	4.33483	0.000410657
LPAR1	0.370674	2.88652	0.106993	HS3ST4	0.182698	0.372266	1	KLHDC8A	0.302364	4.32829	0.000422533
NELFCD	0.22491	2.88597	0.107059	SLC22A16	0.877819	0.372182	1	MUS81	0.861156	4.32423	0.000429894
CCAR1	0.161923	2.88402	0.107598	WDR46	0.229156	0.371946	1	FAM73A	0.315369	4.32225	0.00043325
RNFT2	0.347953	2.88229	0.107872	UQCRB	0.285506	0.371592	1	OLA1	0.27609	4.32065	0.000435896
ZNF738	0.370748	2.88213	0.107872	UPB1	1.1143	0.37135	1	CACHD1	0.270176	4.31799	0.000440155
FUBP1	0.168195	2.8816	0.107928	CTD-3105H18.16	0.190552	0.370205	1	NSMCE2	0.27078	4.31798	0.000440155
SPICE1	0.351017	2.87907	0.108548	PSMG4	0.0570982	0.369317	1	ZNF706	0.343965	4.31665	0.000442105
POU2F1	0.164159	2.87521	0.10976	AC091133.1	0.423307	0.36875	1	OPHN1	0.300754	4.31649	0.000442105
PIAS1	0.147371	2.87459	0.10985	AC008060.7	0.80392	0.36825	1	STMN4	0.859159	4.31418	0.0004457
UBE2D2	0.184869	2.87375	0.110015	AP000487.6	0.401018	0.367885	1	RHEB	0.446892	4.31312	0.00044731
AASS	0.25975	2.87314	0.110103	SLC6A7	0.336823	0.366644	1	LRFN2	0.839507	4.3065	0.00046036
CNOT6	0.215005	2.87036	0.11095	SLC2A14	0.123528	0.366318	1	RP3-399L15.3	0.271198	4.3056	0.00046171
CEP44	0.253985	2.86987	0.110996	ABTB2	-0.0095532	0.36592	1	CTC-467M3.1	0.767095	4.305	0.000462414
ANKRD23	0.289668	2.8689	0.111209	ZNF514	0.357045	0.365038	1	COL11A1	0.29585	4.30357	0.000464877
BMPR1A	0.203103	2.86763	0.111529	MRPL35	0.329873	0.364594	1	AK5	1.12688	4.30139	0.000468927
IPO11	0.41574	2.86635	0.111853	PWRN4	0.363634	0.364398	1	RP11-696N14.1	0.492186	4.29675	0.00047828
C2orf15	0.200805	2.86354	0.112723	DEDD2	0.50218	0.364358	1	SMPD3	0.477385	4.29574	0.000479916
FOXK2	0.167778	2.8608	0.113575	RALB	0.106106	0.364252	1	HEXDC	0.36323	4.29432	0.00048244
SSBP1	0.173551	2.8592	0.11402	TCAP	0.298851	0.364229	1	SLAIN1	0.392445	4.2928	0.000485183
CHD1L	0.248197	2.85794	0.114341	RTP1	1.42809	0.364223	1	MICU1	0.266717	4.29017	0.000490387
C5orf63	0.365478	2.85736	0.114349	NACA2	0.608477	0.363915	1	NRP1	0.458805	4.28904	0.000492334
LRRN1	0.192028	2.85721	0.114349	CTC-428G20.3	0.674572	0.363875	1	DHX36	0.282037	4.27766	0.00051715
ZNF833P	0.548864	2.85402	0.115374	ADORA1	0.541157	0.363814	1	ANK3	0.82316	4.27759	0.00051715
GDAP1	0.157722	2.8532	0.115541	NEURL1	0.579782	0.363404	1	CREB1	0.313304	4.27354	0.000526024
B3GALNT2	0.290851	2.85278	0.115564	CTB-46B19.2	0.304564	0.362909	1	FAM222B	0.265076	4.27265	0.000527512
GPR158	0.244587	2.85188	0.115759	STMN3	0.197479	0.362791	1	CCDC88C	0.277685	4.26715	0.000540081
E2F7	0.707332	2.85048	0.116142	RP5-857K21.4	0.228777	0.362679	1	UBE2E1	0.261751	4.26406	0.000546359
WEE1	0.546753	2.84948	0.116376	ZNF780A	0.270107	0.360955	1	CTD-2034I4.1	1.01346	4.26405	0.000546359
CHN1	0.190692	2.84534	0.117675	E2F1	0.22325	0.360781	1	TCERG1L	0.408662	4.26342	0.00054729
SLC8A2	0.192064	2.84524	0.117675	LINC00505	1.19801	0.360343	1	SPESP1	0.366441	4.26147	0.000550807
EIF4E	0.233703	2.84478	0.117713	MAN2A2	0.189355	0.359759	1	PMS1	0.300358	4.25658	0.000562352
FAM13B	0.180356	2.84081	0.119054	LRRC4B	0.214378	0.359725	1	NR2C2	0.292388	4.25199	0.000573346
ALDH7A1	0.233937	2.8401	0.119187	EPB41L4A-AS1	0.278751	0.359214	1	MCM3AP-AS1	0.509628	4.24824	0.00058236
QSER1	0.195632	2.83556	0.120758	B3GALT6	0.759607	0.358871	1	MYOCD	0.541584	4.24507	0.000589992
KLHL23	0.168281	2.835	0.120837	APOL3	0.173894	0.358366	1	GRIN2A	0.418366	4.23972	0.000602866
EFCAB2	0.20783	2.83437	0.120942	SS18L1	0.136005	0.358079	1	RAB11FIP3	0.300637	4.23852	0.000605404
C19orf55	0.319795	2.83086	0.122141	CATSPERD	1.56856	0.357962	1	ANKS1B	0.282237	4.23142	0.000624127
ZFYVE16	0.242768	2.82928	0.12261	ACD	0.326549	0.357495	1	TTL	0.357027	4.23088	0.000624923
HNRNPA0	0.398171	2.82873	0.122673	IL11RA	0.378279	0.357209	1	UBN2	0.318738	4.23039	0.000625571
HELLS	0.282462	2.82841	0.122673	MRPS21	0.138218	0.357029	1	G3BP2	0.379074	4.22138	0.000648661
KIF3A	0.279431	2.82751	0.12288	UBA52	0.226263	0.356389	1	SUN1	0.282633	4.22122	0.000648661
NOTCH2	0.247376	2.82713	0.122892	RP11-156P1.2	0.265157	0.355372	1	TMEM44	0.634314	4.21988	0.000651795
RIF1	0.159643	2.82506	0.123552	GABARAPL2	0.22886	0.355344	1	ADCYAP1	1.09612	4.20798	0.000684759
CT60	0.524375	2.82446	0.123648	TMEM184B	0.0475868	0.355007	1	UBE4B	0.254767	4.20736	0.000685859
AC003006.7	0.176603	2.82174	0.124564	LINC00617	1.21992	0.35448	1	FNDC5	1.04043	4.20484	0.000692784
STON2	0.298952	2.81934	0.125191	CTD-2078B5.2	0.574265	0.354412	1	ORC4	0.288741	4.20192	0.000700914
BCOR	0.280865	2.81891	0.125191	SLC7A9	0.187708	0.353688	1	FARS2	0.262615	4.2015	0.000700914
GLMN	0.203969	2.81888	0.125191	YOD1	0.476733	0.352177	1	ATCAY	0.49766	4.20144	0.000700914
FREM2	0.238457	2.81872	0.125191	GABPA	0.154764	0.35202	1	MAGI1	0.284055	4.20003	0.000704501
LRRC41	0.249285	2.818	0.125337	RASL10B	1.05211	0.351728	1	MSMO1	0.3522	4.19709	0.000712925
NUP107	0.252241	2.8147	0.126342	METRN	0.272765	0.351576	1	MFN1	0.442026	4.19564	0.000716721
RP11-120D5.1	0.64835	2.81438	0.126342	RP5-935K16.1	0.283368	0.351194	1	BCL9	0.385414	4.19353	0.000722604
AGL	0.309534	2.81259	0.126907	ZBTB11-AS1	0.323149	0.350705	1	ZNF519	0.397777	4.1889	0.000736683
TAZ	0.25674	2.80963	0.127852	CABP1	0.260382	0.350627	1	PURG	0.321502	4.1881	0.000738484
FAM60A	0.244325	2.80951	0.127852	ZNF574	0.43723	0.350228	1	KCTD7	0.330183	4.18676	0.000741613
SGPL1	0.190297	2.80813	0.12826	TMEM160	0.298876	0.350206	1	SLC35F5	0.288967	4.18655	0.000741613
DNAJC9	0.222101	2.80743	0.1284	NOC4L	0.411632	0.350178	1	SLC4A7	0.240683	4.18638	0.000741613
AF131217.1	0.219573	2.80706	0.128409	AGER	0.261798	0.349897	1	BBS9	0.266597	4.18607	0.000741812
MGME1	0.385349	2.80594	0.128653	C1orf51	0.682501	0.349734	1	RGS12	0.292456	4.1851	0.000744182
RASGEF1C	0.195902	2.80575	0.128653	AC139100.2	0.26173	0.349717	1	SLC2A13	0.408684	4.18306	0.000750059
NASP	0.172752	2.80424	0.129119	FAM184B	0.163204	0.348931	1	LARP1B	0.32625	4.18193	0.00075297
BBX	0.165007	2.79455	0.132767	CYCS	0.275272	0.34883	1	DNMT3A	0.278771	4.18019	0.000757943
BRWD1	0.159437	2.79142	0.133913	CUTA	0.18112	0.348543	1	TUSC3	0.253945	4.17014	0.000790724
SRBD1	0.200836	2.79057	0.13412	CTD-2571L23.8	1.19704	0.348291	1	RP11-6N13.1	0.444298	4.17005	0.000790724
FAAH2	0.301809	2.78633	0.135744	ATP1A3	0.25932	0.347909	1	SLC8B1	0.4762	4.16818	0.000796358
RP11-734I18.1	0.166872	2.78476	0.136256	EIF2B5	0.107728	0.347847	1	DDX50	0.279505	4.16742	0.000798162
RANBP3	0.343715	2.78308	0.136816	ZFAND2A	0.242694	0.347021	1	KIAA1456	0.315739	4.16539	0.00080442
FAM19A2	0.190984	2.78211	0.137078	GDPD3	0.289722	0.346881	1	RP11-18H7.1	0.377612	4.1638	0.00080914
RP5-991G20.1	0.357726	2.78149	0.137193	RAD51L3-RFFL	0.318633	0.346724	1	ARNT2	0.380809	4.1634	0.000809674
AKR1A1	0.260097	2.78034	0.137534	GNG3	1.19657	0.345567	1	PTCHD3P1	0.288484	4.16043	0.000819153
SMG1	0.157219	2.7798	0.137615	FAM217B	0.195214	0.34478	1	DNAJC13	0.313416	4.16025	0.000819153
MTOR	0.210577	2.77154	0.141008	CTD-2288O8.1	0.583643	0.344483	1	GALK2	0.278243	4.15572	0.000834639
ATG4C	0.212242	2.76486	0.143773	NDUFA1	0.33574	0.343803	1	CMSS1	0.269658	4.15545	0.000834747
RFX7	0.150167	2.76245	0.144572	AC016831.7	0.209986	0.34377	1	LURAP1L	1.21186	4.15402	0.000839042
C4orf21	0.30865	2.7622	0.144572	MEIS3	0.102661	0.343584	1	RP5-921G16.1	0.877366	4.14988	0.000853445
OLA1	0.172851	2.76201	0.144572	MMP24	0.207733	0.343326	1	RPS6KA2	0.290064	4.14917	0.000855174
CHST11	0.167645	2.76092	0.144689	SYS1-DBNDD2	0.333588	0.343039	1	NRIP1	0.25397	4.14776	0.000859544
WHSC1L1	0.147294	2.76083	0.144689	FAM27E3	0.599227	0.341995	1	SEMA5B	0.99292	4.14383	0.00087348
PPHLN1	0.187935	2.76071	0.144689	ARVCF	0.146912	0.341192	1	ZNF33B	0.459284	4.14174	0.000880509
SMC5	0.178014	2.75608	0.146329	FAM71F1	1.69595	0.34099	1	TNKS	0.258345	4.1401	0.000885201
CTD-2023N9.3	0.597634	2.75596	0.146329	MGAM	0.109446	0.340832	1	UBR3	0.259726	4.14003	0.000885201
TUBGCP3	0.238318	2.75565	0.146329	ZNF131	0.0201856	0.340518	1	AC007563.5	0.81628	4.13863	0.000889666
HNRNPK	0.211684	2.75509	0.146424	CNTFR	0.282976	0.340434	1	RP11-37B2.1	0.275297	4.13441	0.000905184
ABCC4	0.334176	2.75312	0.147154	FAM109A	0.435111	0.339204	1	SND1	0.250194	4.12765	0.000931205
HLCS	0.158113	2.7492	0.148767	RPL38	0.112203	0.339142	1	APC2	0.393433	4.12523	0.000939636
FLRT2	0.15761	2.74777	0.149265	NOP56	0.161144	0.338934	1	FANCC	0.273931	4.12463	0.000939636
SEC22A	0.231615	2.74665	0.149616	CASKIN1	0.585187	0.338064	1	VAV2	0.344939	4.12456	0.000939636
NDUFAF2	0.303164	2.74404	0.150656	AC003051.1	0.207002	0.337221	1	POLR2B	0.434367	4.12435	0.000939636
DDX39A	0.318526	2.73991	0.152401	ARPC1A	0.122198	0.337176	1	SNCA	0.451026	4.11402	0.000981684
SORCS3	0.247084	2.739	0.152661	RP11-395P17.3	0.427429	0.334436	1	COL25A1	0.282751	4.1127	0.000986236
ZNF730	0.19452	2.73602	0.15389	GPR27	1.03766	0.333812	1	INPP4B	0.272525	4.11235	0.000986692
QKI	0.140083	2.73013	0.156505	ZIK1	0.262087	0.333284	1	KIAA1324L	0.377541	4.09815	0.00104798
LRRC1	0.288408	2.7282	0.157259	DHPS	0.147811	0.332908	1	TCAIM	0.358599	4.09793	0.00104798
BBS7	0.347613	2.72762	0.157373	GREB1	0.0729759	0.332739	1	UBE2E2	0.262001	4.09752	0.00104871
FZR1	0.453272	2.72579	0.157922	ONECUT2	0.0773815	0.3327	1	C16orf52	0.295988	4.09675	0.00105113
DYRK3	0.402012	2.72315	0.159021	HOXD3	0.110346	0.332318	1	ARL15	0.247202	4.09474	0.00105914
PAN3	0.161539	2.72218	0.159325	TMEM218	0.385565	0.332004	1	TYW1	0.30437	4.09405	0.00106118
LBR	0.273637	2.7212	0.159635	GRIK5	0.103649	0.331931	1	SMAD1	0.338807	4.09293	0.00106521
CSE1L	0.268698	2.72019	0.159955	MFSD10	0.132578	0.331863	1	FSTL4	0.307991	4.09239	0.00106654
INTS7	0.222743	2.71951	0.16012	MYO15A	0.450488	0.331077	1	ANKRD50	0.337248	4.08755	0.00108792
EIF2B3	0.187405	2.71832	0.160531	NPR3	0.627936	0.330532	1	POU2F2	0.430978	4.0837	0.00110495
CDK12	0.17338	2.71743	0.160799	RP11-575F12.2	0.783262	0.330094	1	PHF6	0.315986	4.08343	0.00110504
RBBP4	0.169008	2.71607	0.161297	TP73	0.222387	0.330066	1	PEX5L	0.516528	4.08107	0.00111516
RPL10A	0.154407	2.71561	0.161354	C2	0.417256	0.329207	1	TUBA1A	0.230361	4.08063	0.00111611
ARMC8	0.176473	2.71501	0.161478	EIF5A	0.454294	0.328449	1	ZNRF3	0.308924	4.07729	0.00113108
SGCD	0.195869	2.71416	0.161727	HIP1R	0.182877	0.328078	1	TNRC18	0.263368	4.07571	0.00113759
KCND3	0.17242	2.71382	0.16173	IFT140	0.0942651	0.327382	1	TLE1	0.363471	4.071	0.00115963
PLK4	0.703913	2.7113	0.162796	RP11-507M3.1	0.524691	0.326809	1	NDUFA10	0.254008	4.06411	0.00119192
DAAM1	0.163226	2.71019	0.163105	SDK2	0.136323	0.326079	1	SEC22A	0.347021	4.05751	0.00122485
RP11-541P9.3	0.388918	2.70999	0.163105	C5orf24	0.198003	0.326006	1	AKAP6	0.215563	4.05616	0.00123065
NCAPG2	0.265909	2.7093	0.163264	BCAS3	-0.066588	0.324748	1	KIFAP3	0.285706	4.04532	0.00128771
CACNG4	0.282569	2.70895	0.163264	SDF4	0.13892	0.324669	1	MGEA5	0.2798	4.04452	0.00129073
MTA3	0.174689	2.7079	0.163368	VDAC2	0.176974	0.32463	1	CACNB4	0.366528	4.04197	0.00130354
ANKRD26	0.160529	2.70777	0.163368	ZNF830	0.336081	0.324456	1	R3HDM2	0.254788	4.03698	0.00133018
LINC00669	0.21022	2.70508	0.164529	B9D2	0.856284	0.324214	1	TMEM184C	0.434204	4.03233	0.00135397
SORD	0.427539	2.70455	0.164626	RP11-60A24.3	0.314717	0.324192	1	FAF1	0.26575	4.03233	0.00135397
RALGPS1	0.174583	2.70113	0.16616	TINCR	0.832202	0.32377	1	IFT88	0.327503	4.03017	0.00136506
RP11-222A11.1	0.390627	2.699	0.167008	HRAS	0.483367	0.323737	1	SUMF1	0.271874	4.02918	0.00136943
NMU	0.729687	2.69876	0.167008	RP11-302B13.5	0.227751	0.323608	1	PNKD	0.725489	4.02794	0.00137521
SCAF11	0.167563	2.69811	0.167103	LDOC1L	0.324046	0.323529	1	USP13	0.286225	4.02494	0.00139145
CCT3	0.249499	2.6979	0.167103	CTD-2215E18.1	0.346707	0.323529	1	MAP3K2	0.255525	4.02389	0.00139623
RIC8B	0.182567	2.69732	0.167224	PSME3	0.234248	0.323259	1	FGGY	0.269835	4.02197	0.00140623
STRBP	0.196263	2.69452	0.168466	SLC2A1	0.242947	0.323074	1	RP11-148L24.1	0.391598	4.01708	0.00143427
ANKRD17	0.160219	2.69265	0.169244	MANEAL	0.235029	0.322765	1	SLC24A3	0.306278	4.00686	0.00149615
TMEM184B	0.166375	2.69202	0.169391	STMN2	-0.0130916	0.321934	1	RP4-562J12.2	0.648599	4.00556	0.00150286
TMEM164	0.233516	2.69086	0.169756	ACTN2	0.3068	0.321839	1	CCNI	0.231825	4.00517	0.00150382
SRRM2	0.163143	2.69064	0.169756	FAM229A	0.177692	0.321238	1	SKI	0.269465	4.00277	0.00151762
POC1B	0.277452	2.68824	0.170809	PIANP	0.441356	0.319862	1	ZNF345	0.251041	4.00123	0.00152595
CSNK2A1	0.172334	2.68133	0.174028	POLR2I	0.277844	0.319766	1	PDCD6IP	0.265124	4.0006	0.00152846
KBTBD2	0.309425	2.68127	0.174028	RASGEF1C	0.084471	0.319553	1	PRKRIP1	0.295317	3.99885	0.00153686
PDE7A	0.164246	2.68099	0.174028	PRUNE	0.195982	0.318694	1	PTBP3	0.305644	3.99882	0.00153686
NSUN7	0.905596	2.67948	0.174641	RP11-85L21.4	0.577326	0.318458	1	AC092295.7	0.31945	3.99792	0.00154115
NTRK1	0.609001	2.6778	0.175348	STUB1	0.270788	0.318289	1	LINC00599	0.345342	3.99484	0.00155815
HMGN1	0.151611	2.67699	0.175517	PALB2	0.152269	0.318053	1	SLC25A24	0.258801	3.99188	0.00157616
CBWD2	0.305629	2.67681	0.175517	DFNB31	0.415573	0.316773	1	FXR1	0.246717	3.99122	0.00157893
ZNF814	0.186109	2.67576	0.175888	RP11-196D18.1	1.24419	0.316632	1	ATRX	0.245754	3.98239	0.00163712
RBM41	0.192221	2.67496	0.176136	LLPH	0.512666	0.316155	1	GSE1	0.263612	3.98152	0.00164149
DCP2	0.217772	2.67408	0.176424	CLEC2L	0.385086	0.316043	1	MAST2	0.262487	3.97801	0.00166419
TMTC4	0.350138	2.67361	0.176443	CDH1	0.685875	0.315745	1	RP11-545I5.3	0.492774	3.97394	0.00169122
FBXW11	0.170139	2.67286	0.176539	FCRLB	0.85715	0.314392	1	XKR6	0.253977	3.97176	0.00170489
TRAK1	0.162982	2.6718	0.176925	SRA1	0.154598	0.314268	1	EEFSEC	0.286791	3.97154	0.00170489
NCAPH	0.631278	2.67003	0.177683	RP11-103G8.2	0.198627	0.313998	1	XPO7	0.264004	3.96896	0.00172175
SNX25	0.227788	2.66923	0.177931	GUCA1B	0.203573	0.313594	1	ACAP3	0.349124	3.96623	0.00173981
DDHD1	0.291289	2.66786	0.178309	RAD1	0.241103	0.31347	1	ST8SIA4	0.3425	3.96561	0.00174261
LINC00478	0.135753	2.66618	0.17888	POM121C	0.144287	0.313459	1	MYH10	0.288767	3.96508	0.00174477
AC097721.2	0.474934	2.66612	0.17888	AMZ1	0.452288	0.312999	1	LINGO2	0.26197	3.96308	0.00175767
CDC14B	0.236002	2.6618	0.180836	ATG9B	0.233403	0.312903	1	EDA	0.318721	3.96242	0.0017608
SRPK1	0.176461	2.66052	0.181348	RP4-533D7.5	0.553136	0.312583	1	GOLGA4	0.235603	3.95972	0.001779
ITGBL1	0.174393	2.66019	0.181348	ZNF420	0.106451	0.312336	1	CCDC33	1.20116	3.95928	0.0017805
TET1	0.150965	2.65793	0.182394	CTD-3064H18.1	0.317431	0.312229	1	CRMP1	0.243979	3.95764	0.00178923
XRCC5	0.157627	2.65734	0.182534	MYO7B	0.208456	0.312027	1	MLLT3	0.265691	3.95517	0.00180601
RSPRY1	0.305684	2.65131	0.185283	ATRAID	0.34915	0.311752	1	CLCN3	0.252279	3.95247	0.00182465
JAM2	0.245672	2.64998	0.185831	RP11-15A1.2	0.183668	0.311527	1	MFSD6	0.585754	3.95194	0.00182692
PAIP1	0.383832	2.64913	0.186117	SMYD5	0.175148	0.311275	1	ARHGEF10L	0.309054	3.9508	0.0018338
BARD1	0.249314	2.6482	0.186452	CCDC64	0.251016	0.311095	1	WDR7	0.323644	3.94947	0.00184221
SACS	0.151994	2.64761	0.186595	B4GALNT3	0.357622	0.311027	1	UNC5B	0.471718	3.94843	0.00184837
CEPT1	0.227026	2.64717	0.186657	LMAN1L	1.5177	0.310842	1	RP11-127B20.3	0.509333	3.94676	0.00185952
SF3B3	0.173981	2.64621	0.187007	UNCX	0.140779	0.309399	1	NXN	0.427118	3.93901	0.00191866
PDGFRB	0.275791	2.64453	0.18766	NDUFA10	0.0352485	0.309343	1	ZC4H2	0.264817	3.93757	0.00192815
TRPM3	0.340482	2.64437	0.18766	CTD-2562J17.2	0.73644	0.308253	1	DCUN1D4	0.282034	3.93736	0.00192815
IFT122	0.455285	2.64316	0.188149	DLX6-AS1	0.181802	0.308096	1	ECHDC2	0.269058	3.93478	0.00194704
IFT52	0.325904	2.64237	0.18828	EPRS	0.132134	0.307691	1	AK3	0.250885	3.93432	0.0019488
METAP1D	0.280939	2.64202	0.18828	MC1R	0.217988	0.306933	1	WDR6	0.263768	3.9251	0.00202301
IARS	0.188044	2.64061	0.188844	ADAM15	0.255449	0.306798	1	ARHGAP31	0.33181	3.92451	0.00202427
CECR7	0.206971	2.63981	0.188971	DPYSL2	0.0210643	0.30649	1	CNPY1	0.494432	3.92448	0.00202427
MSH6	0.258085	2.63973	0.188971	RP5-902P8.10	0.362885	0.306332	1	RP11-111M22.2	0.383261	3.92269	0.00203535
DCAF7	0.156554	2.63871	0.18936	GUK1	0.237419	0.305574	1	ARHGEF26	0.260758	3.92168	0.00204189
XPO4	0.15317	2.63825	0.189413	RP11-196G11.1	0.384119	0.305445	1	BRI3	0.399353	3.92003	0.00205398
AGPAT3	0.191751	2.63797	0.189413	AC005534.8	1.70696	0.304861	1	NRF1	0.25698	3.91674	0.00207814
CYP7B1	0.180915	2.63662	0.189987	TOMM40	0.123205	0.304827	1	RP11-692D12.1	0.317189	3.91664	0.00207814
DHX36	0.152297	2.636	0.190149	AC018737.3	0.247667	0.304333	1	RAP1GAP2	0.302495	3.91409	0.00209695
TRAF3IP2-AS1	0.149045	2.63455	0.190781	RPL9	0.186881	0.304125	1	DLG3	0.341558	3.91176	0.00211527
BRD2	0.229219	2.63357	0.191057	NXPH4	0.75379	0.303917	1	SOX11	0.265794	3.90985	0.00212992
ALDH1A3	0.195563	2.63321	0.191057	TCEAL4	0.141828	0.30376	1	DCP1A	0.316184	3.90936	0.00213221
DDAH1	0.246386	2.63309	0.191057	AC008746.3	0.288651	0.303631	1	PTBP2	0.238812	3.90877	0.00213534
PCNP	0.197158	2.63248	0.191064	CTC-273B12.7	0.760046	0.303159	1	VPS8	0.235718	3.90754	0.00214417
HIATL2	0.171483	2.63243	0.191064	DSEL	0.177372	0.30216	1	KREMEN1	0.805966	3.90654	0.00215099
FZD7	0.289255	2.63191	0.191178	KARS	0.246554	0.30203	1	PCMTD1	0.246257	3.90594	0.00215421
SNX7	0.40343	2.63132	0.191325	ACHE	0.875067	0.301143	1	CXCL13	0.418556	3.9022	0.00218568
RP1-43E13.2	0.235333	2.63061	0.191442	ZNF585B	0.543554	0.300756	1	CCDC93	0.257827	3.89863	0.00221598
SRSF4	0.143087	2.63009	0.191442	SURF1	0.359614	0.30034	1	ALDH1A3	0.33581	3.89721	0.00222687
ELMOD3	0.356591	2.62983	0.191442	RP11-243A14.1	0.373623	0.300256	1	SCAMP5	0.264127	3.8925	0.00226838
BDH1	0.330923	2.6274	0.192632	NPIPA5	0.271802	0.29984	1	ARHGAP21	0.256938	3.89137	0.00227678
JAK1	0.162044	2.62686	0.192759	IDH3A	0.181486	0.299498	1	RPS6KA5	0.260019	3.887	0.00231593
CHD6	0.163193	2.62512	0.193561	RPSAP58	0.201949	0.299351	1	TRMT61B	0.355968	3.88509	0.00233195
RAB11A	0.239704	2.62422	0.193894	RP5-827C21.4	0.263014	0.299239	1	USP37	0.352929	3.87947	0.00238424
CCDC66	0.183123	2.62321	0.194236	RP11-119J18.1	0.192747	0.298908	1	TRA2A	0.239822	3.87906	0.00238593
SRSF5	0.190716	2.62296	0.194236	TNNI2	1.12648	0.298751	1	PCBP4	0.583943	3.87823	0.00239181
MSI1	0.287523	2.62265	0.194236	EMC6	0.368847	0.298582	1	KIF5A	0.348547	3.87688	0.00240082
PDE9A	0.158783	2.62054	0.195265	AC006372.4	1.64192	0.298419	1	PPM1H	0.243843	3.87685	0.00240082
CRYBG3	0.154088	2.61975	0.195533	RP11-61I13.3	0.572191	0.298329	1	RBBP8	0.592377	3.87373	0.00242862
SEC24B	0.157811	2.61779	0.196474	SOX11	0.0844141	0.298116	1	GLI3	0.597464	3.87358	0.00242862
ULK4	0.177757	2.6164	0.19709	RP11-1246C19.1	0.501715	0.29706	1	CACNA1E	0.603123	3.87296	0.00243251
ZCCHC11	0.129459	2.61595	0.197167	AC097468.7	0.365233	0.296852	1	SCN9A	0.908147	3.87199	0.00243987
GINS1	0.496482	2.61412	0.198044	SDCBP2	1.04408	0.29642	1	EZH2	0.246026	3.86744	0.00248344
MRPS27	0.297903	2.61369	0.198107	CASR	0.214104	0.295757	1	DMD	0.259044	3.86252	0.00253166
RBL1	0.226941	2.61286	0.198404	PCAT6	0.690786	0.29569	1	FMNL2	0.254212	3.86103	0.00254472
MDFIC	0.198308	2.60826	0.200715	AC003005.2	0.5337	0.29496	1	UGT8	0.535427	3.85609	0.00259421
C6orf106	0.23653	2.60793	0.200725	NTMT1	0.153218	0.294808	1	SLC25A16	0.299265	3.85474	0.00260613
ZNF423	0.170111	2.60722	0.200883	FADS3	0.233864	0.294061	1	KIAA2018	0.526793	3.8525	0.00262753
SLC16A1	0.316988	2.60702	0.200883	LPPR3	0.640353	0.294033	1	MRAP2	0.330367	3.85133	0.00263763
ENTPD1-AS1	0.187828	2.60487	0.201965	SNORA76	0.26235	0.293814	1	BRE	0.262074	3.85099	0.00263878
LPGAT1	0.172899	2.60117	0.203967	GMEB2	0.254561	0.293668	1	SCAPER	0.246616	3.8505	0.00264161
FAM105B	0.397584	2.5979	0.205659	RP11-510D19.1	0.786489	0.29332	1	NPC1	0.48145	3.84659	0.00268159
TTC37	0.152938	2.5977	0.205659	PAK1IP1	0.318112	0.292505	1	CALM1	0.255079	3.8425	0.00272409
MIS18BP1	0.368838	2.59582	0.206405	RRS1	0.476747	0.29209	1	PTGDS	0.572961	3.84196	0.00272754
DSCR4	0.210184	2.59279	0.20804	RP11-273G15.2	0.39171	0.291562	1	ITSN1	0.242887	3.84014	0.00274525
BEND7	0.152542	2.5887	0.21033	FAM32A	0.252138	0.291461	1	MTHFD2L	0.274596	3.83885	0.00275707
PBK	0.960445	2.58686	0.211262	NFKBIB	0.198755	0.291062	1	ABCB5	0.263217	3.8341	0.00280826
DDX17	0.127008	2.58377	0.212774	RP11-324E6.6	0.766967	0.29018	1	ESCO1	0.486398	3.83283	0.00282018
TTBK2	0.232616	2.58337	0.212812	C16orf74	0.136138	0.289826	1	RP11-3L8.3	1.63085	3.83193	0.00282787
GART	0.199274	2.5786	0.215395	CTD-2192J16.22	0.176158	0.289209	1	USP38	0.51149	3.83135	0.00283184
NR6A1	0.154373	2.57413	0.217864	PARK7	0.161147	0.289169	1	PRKAR2A	0.269767	3.82948	0.00285082
MEX3A	0.177849	2.57392	0.217864	AP000233.4	0.692185	0.288973	1	GRIK1	0.265781	3.82857	0.00285875
MCM10	0.609199	2.57371	0.217864	LINC00534	0.506764	0.288883	1	INADL	0.295335	3.82824	0.00285985
ZZZ3	0.148274	2.56999	0.220015	RP11-74M11.2	0.51376	0.288737	1	KIF26B	0.610338	3.82537	0.00288956
EXOC3L1	0.203903	2.56784	0.221183	FAM20C	0.101074	0.288647	1	RALGPS1	0.264536	3.82524	0.00288956
USP3	0.168419	2.56472	0.222977	CTD-2192J16.20	0.353906	0.287951	1	CELF2	0.232703	3.82074	0.00293781
ARL6IP4	0.196301	2.56438	0.222997	PWWP2B	0.53652	0.287895	1	TBC1D19	0.302032	3.8207	0.00293781
RBL2	0.209552	2.56236	0.22409	RPP38	0.163745	0.287822	1	GABRB1	0.76995	3.81733	0.00297481
LINGO2	0.170729	2.56144	0.224483	MRPS17	0.297053	0.28758	1	AGPS	0.304269	3.81715	0.00297481
LAS1L	0.254879	2.55879	0.225812	PHYHIPL	0.100519	0.287406	1	RBM33	0.236659	3.81496	0.00299856
HMGN3	0.208608	2.55869	0.225812	YAE1D1	0.112861	0.286513	1	EXOC2	0.249214	3.8136	0.00301225
ZNF462	0.165476	2.55835	0.225812	PSMG1	0.186535	0.286316	1	TMEM181	0.24091	3.81128	0.00303786
GMDS-AS1	0.162862	2.55808	0.225812	COMMD9	0.32013	0.285115	1	FSD1L	0.248243	3.80929	0.00305966
CEP72	0.860545	2.55782	0.225812	IP6K3	0.230416	0.285019	1	ATE1-AS1	0.559464	3.80841	0.00306691
MID1	0.52948	2.55742	0.225865	SNRPN	0.704343	0.28471	1	KIAA1683	0.570365	3.80824	0.00306691
FNBP4	0.156414	2.55504	0.22721	TSKU	0.230154	0.284648	1	PRKG1	0.234914	3.80708	0.00307853
PRR4	0.147593	2.5545	0.227357	HNRNPH2	0.482725	0.284604	1	RP5-886K2.3	0.428605	3.80678	0.00307948
HS2ST1	0.17055	2.55405	0.22743	PDRG1	0.338656	0.284435	1	ZNF438	0.251444	3.80401	0.00311124
CCNB1	0.858735	2.55376	0.22743	UBQLN2	0.249919	0.284373	1	NMD3	0.380747	3.80259	0.00312627
UBE2T	0.881997	2.55286	0.227816	CCDC62	0.253942	0.28434	1	LINC00884	0.706309	3.80105	0.00314283
RP11-281O15.4	0.517925	2.55218	0.228058	RP11-58C22.1	1.0135	0.283716	1	UGGT2	0.245921	3.80014	0.00315146
PRKCE	0.196366	2.55093	0.228662	ASB6	0.338151	0.283267	1	NDUFAF6	0.25185	3.79555	0.00320746
LATS1	0.19527	2.55048	0.228662	HOMER2	0.14935	0.282879	1	IRAK1BP1	0.240142	3.79489	0.00321301
CDH2	0.162614	2.55032	0.228662	PNPO	0.551804	0.282278	1	KIF9-AS1	0.288078	3.79357	0.00322727
PDCD5	0.277484	2.54701	0.230635	RP11-1D12.2	0.27055	0.282189	1	CASC4	0.266402	3.79284	0.00323307
CHTOP	0.272691	2.542	0.23376	C17orf97	0.397161	0.281852	1	NEK11	0.336769	3.79267	0.00323307
ARL17B	0.184203	2.54107	0.234173	ATXN7L3	0.329664	0.281565	1	RPS6KC1	0.23126	3.7919	0.00324009
TTC17	0.149856	2.54061	0.234271	GPN3	0.23729	0.281228	1	PLEKHA8	0.284138	3.78867	0.00327956
NKTR	0.14509	2.53988	0.234548	YKT6	0.184698	0.280599	1	STARD3NL	0.366143	3.78724	0.00329546
ERCC8	0.278443	2.53871	0.235129	TMEM216	0.289181	0.280026	1	TMEM87B	0.439229	3.78697	0.00329595
KIF20B	0.650483	2.5378	0.235209	RP11-766N7.3	0.225318	0.279925	1	PRR4	0.247347	3.78173	0.00336204
USP6NL	0.206119	2.53744	0.235209	ZNF3	0.122379	0.279863	1	MTA3	0.250007	3.7814	0.00336204
SEPT10	0.157916	2.53685	0.235329	DOK4	0.776147	0.279762	1	ATXN7	0.241692	3.78136	0.00336204
C1orf112	0.276059	2.5358	0.235708	RP11-339B21.13	1.78303	0.2796	1	PIN4	0.274866	3.78001	0.00337721
CTC-513N18.7	0.260448	2.53557	0.235708	F12	0.269694	0.279263	1	INVS	0.248302	3.77768	0.00340571
MAP4K4	0.112084	2.53536	0.235708	COA6	0.180637	0.27919	1	RSBN1L	0.273926	3.77747	0.00340571
OTUD7B	0.263477	2.53323	0.236633	NOP16	0.269298	0.278948	1	ARHGEF9	0.244606	3.76945	0.00351382
MBTD1	0.164897	2.53284	0.236633	MLLT1	0.133267	0.278892	1	RP11-287D1.3	0.321438	3.76872	0.00352094
HEATR1	0.264979	2.53275	0.236633	RP11-89K21.1	0.91035	0.278572	1	RP11-679C8.2	0.443214	3.76602	0.0035559
CEP89	0.164566	2.53029	0.238093	KIF5A	0.126804	0.278342	1	OSBPL8	0.240466	3.76398	0.00358187
ST8SIA1	0.200084	2.52735	0.239882	SLC52A2	0.402035	0.277943	1	SPTAN1	0.265606	3.76185	0.00360682
LRRC37A3	0.148408	2.52693	0.239955	GTF3C1	0.0694473	0.276926	1	RANBP9	0.286713	3.76179	0.00360682
HNRNPH3	0.16085	2.52471	0.240908	SLC45A2	0.286322	0.276174	1	AC009948.5	0.691847	3.76084	0.00361735
OSBPL8	0.134883	2.52462	0.240908	C16orf70	0.164548	0.27605	1	DTD1	0.263485	3.759	0.00363751
PPP1R12A	0.144898	2.51629	0.24646	AC005682.8	0.214211	0.27491	1	LRRC40	0.3481	3.75654	0.00367019
PODXL2	0.189878	2.51504	0.247116	AC007292.4	0.464471	0.274624	1	ENDOV	0.269714	3.75623	0.00367136
SUPV3L1	0.226892	2.51413	0.247539	SYT8	0.434226	0.274433	1	RP11-1102P16.1	0.726622	3.75527	0.00368217
NAPA	0.172217	2.51253	0.248446	ADAT2	0.201389	0.274045	1	ANKS6	0.418165	3.75116	0.00373968
FMN2	0.174759	2.51026	0.249616	HILPDA	0.155698	0.27386	1	RAP1GDS1	0.243155	3.75086	0.00374078
SMAD5	0.173019	2.50915	0.250183	TBX1	0.799096	0.273708	1	SEPT11	0.244307	3.74446	0.0038306
TMSB15B	0.171406	2.50649	0.251853	C9orf9	0.351513	0.273506	1	RAD23A	0.292453	3.74318	0.00384683
RPTOR	0.158029	2.50307	0.253858	RP3-508I15.10	1.93843	0.273382	1	GLB1	0.423475	3.74149	0.00386937
HERC4	0.15304	2.50228	0.254202	SLC39A14	0.175443	0.272119	1	RP11-130F10.1	0.459184	3.74031	0.00388408
CMC2	0.36379	2.50067	0.25514	NIPA1	0.116741	0.272029	1	SNHG12	0.49707	3.7387	0.00390514
MNS1	0.25633	2.49906	0.256081	RP11-120M18.5	1.23486	0.271467	1	TMEM192	0.41192	3.7385	0.00390514
EDA	0.201275	2.49783	0.256751	RP5-884C9.2	1.09293	0.271215	1	SH3GL2	0.257092	3.73787	0.00391145
PIBF1	0.141138	2.49594	0.257677	SSR4	0.233936	0.271074	1	FBXO11	0.228998	3.73594	0.00393817
AC026150.5	0.165479	2.4955	0.257752	RP11-654A16.3	0.466063	0.270445	1	KLF12	0.245298	3.73082	0.00401545
SPC24	0.571229	2.49508	0.257752	ZNF829	0.255387	0.270237	1	CUX1	0.261286	3.72893	0.00404207
MAP1B	0.13357	2.49492	0.257752	ANK1	0.204467	0.26994	1	RP13-1032I1.7	0.568978	3.72748	0.00406187
CAPRIN2	0.272543	2.4937	0.258143	AC005487.2	1.27399	0.269805	1	RCN1	0.280254	3.7244	0.00410802
ZC3H11A	0.175091	2.49342	0.258143	MASP2	1.06816	0.269681	1	SENP5	0.298751	3.72403	0.00411002
ADAMTS7	0.211794	2.49275	0.258219	ZNF773	0.261553	0.269277	1	ASIC1	0.923011	3.72384	0.00411002
CDC123	0.337412	2.49062	0.258676	VMA21	0.17715	0.269243	1	DHX57	0.341901	3.72321	0.00411654
NFATC3	0.15463	2.4906	0.258676	NEUROD2	0.27401	0.26876	1	ANTXR1	0.23319	3.7229	0.0041181
TTC27	0.226991	2.48316	0.263914	C15orf61	0.222208	0.268693	1	CAPS2	0.359818	3.72219	0.00412596
ZNF790	0.233461	2.4825	0.264175	CTC-454I21.3	0.584042	0.268682	1	NUDCD3	0.292039	3.72076	0.00414582
OIP5	0.906057	2.47862	0.266842	LYPD5	0.170725	0.268328	1	DNAJB14	0.294478	3.71936	0.00416468
TEAD1	0.143364	2.47371	0.270305	BRINP2	0.552613	0.267935	1	RNF217	0.336807	3.71917	0.00416468
WDR43	0.207503	2.47252	0.270976	MCAT	0.283419	0.267811	1	CTNNB1	0.215705	3.71861	0.00417018
AC027763.2	0.234601	2.47198	0.271159	RP11-417L19.2	0.845719	0.267811	1	GTF2I	0.273156	3.7162	0.00420275
PARM1	0.445431	2.47022	0.272152	GNB3	0.468116	0.267592	1	PAPPA2	0.436852	3.70877	0.00432422
LRRIQ1	0.341518	2.46918	0.272595	EIF4E2	0.173955	0.267441	1	SDCCAG8	0.222855	3.70509	0.00438368
KRBOX1	0.455013	2.46823	0.273082	KIRREL3	0.143565	0.267092	1	RP11-382A20.4	0.598696	3.70445	0.00439097
RRP1B	0.217727	2.46733	0.273541	QTRT1	0.125151	0.266828	1	RP11-1007O24.3	0.497943	3.703	0.00441227
ZNF22	0.420095	2.46651	0.273939	TIGD6	0.301555	0.266048	1	PML	0.410545	3.70264	0.00441466
MED27	0.174742	2.46591	0.274163	ENO4	0.234235	0.265958	1	DGCR5	0.673044	3.70237	0.00441552
CAMTA1	0.157865	2.46436	0.275118	AAMP	0.146821	0.26529	1	PUS10	0.458783	3.70151	0.00442665
ZNF589	0.198981	2.46277	0.27611	ENTPD2	0.411945	0.265183	1	ZNF83	0.229475	3.6936	0.00455654
RPL8	0.14042	2.45972	0.278231	VGF	0.425786	0.265048	1	DENND6B	0.482743	3.68783	0.00465523
TRPC1	0.164894	2.45735	0.279745	ERICH1-AS1	0.458724	0.265014	1	ATP8A2	0.408399	3.68721	0.00466271
NEK1	0.144628	2.45717	0.279745	ZCCHC7	-0.0468353	0.26493	1	SH3BGRL	0.229813	3.68616	0.00467461
HSD17B12	0.251102	2.45462	0.281497	AC004840.9	0.353143	0.264767	1	PPCDC	0.25709	3.68612	0.00467461
RP11-445F12.1	0.179089	2.45424	0.281561	YBEY	0.166054	0.264638	1	RP11-624L4.1	0.622732	3.68561	0.00467988
PPP2R2A	0.143776	2.44926	0.285242	AC037445.1	1.05991	0.26461	1	FAM13C	1.00777	3.68488	0.00468928
ZBTB8OS	0.215993	2.4467	0.287034	IFLTD1	0.130368	0.264324	1	NAA35	0.269945	3.68407	0.00470007
IFT88	0.195401	2.44516	0.287911	RP5-1180C18.1	0.442692	0.264279	1	L3MBTL3	0.414704	3.675	0.00486194
RYK	0.166599	2.445	0.287911	DCAKD	0.106795	0.264133	1	C15orf41	0.262728	3.67204	0.00491433
RASSF8	0.23968	2.44413	0.288085	GCM1	0.272536	0.263375	1	LINC00989	0.628655	3.66732	0.00499817
MAP4K3	0.141502	2.44376	0.288085	CHRNA3	0.185757	0.262324	1	GOLIM4	0.29128	3.66728	0.00499817
CELF4	0.233195	2.44357	0.288085	SET	0.154296	0.262105	1	FKBP7	0.774809	3.66685	0.00500221
STT3B	0.163363	2.44305	0.288265	PRKCZ	0.332693	0.261914	1	KDM5B	0.247237	3.66607	0.00501314
ZFAS1	0.257025	2.44219	0.288708	AC007228.11	0.234467	0.261914	1	RAB18	0.369602	3.66496	0.00503062
RCL1	0.2032	2.44074	0.289629	MOAP1	0.312784	0.261723	1	PODXL2	0.28047	3.65871	0.00515053
NAA50	0.180045	2.43976	0.290178	FOXS1	0.30239	0.261605	1	STRBP	0.23395	3.65506	0.00521984
LMNB2	0.402225	2.43746	0.291782	PPIL6	0.136339	0.261319	1	FMN2	0.2369	3.65332	0.00524969
MTHFD2L	0.163312	2.43635	0.292193	RP11-490D19.6	0.982045	0.260111	1	PRIMPOL	0.288943	3.65291	0.00525033
EDC3	0.209489	2.43458	0.293231	B3GAT1	0.246374	0.259954	1	RAP2C-AS1	0.509366	3.65143	0.00527622
SLC25A17	0.318797	2.43447	0.293231	EFCAB8	0.73459	0.259679	1	ANKUB1	0.54182	3.65058	0.00528912
RP11-418J17.1	0.160197	2.43179	0.295163	SSTR1	0.970743	0.259651	1	NOL4	0.241607	3.64881	0.00532108
RP11-367N14.2	0.295088	2.42951	0.29678	CASZ1	0.757089	0.259544	1	HLTF	0.228734	3.64852	0.00532272
FKBP10	0.223892	2.42869	0.296964	HHIPL2	0.722624	0.259331	1	MEIS2	0.237375	3.64499	0.00539164
RBM15	0.388831	2.42755	0.297654	AC130710.1	1.19827	0.258825	1	LOXL1	0.372045	3.63655	0.00556658
SCGB2B2	0.147391	2.42629	0.298082	RGAG4	0.16892	0.258595	1	RARS2	0.248337	3.6361	0.00557165
MED24	0.236649	2.42613	0.298082	RP11-46A10.5	0.148575	0.258517	1	AC092594.1	0.406896	3.6338	0.00561668
TUSC3	0.141826	2.4248	0.298927	PYCRL	0.272611	0.258365	1	VPS54	0.244554	3.63245	0.00563668
NEK7	0.169971	2.42271	0.300409	PM20D2	0.180773	0.25818	1	TMEM120B	0.298278	3.62894	0.00570909
C9orf41	0.214112	2.42178	0.300705	PRAME	0.275128	0.257438	1	NPLOC4	0.279575	3.62371	0.00582079
AC005592.2	0.278818	2.42175	0.300705	RP11-282O18.3	0.226533	0.25736	1	C10ORF68	0.297497	3.6211	0.00587258
PPFIA1	0.208464	2.42047	0.30152	ERC1	-0.0708171	0.257259	1	SUCLG2	0.342156	3.62099	0.00587258
POLDIP3	0.275882	2.41982	0.301818	C12orf56	0.147993	0.257135	1	DMTF1	0.226303	3.61942	0.00590319
HNRNPA2B1	0.114216	2.41876	0.302451	TCEAL7	0.258259	0.256158	1	SQLE	0.261668	3.61901	0.00590764
CTNNA1	0.148496	2.41824	0.302636	RP3-514A23.2	0.215455	0.256147	1	HDAC9	0.213414	3.61758	0.00593498
BRCA1	0.324033	2.41791	0.302662	AP000442.1	0.612058	0.255635	1	ADH5	0.419779	3.61738	0.00593498
RP11-611E13.2	0.158214	2.41499	0.304844	RP11-2C24.4	0.582957	0.255619	1	AC090044.1	0.243294	3.61344	0.00602085
C1orf52	0.20628	2.41406	0.305094	MAP3K11	0.0671019	0.255242	1	CCDC23	0.737015	3.60461	0.0062241
HM13	0.17312	2.41351	0.305094	AP000962.2	0.684096	0.254804	1	CTDSPL	0.233373	3.60344	0.00624174
MSMO1	0.178056	2.41351	0.305094	SCUBE1	2.53938	0.254754	1	RNMT	0.359066	3.60292	0.00624903
LSG1	0.336297	2.41294	0.305318	BAI1	0.083371	0.254703	1	RP11-169K16.9	0.263387	3.60266	0.00625015
MIA3	0.228241	2.41143	0.306136	FAM71F2	0.412944	0.254018	1	LRP2BP	0.50928	3.60214	0.00625731
FDFT1	0.166997	2.41138	0.306136	ZNF518B	0.187298	0.253232	1	C4orf27	0.427639	3.60008	0.00630176
TSTD2	0.18191	2.40991	0.306868	RP11-65J21.4	0.321273	0.252322	1	CCNT2	0.242053	3.59972	0.00630519
GRAMD1A	0.160361	2.40884	0.307278	PODNL1	0.655325	0.252322	1	MAP4K3	0.209975	3.59715	0.00636269
ECHDC2	0.168309	2.40666	0.308864	PCDP1	0.26296	0.252283	1	STAU2	0.259371	3.59673	0.00636765
AP000473.6	0.196964	2.40618	0.309018	EFCAB10	0.198017	0.251985	1	COMMD2	0.412654	3.59459	0.00641484
RND3	0.260224	2.40486	0.309886	PRPF31	0.158323	0.251878	1	SLC35F3	0.768904	3.59268	0.00645665
HAUS8	0.769614	2.40133	0.31249	PPP1R26	0.46815	0.251743	1	PACRG	0.379856	3.59214	0.00646471
MKL2	0.134333	2.40121	0.31249	HSPBP1	0.200655	0.251328	1	RP11-782C8.1	0.240398	3.58638	0.00660361
ZNF85	0.394276	2.39883	0.314231	RP11-429O1.1	1.50086	0.25121	1	PRICKLE1	0.438003	3.58488	0.00663606
C12orf75	0.588814	2.39836	0.314231	C12orf68	1.20246	0.250873	1	FOXO3	0.225115	3.57542	0.00686934
LRP8	0.19521	2.3983	0.314231	RP11-49C24.1	0.688528	0.250429	1	ZNF780B	0.251541	3.57424	0.00689479
USP45	0.268347	2.39589	0.316046	TCF20	-0.0103873	0.250115	1	CHN1	0.239433	3.57375	0.00690193
CCNT2	0.154099	2.39528	0.316201	CTD-2532K18.1	1.9271	0.249851	1	KIAA1328	0.264189	3.57019	0.00699081
KIF26A	0.176082	2.39512	0.316201	EIF4A3	0.21794	0.249166	1	SLC16A7	0.262417	3.56867	0.00702557
URB1	0.175865	2.39411	0.31664	CHODL	0.0885161	0.248997	1	PAK1	0.309919	3.56799	0.00703812
SAFB	0.171348	2.39403	0.31664	MRPS2	0.380598	0.248958	1	TTC28	0.219954	3.56736	0.00704524
SAMD12	0.241901	2.39368	0.316686	PABPN1L	0.98646	0.248874	1	UBAP2	0.228796	3.56729	0.00704524
RFX2	0.213608	2.39195	0.317928	FAM194B	1.20101	0.248003	1	ACVR2B	0.270548	3.56278	0.00716146
SNAPC3	0.177168	2.39134	0.318014	FTSJ3	0.332819	0.247846	1	GPATCH2	0.260672	3.56061	0.00721504
NEK11	0.214014	2.3911	0.318014	KIF19	0.337139	0.247638	1	STAT4	0.832016	3.5599	0.00722495
TMEM243	0.251767	2.39097	0.318014	CTC-239J10.1	0.889991	0.247211	1	MGRN1	0.233853	3.55982	0.00722495
NIPA1	0.200736	2.38841	0.319733	H2AFJ	0.295528	0.247138	1	GLT1D1	0.470238	3.55875	0.00724848
DACH1	0.158315	2.38709	0.319956	RASSF5	0.0763911	0.246633	1	AC009120.6	0.273364	3.55631	0.007305
SNRNP40	0.278323	2.38703	0.319956	LIPE	0.409899	0.246419	1	RP11-141B14.1	0.435192	3.55615	0.007305
PAK4	0.434451	2.38638	0.320225	RP11-418J17.3	1.09241	0.246043	1	KIF1A	0.285708	3.55606	0.007305
CAPRIN1	0.156158	2.38429	0.321533	PAQR9	0.962639	0.245818	1	SHPRH	0.220526	3.55443	0.00734445
PLEKHA6	0.153529	2.38413	0.321533	RP11-128A17.1	0.414474	0.245796	1	ZNF711	0.229905	3.55342	0.00736499
MTMR1	0.131015	2.38401	0.321533	RP11-81K2.1	0.286743	0.244454	1	HERC3	0.376536	3.55327	0.00736499
RGS12	0.136358	2.38345	0.321761	AARS2	0.205454	0.24419	1	EFCAB7	0.361322	3.54957	0.00745716
BCLAF1	0.149611	2.38203	0.322499	DCTN6	0.280137	0.244111	1	FAM219A	0.369638	3.54897	0.00746796
GPC6	0.14258	2.38149	0.322716	ZNF845	0.204258	0.243724	1	ZC3H6	0.391437	3.54707	0.00751596
ACACA	0.143372	2.37977	0.323968	PNPLA1	0.553934	0.243667	1	MTMR1	0.238435	3.54628	0.00753245
MRPS25	0.223176	2.3773	0.325848	RP11-65J3.1	0.543793	0.243477	1	DERA	0.62936	3.54604	0.00753311
LHX1	0.209123	2.37706	0.325848	SARNP	0.384374	0.243117	1	RP11-163N6.2	0.538801	3.54495	0.00755818
DTNB	0.149999	2.37431	0.328028	COL23A1	0.0982878	0.243111	1	GPR56	0.507358	3.54413	0.00757555
FBXO42	0.141347	2.37368	0.328069	RNF126	0.307063	0.243078	1	WRB	0.277129	3.54337	0.00759121
DZIP1	0.217305	2.37114	0.330074	NDUFB9	0.133336	0.243038	1	ACTR3	0.267109	3.54248	0.00761011
SMC2	0.418595	2.37052	0.330374	RP11-762I7.5	1.06344	0.242786	1	COPB2	0.332567	3.54229	0.00761011
CDCA3	1.1557	2.3692	0.331208	RP11-778J15.1	0.911391	0.242252	1	ATP11B	0.31248	3.54008	0.00766801
BSN	0.245469	2.36901	0.331208	RPL36AL	0.172268	0.242072	1	CTD-2562J17.4	0.704011	3.53892	0.00769549
MATR3	0.129648	2.36682	0.332405	PIP5KL1	0.689535	0.241999	1	SLC12A9	0.316953	3.53843	0.00770359
PAICS	0.371153	2.36672	0.332405	PSMB4	0.280529	0.241983	1	GDAP1	0.243644	3.53822	0.00770359
NEDD1	0.285071	2.36651	0.332405	RP11-524F11.2	0.305808	0.241432	1	KRIT1	0.258199	3.53772	0.007712
EGFR	0.177446	2.36613	0.332491	ALDH1B1	0.796121	0.241432	1	TRIM24	0.221727	3.53678	0.0077333
CSNK1G3	0.161611	2.36334	0.334748	NDUFB10	0.236805	0.241191	1	UBE2R2	0.23362	3.53332	0.00782867
PSRC1	0.741069	2.36162	0.335841	FBP2	0.414963	0.240483	1	ASCC3	0.212207	3.53183	0.00786675
CCDC93	0.148048	2.36155	0.335841	RP11-519G16.3	0.588246	0.240225	1	IFI44	0.364515	3.52973	0.00792302
ARSB	0.280139	2.35809	0.338728	RP11-167P20.1	0.205715	0.240214	1	ARHGEF2	0.253699	3.52945	0.00792498
REEP3	0.197884	2.35753	0.338974	ATP2A3	0.222026	0.240163	1	PTPN21	0.642313	3.52558	0.00802726
CCNA2	0.639698	2.35648	0.339409	LINC00984	1.29076	0.24009	1	RP11-435B5.4	0.380482	3.5254	0.00802726
ASH1L	0.139594	2.3559	0.339673	TAF15	0.0917603	0.240028	1	CHSY1	0.256088	3.52521	0.00802726
POC1A	0.863277	2.35451	0.340417	SCXA	0.492427	0.239978	1	C19orf12	0.244042	3.52432	0.00804794
HNRNPC	0.125209	2.35408	0.340551	ZDHHC11	0.241209	0.239916	1	PDE3A	0.234512	3.52335	0.00807094
AC010642.1	0.230826	2.35238	0.341846	DVL1	0.226424	0.239905	1	KCNIP4	0.563464	3.51642	0.00827138
AL354822.1	0.14339	2.35144	0.342315	YRDC	0.479312	0.239382	1	HNRNPDL	0.207847	3.51486	0.00831338
RAVER2	0.278697	2.3513	0.342315	RP11-394J1.2	1.83842	0.238843	1	AC011043.1	0.238664	3.51463	0.00831397
PTPN13	0.164276	2.35029	0.342382	FOXE1	1.69604	0.23881	1	MSI1	0.367404	3.50892	0.00848129
SEPHS1	0.342022	2.35027	0.342382	AC140481.8	0.590813	0.238793	1	CASP2	0.418495	3.50797	0.00850458
DDX21	0.233827	2.35002	0.342382	PGAM2	0.290067	0.238613	1	NOL3	0.636849	3.50746	0.00851427
PWWP2A	0.187148	2.3498	0.342382	EDARADD	0.346424	0.23854	1	SEZ6L	0.284071	3.50594	0.00854957
CTD-2054N24.2	0.188352	2.3495	0.342382	RP11-2E11.9	0.355921	0.238349	1	MALAT1	0.0540031	3.50467	0.00858351
RP11-499P20.2	0.220135	2.3495	0.342382	RP11-447L10.1	0.437307	0.238192	1	AL354822.1	0.222688	3.50353	0.00861364
FANCL	0.134948	2.34639	0.344994	RHBDL3	0.12608	0.238018	1	EVL	0.221611	3.5031	0.00861864
GPBP1L1	0.171965	2.34297	0.347634	SLC25A42	0.153535	0.237377	1	GATAD2B	0.211526	3.50295	0.00861864
FAM20B	0.355744	2.34084	0.349097	BRCA1	0.161072	0.237332	1	PLXNA4	0.921646	3.49638	0.00882675
ADAMTS9-AS2	0.322836	2.33991	0.349693	RP11-308D13.3	0.195418	0.236788	1	GPR173	0.252026	3.49583	0.00883793
EPM2A	0.28	2.33963	0.349693	DPCD	0.345093	0.236395	1	EBPL	0.429281	3.49431	0.00888149
INTS8	0.223771	2.33932	0.349711	AP2S1	0.164679	0.235603	1	CADPS	0.234558	3.49194	0.0089538
GPR135	0.313366	2.33853	0.350187	LINC00866	0.404787	0.235535	1	PRPF40B	0.250963	3.48568	0.0091585
SYNPO	0.404935	2.33791	0.350507	HDAC5	0.164016	0.235401	1	PPP4R2	0.233	3.48153	0.00927966
GCFC2	0.230742	2.33722	0.350879	PITHD1	0.195102	0.235378	1	TAOK1	0.216128	3.47833	0.00938383
FARSB	0.213906	2.3367	0.351101	RP1-167G20.1	0.503162	0.235226	1	SOD2	0.230799	3.4759	0.00946207
LHFPL4	0.163893	2.33607	0.351427	PLD2	0.216987	0.235221	1	ZNF280D	0.219076	3.47329	0.00954693
ZC4H2	0.132832	2.33513	0.352046	SF3B5	0.27103	0.235221	1	BTBD8	0.471088	3.4726	0.00956403
LRIG2	0.168147	2.33421	0.352642	IRF2BP1	0.436856	0.234912	1	COMMD1	0.223453	3.4709	0.00961482
TNPO1	0.158283	2.33363	0.352924	LIMD2	0.177322	0.234698	1	DOCK7	0.220067	3.4705	0.00961482
PARD3B	0.129363	2.33328	0.352989	IRX3	0.744139	0.234159	1	PHACTR3	0.346063	3.47034	0.00961482
ASXL1	0.153273	2.3295	0.356299	RP11-6N13.1	0.0984523	0.234131	1	SOGA2	0.313659	3.47003	0.00961847
RCC2	0.138763	2.32848	0.356726	SRRD	0.325983	0.234069	1	XXyac-YX155B6.6	0.429892	3.46902	0.00964737
AC012309.5	0.160184	2.32704	0.357698	EPHA8	0.32743	0.233794	1	NAA15	0.230368	3.45844	0.0100156
UBE2N	0.233111	2.32671	0.357698	PRDM16	0.351168	0.233373	1	FOXN3	0.190242	3.45831	0.0100156
TICRR	0.52076	2.32628	0.357698	AZU1	0.913091	0.233193	1	HMGCLL1	0.531925	3.4564	0.0100712
CTIF	0.142709	2.32605	0.357698	HIST2H2BF	0.774251	0.233014	1	OSBPL9	0.214428	3.45325	0.0101815
OPA1	0.144791	2.32389	0.35918	PRDX1	0.127264	0.232536	1	RNF13	0.234061	3.45235	0.0102079
STARD8	0.516502	2.32374	0.35918	C1orf86	0.158339	0.231986	1	USP4	0.297251	3.45094	0.0102534
FLJ27365	0.13919	2.32336	0.35918	WNT9A	0.24744	0.231138	1	CDK19	0.228284	3.44853	0.0103293
WDFY3	0.132403	2.32285	0.35918	RP11-321F6.1	0.389265	0.231093	1	DOPEY1	0.227281	3.44792	0.0103449
EPT1	0.247289	2.32274	0.35918	RP11-267M23.4	0.176963	0.230273	1	MPDZ	0.213529	3.44744	0.010355
BAZ1A	0.148851	2.32256	0.35918	USB1	0.203839	0.230262	1	NKTR	0.215178	3.44469	0.0104528
FAM168B	0.147042	2.32252	0.35918	FBL	0.185153	0.230037	1	ZMYND11	0.227425	3.44439	0.0104565
AFF2	0.159214	2.32202	0.35939	LPPR5	0.538943	0.230037	1	GTDC1	0.216345	3.44326	0.0104922
ZFC3H1	0.155833	2.3212	0.359635	SGCG	0.274124	0.22979	1	WDR33	0.198621	3.4402	0.0106034
POLA1	0.147403	2.31941	0.361082	RUNDC3A	0.148252	0.229459	1	CALCRL	1.12536	3.43753	0.0107001
GPR125	0.166552	2.31544	0.364363	C17orf98	0.627505	0.229397	1	RP11-292F22.7	1.47773	3.42787	0.0110758
LINC01155	0.235645	2.31471	0.364483	SEC16A	0.136092	0.22938	1	FAXC	0.335407	3.42776	0.0110758
FOXM1	0.502207	2.31461	0.364483	AGAP4	0.247246	0.228976	1	TULP3	0.226385	3.42638	0.0111237
TET3	0.169249	2.31439	0.364483	DNAJA1	0.20461	0.228442	1	CAPZA2	0.302652	3.42373	0.0112242
GEN1	0.30302	2.3142	0.364483	ZBTB8A	0.319653	0.228133	1	UBQLN1	0.269284	3.42233	0.0112736
UBE2G2	0.141337	2.31256	0.365531	HIST1H2AE	0.742617	0.227678	1	LRBA	0.239265	3.41991	0.0113655
INHBB	0.450911	2.3094	0.367521	FRMPD2	1.37626	0.227454	1	DTNB	0.235939	3.41821	0.0114252
C20orf26	0.191651	2.30928	0.367521	HIST1H2BF	0.623553	0.227448	1	PCNXL2	0.218143	3.41807	0.0114252
DCP1B	0.22146	2.30911	0.367521	ACAP3	0.138328	0.227431	1	SLC44A5	0.220167	3.41758	0.0114372
UBN1	0.225066	2.30629	0.369522	CHAF1B	0.186235	0.22733	1	PARP6	0.221137	3.41716	0.0114461
HMGCS1	0.166889	2.30622	0.369522	RP11-269F21.3	0.925184	0.226993	1	NLGN4X	0.223399	3.41645	0.0114617
ITGB1BP1	0.315258	2.30322	0.372197	ZNF382	0.142456	0.226976	1	ARFGEF1	0.203962	3.41637	0.0114617
XKR9	0.235733	2.30243	0.372679	FAU	0.201003	0.226881	1	PDE9A	0.210719	3.41554	0.011488
TMEM131	0.140613	2.30217	0.372679	RP11-143K11.1	0.31105	0.226375	1	RHBDD1	0.227894	3.4074	0.0118093
SPDL1	0.576121	2.30076	0.373725	INMT	1.89607	0.226207	1	METTL15	0.210962	3.40445	0.0119286
DTYMK	0.370174	2.30055	0.373725	RP11-79P5.9	0.29613	0.226173	1	FAM69A	0.832731	3.40337	0.0119669
PAIP2	0.197063	2.30024	0.373762	ZC3H12A	0.649559	0.22596	1	HNRNPD	0.209782	3.40255	0.0119934
CDK5RAP3	0.174143	2.29951	0.374009	C8orf31	0.284971	0.225853	1	ADAMTS6	0.284779	3.3992	0.0121324
MPPED2	0.286178	2.29912	0.374047	TTC40	0.93221	0.225628	1	TMEM243	0.373691	3.39663	0.0122333
HSPA9	0.21695	2.2971	0.375765	TFR2	0.28389	0.225381	1	RPN1	0.333196	3.39652	0.0122333
PSME4	0.140105	2.29605	0.376327	DHX29	0.096703	0.225258	1	RPS6KA6	0.304573	3.39466	0.0123071
MCM9	0.226351	2.29552	0.376513	C15orf27	0.403862	0.225016	1	MIR181A2HG	0.242412	3.39348	0.0123476
MAN2A1	0.148448	2.29408	0.377667	C17orf100	0.744217	0.224943	1	OPCML	0.289846	3.39335	0.0123476
DAZAP1	0.199123	2.29275	0.378719	COQ10A	0.154464	0.224865	1	RNF24	0.263025	3.39218	0.0123912
PKM	0.13806	2.29216	0.37876	CTC-498J12.3	0.647154	0.224713	1	MXI1	0.306015	3.39163	0.0124067
SPATA6	0.165679	2.29215	0.37876	MACROD1	0.187124	0.224713	1	LCOR	0.212074	3.39056	0.0124423
CLEC2D	0.181518	2.28938	0.381254	RP11-63A1.1	1.24911	0.224646	1	RP11-420A23.1	0.384087	3.39043	0.0124423
BDNF-AS	0.294801	2.28905	0.381306	ZSCAN29	0.243513	0.223955	1	TMEM150C	0.650456	3.38984	0.01246
DNAJC6	0.148466	2.28804	0.382017	CCDC129	0.869753	0.223792	1	AC022182.3	0.799201	3.38571	0.0126394
ATP11C	0.123054	2.28768	0.382017	AC024704.2	0.276034	0.22364	1	ZIC4	0.223159	3.38525	0.0126417
FAM135A	0.164553	2.28752	0.382017	ANKRD65	0.479543	0.223039	1	AFF2	0.245005	3.38318	0.0127278
ZNF146	0.140379	2.28674	0.382241	ZNF101	0.289325	0.222966	1	KIAA1958	0.225154	3.38185	0.0127802
BRWD3	0.138578	2.28504	0.383672	STRIP1	0.0906859	0.222944	1	PCAT4	0.810309	3.38087	0.012816
SLC25A37	0.17902	2.28462	0.383788	CTD-2270L9.4	0.363572	0.222938	1	NAPEPLD	0.331126	3.37974	0.0128592
FAM120AOS	0.602816	2.2841	0.383788	APH1A	0.291053	0.222764	1	ADRBK2	0.207618	3.37927	0.0128666
PTPN11	0.239609	2.28183	0.385808	ITGB5-AS1	0.930571	0.222337	1	SLC17A6	1.66519	3.37917	0.0128666
PRKAA2	0.291449	2.27968	0.387427	POP7	0.375516	0.221742	1	ELP4	0.215292	3.37496	0.0130466
KPNA2	0.695121	2.27934	0.387427	FAM163B	0.289848	0.221529	1	RP11-171N4.1	0.774751	3.37347	0.0131069
HMMR	1.04268	2.27928	0.387427	SCRIB	0.176334	0.221383	1	RP11-486G15.2	0.633325	3.3688	0.013321
NOL8	0.270692	2.27913	0.387427	CTD-3193K9.3	0.157983	0.221338	1	MIDN	0.254025	3.36535	0.0134788
SNX1	0.156771	2.27753	0.388774	RP11-389C8.3	1.45998	0.22131	1	PPA2	0.222494	3.36472	0.0134995
IFT74	0.200605	2.27696	0.389075	BRPF1	0.216105	0.220984	1	WNK2	0.32915	3.36364	0.0135426
RAF1	0.153163	2.27654	0.389231	CNTNAP4	0.486386	0.220961	1	MBD4	0.45304	3.36135	0.0136451
PRKAA1	0.261336	2.2759	0.389596	CKB	0.195816	0.220804	1	DSCAML1	0.955849	3.36037	0.0136777
SLC30A6	0.213545	2.27362	0.391655	RP5-1073O3.7	0.67521	0.220198	1	AP001347.6	0.231511	3.36028	0.0136777
C5orf34	0.623348	2.27291	0.391866	CRCP	0.352007	0.219692	1	NAA60	0.448642	3.35958	0.0137021
HIATL1	0.219553	2.27282	0.391866	GLB1L3	1.06268	0.219602	1	RP11-398K22.12	0.28878	3.35849	0.0137461
FAM179B	0.195202	2.27257	0.391866	EIF3C	0.177966	0.21894	1	LHX2	0.712543	3.357	0.0138105
HYDIN	0.185056	2.27232	0.391866	GPX4	0.319175	0.217901	1	RP11-173D3.1	0.456912	3.35448	0.0139265
RPIA	0.291491	2.27163	0.392181	AF038458.3	0.375019	0.217659	1	AC009120.4	0.380727	3.35275	0.0140032
MTMR7	0.173072	2.27119	0.392181	SOX13	0.119699	0.21717	1	MTF2	0.206781	3.35114	0.0140749
GOLPH3	0.234154	2.27108	0.392181	PBDC1	0.342678	0.21698	1	FAM161A	0.31921	3.35014	0.0141152
PPP5C	0.20087	2.27067	0.392181	RP11-152P23.2	0.599422	0.216789	1	STAT5B	0.227334	3.34923	0.0141514
KIAA1432	0.139904	2.27003	0.392181	TOMM22	0.320257	0.216603	1	CHD6	0.236936	3.34854	0.0141762
ARHGAP33	0.192229	2.27002	0.392181	RP11-559M23.1	1.33807	0.216558	1	DYNC1H1	0.205754	3.34715	0.0142369
ZNF136	0.39928	2.26883	0.392863	C1orf233	1.18857	0.216457	1	NUP54	0.268653	3.34589	0.0142915
NGLY1	0.23847	2.268	0.392863	SUOX	0.177655	0.216334	1	CAMSAP1	0.249626	3.34449	0.014353
SLTM	0.176924	2.26795	0.392863	RP11-674N23.1	0.339294	0.215755	1	VSTM2A	0.358549	3.34062	0.0145439
SLC35E2	0.185469	2.26766	0.392863	RP1-91G5.3	0.289613	0.215491	1	CELF3	0.515782	3.34025	0.0145524
SETDB1	0.207139	2.26727	0.392863	DDX51	0.17393	0.215396	1	RBM5	0.222432	3.33768	0.014677
CPSF3	0.347707	2.2671	0.392863	CTD-2369P2.5	1.9216	0.215278	1	ATP6V0E2	0.537558	3.33725	0.0146802
PI4K2B	0.26679	2.26699	0.392863	RP11-474P2.2	1.57695	0.21521	1	CRB1	0.240133	3.33722	0.0146802
ATP6V0A2	0.252802	2.26499	0.394642	TPRG1L	0.326618	0.215143	1	RP1-111C20.4	0.226541	3.33542	0.0147633
HN1	0.260945	2.26292	0.396451	PDE6G	1.38517	0.215109	1	LINC01037	0.477631	3.33524	0.0147633
CGNL1	0.3694	2.26252	0.396451	C2orf49	0.176291	0.215003	1	PDE7A	0.210718	3.33472	0.0147802
WDR3	0.358444	2.26242	0.396451	RPS11	0.185492	0.214626	1	KCNMB3	0.40426	3.33133	0.0149505
DPYSL3	0.148385	2.26038	0.397721	SMC1B	0.861379	0.214604	1	GPHN	0.221273	3.32901	0.0150592
SHANK2	0.152196	2.25938	0.39824	SURF6	0.208006	0.214559	1	ATF4	0.386675	3.32891	0.0150592
ZNF189	0.217446	2.25934	0.39824	BCL9L	0.234572	0.214503	1	RP11-30J20.1	0.627908	3.32501	0.0152603
FAM122B	0.273318	2.25876	0.398558	CCDC73	0.494025	0.214486	1	STK3	0.201685	3.32221	0.0154028
SH3YL1	0.147994	2.25547	0.40171	EPB41	0.00930576	0.214228	1	PRKRA	0.36153	3.32102	0.0154578
TCF7L2	0.221166	2.2537	0.403283	PLIN4	0.435348	0.214155	1	FAM65B	0.380604	3.31912	0.0155518
DNAH6	0.245954	2.25165	0.405147	TOMM70A	0.122254	0.214065	1	DPH6	0.237064	3.31829	0.0155869
MAN1A2	0.160951	2.25075	0.405809	GATA2	2.86336	0.213874	1	BCHE	0.21705	3.31597	0.0157055
DGCR8	0.154439	2.24718	0.408704	RP11-390K5.3	0.375464	0.213835	1	RBP1	0.413378	3.31544	0.0157238
KATNAL2	0.266006	2.24699	0.408704	RP11-444A22.1	0.560933	0.213795	1	CRBN	0.390616	3.31422	0.0157811
NARS2	0.159656	2.24694	0.408704	CD55	0.110548	0.213593	1	PRKG2	1.70823	3.31238	0.0158738
EMC1	0.471274	2.24612	0.409046	KCNC1	0.152838	0.213127	1	RUNX1T1	0.699979	3.3114	0.0159177
ZNF334	0.179573	2.24607	0.409046	CPT1C	0.185177	0.212801	1	FAM19A1	0.752066	3.3112	0.0159177
CENPO	0.532795	2.24475	0.409961	MT-ND4	0.173038	0.212739	1	CDK5RAP3	0.244727	3.30948	0.0160042
IFT81	0.18429	2.24467	0.409961	RP11-645C24.5	0.642987	0.212408	1	CEP85L	0.222646	3.30911	0.0160139
CCNG2	0.142334	2.24102	0.41257	POU2F2	0.116942	0.212262	1	BSDC1	0.218576	3.30797	0.0160679
RPL37A	0.198187	2.24088	0.41257	BCL7A	0.15082	0.212127	1	COA1	0.196623	3.307	0.0161119
KLHL13	0.145594	2.23931	0.413966	RP11-16E12.1	0.293202	0.212116	1	PACS2	0.335847	3.304	0.0162735
PHACTR4	0.119595	2.23778	0.415313	TCTE3	0.164821	0.211414	1	AP3B2	0.275123	3.30226	0.0163532
LYST	0.134142	2.23321	0.419957	AC006538.4	0.969628	0.21138	1	SPPL3	0.196388	3.30223	0.0163532
AIM2	0.327253	2.23207	0.420612	PCDH20	0.677808	0.211347	1	GRID1	0.359234	3.30031	0.0164487
GOPC	0.188282	2.22959	0.422724	SFT2D3	0.317327	0.211201	1	CDH12	0.797413	3.30019	0.0164487
RASAL2	0.108269	2.22832	0.423817	TRAF7	0.216974	0.211015	1	LPIN1	0.324195	3.29953	0.0164688
SCN8A	0.146759	2.2274	0.424527	RPS21	0.161344	0.210852	1	FAM213B	0.703834	3.29945	0.0164688
EXO1	0.650503	2.22478	0.426735	MPP4	0.473739	0.210583	1	FBXO21	0.255084	3.29516	0.0166984
RP11-782C8.1	0.131223	2.22458	0.426735	CORIN	0.163141	0.21056	1	NRXN2	0.507639	3.29478	0.0167089
CDC27	0.136191	2.22432	0.426735	RPL4	0.152933	0.210381	1	EYA2	0.554093	3.28355	0.0173765
HMG20B	0.271595	2.2232	0.427674	TTLL9	0.195103	0.210139	1	KANSL3	0.239115	3.28294	0.0174017
NUDT5	0.308637	2.22142	0.429332	WASH4P	0.115713	0.210122	1	ITFG2	0.276601	3.279	0.0176301
PDSS2	0.13725	2.22063	0.429913	EFNB3	0.26266	0.209858	1	DNASE1	0.280012	3.27886	0.0176301
CTB-12O2.1	0.723871	2.2197	0.430102	IGFBP6	1.04519	0.209841	1	AP1AR	0.336979	3.27659	0.01776
GON4L	0.135237	2.21965	0.430102	SMG9	0.138106	0.209285	1	FBXO17	0.283012	3.27444	0.0178831
WDR37	0.174844	2.2194	0.430102	CXXC1	0.217096	0.209257	1	OGT	0.19569	3.26996	0.0181554
SLC38A9	0.230249	2.21938	0.430102	TIMM10	0.623668	0.208741	1	NABP1	0.587182	3.26573	0.0184161
PIP5K1C	0.274009	2.21886	0.430102	CDK2AP1	0.170746	0.208589	1	GTF2IRD1	0.259878	3.26452	0.0184819
LDLRAD3	0.126733	2.21753	0.431137	TMEM185B	0.142909	0.208314	1	NSG2	0.462345	3.26229	0.0185935
CFDP1	0.136757	2.21739	0.431137	CELF6	0.227398	0.208027	1	ROBO1	0.252478	3.26204	0.0185935
DNMT1	0.220012	2.21476	0.433764	AC010880.1	0.457561	0.207612	1	EMC4	0.622505	3.262	0.0185935
CHD1	0.140866	2.21377	0.434572	RP11-571L19.7	0.152682	0.207595	1	WDR72	0.606846	3.26089	0.0186537
SS18L2	0.358992	2.2123	0.435913	CTD-2336H13.2	0.628831	0.207483	1	SYT1	0.225053	3.25914	0.0187556
MCM7	0.187093	2.21169	0.435998	SOGA3	0.236062	0.206972	1	CTTNBP2	0.27628	3.2547	0.0190382
EFCAB4B	0.265438	2.21049	0.436748	SLC4A11	0.303486	0.206831	1	HECTD4	0.195329	3.25324	0.0191224
CMPK1	0.174448	2.20969	0.437345	KISS1	0.439918	0.206809	1	APTX	0.234792	3.25202	0.0191915
CTD-2143L24.1	0.387682	2.20932	0.437464	ZNF253	0.116177	0.206708	1	REEP1	0.576554	3.25022	0.0192998
BIRC5	0.474935	2.20802	0.438329	KCNE1	0.404619	0.206505	1	TIAM2	0.203338	3.24695	0.019509
ARHGAP5	0.141755	2.20711	0.439047	LINC00493	0.260259	0.2065	1	BRINP3	1.09445	3.24634	0.019537
MICAL3	0.156666	2.2054	0.440672	DNASE1L2	0.535696	0.206393	1	CBR4	0.20144	3.24342	0.0197104
ZNF235	0.191916	2.20513	0.440681	ZNF205-AS1	0.251739	0.206011	1	FNIP2	0.227207	3.24279	0.0197401
PRDM5	0.168204	2.20445	0.440965	SYCE1L	0.435339	0.205966	1	AHRR	1.21301	3.24199	0.0197694
SYCP2L	0.226893	2.20435	0.440965	RP11-529K1.3	0.177412	0.205854	1	CEP170	0.203605	3.24185	0.0197694
SLC38A10	0.159842	2.20279	0.441723	PRELID1	0.266781	0.205764	1	LINC01158	0.227244	3.24177	0.0197694
DPH6-AS1	0.139645	2.20276	0.441723	SLC5A11	0.216753	0.205495	1	FMR1	0.225277	3.24028	0.0198472
PPAP2A	0.184591	2.20263	0.441723	RP11-463D19.2	1.19184	0.205461	1	HOXA3	0.398716	3.24006	0.0198472
FANCD2	0.360874	2.20262	0.441723	PRPF18	0.186755	0.205343	1	ST6GALNAC3	0.205033	3.23971	0.0198472
XYLB	0.164588	2.20222	0.441806	MNT	0.179464	0.205298	1	PCNT	0.243458	3.23971	0.0198472
ZC3H4	0.283102	2.20202	0.441806	MPO	1.13927	0.205259	1	TRAK1	0.207666	3.23965	0.0198472
ATP13A3	0.159388	2.2007	0.442876	ZMYND19	0.145852	0.205247	1	C1orf228	0.303156	3.23869	0.0199007
EPC2	0.132004	2.20054	0.442876	RP11-539L10.3	0.21217	0.205068	1	LIPE-AS1	0.222731	3.23678	0.0200198
RUVBL1	0.315026	2.19976	0.443311	GZF1	0.363476	0.204736	1	EXD3	0.38096	3.23651	0.0200249
ARHGAP39	0.197339	2.19963	0.443311	DYNLL2	0.134255	0.204635	1	RGL1	0.290775	3.23358	0.0202173
CRMP1	0.14168	2.19669	0.445429	AATK	0.121462	0.204495	1	ARID1B	0.246266	3.2317	0.0203367
IFT172	0.195733	2.19652	0.445429	KIAA2022	0.0787104	0.204208	1	POLI	0.556987	3.22915	0.0205048
RICTOR	0.134482	2.19634	0.445429	RP11-145G20.1	0.56264	0.2039	1	IKZF2	0.404422	3.22884	0.0205128
NRD1	0.12506	2.1956	0.445429	AC005943.5	0.50532	0.2039	1	CCDC92	0.234341	3.2275	0.0205948
TBC1D15	0.204659	2.1954	0.445429	MST1R	0.597575	0.203321	1	KCNMB4	0.356647	3.22676	0.0206336
RALB	0.167053	2.19292	0.447652	RP11-637A17.2	0.42841	0.203018	1	DIRC2	0.413949	3.22581	0.0206877
FBXL17	0.120552	2.19155	0.448915	PCDHB6	0.305789	0.202889	1	AC004540.4	0.98511	3.22248	0.0209151
FAM228B	0.211428	2.19127	0.448942	KIAA0895	0.14447	0.202804	1	KANK1	0.339746	3.22157	0.0209674
NREP	0.132745	2.18997	0.449547	TMEM145	0.11416	0.202799	1	GIGYF2	0.195828	3.22111	0.0209865
SLC6A6	0.451527	2.18995	0.449547	CHAC1	1.92245	0.202709	1	TOPBP1	0.249356	3.22052	0.0210151
RTTN	0.300619	2.18804	0.450948	IRGQ	0.329071	0.202591	1	WDR11-AS1	0.482923	3.2197	0.0210607
DKK2	0.231001	2.18795	0.450948	SLC10A4	0.299811	0.202569	1	HOOK3	0.225435	3.21871	0.0211193
LNPEP	0.129624	2.18762	0.451026	GALNT9	1.63399	0.202529	1	KPNA1	0.250209	3.2182	0.0211421
CTD-2023M8.1	0.342773	2.18695	0.451494	RSPH10B	1.24527	0.202462	1	ATP13A3	0.229644	3.21679	0.0212314
HDGFRP3	0.178799	2.18663	0.451565	NRAS	0.207241	0.202411	1	TEX9	0.231948	3.21602	0.0212632
PLK1	0.685433	2.18481	0.452142	PMAIP1	0.489073	0.202142	1	MIPOL1	0.210337	3.21597	0.0212632
DCBLD2	0.141187	2.18469	0.452142	EFCAB3	0.32618	0.202052	1	ANKRD36	0.225189	3.2148	0.0213349
AURKA	0.6575	2.18456	0.452142	RP11-259K5.1	0.408603	0.201676	1	SLC2A14	0.382337	3.21072	0.0216258
MORC4	0.24428	2.18303	0.453609	AC006042.7	0.747667	0.201417	1	SARM1	0.346496	3.20907	0.0217349
SMARCC2	0.189109	2.17928	0.45673	RP11-292E2.1	0.293057	0.201367	1	SPATA5	0.214062	3.20806	0.0217963
C12orf55	0.272631	2.17816	0.457617	ADRM1	0.442172	0.201097	1	C7orf31	0.334848	3.20731	0.0218388
RBM12B	0.348018	2.17775	0.457617	ECE1	0.0866864	0.201063	1	RIF1	0.18681	3.20667	0.0218721
CDC7	0.470933	2.17774	0.457617	ADAMTS2	0.0903612	0.200676	1	VPS45	0.221423	3.20645	0.0218741
RARB	0.145497	2.17475	0.460012	RP11-174O3.3	0.179671	0.200361	1	RP11-96H19.1	0.349463	3.20553	0.0219291
DNAJC1	0.157318	2.17464	0.460012	LINC01031	0.425545	0.200159	1	CLIP1	0.283274	3.20457	0.0219868
ZNF850	0.571724	2.17432	0.460086	RP11-111A22.1	0.900899	0.200142	1	TMEM165	0.235434	3.20039	0.0222931
EEFSEC	0.143729	2.17325	0.461027	GOLGA8M	0.593632	0.200081	1	PKN2	0.230699	3.19506	0.0226931
HUWE1	0.114235	2.17277	0.461227	RP11-585P4.5	0.685136	0.19994	1	TMEM62	0.470591	3.19469	0.0227069
LINC01060	0.138451	2.17257	0.461227	ZSCAN1	0.204852	0.199631	1	GRIP1	0.253225	3.19225	0.0228836
ZNF611	0.174602	2.17199	0.461598	SCEL	0.629759	0.199491	1	PLA2G12A	0.297823	3.19183	0.0229018
DMRTA1	0.202082	2.17115	0.462131	RP11-672F9.1	0.360306	0.198941	1	CUEDC1	0.215202	3.18992	0.0230378
HSPA4	0.249835	2.17102	0.462131	NRG2	0.176443	0.198587	1	PARP11	0.240035	3.18868	0.023121
ZSCAN18	0.184471	2.16988	0.463122	ZNF444	0.151789	0.198255	1	HOTAIRM1	0.703244	3.18731	0.0232153
NARF	0.149612	2.16927	0.463122	SLC14A1	0.156233	0.198194	1	YES1	0.384237	3.18288	0.0235576
RP11-383H13.1	0.179649	2.16914	0.463122	CCDC151	0.365496	0.19798	1	CEP192	0.276599	3.18235	0.0235839
VPS54	0.140683	2.16846	0.463318	GUCA2A	1.40969	0.197761	1	STRA13	0.460295	3.18091	0.023686
SMARCC1	0.128123	2.16846	0.463318	RHOT2	0.199499	0.197604	1	SIPA1L3	0.243631	3.17906	0.0238168
KIAA0922	0.127016	2.16715	0.464512	POLR3E	0.0842008	0.197514	1	PPHLN1	0.208738	3.17892	0.0238168
TSC22D2	0.133647	2.16672	0.464512	CETN2	0.281779	0.197469	1	MEGF9	0.18459	3.17783	0.0238903
ADAMTS2	0.246847	2.16667	0.464512	RP5-1112D6.7	0.24743	0.197452	1	HMGN1	0.199193	3.17683	0.0239561
APOOL	0.223901	2.16583	0.465192	RP11-525K10.1	1.07743	0.197447	1	INTU	0.272207	3.1764	0.0239757
TTI1	0.208942	2.16536	0.465434	PRSS36	0.961858	0.197424	1	RP11-775H9.2	0.533408	3.17464	0.0241052
NAA35	0.152057	2.16511	0.465434	ACSM2A	0.829616	0.197289	1	FERMT2	0.310624	3.17419	0.0241265
C12orf45	0.309762	2.16334	0.467215	RPS15A	0.200808	0.197284	1	CHM	0.221218	3.1704	0.0244207
AKNAD1	0.268856	2.16125	0.469382	BIVM-ERCC5	0.988423	0.197284	1	REPS1	0.236162	3.17028	0.0244207
SHPRH	0.134914	2.16056	0.469626	RP11-309G3.3	0.42041	0.197261	1	LRP12	0.288466	3.16958	0.0244628
STX18-AS1	0.211568	2.16053	0.469626	KIRREL2	0.813957	0.197261	1	C3orf14	0.484945	3.16838	0.0245472
PCNXL2	0.129514	2.16001	0.469939	GGNBP1	0.185471	0.197121	1	CNOT10	0.257387	3.16784	0.0245764
RP11-410L14.2	0.285928	2.15964	0.470069	FBRSL1	0.137214	0.197082	1	ZNF821	0.398409	3.16717	0.0246165
GNAI3	0.198788	2.15929	0.470185	CDC23	0.210149	0.196936	1	DENND4C	0.193072	3.16669	0.02464
KIAA0100	0.147334	2.15714	0.471904	RP11-68I3.2	0.597896	0.196739	1	PIK3CA	0.226936	3.16451	0.0248092
BRD4	0.116865	2.15707	0.471904	CTB-140J7.2	0.716986	0.196655	1	CALCOCO1	0.313687	3.16364	0.0248664
PGGT1B	0.361071	2.15638	0.472282	RP11-304F15.4	2.57962	0.196587	1	AC012309.5	0.210222	3.16184	0.0249986
SPAG16	0.144691	2.1562	0.472282	TCEB2	0.190201	0.196542	1	ITPR2	0.398518	3.16171	0.0249986
ERBB2IP	0.131652	2.15595	0.472282	UBQLN4	0.154293	0.196408	1	MFSD10	0.315634	3.1606	0.0250772
FAM173B	0.258611	2.15573	0.472282	APEX2	0.184523	0.196402	1	RSU1	0.205208	3.15818	0.025269
SRSF2	0.283425	2.15541	0.472362	TIMM22	0.373305	0.195908	1	APPL2	0.200799	3.15473	0.0255527
PRKCI	0.176074	2.15404	0.473686	TCEAL3	0.144454	0.195868	1	LMBRD1	0.280693	3.15236	0.0257442
NHLRC3	0.206484	2.15281	0.474851	RP11-486O13.2	0.688894	0.195127	1	ARL6IP6	0.344741	3.15103	0.0258441
LYRM4	0.140352	2.15164	0.475944	HSH2D	0.718185	0.195082	1	UBR5	0.189957	3.15022	0.0258987
NUP155	0.302204	2.15082	0.476343	CXCL17	3.61744	0.195077	1	CLIC4	0.222514	3.14947	0.025948
CNOT2	0.126808	2.15079	0.476343	CPA2	0.7014	0.194824	1	LYRM4	0.226381	3.14728	0.0261254
STK24	0.21944	2.14908	0.477788	SBNO2	0.27405	0.194712	1	ZNF568	0.22433	3.1465	0.0261775
GJC1	0.226407	2.14879	0.477825	NIM1K	0.217288	0.194582	1	SACS	0.2012	3.14621	0.0261861
SAAL1	0.420283	2.14854	0.477826	WFDC1	0.49764	0.19424	1	RP11-586K2.1	0.419422	3.14556	0.0262233
CRNDE	0.256663	2.14606	0.480495	WDR52-AS1	0.623988	0.193566	1	SV2B	0.888528	3.14541	0.0262233
RFXAP	0.336481	2.14542	0.480958	RP11-571M6.7	0.35356	0.193459	1	MBD2	0.376326	3.14509	0.0262343
XYLT1	0.149952	2.14398	0.482385	STAP2	0.378624	0.193128	1	PRMT10	0.383326	3.14478	0.0262442
CTDSPL	0.135987	2.14132	0.485293	CTD-2528L19.4	0.171388	0.192993	1	FTX	0.129898	3.1402	0.026605
STAMBP	0.235506	2.13997	0.486625	WI2-1959D15.1	1.21243	0.192926	1	RADIL	0.501996	3.13466	0.0270768
GAB1	0.151321	2.13929	0.487146	ZNF184	0.277568	0.192684	1	PTPRM	0.214903	3.13387	0.027132
CD47	0.177897	2.13895	0.487252	RP11-689P11.2	0.460645	0.192583	1	NRD1	0.198638	3.1303	0.0274454
ATAT1	0.249302	2.1366	0.489663	C10orf10	0.658595	0.192297	1	TMEM241	0.573873	3.12738	0.0277015
TRIM44	0.130562	2.13647	0.489663	CIRH1A	0.160196	0.191842	1	HHAT	0.301901	3.12634	0.0277803
KIAA1549L	0.208924	2.13596	0.489967	CTC-250I14.3	1.80953	0.191656	1	TMEM178A	1.41759	3.12615	0.0277803
PUM2	0.107304	2.13556	0.490157	RP1-239B22.5	1.8029	0.191645	1	ZNF124	0.194843	3.12384	0.027977
SRRM1	0.1283	2.13386	0.491684	OR2L13	0.106187	0.191398	1	FAM66C	0.474374	3.12369	0.027977
ARHGAP35	0.138876	2.1338	0.491684	CXADRP3	1.24582	0.191353	1	AC062017.1	0.995598	3.12315	0.0280093
SLC4A8	0.182422	2.13281	0.492589	LRRC59	0.309514	0.191084	1	DPYSL2	0.196628	3.12244	0.0280585
GTF2H2C	0.674699	2.13119	0.493789	LPCAT1	0.146975	0.190387	1	SERGEF	0.252547	3.12153	0.0281272
AADAT	0.259203	2.13108	0.493789	RP11-434D12.1	0.408295	0.190331	1	KDM6A	0.214177	3.11802	0.0284452
KIAA0825	0.180806	2.1306	0.494058	ARC	2.00825	0.19014	1	CNKSR2	0.234832	3.11684	0.0285409
TRERF1	0.129398	2.12979	0.494646	RP11-410K21.2	1.86753	0.19005	1	ZNF549	0.19586	3.11319	0.0288587
KIF24	0.523671	2.12923	0.494646	RP11-566E18.3	0.550813	0.189938	1	RNGTT	0.187657	3.11123	0.0290231
MAGI3	0.128215	2.12912	0.494646	AC000068.5	0.536391	0.18987	1	MTERF	0.285401	3.11112	0.0290231
PAXBP1	0.116175	2.12912	0.494646	DSCR9	0.443394	0.189657	1	ZNF793	0.257513	3.10448	0.0296636
LCLAT1	0.179253	2.12759	0.496222	MRPL28	0.151112	0.189528	1	STK38L	0.429632	3.10176	0.0299179
AC005307.3	0.675813	2.12682	0.496548	TMEM9B	0.186531	0.18923	1	TRAPPC9	0.18884	3.10034	0.0300414
KMT2A	0.146718	2.12625	0.496745	AP000473.8	0.42814	0.188983	1	AVL9	0.212457	3.09929	0.0301168
TCF3	0.139619	2.12616	0.496745	RP4-777D9.2	0.366034	0.188685	1	CEBPZ-AS1	0.294855	3.09921	0.0301168
TOPBP1	0.180163	2.12436	0.498506	CCDC124	0.26296	0.188584	1	FAM115A	0.203633	3.0969	0.0303331
SNAP25	0.191276	2.12423	0.498506	PPP1R3A	0.176011	0.188483	1	RP11-1055B8.6	0.428688	3.09536	0.0304708
KDM3B	0.151593	2.1233	0.499347	CMYA5	0.387423	0.188388	1	CROCC	0.185607	3.09288	0.0307001
SUZ12	0.139782	2.12283	0.499611	TMEM81	0.521744	0.188253	1	GPD2	0.281166	3.09275	0.0307001
PDE3B	0.14759	2.12197	0.500357	CHMP4A	1.19014	0.188202	1	CD99L2	0.211127	3.08993	0.0309731
CCNB2	1.00251	2.12173	0.500357	DOC2A	0.116897	0.188152	1	TARDBP	0.231113	3.0879	0.0311303
RP11-665G4.1	0.27946	2.12063	0.501416	CDC34	0.14245	0.188028	1	COPA	0.202085	3.08784	0.0311303
RP11-10O17.3	0.197607	2.12003	0.501852	KLC3	0.978591	0.187933	1	WASL	0.239252	3.08614	0.031268
LINC00639	0.235967	2.11962	0.501899	HEXIM2	0.471595	0.187837	1	WDR48	0.336875	3.08472	0.0313974
TULP4	0.129698	2.11949	0.501899	ZCCHC3	0.263981	0.187562	1	KIAA0895L	0.187504	3.08449	0.031402
SLC35E2B	0.155288	2.11742	0.504159	THEM6	0.681182	0.186905	1	SLC16A1-AS1	0.197129	3.08414	0.031418
SASS6	0.379398	2.11682	0.504493	BRSK1	0.124232	0.186563	1	CNTLN	0.207088	3.08244	0.0315774
AC016768.1	0.164186	2.11666	0.504493	RSAD1	0.138633	0.186377	1	ZEB1	0.133369	3.0807	0.031722
SPOP	0.166163	2.11537	0.505785	FBXL16	0.216071	0.186259	1	BTBD9	0.211248	3.0773	0.0320651
UVRAG	0.117515	2.11476	0.50624	STX10	0.258456	0.18613	1	TSPAN18	0.210177	3.07319	0.0324579
CNST	0.244133	2.11413	0.506367	NEK10	0.0747775	0.18604	1	ZC3H14	0.245649	3.07309	0.0324579
TOMM20	0.344923	2.11358	0.506367	COMTD1	0.365967	0.186007	1	CDC42BPA	0.217567	3.07273	0.0324759
RCOR3	0.142358	2.11344	0.506367	PPP1R14B	0.32357	0.185978	1	SENP6	0.202712	3.0718	0.0325512
GRIP1	0.15877	2.11006	0.509944	ZNF454	0.216972	0.185439	1	DCTN1	0.373558	3.07166	0.0325512
MGAM	0.216737	2.10912	0.510776	NPPA	1.64223	0.185248	1	AGBL3	0.215262	3.06844	0.0328823
ACER3	0.168037	2.10812	0.511455	AC005355.1	0.413494	0.184524	1	COG5	0.181802	3.06723	0.0329946
GKAP1	0.290411	2.10718	0.512323	PRR7	0.0960882	0.184473	1	RAF1	0.192587	3.06691	0.0330092
MRAP2	0.157892	2.10595	0.513253	ANKS6	0.094212	0.183923	1	RERE	0.200494	3.06567	0.0331249
MTM1	0.145498	2.10532	0.51373	WDR74	0.36421	0.183754	1	LMBR1L	0.384147	3.06352	0.0333205
UBE2I	0.150749	2.10437	0.514309	ENTPD7	0.213015	0.183541	1	TRAPPC12	0.1914	3.06264	0.0333979
ZMYND8	0.112173	2.10284	0.515937	NDUFA3	0.104922	0.183412	1	BNIP3L	0.265016	3.05784	0.0339156
KCNB1	0.254005	2.10148	0.517126	RRAGA	0.350442	0.183255	1	VWA8	0.221168	3.05282	0.0344433
LRRC16A	0.165176	2.10141	0.517126	ADRA1A	0.0886645	0.18321	1	RP11-100M12.3	0.389814	3.05262	0.0344445
MRPL19	0.265413	2.10112	0.517181	RP11-654C22.2	0.678494	0.182727	1	C19orf25	0.267745	3.04996	0.0347288
TAF1	0.138295	2.09988	0.518437	GPC2	0.107164	0.182637	1	HIP1	0.396088	3.0497	0.0347363
TMEM206	0.396492	2.09899	0.518974	EBF4	0.258871	0.182536	1	CEP57L1	0.296812	3.04844	0.0348599
ARID3B	0.16686	2.09897	0.518974	MAGEL2	0.407863	0.182412	1	SNAPC3	0.197577	3.04405	0.0353503
SLC25A21	0.375975	2.09648	0.521201	RP11-547I7.2	0.493919	0.182233	1	CCDC150	0.484881	3.03903	0.035922
MTA1	0.200517	2.09482	0.522863	RP11-565A3.2	1.19914	0.181918	1	DIP2A	0.188552	3.03687	0.036158
TBC1D1	0.150585	2.09398	0.523453	FXYD6-FXYD2	1.10795	0.181851	1	GBE1	0.357232	3.03618	0.036217
NFATC2IP	0.179633	2.09305	0.523941	BMF	0.272702	0.181177	1	SRGAP2	0.206039	3.03505	0.0363298
URI1	0.11662	2.09304	0.523941	RPS19BP1	0.194724	0.180525	1	EPB42	0.614512	3.03137	0.0367524
RP11-399D6.2	0.158119	2.09286	0.523941	DUXA	1.32103	0.180458	1	ICA1L	0.409448	3.02856	0.0370729
CTPS1	0.216423	2.09167	0.525163	RP11-367H1.1	1.22011	0.180289	1	ZNF730	0.216017	3.0274	0.0371907
DEK	0.146739	2.09135	0.525252	RP11-779O18.3	0.95072	0.180177	1	RFWD2	0.180132	3.02655	0.0372729
RNF4	0.130783	2.09095	0.525452	ATRIP	0.218182	0.17998	1	RP11-81N13.1	0.485027	3.02579	0.0373308
NAPEPLD	0.203203	2.08963	0.526139	CHCHD4	0.205444	0.179818	1	RP11-168G16.2	0.5972	3.02569	0.0373308
DMGDH	0.242837	2.08924	0.526139	ZNF674-AS1	0.350522	0.179587	1	DGKI	0.20247	3.0254	0.0373394
ZNF507	0.178799	2.08918	0.526139	MAFA	0.707492	0.179559	1	ARVCF	0.434572	3.02524	0.0373394
GARNL3	0.168433	2.08861	0.526557	CDKN2B-AS1	0.190565	0.179458	1	ENSA	0.183919	3.02326	0.0375612
WASF3	0.175634	2.08814	0.526847	BCL2L14	0.145515	0.17888	1	AGK	0.319894	3.02192	0.0376801
FBXO5	0.523628	2.08605	0.528834	ARHGEF38	0.824676	0.178301	1	TEAD2	0.324064	3.02192	0.0376801
CEP85	0.323861	2.08604	0.528834	MMEL1	0.655216	0.177902	1	ZNF280C	0.354128	3.02171	0.0376816
RP11-169K16.9	0.148299	2.08587	0.528834	CTD-2314G24.2	0.480495	0.177824	1	ABI2	0.191542	3.01974	0.0378845
RANGAP1	0.466969	2.0852	0.529383	FOXJ1	2.85367	0.177706	1	CDH7	0.580432	3.01966	0.0378845
PSMD3	0.305289	2.08483	0.529538	PSMC3	0.223024	0.177672	1	INO80D	0.223078	3.01951	0.0378845
AGTPBP1	0.12563	2.0844	0.529782	NEK5	0.331799	0.177549	1	ACTN4	0.185832	3.01904	0.0379036
KCNT2	0.148665	2.08316	0.53103	RP11-98D18.9	0.309451	0.177257	1	KB-1047C11.2	0.56443	3.01898	0.0379036
ALG8	0.244177	2.08274	0.53103	OAS3	0.256945	0.177172	1	SPAST	0.197515	3.01792	0.0380059
XPO5	0.200083	2.0827	0.53103	GS1-204I12.1	0.943932	0.176925	1	HSPB11	0.360319	3.01778	0.0380059
FDPS	0.225067	2.0823	0.531226	RP4-798A10.2	0.281351	0.176746	1	CCDC57	0.179597	3.01722	0.0380524
BMP2K	0.125658	2.08189	0.531439	MROH7-TTC4	0.604901	0.176661	1	LINC00662	0.256806	3.0154	0.0382335
FAM102B	0.236609	2.08087	0.53218	MAP3K14-AS1	0.356637	0.176246	1	PSD2	0.754553	3.01422	0.0383427
HAUS5	0.183282	2.08083	0.53218	RP11-575L7.4	0.596829	0.176167	1	AC107218.3	0.631545	3.01415	0.0383427
RP11-629N8.3	0.364422	2.07976	0.533265	GS1-72M22.1	0.605279	0.175954	1	FGF9	0.584153	3.0127	0.0385028
RP11-758M4.1	0.139372	2.07907	0.533843	GJC2	1.04986	0.175544	1	ETFDH	0.27847	3.01143	0.0386394
MLLT4	0.12612	2.07878	0.533903	SUSD2	0.45767	0.174847	1	USP8	0.199233	3.00846	0.0389957
TFCP2	0.127415	2.07732	0.535494	KCTD2	0.255317	0.174825	1	CEP128	0.194293	3.00766	0.0390738
HIVEP2	0.135957	2.07697	0.535628	PPIF	0.322664	0.174707	1	RYK	0.182648	3.00395	0.0395285
TAF3	0.150836	2.07668	0.535689	C2orf44	0.232668	0.174611	1	RP11-214N9.1	0.95066	3.00317	0.0395821
THUMPD2	0.222554	2.07496	0.537074	AQP7	0.541297	0.174432	1	ATRNL1	0.234433	3.00316	0.0395821
XRCC6	0.191975	2.07489	0.537074	SNAI1	0.527396	0.174415	1	ZNF117	0.362684	3.00218	0.0396851
IBTK	0.170354	2.07445	0.537322	RP11-245C23.3	1.52239	0.17428	1	WDTC1	0.290003	2.99952	0.0400083
FBXO21	0.204991	2.07378	0.537641	RNF130	-0.0845906	0.174224	1	C20orf112	0.396233	2.99904	0.0400251
CEP57L1	0.22826	2.07372	0.537641	AC107081.5	1.38924	0.174179	1	TIMMDC1	0.311279	2.99901	0.0400251
GCDH	0.206622	2.073	0.538254	AC016626.2	1.03214	0.173943	1	CREM	0.26562	2.99789	0.0401479
SLC35A3	0.274615	2.07277	0.538254	S100A16	0.794036	0.173707	1	AXIN2	0.594619	2.99611	0.040357
STARD9	0.144284	2.07071	0.540638	JSRP1	0.37944	0.173494	1	ARHGAP12	0.168651	2.9958	0.040374
STX6	0.125734	2.0691	0.542433	AP000721.4	0.218908	0.173011	1	RP11-232M24.1	0.908574	2.99406	0.0405787
PTPLAD1	0.154001	2.06867	0.542692	RP11-434B12.1	1.95363	0.172848	1	CEP70	0.239197	2.98882	0.0412561
CABIN1	0.137628	2.06658	0.545126	RP1-199J3.7	1.85749	0.172814	1	WAC	0.177461	2.98639	0.0415595
NAIP	0.116476	2.06439	0.547716	MYO19	0.120361	0.172679	1	HDAC8	0.22187	2.98602	0.0415834
PILRB	0.147521	2.06166	0.549796	RP11-750H9.5	0.39388	0.172674	1	TASP1	0.179157	2.98537	0.041647
RGS22	0.307441	2.06126	0.549796	WDR89	0.119564	0.172606	1	TXNIP	0.211731	2.98481	0.0416967
TM2D1	0.170784	2.0611	0.549796	SCG2	0.357594	0.172606	1	CEP78	0.256098	2.98146	0.0421295
SAFB2	0.178074	2.06096	0.549796	RP5-827C21.2	0.884671	0.172269	1	SEMA4D	0.342925	2.98126	0.0421314
EFCAB7	0.210888	2.06064	0.549796	GLIS2	0.256069	0.172225	1	RUNDC3B	0.242324	2.97034	0.043604
MAPKAPK2	0.160996	2.05987	0.550498	PPP1R42	0.148491	0.172219	1	CLEC16A	0.192805	2.97003	0.0436222
BRCA2	0.413233	2.05876	0.551515	CTD-2086O20.3	0.596157	0.17182	1	DTWD1	0.254661	2.96951	0.0436684
ADSL	0.309984	2.05863	0.551515	HID1	0.448461	0.171781	1	SLC19A1	0.303568	2.96801	0.0438553
RP11-421L21.3	0.170903	2.05817	0.551795	RP11-286N3.2	3.47193	0.171483	1	SGCE	0.298279	2.96764	0.0438814
SMARCA4	0.12151	2.05695	0.552781	SNF8	0.102592	0.171466	1	FLOT2	0.254368	2.96743	0.0438843
KIAA1328	0.141845	2.05638	0.553221	PRRT4	3.12725	0.17145	1	SNX4	0.249186	2.9669	0.0439076
PDE1A	0.254741	2.05448	0.555459	PCDH15	0.139275	0.171017	1	RRAGB	0.245701	2.96689	0.0439076
IQCB1	0.154333	2.05293	0.557211	HARBI1	0.212893	0.170938	1	RP11-387D10.2	0.690225	2.96658	0.0439241
DIAPH1	0.16474	2.04659	0.565186	WDR18	0.262016	0.170927	1	AP000230.1	1.37221	2.96333	0.044364
CREBZF	0.163751	2.04633	0.565186	RP11-252E2.2	1.01218	0.170753	1	RP11-159G9.5	0.225896	2.96253	0.0444228
DAGLA	0.268519	2.04536	0.566175	TMEM186	0.24646	0.170742	1	KPNA4	0.23723	2.96237	0.0444228
TBC1D32	0.113682	2.04418	0.567318	AC008060.8	0.976239	0.170731	1	ZNF589	0.229125	2.96235	0.0444228
DLG2	0.118749	2.04404	0.567318	ZNF778	0.239995	0.170573	1	MTM1	0.233223	2.95999	0.04471
EID1	0.207787	2.04352	0.567699	DIO3OS	0.256956	0.17045	1	OPRM1	0.977785	2.95943	0.0447632
PPM1G	0.178819	2.04243	0.568862	PUSL1	0.774208	0.170281	1	RFX7	0.194777	2.95664	0.0451433
NOL9	0.167216	2.04177	0.56944	RAMP3	0.275334	0.17027	1	MAP1B	0.215883	2.95571	0.0452525
ATOH1	0.415336	2.04092	0.570273	RP11-491F9.8	0.752518	0.170248	1	YME1L1	0.209474	2.95522	0.0452963
RNASEH2A	0.505957	2.04038	0.570674	BOK-AS1	0.770504	0.170225	1	HACL1	0.316876	2.95366	0.0454986
UHRF2	0.131325	2.03994	0.570946	CPSF4	0.14688	0.170186	1	COPS4	0.536593	2.94932	0.046114
SEC22C	0.202378	2.03936	0.571382	RP11-998D10.7	0.76749	0.170158	1	HILPDA	0.398492	2.94809	0.0462699
TBL1XR1	0.111724	2.03809	0.572262	BAZ1A	0.038246	0.170147	1	FIP1L1	0.187207	2.94469	0.0467524
UBE3A	0.118637	2.03802	0.572262	ACVR2B	0.0926836	0.169978	1	DNAH7	0.352882	2.94303	0.0469749
RHEB	0.203462	2.03631	0.574288	WDR88	0.307169	0.169883	1	MNAT1	0.17665	2.94043	0.047343
GGCT	0.138124	2.03585	0.574589	AC010883.5	0.52803	0.169798	1	DCTN2	0.285467	2.93965	0.0474331
ADAMTS6	0.144631	2.03481	0.57533	GDF5	0.479017	0.169697	1	TSPAN31	0.689156	2.93882	0.0475308
BUB3	0.425059	2.03479	0.57533	ZNF696	0.385476	0.169192	1	KDM4B	0.184707	2.93823	0.0475932
SDHB	0.225507	2.03455	0.57533	RP5-1096J16.1	0.193138	0.16881	1	IPP	0.483463	2.9372	0.0477224
CCNY	0.113501	2.03436	0.57533	HOXD-AS2	0.267268	0.168467	1	RP11-440L14.1	0.301585	2.93655	0.0477935
TOX3	0.119878	2.03279	0.577159	C10orf67	0.557285	0.168327	1	MLLT11	0.198427	2.93415	0.0481357
RPF2	0.299536	2.03107	0.579217	UNG	0.0751659	0.168243	1	CLSTN1	0.203575	2.93382	0.0481569
ZNF573	0.165295	2.03071	0.57939	RP11-329J18.2	1.56299	0.168091	1	NT5C2	0.231693	2.93313	0.0482349
RNF2	0.258017	2.02904	0.581033	RBFOX1	-0.0332779	0.167855	1	RP11-15B24.5	1.06477	2.93138	0.0484775
USP25	0.148134	2.02864	0.581259	RP11-44M6.1	1.27458	0.167833	1	CCNY	0.173625	2.93053	0.0485813
DDX31	0.193129	2.02831	0.581307	RP5-1031J8.1	1.11939	0.167732	1	POT1-AS1	0.404549	2.9292	0.0487312
AFF1	0.137538	2.02813	0.581307	NDUFS7	0.269371	0.167597	1	IPO9	0.175205	2.92722	0.0490134
AK2	0.201323	2.0274	0.581983	KCNG3	0.296175	0.167254	1	SMIM4	0.435847	2.92638	0.0491132
THEM4	0.276823	2.02696	0.582271	RP11-524C21.2	0.321429	0.167243	1	WIPF1	0.216061	2.92621	0.0491132
LHFPL2	0.124578	2.02559	0.58384	ONECUT1	0.137216	0.167142	1	CLHC1	0.361487	2.92548	0.049198
ATF1	0.207366	2.02521	0.584042	AQP6	0.605689	0.166799	1	PTPN12	0.168329	2.92355	0.0494751
RPS27A	0.201129	2.02469	0.584435	VTCN1	0.370633	0.166794	1	TMEM69	0.557552	2.92328	0.0494872
LIN9	0.326333	2.02443	0.584456	OPRD1	2.30151	0.166586	1	TMEM50B	0.284833	2.91953	0.0500574
LIPA	0.173911	2.02326	0.585307	CCNO	1.73859	0.166485	1	NFKB1	0.2838	2.9192	0.0500794
SCAI	0.130822	2.02319	0.585307	RP11-718G2.5	1.57588	0.166451	1	HNRNPLL	0.196757	2.91842	0.0501755
NDUFAF6	0.123905	2.02311	0.585307	MKNK1-AS1	1.55745	0.16644	1	PAX6	0.213919	2.91689	0.0503617
IQCH	0.240419	2.02192	0.58664	ACSM1	0.185992	0.166328	1	RB1CC1	0.174711	2.916	0.0504715
HSD17B4	0.175899	2.02158	0.586773	SORD	0.148669	0.166052	1	SRPK1	0.177327	2.9157	0.0504715
PIP5K1A	0.129951	2.02057	0.587521	RP11-17E2.2	0.841006	0.165985	1	RP11-78F17.1	0.545393	2.91546	0.0504715
RP11-76N22.2	0.223509	2.01962	0.588526	ASB14	0.858527	0.165929	1	SERTAD2	0.399196	2.9144	0.0506133
TAF15	0.128739	2.01769	0.590568	LPO	0.511999	0.165345	1	IL17RD	0.491262	2.91392	0.050661
PTGES3	0.141281	2.01593	0.592388	CD207	21.0772	0.165272	1	AC109135.1	0.302105	2.91334	0.050724
RP11-37B2.1	0.123655	2.01515	0.593147	DGCR6	0.272662	0.165036	1	SFXN5	0.411403	2.91187	0.050921
ATG7	0.114387	2.01369	0.594881	STX6	0.03168	0.164997	1	AC026150.5	0.201068	2.91176	0.050921
ABAT	0.26863	2.01309	0.595163	RPL17	0.149994	0.164968	1	KIAA1009	0.20161	2.91035	0.0511204
NUP160	0.153991	2.01302	0.595163	NAT8L	0.231441	0.16466	1	LRRC58	0.289348	2.90978	0.0511713
EVC2	0.286642	2.01273	0.595229	DHRS11	0.698948	0.164317	1	ANKRD30BL	0.277796	2.90967	0.0511713
PAPD5	0.283974	2.01082	0.597603	SLC35E4	0.209113	0.164177	1	ORC3	0.203575	2.90582	0.0517435
RP11-130F10.1	0.257972	2.00955	0.598519	CTD-3025N20.2	0.111484	0.164025	1	NIN	0.253414	2.90458	0.0519178
CTD-2561J22.3	0.272164	2.00946	0.598519	RP5-998H6.2	0.58572	0.163862	1	FARP1	0.179829	2.89635	0.0532437
CTD-2535L24.2	0.342517	2.00906	0.598762	MLLT6	0.0636203	0.163525	1	FDFT1	0.226224	2.8963	0.0532437
RMND5A	0.219897	2.00811	0.599194	RP11-661P17.1	0.290906	0.163008	1	EPM2AIP1	0.310245	2.8941	0.0535862
KHDRBS3	0.120083	2.00804	0.599194	TMC7	0.440508	0.162992	1	IMMT	0.220638	2.89367	0.0536284
CDH7	0.31235	2.0066	0.600568	JAKMIP1	0.134501	0.162969	1	CDYL	0.199819	2.89282	0.0537423
DROSHA	0.161421	2.00596	0.601076	RP11-963H4.3	1.09468	0.16293	1	TAMM41	0.253067	2.89236	0.0537891
PPM1B	0.167819	2.00509	0.601712	LINC01162	1.10061	0.162907	1	USP36	0.219876	2.89197	0.0538233
PANK3	0.149631	2.00376	0.602528	RP11-697E22.2	0.930873	0.162862	1	OBSCN	0.262741	2.88765	0.0545365
RP11-296O14.3	0.245028	2.0037	0.602528	PRDM13	0.163339	0.162862	1	SMURF1	0.207726	2.88713	0.0545945
ZBTB40	0.214427	2.00366	0.602528	RP11-439K3.1	0.868378	0.162773	1	SUPT3H	0.201206	2.88452	0.0550158
IFT140	0.135774	2.00357	0.602528	PHYHIP	0.799075	0.162649	1	ANXA4	0.230516	2.88384	0.0550998
APPBP2	0.112398	2.00295	0.603076	SUMO3	0.209369	0.162537	1	KIDINS220	0.185588	2.88367	0.0550998
CHEK2	0.550736	2.00056	0.605982	DYRK2	0.196689	0.162458	1	UBA5	0.413079	2.8834	0.0551134
PCID2	0.288776	2.00046	0.605982	SRRM2-AS1	0.277416	0.162402	1	HDLBP	0.19684	2.8814	0.0554322
PEX7	0.31157	1.99993	0.60605	FAM50A	0.149964	0.162172	1	UBA3	0.284563	2.87903	0.0558173
FBXW2	0.171454	1.99931	0.60661	DNAJC6	0.0525432	0.162037	1	QPRT	0.545401	2.87855	0.0558707
VWA8	0.135069	1.99861	0.607269	RP11-650J17.1	0.494936	0.161925	1	TTC7B	0.19196	2.87526	0.0564228
FAM124A	0.318298	1.99738	0.608392	ZNF649	0.124951	0.161908	1	MKL1	0.166417	2.87398	0.0565991
RP11-398K22.12	0.176751	1.99558	0.61062	RP11-67H2.1	0.45999	0.161868	1	FAM227B	0.267469	2.87388	0.0565991
CDC20	0.776829	1.99472	0.611515	LINC00565	1.84568	0.16179	1	MAU2	0.20586	2.87081	0.057088
MED9	0.674242	1.99397	0.611927	RP5-1070G24.2	0.51964	0.161689	1	UCHL1	0.273105	2.87056	0.0570997
POLK	0.166069	1.99332	0.612528	SLC8A3	0.44141	0.161559	1	THAP6	0.361692	2.8681	0.0575124
TERF1	0.24752	1.99289	0.612815	LINC01081	1.10966	0.161509	1	LRRN3	0.576394	2.8664	0.057788
LINC00969	0.110161	1.99205	0.613606	RP1-274L7.1	0.463824	0.16143	1	RP11-798M19.6	0.546501	2.86574	0.057874
MOV10	0.426294	1.99187	0.613606	RP11-341A22.2	0.49751	0.161312	1	SMIM11	0.312183	2.8641	0.0581412
HES6	0.121456	1.99056	0.61483	BMP7	0.244432	0.161172	1	PSMD1	0.191728	2.86385	0.0581531
PCDH9	0.107432	1.98977	0.615534	MRPL11	0.187189	0.161015	1	HHIP	0.215559	2.86295	0.0582844
LIPE-AS1	0.128416	1.98961	0.615534	NOA1	0.215339	0.160975	1	ZNF75D	0.201378	2.86105	0.0586009
YWHAQ	0.115873	1.98913	0.615886	CELSR2	0.167072	0.160813	1	ZDHHC17	0.178099	2.85958	0.0588373
ZEB2	0.0556976	1.98756	0.617459	SBDS	0.265239	0.160565	1	FRG1B	0.276437	2.85763	0.0591652
RHOT1	0.152628	1.98752	0.617459	Z83001.1	0.452981	0.160487	1	PIP5K1A	0.177345	2.85648	0.0593454
ATF6	0.161891	1.98726	0.617459	ANKS4B	2.55779	0.16038	1	SP3	0.20763	2.85562	0.0594288
OPN3	0.353772	1.98711	0.617459	AC008079.9	2.14917	0.160313	1	FAM117B	0.233729	2.85554	0.0594288
ZNF121	0.206916	1.98637	0.617914	C9orf172	1.69269	0.160212	1	ADCK3	0.185786	2.85424	0.0596275
IQGAP3	0.96366	1.98623	0.617914	HMGA1P4	1.66133	0.160189	1	FAHD2A	0.36524	2.85345	0.0597055
WNK1	0.114286	1.98609	0.617914	DDX25	0.360643	0.160116	1	SLCO2B1	0.176565	2.85111	0.060112
CREM	0.177471	1.98546	0.618495	PDK2	0.084605	0.159925	1	APEX1	0.320686	2.8506	0.0601467
GGT7	0.155276	1.98513	0.618641	FDXR	0.275891	0.159886	1	EDIL3	0.303469	2.85043	0.0601467
ZNF300	0.364427	1.98386	0.620146	S100A6	0.130349	0.15965	1	DOT1L	0.21729	2.85037	0.0601467
FUT10	0.226344	1.98324	0.620603	RP11-806K15.1	0.22837	0.159515	1	VPS26A	0.241332	2.84999	0.0601834
RP13-578N3.3	0.370031	1.98308	0.620603	CCDC160	0.863266	0.15942	1	RP11-53O19.1	0.237375	2.84732	0.060656
SRP9	0.177251	1.9827	0.620822	LINC00562	0.74473	0.159319	1	GNG2	0.203268	2.84501	0.0610618
GDI2	0.133206	1.9812	0.622325	FUZ	0.174427	0.159105	1	ZKSCAN1	0.177475	2.84098	0.0617678
LMO4	0.137994	1.98071	0.622709	BTBD6	0.247189	0.158982	1	UNC80	0.18955	2.83938	0.062042
CCT8	0.221394	1.97877	0.625215	RP4-601K24.1	0.15229	0.158965	1	TMEM144	0.1837	2.83789	0.0622974
VCAN	0.155166	1.97845	0.625345	TRAPPC1	0.220987	0.158785	1	LTBP1	0.361377	2.8373	0.0623763
PURA	0.467419	1.9775	0.626389	COBL	0.372947	0.158605	1	CAMSAP2	0.168517	2.83678	0.0624421
CCDC92	0.137641	1.97642	0.627643	PPL	0.440073	0.15856	1	DEPDC5	0.215661	2.83557	0.0626432
ZNHIT6	0.141397	1.9738	0.630594	ISL1	1.00329	0.158268	1	INPP4A	0.180726	2.8349	0.0627114
SYNCRIP	0.164401	1.97309	0.630599	OPRL1	0.870385	0.158128	1	AC003006.7	0.179389	2.83468	0.0627114
CNKSR2	0.138473	1.97278	0.630599	FGF17	0.866873	0.158004	1	USP22	0.170312	2.83467	0.0627114
ZNF302	0.115935	1.97252	0.630599	HAUS5	0.107356	0.157993	1	LYST	0.189255	2.8341	0.0627628
CCDC77	0.30632	1.97146	0.631181	HIST1H2BD	0.196744	0.15792	1	APOL4	0.330279	2.83404	0.0627628
SSTR2	0.243771	1.96882	0.634766	CLCN1	0.706575	0.157791	1	ZNF43	0.167087	2.83356	0.0628167
NR3C2	0.197852	1.96742	0.636497	RP11-110L15.2	0.61812	0.15769	1	CHD7	0.247758	2.83332	0.0628167
PYGO1	0.242916	1.96611	0.638111	RP11-661A12.14	0.695457	0.157544	1	POU2F1	0.182805	2.83321	0.0628167
MYH10	0.127149	1.96559	0.638542	FGF12	0.0777147	0.15751	1	AGO1	0.206522	2.83292	0.0628378
PDIA3	0.275408	1.96492	0.639186	PNLDC1	0.339827	0.157437	1	RP5-864K19.4	0.208906	2.83217	0.0629495
POLR2F	0.284001	1.96456	0.639385	DIAPH2-AS1	0.31955	0.157387	1	SSBP1	0.18563	2.83083	0.0631775
SDAD1	0.206314	1.96281	0.640668	RP11-146E13.4	0.351264	0.157353	1	ACTL6B	0.309524	2.83014	0.0632777
ZNF75A	0.201246	1.96245	0.640668	GPRASP2	0.243067	0.157302	1	COL6A6	0.978772	2.82925	0.0634074
TPD52	0.1179	1.96227	0.640668	FHDC1	0.494508	0.15714	1	RND3	0.271365	2.82912	0.0634074
NUFIP2	0.118574	1.96227	0.640668	RP11-58E21.4	0.464969	0.15687	1	PXDNL	0.269634	2.82887	0.0634194
GABRA3	0.606072	1.96207	0.640668	FZD2	0.363467	0.156831	1	ZNF552	0.388038	2.82801	0.0635508
RP11-981G7.2	0.436912	1.96198	0.640668	KCNH5	0.282597	0.1566	1	RNF175	0.361832	2.82785	0.0635508
JADE1	0.221003	1.96185	0.640668	RP11-752D24.3	0.87495	0.156522	1	SHROOM2	0.914134	2.824	0.0642813
PCBD2	0.299487	1.96145	0.640906	RP11-274B21.10	0.425086	0.156511	1	C15orf40	0.284956	2.82309	0.0644266
AATF	0.213303	1.95953	0.643094	RP4-657D16.3	0.271627	0.15628	1	SPATS2	0.19629	2.82171	0.0646581
SH3D19	0.140586	1.95829	0.644429	FAM115A	0.0789604	0.156162	1	ZNF608	0.17166	2.82158	0.0646581
FANCA	0.17711	1.95818	0.644429	AC107399.2	0.35563	0.156162	1	GRIN2B	1.11305	2.8211	0.0647181
SNX27	0.143591	1.95787	0.644556	PCDHB10	0.250341	0.155893	1	TRMT11	0.269108	2.82062	0.0647782
SMG7	0.133737	1.95605	0.646945	LRWD1	0.227383	0.155786	1	FBXL4	0.172077	2.8195	0.064967
RRH	0.34017	1.95479	0.648497	BCDIN3D-AS1	0.140119	0.155668	1	FOXN2	0.244403	2.81838	0.0651563
RP11-111M22.2	0.189066	1.95412	0.648614	RP5-1112D6.4	0.561432	0.155629	1	TAF1B	0.209379	2.8177	0.065258
RNPC3	0.113757	1.95405	0.648614	HIST1H1D	0.302108	0.1555	1	RP11-417J8.3	0.716416	2.81669	0.0654274
GDAP2	0.214486	1.95357	0.648614	RP11-271O3.1	1.76779	0.155466	1	SLC7A6OS	0.34787	2.81539	0.0656552
SLC39A11	0.108771	1.95356	0.648614	AC004947.2	1.56844	0.155432	1	CCDC6	0.238595	2.8137	0.0659643
RPGRIP1L	0.216952	1.95331	0.648618	VWA7	1.35104	0.155298	1	METTL5	0.445547	2.81161	0.0663555
NAF1	0.174231	1.95252	0.649141	RP5-940J5.3	1.4417	0.155264	1	KATNBL1	0.248262	2.81059	0.0665289
PRPF38B	0.139766	1.95227	0.649167	HHLA2	1.05775	0.15523	1	RP11-379B18.5	0.419979	2.8097	0.066676
XPR1	0.104488	1.95162	0.649575	PCYT2	0.285171	0.154831	1	ERC1	0.209081	2.80666	0.0672686
SH3BGRL	0.114666	1.95135	0.649575	UQCRFS1	0.135871	0.154702	1	TRPC4AP	0.185388	2.80595	0.0673804
UNC5C	0.120991	1.95131	0.649575	ANKRD24	0.211582	0.154657	1	MACROD2	0.225864	2.8057	0.0673932
MTFR1	0.238512	1.95047	0.650503	ACOT12	0.785034	0.154635	1	ARL13B	0.238837	2.80545	0.0674075
AC002454.1	0.191939	1.95023	0.65052	CD3EAP	0.443272	0.154376	1	EXOC6	0.191316	2.8052	0.0674231
SKA3	0.873664	1.94952	0.651242	SIRT6	0.120001	0.154275	1	AKNA	0.535598	2.80348	0.0677439
NTNG2	0.141885	1.94883	0.651946	C17orf96	0.325035	0.154146	1	KIAA1551	0.258715	2.80309	0.0677881
EMC8	0.361526	1.94756	0.653526	ANKRD37	0.218003	0.153798	1	CTC-301O7.4	0.602494	2.80011	0.0682926
ATG12	0.285629	1.94689	0.654024	AC019118.3	0.107704	0.153478	1	GFOD2	0.331258	2.79998	0.0682926
CPSF3L	0.148023	1.94663	0.654024	REC8	0.161797	0.153197	1	SLC9B1	0.549537	2.79997	0.0682926
SNX2	0.202927	1.94654	0.654024	ANKRD55	0.579575	0.152546	1	RP11-324I22.4	0.251491	2.79929	0.0683974
RP11-613M10.9	0.23155	1.94396	0.657252	RP6-201G10.2	0.450421	0.152473	1	TDRP	0.390042	2.79904	0.0684099
ASAP2	0.144365	1.94295	0.658445	TRMT1	0.111187	0.15231	1	CSTF3	0.22372	2.79875	0.0684099
ENTPD4	0.213933	1.94179	0.659877	ARMC12	1.11606	0.151973	1	RP11-945C19.4	0.411408	2.79866	0.0684099
RP11-204L24.2	0.213583	1.94129	0.659981	DPH3	0.255562	0.151877	1	CACNA1D	0.219762	2.79851	0.0684099
SLC19A1	0.142146	1.94115	0.659981	C21orf90	0.904338	0.151692	1	SCRN3	0.448792	2.79789	0.068502
TBCA	0.14398	1.94103	0.659981	PIM1	0.160407	0.151591	1	CDK13	0.167722	2.7952	0.0689592
RP11-230B22.1	0.293304	1.94062	0.660256	RP11-361I14.2	0.693927	0.151456	1	RP11-166B2.8	0.306938	2.79292	0.0693413
C1orf21	0.110794	1.93936	0.661491	CCER2	0.279315	0.1514	1	ACAD9	0.315852	2.79284	0.0693413
EXOG	0.208708	1.93771	0.663177	RP11-307N16.6	0.528641	0.151389	1	TULP4	0.172954	2.79269	0.0693413
PTPRF	0.20815	1.93757	0.663177	HDAC2	0.0531256	0.150737	1	PEX1	0.323095	2.78886	0.0700883
CCBL2	0.221458	1.93716	0.663454	RP11-526I2.5	1.46621	0.15063	1	SLC25A27	0.271739	2.7876	0.0703219
TRIM36	0.189478	1.93689	0.663522	RP11-309L24.9	1.32	0.150541	1	SERINC1	0.239437	2.78529	0.0707849
PFKP	0.229897	1.9355	0.665316	RP1-59D14.5	1.20293	0.15044	1	CD46	0.178746	2.78139	0.0715697
PROX1	0.284887	1.9347	0.666186	SEMA4F	0.266718	0.15035	1	ZNF621	0.203944	2.78135	0.0715697
SMPD4	0.139976	1.93443	0.666254	RP11-778D9.12	1.01357	0.150249	1	CDC27	0.16397	2.77907	0.0720355
TOR1AIP2	0.169821	1.93327	0.6677	RP5-981O7.2	0.813462	0.150086	1	COX19	0.276168	2.77551	0.0727867
DAB1	0.14269	1.93234	0.668774	LYSMD4	0.230692	0.150046	1	AC073343.13	0.400243	2.7668	0.0746478
RP11-146F11.5	0.406883	1.93162	0.669208	XKR7	0.192543	0.150018	1	PLXND1	0.238203	2.76675	0.0746478
GBAS	0.124668	1.93161	0.669208	CNNM1	0.342568	0.149872	1	AC002454.1	0.254166	2.76595	0.0747893
METAP2	0.237319	1.93011	0.671045	COL20A1	0.327344	0.149558	1	FEZ2	0.290293	2.76559	0.0748316
GS1-24F4.2	0.568312	1.92996	0.671045	LY6G6C	0.221183	0.149479	1	CAPRIN1	0.154586	2.76493	0.0749407
OCIAD1	0.129773	1.9294	0.671566	COLEC11	0.359498	0.149311	1	FAM212B	0.201963	2.76466	0.0749613
CEP350	0.112033	1.92641	0.67485	RP11-706F1.1	1.80712	0.149232	1	MYLK-AS1	0.402334	2.76369	0.0751439
RC3H1	0.110467	1.92623	0.67485	AP000402.3	1.55261	0.149165	1	PTPLAD1	0.202259	2.76014	0.0759224
PRPSAP1	0.166463	1.92617	0.67485	IER5L	0.233855	0.148906	1	KIF21A	0.170029	2.75858	0.0762427
INO80E	0.324699	1.92604	0.67485	SLC12A5	0.416301	0.148609	1	BCR	0.195329	2.75566	0.0768849
SUGT1	0.209895	1.92573	0.67485	KLHDC8B	0.200879	0.148569	1	TRIQK	0.453041	2.75387	0.0772631
WARS2	0.320379	1.92558	0.67485	RIMS4	0.177893	0.148491	1	SCAF8	0.171337	2.75359	0.0772875
FEM1B	0.207055	1.92547	0.67485	SUPT4H1	0.150801	0.148491	1	CEP63	0.211195	2.75164	0.0776631
NPHP4	0.167601	1.92431	0.67611	RP13-20L14.1	0.359074	0.148429	1	NAA50	0.207438	2.75039	0.0779159
BLM	0.413996	1.9242	0.67611	ZP3	0.334499	0.148171	1	PSMA1	0.215335	2.74887	0.0782356
RHBDD1	0.115535	1.92342	0.676629	EPHX3	0.703049	0.148165	1	PVRL3	0.328898	2.74851	0.0782781
NNT	0.124905	1.92164	0.678697	JHDM1D-AS1	0.648247	0.148064	1	NIPSNAP1	0.378425	2.74791	0.0783788
SPIN3	0.26137	1.92011	0.680016	SLC5A1	3.34253	0.147879	1	TMEM97	0.272528	2.74764	0.0784004
RAD52	0.128901	1.91973	0.680111	C1orf170	3.1198	0.147867	1	ZNF782	0.229704	2.74685	0.0785467
DNAJC18	0.255458	1.9196	0.680111	ACOXL	0.563807	0.14785	1	DPP10	0.181962	2.74588	0.0787035
LSM7	0.354251	1.91837	0.680968	RP11-649E7.5	2.81485	0.147834	1	AHCYL1	0.204325	2.74583	0.0787035
PTPDC1	0.199579	1.91802	0.681167	RP11-71E19.1	2.53287	0.147834	1	NAP1L4	0.174473	2.74428	0.0790326
FANCC	0.126258	1.91768	0.681347	LINC00115	0.275957	0.147671	1	FDPS	0.281799	2.7421	0.0794732
ACAD10	0.217615	1.91637	0.682688	TSPYL1	0.336949	0.147558	1	SPOPL	0.23851	2.74129	0.0796262
GTDC1	0.110226	1.91519	0.684129	BOP1	0.213388	0.147474	1	CCDC12	0.34023	2.73929	0.0800675
SUDS3	0.192511	1.915	0.684129	AGFG2	0.119867	0.147373	1	RP11-885B4.1	0.324114	2.73876	0.0801522
RP11-220I1.1	0.255644	1.91314	0.686343	KMT2B	0.134117	0.147311	1	CEP104	0.240449	2.7384	0.0801974
KNOP1	0.145732	1.91261	0.686827	RP11-159F24.5	0.943866	0.147244	1	MOB1B	0.180648	2.7362	0.0806913
SNRNP70	0.120584	1.91058	0.689671	RP4-773N10.6	0.85789	0.146958	1	CMPK1	0.198252	2.73499	0.0809429
FHOD3	0.132599	1.90958	0.690535	NAT14	0.218433	0.146885	1	TFG	0.171529	2.7345	0.0810202
SCAPER	0.108627	1.90873	0.691532	RP11-473E2.2	0.701289	0.146536	1	FAM185A	0.271182	2.73072	0.0817755
EMC2	0.35647	1.90792	0.692212	KLHDC3	0.105065	0.146435	1	ZNF804B	1.18275	2.72899	0.0821616
CSNK1A1	0.109787	1.90785	0.692212	CCDC97	0.244902	0.14616	1	RAB7A	0.179782	2.72858	0.0822197
LINC00159	0.196035	1.90633	0.694275	RAVER1	0.298484	0.146081	1	CCDC7	0.345268	2.72762	0.082413
TMEM245	0.132884	1.90515	0.69579	MYCBP	1.1152	0.14575	1	LMBR1	0.167333	2.72723	0.0824662
GATAD2A	0.113434	1.90471	0.696131	WDR24	0.321264	0.145694	1	MPLKIP	0.365772	2.7253	0.0829044
EXOC6	0.12124	1.90377	0.697273	CHDC2	1.00319	0.145615	1	KIAA1407	0.248983	2.72512	0.0829052
MAZ	0.199917	1.90248	0.698611	C11orf68	0.293899	0.145604	1	GMDS	0.165324	2.72444	0.0830302
CCT2	0.196395	1.90169	0.699509	SHISA7	0.702301	0.145334	1	RP11-488I20.8	0.364145	2.72416	0.0830565
UTP20	0.274018	1.90091	0.700398	TAL2	0.399566	0.145003	1	TRO	0.32257	2.7235	0.0831766
SERBP1	0.111246	1.90065	0.700441	AC002472.13	0.470979	0.144953	1	RBM45	0.385264	2.72253	0.0833524
DHCR24	0.305087	1.90043	0.700441	PTPLAD2	0.594347	0.14493	1	IWS1	0.174761	2.72245	0.0833524
ADPGK	0.129716	1.89997	0.700663	IGSF5	0.628141	0.14493	1	CDK17	0.184586	2.72218	0.0833738
FBXL5	0.176865	1.89984	0.700663	GNMT	0.331726	0.144885	1	NCKAP5	0.365448	2.72134	0.0835405
EPB41L5	0.134171	1.8993	0.701176	AC002398.9	0.630421	0.144694	1	PRDM5	0.202975	2.7192	0.0840371
RP11-584P21.2	0.174251	1.89814	0.702332	RWDD2B	0.206497	0.144672	1	SOS2	0.190127	2.71553	0.0849294
RP1-102H19.8	0.199138	1.89813	0.702332	NTRK1	0.142083	0.144655	1	VPRBP	0.278776	2.71522	0.0849633
PNPT1	0.202054	1.89676	0.70416	SLC25A11	0.315957	0.14461	1	SLC27A5	0.414765	2.71422	0.0851746
YEATS2	0.121618	1.89388	0.708076	FUT3	1.30163	0.144335	1	PPIL3	0.678909	2.71366	0.0852713
MOB1B	0.109255	1.89343	0.708444	WI2-80269A6.1	1.40319	0.144324	1	GPR113	0.680202	2.71143	0.0857998
SMEK2	0.125939	1.89101	0.712	RP5-1039K5.13	1.20904	0.144256	1	ELP3	0.221059	2.70917	0.0863417
SHC3	0.24146	1.88907	0.714641	RP11-410N8.3	1.19515	0.144121	1	KLHL13	0.166323	2.70339	0.0877156
C3orf67	0.182941	1.88893	0.714641	FOXD1	0.610391	0.144076	1	NFIC	0.171493	2.70196	0.0880458
ATAD2	0.222631	1.88845	0.714878	TBP	0.156323	0.143812	1	NUP214	0.175083	2.70002	0.0885138
C9orf85	0.173706	1.88834	0.714878	SVOP	0.235323	0.143723	1	MORC3	0.158485	2.69835	0.0889099
TMA16	0.206367	1.88671	0.716156	TERF2IP	0.0911395	0.143526	1	SNHG8	0.375718	2.69722	0.0891661
GRK4	0.161129	1.88621	0.716156	LL0XNC01-250H12.3	0.682804	0.143487	1	ZNF462	0.171086	2.6963	0.089363
TDP1	0.263619	1.88562	0.71675	FBN3	0.706214	0.143419	1	ANKRD26	0.170216	2.6961	0.0893695
USP49	0.156904	1.88521	0.717041	RP5-1070A16.1	0.496553	0.143262	1	GOLGB1	0.174212	2.69396	0.0898222
AC011288.2	0.114422	1.88412	0.718454	RP11-271M24.2	0.619351	0.143071	1	GFPT1	0.202211	2.69388	0.0898222
UGT8	0.274227	1.88324	0.71918	CALY	2.32118	0.143043	1	CORO1C	0.191639	2.69238	0.0901796
ZNF480	0.157619	1.88323	0.71918	AC005740.5	2.12567	0.142998	1	CD47	0.176437	2.69206	0.0902173
RP11-18H7.1	0.176803	1.88269	0.719705	LINC00904	1.84902	0.142942	1	VTI1A	0.161138	2.69108	0.0904347
ORC6	0.560949	1.88234	0.719805	C10orf25	0.476678	0.142891	1	SMAP1	0.211616	2.69012	0.0906298
CDKN3	0.876408	1.88218	0.719805	OR8S1	1.65196	0.142886	1	CERK	0.228593	2.69	0.0906298
CDC73	0.13138	1.88179	0.720078	CORO7	0.466696	0.142858	1	KCTD3	0.195234	2.6895	0.0907174
NLGN1	0.138026	1.88126	0.720574	RP11-61E11.2	1.40631	0.142818	1	NAA38	0.229145	2.68868	0.0908917
LINC00630	0.142818	1.88034	0.721404	RP11-531A24.3	1.17365	0.142785	1	XPC	0.252997	2.6869	0.0912817
SMARCB1	0.116254	1.88031	0.721404	PCK2	0.43066	0.142689	1	PPA1	0.175882	2.68292	0.0922747
ZNF439	0.121008	1.88008	0.721414	DHDH	0.321023	0.142319	1	TRIM33	0.164456	2.67676	0.0938398
EXTL3	0.218895	1.87916	0.722428	PTPRN	0.336674	0.142285	1	CCNB1IP1	0.389508	2.67676	0.0938398
MTMR4	0.205318	1.87901	0.722428	RP4-646N3.1	0.125273	0.142161	1	ARL8B	0.267874	2.67487	0.0942696
RP11-1252I4.2	0.348009	1.87784	0.723617	GRPEL2	0.263397	0.142139	1	BSN	0.270339	2.67457	0.0942894
RAP1GDS1	0.110801	1.87784	0.723617	CTXN1	0.206318	0.142094	1	COMT	0.196079	2.67445	0.0942894
UBE2E3	0.102398	1.87726	0.723629	TRPM8	0.557288	0.141774	1	ANKRD13C	0.174689	2.67182	0.0949799
PPP3CB	0.103038	1.87726	0.723629	AC007193.6	0.503104	0.141493	1	VIPR2	0.548686	2.66942	0.0956113
CCDC104	0.259465	1.87716	0.723629	HAL	0.367267	0.141426	1	KLHDC10	0.188171	2.66896	0.0956564
SLC14A1	0.281761	1.87636	0.723633	AC008694.3	0.862366	0.140959	1	SLC35G2	0.28847	2.6683	0.0957773
LRRC49	0.114264	1.87635	0.723633	C16orf98	0.924706	0.140712	1	PTPN13	0.189141	2.66664	0.0962001
CEP55	0.72132	1.87627	0.723633	IRX2	0.926601	0.140623	1	P4HB	0.204901	2.66493	0.0966401
NUDC	0.254598	1.87494	0.725454	RP11-115J23.1	0.288261	0.140454	1	MPHOSPH8	0.171631	2.66312	0.0970775
SULF2	0.240761	1.87407	0.726514	DYSF	0.301726	0.14033	1	ARMC9	0.180612	2.66306	0.0970775
CENPL	0.628317	1.87384	0.726526	SLC13A3	0.146166	0.140252	1	AC006115.3	0.307359	2.65906	0.0981318
BTAF1	0.126647	1.87333	0.726784	NPC1L1	0.576294	0.140241	1	PLCB4	0.162988	2.65821	0.0983217
UBE2S	0.441826	1.87249	0.727328	RP11-21A7A.2	0.518973	0.140207	1	NAA16	0.191381	2.658	0.0983217
ENC1	0.275854	1.87247	0.727328	PRKCQ-AS1	0.260155	0.140168	1	MFHAS1	0.293735	2.65788	0.0983217
RANBP10	0.17068	1.87167	0.728268	RP11-403B2.7	0.177533	0.139921	1	SS18	0.306437	2.65769	0.0983251
PIK3R3	0.104071	1.8706	0.729033	TTLL11	0.0696935	0.139673	1	S100PBP	0.191779	2.65713	0.0984353
ADRBK2	0.110342	1.87045	0.729033	RP11-989E6.10	0.134736	0.139539	1	RAB27A	0.403182	2.65435	0.0992002
ZNF100	0.140348	1.87043	0.729033	RP11-439K3.3	1.0768	0.139471	1	PRKCI	0.276297	2.65102	0.100131
SF3A2	0.223046	1.8697	0.729689	AC092162.1	1.21735	0.139393	1	TMEM260	0.222356	2.64943	0.100477
SAMD4B	0.124351	1.86929	0.730009	ATP13A5	0.338299	0.139325	1	DUSP26	0.244927	2.64925	0.100477
WRNIP1	0.288266	1.8685	0.730945	RP11-320P7.2	0.90194	0.13928	1	ACSL4	0.193636	2.64914	0.100477
CHODL	0.166006	1.86828	0.730945	ALPL	0.2141	0.139269	1	SPIDR	0.202991	2.64801	0.100762
NUTM2A-AS1	0.127691	1.86772	0.731019	TRAF4	0.195842	0.139117	1	VKORC1L1	0.238921	2.64732	0.100913
RNF34	0.181348	1.86746	0.731019	RP11-793H13.10	0.684468	0.139033	1	RSBN1	0.230865	2.64699	0.100959
PRMT3	0.165117	1.86722	0.731019	RP11-351J23.1	0.286768	0.138797	1	SLC6A8	0.413733	2.64598	0.101208
ZNF682	0.212173	1.86691	0.731019	SLC26A1	0.396473	0.138472	1	ZNF512	0.198862	2.64509	0.101363
SLMAP	0.113106	1.86615	0.731902	RP11-613M10.6	0.267289	0.138382	1	RP11-54O7.16	0.27536	2.64482	0.101363
BMS1	0.29028	1.86589	0.731968	CACNA1H	0.314341	0.138039	1	ATF2	0.203697	2.64476	0.101363
DCUN1D2	0.157954	1.86284	0.736292	LOXL4	1.10243	0.137904	1	E2F5	0.278203	2.6443	0.101429
TMEM97	0.143333	1.86224	0.736924	FNDC7	0.591897	0.137101	1	GNPAT	0.26282	2.64418	0.101429
TFDP1	0.212681	1.86151	0.737483	SLC27A2	0.546132	0.136972	1	SEC24B-AS1	0.59691	2.64401	0.101429
TEX14	0.145091	1.86124	0.737483	FAM89A	0.0829107	0.136832	1	ZNF91	0.17953	2.64249	0.101831
NAAA	0.537526	1.85966	0.739377	RP11-423G4.7	2.37763	0.136764	1	PPP2R5E	0.155473	2.64175	0.102
PXDN	0.124669	1.85849	0.74096	MUC12	2.69988	0.136753	1	NEK4	0.349493	2.64072	0.102257
MYBL1	0.502441	1.8558	0.744471	RP11-294J22.6	2.08906	0.136708	1	INSR	0.204112	2.64041	0.102299
ANKRD36C	0.105337	1.85579	0.744471	RP11-465I4.2	1.94466	0.136697	1	TMEM132B	0.861836	2.63612	0.103548
DIP2C	0.12092	1.8548	0.74528	HOXD-AS1	1.76516	0.136652	1	RQCD1	0.353885	2.6358	0.103589
KIF21A	0.103659	1.85453	0.745368	AMN	1.59021	0.136652	1	AC079154.1	0.453086	2.63363	0.1042
ZNF239	0.623186	1.85385	0.745825	RP11-318C2.1	1.63791	0.136629	1	OXR1	0.220547	2.63098	0.104962
AC004381.6	0.213768	1.85382	0.745825	LPPR4	0.165768	0.136613	1	PRRT2	0.161526	2.63009	0.105184
TXNRD3	0.296424	1.85358	0.745862	MFSD4	0.978068	0.136281	1	DCT	0.779121	2.62626	0.106207
CBX3	0.097373	1.85279	0.746802	C18orf42	0.979411	0.136248	1	GLO1	0.282397	2.62576	0.106309
MIER1	0.135204	1.85231	0.747245	C10orf32-ASMT	0.509239	0.135517	1	GNPDA2	0.295562	2.62464	0.106605
DUT	0.183416	1.85064	0.749141	SPATA32	0.447149	0.135405	1	HIVEP1	0.182978	2.62347	0.106859
SLC11A2	0.196722	1.85059	0.749141	CTD-2541J13.1	0.506216	0.135371	1	HERPUD2	0.352675	2.62273	0.106999
H3F3A	0.161969	1.85031	0.749141	AC006116.17	0.552872	0.135338	1	ALPK1	0.369883	2.62268	0.106999
ZNF397	0.146234	1.8503	0.749141	KCNK3	0.419684	0.134933	1	ABL2	0.151383	2.62213	0.107108
AC019118.2	0.261314	1.84824	0.752243	AC016700.2	0.399126	0.13481	1	RP11-427M20.1	0.57624	2.62198	0.107108
ARHGEF3	0.137238	1.84704	0.75353	RP11-165F24.3	0.475743	0.134518	1	BCL2L1	0.275133	2.62149	0.107205
ADAM32	0.274021	1.84639	0.754259	RP11-14N9.2	0.70419	0.134405	1	INTS9	0.201329	2.62046	0.107474
RORB	0.490136	1.84532	0.755329	AC091801.1	0.725856	0.134372	1	IPO9-AS1	0.278933	2.61814	0.108098
MPRIP	0.131094	1.84488	0.755427	SYT2	0.115504	0.134361	1	MYO16	0.207136	2.61726	0.108319
UHMK1	0.227737	1.8427	0.758644	AC005082.1	0.559569	0.134214	1	AC069513.4	1.08516	2.61307	0.109602
RCOR1	0.161795	1.84172	0.75992	SOCS1	0.783399	0.134192	1	SCGB2B2	0.161855	2.61282	0.109626
SLC25A33	0.232797	1.84151	0.75992	AC110084.1	0.716882	0.134181	1	ABCA5	0.300851	2.61143	0.110015
CHPT1	0.180102	1.83953	0.762536	CTC-523E23.4	0.639651	0.134158	1	DPH6-AS1	0.169459	2.61108	0.110072
PPM1K	0.221928	1.83888	0.763282	RP1-293L6.1	0.467909	0.133934	1	NUCB2	0.272212	2.6104	0.110233
ZCCHC8	0.244258	1.83864	0.763311	PIH1D2	0.405281	0.133788	1	TRA2B	0.15007	2.60963	0.110425
SUV39H2	0.528203	1.83755	0.764293	RP11-175O19.4	0.466911	0.133715	1	ZZZ3	0.152308	2.60885	0.11062
FOXO6	0.208651	1.83733	0.764293	GLIS1	0.0729521	0.133647	1	WDR82	0.222889	2.6076	0.110968
RCAN3	0.17053	1.83727	0.764293	HSD17B1	0.192822	0.133614	1	DYNLT1	0.333114	2.60581	0.111494
IARS2	0.291377	1.83719	0.764293	YPEL4	0.491423	0.133389	1	SMARCA2	0.149678	2.60524	0.111619
YTHDC2	0.133982	1.83597	0.76563	AC002310.13	0.228468	0.13335	1	PALM	0.305459	2.60317	0.112241
FAN1	0.27041	1.8356	0.76588	PTP4A1	0.279601	0.133338	1	EIF3J-AS1	0.287148	2.60137	0.112774
PXK	0.214045	1.83454	0.766957	RP11-156L14.1	1.18378	0.133058	1	ZNRF1	0.207001	2.6008	0.112901
ZNF670	0.215737	1.83384	0.767141	TRIM67	0.950369	0.133035	1	HGSNAT	0.235563	2.60029	0.113012
PGRMC2	0.309142	1.83365	0.767141	TNFRSF13C	0.780326	0.133035	1	SHANK2	0.185654	2.5991	0.113309
PIGM	0.324538	1.83348	0.767141	TMEM55B	0.18971	0.132945	1	HKR1	0.150564	2.59904	0.113309
CSMD1	0.119845	1.83344	0.767141	ZNF397	0.0712901	0.132878	1	SRSF12	0.466048	2.59854	0.113417
MCCC2	0.213142	1.8328	0.767573	CMTM2	0.230368	0.132855	1	ZNF292	0.150774	2.59769	0.113639
ZNF430	0.199189	1.83266	0.767573	CTC-273B12.10	0.890284	0.132822	1	SLC9B2	0.265265	2.59515	0.114425
CIR1	0.297004	1.82907	0.771951	ACKR3	0.292901	0.132058	1	CTD-2293H3.2	0.502264	2.59365	0.114865
WDR36	0.202396	1.82891	0.771951	RP11-38L15.2	0.427814	0.132041	1	CEP89	0.165397	2.59212	0.115292
CBX2	0.205018	1.82873	0.771951	CTC-524C5.2	1.63698	0.131878	1	BACH1	0.199163	2.59203	0.115292
SH3GLB1	0.119804	1.82859	0.771951	DGAT2	0.222996	0.131861	1	RP11-101O21.1	0.93262	2.59089	0.115614
MAP2K5	0.107035	1.82858	0.771951	TGFB2	0.0216607	0.131845	1	PNPLA8	0.266318	2.59034	0.115683
TMED3	0.223935	1.82534	0.776403	CACNG8	1.21622	0.131721	1	R3HDM1	0.159579	2.5876	0.116487
RPSA	0.125463	1.82463	0.776618	RP11-419I17.1	1.14667	0.131676	1	ZYG11B	0.184497	2.58701	0.116629
ETV1	0.30589	1.82463	0.776618	APBA3	0.151995	0.131378	1	TMCO3	0.241072	2.58679	0.116643
UPF3A	0.147119	1.82435	0.776618	RP11-174G6.1	0.250701	0.131053	1	NEK7	0.15834	2.58581	0.116914
HSPA12A	0.307738	1.82411	0.776661	CTD-2349B8.1	0.547163	0.130873	1	ABCC8	0.435167	2.58486	0.117179
HOMER2	0.178503	1.82262	0.778607	RP1-223E5.4	0.2208	0.130564	1	RBM26	0.142112	2.58405	0.117395
CHGA	0.211129	1.82078	0.781275	MAST4-AS1	2.75379	0.13053	1	ZNF610	0.238871	2.58327	0.117601
FAM208A	0.131651	1.82033	0.781694	DUOX2	0.304242	0.130497	1	DIRC3	0.317951	2.58169	0.11808
NSUN2	0.192673	1.8194	0.782608	CTD-2265O21.7	2.40779	0.130497	1	SNCAIP	0.333294	2.5792	0.118877
RP11-72M17.1	0.140105	1.81936	0.782608	CLDN3	2.11708	0.130463	1	WDR47	0.220621	2.57778	0.119304
RFC4	0.366209	1.81913	0.782641	RP3-414A15.10	0.166266	0.130317	1	GPC2	0.276855	2.57757	0.119316
UNC13C	0.278898	1.81889	0.782675	SLC35A4	0.201092	0.130081	1	AC007277.3	0.684701	2.57704	0.119438
NDFIP1	0.111343	1.81739	0.784912	HAUS2	0.0804437	0.129963	1	ACTR3B	0.186345	2.57422	0.120356
L3MBTL1	0.170659	1.81707	0.785096	RP11-2G1.1	0.260356	0.129918	1	PPM1E	0.173101	2.57236	0.120944
ZFP82	0.143421	1.81672	0.785232	SEC61G	0.220128	0.1298	1	RASGEF1B	0.162855	2.57202	0.121004
ZC3H7A	0.147407	1.81638	0.785232	ZNF816	0.620997	0.129632	1	MAFF	0.334713	2.57141	0.121153
NUDCD1	0.195903	1.81613	0.785232	RP11-169E6.1	0.396216	0.129463	1	NUBPL	0.209488	2.57052	0.121405
AC011043.1	0.118952	1.81612	0.785232	MAL2	0.585975	0.129373	1	MAP6	0.209068	2.56885	0.121869
YIPF6	0.166256	1.81466	0.787024	CTD-3105H18.14	0.144902	0.129328	1	KLHL18	0.278386	2.56586	0.122821
NBPF3	0.414799	1.81254	0.790351	CLDN14	0.540747	0.129284	1	FUT8	0.153191	2.5658	0.122821
KIAA0141	0.146132	1.81136	0.79187	DBP	0.531087	0.129261	1	VEZF1	0.259892	2.56519	0.122966
GTPBP4	0.272229	1.81124	0.79187	GCC1	0.0775326	0.129081	1	PSMD14	0.29481	2.56505	0.122966
THBS4	0.256098	1.81089	0.792089	RP11-13A1.3	0.320578	0.128385	1	RBMX	0.172894	2.56482	0.122985
DNAJC7	0.160648	1.80972	0.793383	ADAMTS20	0.253209	0.128351	1	GRINA	0.431686	2.5642	0.123142
XRCC2	0.266905	1.80898	0.794308	ZNF34	0.17769	0.128188	1	NBAS	0.147592	2.56396	0.123167
SFXN1	0.117015	1.80783	0.795671	RP11-1084E5.1	0.120249	0.128059	1	PEX3	0.259486	2.56268	0.123557
CPS1	0.209354	1.80706	0.796543	ACTRT3	0.63399	0.128031	1	AAMDC	0.263805	2.56245	0.123579
HSPA5	0.340223	1.80661	0.796832	KRT222	0.625519	0.127896	1	RNASEH1-AS1	0.545463	2.56151	0.12385
EXOSC2	0.337008	1.80646	0.796832	THG1L	0.229204	0.127891	1	AP2A2	0.15447	2.5613	0.123865
CACNA1D	0.157168	1.80545	0.797759	RP11-483E7.1	0.425107	0.127851	1	HNRNPH3	0.143059	2.56023	0.124182
HOXD3	0.524402	1.80538	0.797759	CD9	0.0927654	0.127784	1	TMEM39A	0.357599	2.55896	0.124504
C2orf69	0.406018	1.80513	0.797759	TEKT2	0.234679	0.127745	1	CBX3	0.14899	2.55885	0.124504
RNF175	0.199732	1.80508	0.797759	F10	0.29143	0.127677	1	SMARCA1	0.244954	2.55881	0.124504
SLC33A1	0.195664	1.80469	0.798057	HCCS	0.198017	0.127329	1	KIF27	0.198105	2.55759	0.124881
PDPR	0.144034	1.8038	0.79887	RAB40A	0.182843	0.127329	1	BTRC	0.177238	2.55682	0.125094
EYS	0.332322	1.80343	0.799146	AP5Z1	0.161716	0.126942	1	EXOC3L1	0.20309	2.55527	0.125589
CMIP	0.130772	1.80294	0.79963	OLIG2	1.18321	0.126857	1	MRPS5	0.222055	2.55351	0.126137
KANSL3	0.144992	1.80197	0.800965	RP11-744I24.2	0.0913512	0.126824	1	RMND1	0.346029	2.55341	0.126137
MINA	0.179982	1.80143	0.801537	RP5-903G2.2	0.889329	0.126711	1	KIAA2022	0.178708	2.55295	0.126243
C9orf3	0.118526	1.80107	0.801781	SERTAD4	0.180917	0.126672	1	SPNS2	0.255274	2.55196	0.126536
MRPS34	0.194494	1.79982	0.803622	DACT1	0.301434	0.126526	1	LCA5	0.269005	2.55051	0.127002
FAF2	0.143352	1.79929	0.803886	RP11-445H22.3	0.554234	0.126453	1	ZNF398	0.292311	2.54852	0.127665
CNOT10	0.133837	1.79873	0.803886	ZNF582-AS1	0.21644	0.126256	1	USP24	0.154278	2.54786	0.127845
PBRM1	0.114018	1.79872	0.803886	CD163L1	0.0312548	0.126178	1	VPS13C	0.16479	2.54583	0.128524
TTF2	0.201451	1.79863	0.803886	ZNF474	0.288416	0.126172	1	BAZ1B	0.179029	2.54512	0.128725
CTC-329D1.2	0.307866	1.79638	0.8072	C9orf69	0.239212	0.126037	1	KLHL1	1.16336	2.54365	0.129139
TRMT13	0.159453	1.79609	0.8072	C1QBP	0.223731	0.126009	1	BCL7A	0.414568	2.54318	0.129198
SNRNP200	0.11643	1.79608	0.8072	RAD50	0.0601661	0.125807	1	SLC37A3	0.264253	2.54314	0.129198
FAM208B	0.129079	1.7958	0.807315	AC073257.2	1.55011	0.125616	1	SEC22C	0.295987	2.54259	0.129281
SCCPDH	0.228419	1.79549	0.807485	GGACT	0.226645	0.125481	1	MEX3A	0.153545	2.54257	0.129281
PRIMPOL	0.125454	1.79312	0.810926	LINC00334	1.15478	0.125459	1	SVEP1	0.258261	2.54121	0.129652
CYP2U1	0.406977	1.79236	0.811901	CTD-2021H9.3	1.16483	0.125448	1	ANKRD27	0.209898	2.54105	0.129652
RAD54L2	0.133771	1.79195	0.812248	RP11-367N14.3	0.904544	0.125436	1	SH3BGRL2	0.309676	2.54043	0.12976
TMCO1	0.228403	1.79065	0.814185	SRP68	0.130924	0.12533	1	MKRN3	0.181069	2.54041	0.12976
RAD54B	0.503636	1.78879	0.816569	CTD-2324F15.2	0.0724062	0.125184	1	SLC25A13	0.159063	2.53899	0.130224
DNM3	0.169659	1.78867	0.816569	DGAT1	0.399339	0.125173	1	AP000769.1	0.353424	2.53751	0.130712
SOS1	0.101347	1.78809	0.817012	WNK4	0.848589	0.12515	1	HSD11B2	0.174281	2.53638	0.13107
STRN	0.141788	1.788	0.817012	VAMP1	0.0611227	0.125077	1	FAM101A	0.210218	2.5354	0.131373
CCDC12	0.2706	1.78737	0.817419	KIAA0100	0.0675942	0.124763	1	CREBBP	0.154272	2.53462	0.131601
AP3B1	0.0997275	1.78727	0.817419	HS6ST1	0.0582585	0.124751	1	RP11-198M11.2	0.356435	2.53386	0.131821
WDR27	0.12294	1.78713	0.817419	CPSF1	0.262647	0.124673	1	ZCWPW2	0.315739	2.53329	0.13197
RP11-732M18.3	0.178126	1.78553	0.819909	RP11-91J19.4	0.27412	0.124414	1	CTNNBIP1	0.398242	2.53183	0.132391
POGK	0.264697	1.78529	0.819949	ZNF571-AS1	0.469905	0.124369	1	AC099850.1	0.429977	2.53068	0.132741
RP11-454P21.1	0.115456	1.78473	0.82027	UBA2	0.0519736	0.124313	1	ZNF565	0.219333	2.53056	0.132741
DDX60	0.227834	1.78455	0.82027	HTR5A	4.34883	0.124296	1	HIPK2	0.149693	2.52927	0.133144
B3GALTL	0.351876	1.78447	0.82027	UCP1	3.92974	0.124296	1	PLEKHA6	0.154005	2.52915	0.133144
CKS2	0.552809	1.78326	0.822028	GPT	3.52739	0.124285	1	PHACTR4	0.17594	2.52651	0.134083
C17orf80	0.294111	1.78307	0.822028	CTD-2215E18.2	3.43557	0.124274	1	EMID1	0.287564	2.52475	0.13469
WDR5	0.237944	1.78281	0.822102	OR2AG2	3.05417	0.124263	1	POLDIP2	0.418077	2.52432	0.13479
PHF8	0.13068	1.78154	0.824001	PGAM4	3.10793	0.124263	1	LRRFIP2	0.146642	2.52269	0.13535
CCNC	0.154898	1.78124	0.824164	IGF2BP1	2.81852	0.124251	1	PLEKHM3	0.235801	2.52212	0.135503
DNAH5	0.299783	1.7809	0.824395	MGARP	2.89654	0.124251	1	RYR2	0.75079	2.52192	0.135515
TUG1	0.106258	1.77616	0.832488	RP11-2H3.6	2.8643	0.124251	1	CCDC112	0.223225	2.5215	0.13561
KIF27	0.165812	1.77574	0.832488	RP11-804H8.6	2.39599	0.12424	1	C2orf15	0.147607	2.51998	0.136129
RCN1	0.119033	1.77571	0.832488	PIWIL2	0.199979	0.124223	1	PPIL2	0.201065	2.51807	0.136805
MBNL3	0.283852	1.77474	0.833596	RTEL1	0.257746	0.124027	1	TMED4	0.167854	2.51744	0.136982
ASXL3	0.134257	1.77435	0.833907	RP11-787D18.2	1.08858	0.123847	1	C17orf51	0.203768	2.51615	0.137349
YME1L1	0.108325	1.77376	0.834249	EPS8L2	0.42466	0.123651	1	NME7	0.142374	2.51414	0.138067
UBA6	0.107809	1.77374	0.834249	NME7	0.035514	0.123578	1	FRMD5	0.200307	2.5122	0.138762
NFATC4	0.314554	1.77337	0.834364	BAIAP3	0.837943	0.123465	1	PCBP1-AS1	0.169427	2.51075	0.139264
HMGB3	0.236456	1.77318	0.834364	LMTK3	0.129399	0.123392	1	MGST3	0.255655	2.50935	0.13975
TOP2B	0.110384	1.77304	0.834364	WRAP53	0.171344	0.123196	1	BZW1	0.447001	2.50869	0.139922
AC009403.2	0.11387	1.77282	0.834384	RP11-528I4.2	0.668684	0.123173	1	ST13	0.171389	2.50857	0.139922
EBF2	0.326419	1.77156	0.836282	CPXM1	0.149778	0.123134	1	SH3BP5	0.239066	2.50776	0.140175
HAUS6	0.223088	1.77101	0.836887	RP4-610C12.4	0.571466	0.122993	1	TRAF5	0.231955	2.5065	0.14061
CSAD	0.138702	1.76899	0.840179	RP11-1035H13.2	0.490572	0.122904	1	AZI2	0.364644	2.50264	0.142011
KCTD3	0.136031	1.76872	0.840289	RP1-313I6.12	0.240494	0.122898	1	WASF1	0.188758	2.49761	0.143904
EXOC5	0.139028	1.76827	0.840727	LINC01116	0.265357	0.122859	1	AP006621.5	0.493542	2.4927	0.14584
STXBP4	0.185423	1.76674	0.842904	RP11-122F24.1	0.35331	0.122825	1	CENPC	0.178773	2.49165	0.146197
RUFY1	0.128956	1.76654	0.842904	NAP1L3	0.250321	0.122645	1	ERCC3	0.27179	2.49077	0.146492
NUP93	0.168993	1.76644	0.842904	FBXO31	0.120267	0.12255	1	KIAA0430	0.150249	2.49013	0.146686
EML5	0.461689	1.76615	0.843049	MRPS23	0.077924	0.122325	1	IP6K1	0.185628	2.48969	0.146706
USP40	0.185869	1.76588	0.843149	ABCC2	0.271255	0.122286	1	PHTF2	0.192703	2.48953	0.146706
WDR78	0.188181	1.76565	0.843181	TCEAL3-AS1	0.671073	0.122179	1	TPPP3	0.362108	2.48942	0.146706
SPAST	0.137144	1.76317	0.847343	RP11-332H18.5	1.02937	0.12205	1	ALG14	0.231722	2.48939	0.146706
ABI2	0.109559	1.76278	0.847671	RP11-60I3.4	0.862588	0.122005	1	GNAI2	0.346785	2.4892	0.146714
RABGAP1L	0.107413	1.7611	0.849601	AC124997.1	0.909521	0.121904	1	THRA	0.143015	2.48885	0.146785
DISP1	0.111057	1.76109	0.849601	RP11-7F17.4	0.576879	0.121758	1	LINC00907	0.417879	2.48793	0.147095
COL4A5	0.141961	1.76085	0.849667	RP11-798G7.6	0.593336	0.121713	1	MUM1	0.197349	2.48753	0.147192
ATRX	0.1257	1.7604	0.850099	RP11-66B24.5	0.637134	0.121668	1	FARSB	0.200164	2.48687	0.147393
TRAF5	0.164181	1.75814	0.853713	AKAP1	0.116076	0.12155	1	FYTTD1	0.406368	2.48585	0.147745
SGK223	0.245583	1.75801	0.853713	FTSJ2	0.267121	0.121303	1	RBMS1	0.157199	2.48518	0.147952
FAM193B	0.115242	1.7569	0.855242	MGAT2	0.231811	0.121078	1	GAA	0.351953	2.48452	0.148157
ECE1	0.167124	1.75666	0.855242	AC016582.2	0.459951	0.121045	1	EDAR	0.329898	2.48051	0.149688
KIAA0907	0.173882	1.75655	0.855242	AC105339.1	1.29998	0.120814	1	RAD54L2	0.24811	2.47979	0.149891
GABRB3	0.112463	1.75528	0.856545	KY	1.04554	0.120758	1	ZNF587	0.212017	2.47968	0.149891
ZNF704	0.119249	1.75521	0.856545	LA16c-444G7.1	1.17015	0.120702	1	KAT2B	0.294483	2.47656	0.151065
CDH10	0.177522	1.75471	0.857083	DMRTA2	1.12473	0.12068	1	CCM2	0.206149	2.47433	0.151864
TRAM1	0.329283	1.75437	0.857323	WEE2	1.25142	0.12068	1	CEP41	0.43538	2.4725	0.15257
ZCCHC14	0.146076	1.75144	0.861582	RP11-126K1.2	1.1387	0.120635	1	ARMC8	0.149474	2.47083	0.153065
UBA3	0.145812	1.75112	0.861788	RP11-25O10.2	1.06872	0.120601	1	ATAD2B	0.159248	2.46831	0.154075
SH3PXD2A	0.149961	1.74935	0.864691	FAM196B	1.00116	0.120579	1	ZNF862	0.307778	2.46788	0.154185
EIF4B	0.14042	1.7485	0.865868	RP11-420K14.8	1.05588	0.120579	1	RAB10	0.149342	2.46762	0.154225
ACP6	0.261452	1.74715	0.868006	HORMAD2	0.371552	0.120517	1	PHF20	0.15437	2.46722	0.154323
ANKMY1	0.192103	1.74592	0.869511	NR5A1	0.926771	0.120511	1	C1orf101	0.477267	2.46589	0.154825
METTL8	0.177874	1.74532	0.870159	IL19	0.763768	0.120466	1	NAT16	0.551692	2.46559	0.154876
CRTAP	0.235962	1.74489	0.870159	DLD	0.104751	0.120202	1	MCF2L2	0.659134	2.46268	0.156065
USP1	0.228407	1.74481	0.870159	DNTTIP2	0.23598	0.120101	1	COLQ	0.256134	2.46178	0.156311
PRTG	0.18743	1.74473	0.870159	RP11-459O1.2	0.257487	0.119781	1	AKAP9	0.157434	2.46155	0.156333
PKNOX1	0.106425	1.74363	0.871424	RP11-209D14.2	2.03944	0.11941	1	TRPM7	0.154403	2.45712	0.1582
PRIM1	0.366477	1.74341	0.871448	RP11-689C9.1	0.459932	0.119343	1	ARMCX3	0.239374	2.45582	0.158698
L2HGDH	0.188472	1.74267	0.872435	HM13-AS1	1.52493	0.119332	1	FRMPD3	0.146967	2.45554	0.158745
BLCAP	0.133655	1.74205	0.873202	AIM1L	1.2871	0.119253	1	BASP1	0.167971	2.45423	0.159134
SUSD1	0.122799	1.7414	0.873267	SLC26A8	1.10051	0.119242	1	BOC	0.200457	2.454	0.159134
DNAJC24	0.226006	1.74112	0.873267	FICD	0.350637	0.119135	1	LIN54	0.317965	2.45398	0.159134
HAS3	0.190098	1.7411	0.873267	PDP1	0.204341	0.119124	1	DTX1	0.536489	2.45356	0.159193
COG4	0.260167	1.74081	0.873267	CTSD	0.215807	0.119096	1	PGS1	0.269713	2.45351	0.159193
C4orf46	0.546533	1.74076	0.873267	C8orf12	0.368841	0.119073	1	CECR7	0.172082	2.45229	0.159657
AL163953.3	0.261996	1.74019	0.873618	STXBP1	0.0682662	0.118995	1	SRI	0.359982	2.45123	0.16005
CLSPN	0.284829	1.74015	0.873618	RMRP	0.2609	0.118905	1	RAD18	0.166332	2.45098	0.160086
LRRC37B	0.16845	1.73921	0.874991	RP11-505E24.2	0.27268	0.118843	1	RAB22A	0.287185	2.44997	0.160462
RP11-885B4.1	0.243693	1.73804	0.876391	HIST1H2AB	0.900102	0.118798	1	PKNOX1	0.162461	2.4486	0.160999
MTRR	0.312334	1.7378	0.876451	PIGO	0.167283	0.118635	1	NAGK	0.244805	2.44747	0.161425
FGF2	0.23303	1.73648	0.877751	C17orf59	0.615365	0.11854	1	CEP97	0.235393	2.44579	0.162105
VSIG10	0.172994	1.73379	0.881239	IMPDH2	0.102442	0.118495	1	AC007038.7	0.217114	2.44483	0.162458
HNRNPD	0.107956	1.73365	0.881239	CTD-2130F23.1	0.26646	0.118298	1	UHRF2	0.149453	2.44426	0.162637
ATP5S	0.227062	1.73356	0.881239	RP11-1021N1.1	0.496488	0.118192	1	DOK6	0.542901	2.44401	0.162673
SCAMP5	0.115161	1.7334	0.881239	AP001255.2	0.505502	0.11818	1	CCDC91	0.146831	2.44236	0.163342
XRRA1	0.149607	1.73298	0.881239	CTD-2278I10.6	21.1565	0.118051	1	RIMS3	0.684222	2.44163	0.163596
UCHL5	0.242252	1.73296	0.881239	HTR1A	21.1358	0.118051	1	ST7L	0.15821	2.4388	0.164804
DHTKD1	0.21729	1.73246	0.88178	RP11-554D13.1	20.7864	0.118051	1	CNOT6L	0.202775	2.43857	0.164832
EWSR1	0.100992	1.73084	0.884044	RP11-281O15.8	20.9348	0.118051	1	MALT1	0.428367	2.43827	0.16489
CADM1	0.100979	1.72994	0.885129	MYLPF	20.9888	0.118051	1	HADH	0.318377	2.43647	0.165638
GORASP2	0.318536	1.72985	0.885129	RP11-449H15.2	0.47623	0.118034	1	MIR4500HG	0.467299	2.43605	0.165752
PTCD3	0.156747	1.72926	0.885757	RP4-680D5.2	0.328899	0.117821	1	ZNF160	0.191717	2.43266	0.167234
HELQ	0.320094	1.72807	0.886614	USP2-AS1	0.280459	0.117748	1	RSBN1L-AS1	0.533902	2.43109	0.167837
CCDC57	0.10182	1.72802	0.886614	VCAN-AS1	0.458649	0.117692	1	LBR	0.256087	2.43101	0.167837
ZNF714	0.130269	1.72727	0.887651	AKR1C2	0.265019	0.117535	1	PPP1R10	0.174978	2.42867	0.168845
NCK2	0.112818	1.72656	0.888595	TUBB3-1	1.10169	0.117467	1	NT5DC1	0.168518	2.42726	0.169422
TRIM27	0.185554	1.7259	0.889288	ACP2	0.304433	0.117321	1	STX12	0.186747	2.42576	0.170045
CPQ	0.0985372	1.72531	0.889288	KLF10	0.340486	0.11722	1	RP11-475O6.1	0.72026	2.42424	0.17068
SLC7A1	0.235466	1.72527	0.889288	ATP10B	0.794071	0.116973	1	AF127936.7	0.853468	2.42371	0.170848
NAA15	0.106141	1.72515	0.889288	RP11-445H22.4	0.658511	0.116973	1	NDUFV3	0.152901	2.42299	0.171109
SUGCT	0.169798	1.72416	0.890775	DRGX	0.619471	0.116872	1	LARS2	0.172439	2.42101	0.171961
ZNF721	0.11431	1.72375	0.891156	ROM1	0.544553	0.116771	1	RASGRP1	0.954636	2.42014	0.172233
SYMPK	0.172018	1.723	0.892085	RP11-164N3.2	0.447967	0.11667	1	EDEM1	0.412929	2.4201	0.172233
ZFYVE20	0.273809	1.72285	0.892085	MAPK15	0.490119	0.116591	1	NBN	0.271321	2.41929	0.172537
RPL11	0.0682836	1.72264	0.892091	CTD-2517O10.6	0.510817	0.116512	1	TET3	0.138051	2.41821	0.172938
ZFYVE9	0.116399	1.72064	0.894848	BMP8A	0.211204	0.116366	1	ARID4B	0.156628	2.4181	0.172938
NBPF12	0.176585	1.72036	0.894848	LINC00987	0.298217	0.116097	1	CERKL	1.11014	2.41712	0.173324
OTUD3	0.23424	1.72036	0.894848	MRPL20	0.106812	0.116041	1	SLC22A15	0.446134	2.41665	0.173469
STOX1	0.384882	1.71957	0.895557	MAPK8IP2	0.0806271	0.115912	1	SMG6	0.146462	2.41552	0.173923
CCND1	0.45661	1.71919	0.895776	COMMD5	0.250949	0.115659	1	LRRC16A	0.21034	2.41473	0.174221
FAM73A	0.134187	1.71884	0.895776	Z83844.1	0.353229	0.115636	1	SLC16A2	0.325625	2.41422	0.174385
ANAPC5	0.118218	1.71883	0.895776	CCDC175	0.0390394	0.115619	1	NDUFS5	0.187729	2.41347	0.174661
SMU1	0.196661	1.71806	0.896858	FITM1	0.678513	0.115597	1	SNX1	0.158899	2.41298	0.174816
BIRC6	0.109247	1.71737	0.897403	CTD-2012J19.3	0.740933	0.115597	1	RP11-143J12.2	0.825067	2.41041	0.175971
NAA16	0.122538	1.71736	0.897403	AC027119.1	0.338441	0.115502	1	KCTD1	0.183056	2.41008	0.176046
PRMT2	0.0996542	1.71673	0.898202	RP11-793H13.11	0.811624	0.115473	1	ANAPC4	0.365707	2.40947	0.176262
CAND1	0.105778	1.71598	0.89925	CNR2	0.305183	0.11476	1	AC004381.6	0.353841	2.4083	0.176746
ANP32E	0.404801	1.71565	0.899482	ZNF729	1.61642	0.114569	1	MYO9B	0.135595	2.40726	0.177165
FRS2	0.130087	1.71539	0.899584	CHRND	1.3577	0.114468	1	STMN3	0.356729	2.40662	0.177395
FARP2	0.146961	1.7145	0.900487	C17orf47	1.12629	0.114412	1	ZBTB8OS	0.174652	2.406	0.177556
SLC25A36	0.124154	1.71411	0.900838	ACR	1.10901	0.114367	1	MKLN1	0.165124	2.40595	0.177556
UBP1	0.119551	1.71345	0.901114	GTF2H3	0.116119	0.114356	1	CCDC158	0.399288	2.40541	0.177734
WDR72	0.363549	1.71334	0.901114	PCOLCE-AS1	1.01752	0.114333	1	AUH	0.144641	2.40516	0.177773
GIGYF2	0.102547	1.713	0.901114	RP11-575A19.2	0.548639	0.114322	1	MEG8	0.343753	2.40419	0.178083
PIH1D1	0.161081	1.71242	0.90127	MGC10955	0.743166	0.1143	1	TMEM223	0.617754	2.40219	0.178895
GPR19	0.560392	1.71237	0.90127	RP11-196G11.2	0.104464	0.1143	1	TRIM73	0.42695	2.40219	0.178895
MOB1A	0.260603	1.71162	0.90206	RP11-273B20.3	1.11773	0.114288	1	RP11-1055B8.4	0.344241	2.40118	0.179303
UQCC1	0.121309	1.71136	0.902152	BPTF	0.00787626	0.114159	1	KIAA1033	0.145692	2.39993	0.179834
SMARCA1	0.101912	1.71104	0.902374	RP11-58E21.3	0.0849317	0.114159	1	ANAPC10	0.143166	2.3994	0.179927
PRPF3	0.114165	1.70884	0.906061	CELSR1	0.203056	0.114154	1	MCF2L	0.141732	2.39919	0.17995
CTD-2007H13.3	0.174222	1.7087	0.906061	RP11-154D17.1	0.233968	0.114098	1	DENND5A	0.142782	2.39838	0.180267
[truncated: 1 more rows]

## Sheet: LFSMBP-Nuclei-Merged
	Clone1_n	Clone1_l	Clone1_s	Clone1_p	Clone3_n	Clone3_l	Clone3_s	Clone3_p
0	DCC	0.376424	4.92183	0.00139338	ZBTB20	0.35537	9.09755	1.92353e-15
1	NTRK3	0.235537	4.91896	0.00139338	BAI3	0.515956	8.98638	2.65974e-15
2	RP11-649A16.1	0.311407	4.84831	0.00185166	NRXN1	0.546817	8.47047	1.69603e-13
3	PCNT	0.279743	4.22199	0.0229154	TMEM108	0.50442	8.15012	1.89222e-12
4	SEZ6L	0.237723	4.0753	0.034721	HHIP	0.586194	8.08776	2.5304e-12
5	LRRC16A	0.269121	4.06061	0.0351373	GRIK2	0.529572	7.98829	4.74757e-12
6	CSMD1	0.223731	3.79895	0.0778501	ADAMTS6	0.481451	7.89341	8.74488e-12
7	NRXN1	0.266721	3.71825	0.0971274	ROR1	0.480305	7.79385	1.69145e-11
8	RNF220	0.159237	3.64698	0.117536	ZIC1	0.429788	7.75024	2.12163e-11
9	RALYL	0.224542	3.54254	0.154583	NLGN1	0.52568	7.7235	2.35631e-11
10	BTBD11	0.284445	3.41973	0.207141	DCC	0.554592	7.627	4.54762e-11
11	PTCH1	0.223467	3.3878	0.229188	NFIB	0.403302	7.58751	5.6577e-11
12	RPL10	0.0717729	3.36376	0.237879	RP11-649A16.1	0.419979	7.50038	1.01906e-10
13	L3MBTL4	0.177222	3.35878	0.237879	LRRC16A	0.486305	7.15653	1.21861e-09
14	RP11-454P21.1	0.205777	3.33259	0.244218	CCSER1	0.497307	7.14839	1.21861e-09
15	RELN	0.236213	3.23539	0.304878	MYO16	0.490365	7.01254	3.04515e-09
16	APBA2	0.211606	3.22061	0.304878	AC003090.1	0.517665	6.96765	3.94665e-09
17	PTPRK	0.156444	3.20987	0.304878	CTNND2	0.470492	6.79942	1.21494e-08
18	NRG3	0.218677	3.15642	0.339407	GPM6A	0.481502	6.73908	1.7465e-08
19	CTNNA2	0.2147	2.93548	0.529263	RP11-454P21.1	0.442368	6.56615	5.37487e-08
20	BOC	0.136623	2.9283	0.530225	RALYL	0.429253	6.55725	5.43351e-08
21	RPS19	0.173928	2.88069	0.594329	SEZ6L	0.44707	6.49277	7.97477e-08
22	GREB1L	0.176248	2.86605	0.613695	BOC	0.467272	6.46312	9.28423e-08
23	SEMA6D	0.156753	2.76008	0.756658	PDE1C	0.450289	6.29227	2.65616e-07
24	CCSER1	0.143717	2.69913	0.850512	L3MBTL4	0.445462	6.28318	2.65616e-07
25	CHD7	0.120168	2.6065	0.999995	RELN	0.392506	6.27415	2.71075e-07
26	EP400	0.160827	2.4235	0.999995	PTPRK	0.416226	6.26396	2.74123e-07
27	SYNE2	0.275269	2.38942	0.999995	CHD7	0.429322	6.26128	2.74123e-07
28	TMEM108	0.191931	2.37363	0.999995	TENM3	0.418104	6.23229	3.18986e-07
29	ROR1	0.127332	2.33738	0.999995	SEMA6A	0.474563	6.22555	3.22272e-07
30	APP	0.111926	2.31377	0.999995	SEMA6D	0.435204	6.19848	3.709e-07
31	ZNF704	0.11869	2.29279	0.999995	CTD-2023N9.2	0.47031	6.1603	4.58054e-07
32	SNRNP70	0.106471	2.21813	0.999995	PDLIM3	0.45143	6.13816	5.112e-07
33	DACH1	0.121832	2.20193	0.999995	DACH1	0.443545	6.10576	6.08573e-07
34	HNRNPA2B1	0.073122	2.15919	0.999995	CDK6	0.45733	6.04491	8.64504e-07
35	AUTS2	0.112569	2.15791	0.999995	MAML3	0.407928	6.03047	9.19872e-07
36	PAX6	0.225819	2.06607	0.999995	TFDP2	0.419889	6.00888	1.02346e-06
37	FSTL4	0.20452	2.01027	0.999995	FOXP2	0.420372	6.00416	1.02665e-06
38	CRIP2	0.272784	1.98215	0.999995	PPP3CA	0.452542	5.98844	1.10267e-06
39	COL25A1	0.0851235	1.98144	0.999995	MGAT4C	0.458541	5.96226	1.26319e-06
40	ALDH1A3	0.143085	1.93835	0.999995	GRIA2	0.449186	5.90847	1.71158e-06
41	ESR2	0.226961	1.91738	0.999995	NCAM1	0.436037	5.79712	3.26639e-06
42	RBFOX3	0.138114	1.84258	0.999995	OLFM3	0.447407	5.70113	5.63148e-06
43	NCAM1	0.0915669	1.83582	0.999995	C20orf26	0.544608	5.67191	6.53331e-06
44	CACNA2D1	0.0948919	1.79909	0.999995	NDST3	0.437767	5.60272	9.55031e-06
45	PDLIM3	0.0726689	1.75353	0.999995	FAT3	0.458483	5.59138	9.97869e-06
46	RP11-436K8.1	0.172149	1.7243	0.999995	NTRK3	0.418357	5.41449	2.6659e-05
47	RIMS2	0.115774	1.71946	0.999995	GAB1	0.364311	5.38554	3.06883e-05
48	ZBTB20	0.109073	1.71056	0.999995	AUTS2	0.275122	5.31553	4.42814e-05
49	FGF14	0.148644	1.69463	0.999995	IMMP2L	0.338746	5.3018	4.68078e-05
50	TRPM3	0.131864	1.69306	0.999995	HS3ST5	0.405898	5.28994	4.88635e-05
51	NRCAM	0.0692793	1.67682	0.999995	COL25A1	0.41881	5.28692	4.88635e-05
52	GABRA2	0.149642	1.66595	0.999995	PRLR	0.405325	5.24578	5.99998e-05
53	TTC28	0.0335344	1.66145	0.999995	ADAM23	0.469516	5.13432	0.00010719
54	PDE1C	0.102261	1.66102	0.999995	NRG3	0.372305	5.12845	0.00010861
55	CASC15	0.0203199	1.64527	0.999995	FAM198B	0.39625	5.09267	0.00012895
56	PHACTR1	0.175514	1.63168	0.999995	RP11-30J20.1	0.486729	5.05449	0.0001549
57	RPS8	0.106766	1.56865	0.999995	CRYBG3	0.44233	5.0031	0.00019575
58	EEF1A1	0.208459	1.54717	0.999995	PTCH2	0.384448	4.99151	0.00020447
59	SLIT2	0.104028	1.50468	0.999995	AKT3	0.368247	4.976	0.0002145
60	PCBP3	0.0641764	1.50328	0.999995	EYA1	0.39036	4.93046	0.00026275
61	FAM155A	0.18484	1.49956	0.999995	DCDC1	0.412553	4.9102	0.000287
62	BAI3	0.158333	1.49007	0.999995	ANK2	0.405633	4.90342	0.00029265
63	SYT1	0.0897962	1.4812	0.999995	ARMC8	0.467803	4.88828	0.00031143
64	HDAC9	0.0969244	1.47512	0.999995	RP11-120J1.1	0.561612	4.88374	0.00031407
65	PTCH2	0.0991406	1.47367	0.999995	IQCA1	0.381768	4.88006	0.00031541
66	C9orf3	0.0702412	1.45444	0.999995	ADRBK2	0.386166	4.87322	0.00032079
67	RPS23	0.138835	1.42934	0.999995	ELP4	0.382521	4.87117	0.00032079
68	HS3ST5	0.0930786	1.41729	0.999995	IGF2BP3	0.486593	4.86092	0.00033322
69	SYNDIG1	0.149391	1.40115	0.999995	LCORL	0.40605	4.84103	0.0003634
70	RP11-776H12.1	0.128672	1.39699	0.999995	MPP6	0.396615	4.82622	0.00038627
71	LINC00461	0.117409	1.39648	0.999995	STXBP5L	0.403929	4.82024	0.00039278
72	BRWD1	0.13526	1.38718	0.999995	ROBO2	0.594093	4.76335	0.0005148
73	SRRM4	0.22762	1.3687	0.999995	YEATS2	0.451221	4.74821	0.00054083
74	NOVA1	0.131518	1.35547	0.999995	CRB1	0.521445	4.6852	0.00071888
75	RPL30	0.152645	1.35442	0.999995	NRG1	0.412895	4.65756	0.00081239
76	TXNRD1	0.0867757	1.32771	0.999995	KCND2	0.405309	4.58254	0.00113851
77	FNBP1L	0.074127	1.31909	0.999995	PAK3	0.392498	4.55306	0.00129499
78	CTNND2	0.0798893	1.31487	0.999995	FNBP1L	0.356406	4.53643	0.00138507
79	MDGA1	0.126989	1.28218	0.999995	LINC00461	0.366047	4.52075	0.0014746
80	LUC7L3	0.072781	1.27744	0.999995	CASC15	0.30051	4.49823	0.00162105
81	CSNK1E	0.129003	1.27438	0.999995	MKRN3	0.382558	4.48032	0.00174347
82	STEAP1B	0.110187	1.27089	0.999995	NRCAM	0.361443	4.47509	0.00175132
83	LINC00669	0.0875058	1.27048	0.999995	DNAH14	0.39326	4.47171	0.00175132
84	GABRB3	0.205836	1.26547	0.999995	SATB2	0.414086	4.47021	0.00175132
85	GRIK2	0.0692914	1.26118	0.999995	PDE4D	0.311066	4.46996	0.00175132
86	MYO16	0.0710825	1.25532	0.999995	CLVS1	0.446057	4.42474	0.00211601
87	GPC6	0.0408741	1.24283	0.999995	MCM7	0.387763	4.40696	0.00227348
88	OPCML	0.149863	1.23919	0.999995	CBFA2T2	0.348151	4.39172	0.00241362
89	RPLP1	0.0244607	1.23879	0.999995	UNC13C	0.39716	4.38352	0.00248074
90	PAPOLA	0.332922	1.23168	0.999995	CDH10	0.426614	4.36541	0.00266823
91	ESRRB	0.258789	1.21599	0.999995	SLC16A9	0.417847	4.35604	0.00275716
92	RALGAPA2	0.0790934	1.2094	0.999995	KMT2E	0.373314	4.34113	0.00289628
93	RPLP0	0.099646	1.19044	0.999995	AVL9	0.34287	4.32275	0.00311473
94	GPR98	0.0905595	1.17653	0.999995	SPATA5	0.362583	4.30823	0.00329428
95	RP11-611E13.2	0.0847516	1.15577	0.999995	NLGN4X	0.387762	4.30066	0.00337651
96	SNX32	0.689954	1.134	0.999995	AGBL4	0.40641	4.29657	0.00340693
97	MLLT4	0.122827	1.12344	0.999995	FRYL	0.321719	4.29166	0.00345052
98	HIVEP3	0.0407405	1.12233	0.999995	KCNH7	0.370793	4.2783	0.00359698
99	HIBADH	0.0684488	1.11646	0.999995	HLTF	0.448903	4.26814	0.00373053
100	RPS24	0.0688132	1.10535	0.999995	NELL2	0.437185	4.25606	0.00384179
101	NFIB	0.0675944	1.08297	0.999995	ANKRD36	0.338759	4.25556	0.00384179
102	RPL37A	0.250168	1.07616	0.999995	AC011306.2	0.430936	4.25312	0.00384999
103	RERE	0.00955754	1.07382	0.999995	SETBP1	0.328014	4.23137	0.00417993
104	FAM19A5	0.200767	1.0584	0.999995	SOGA1	0.370845	4.23011	0.00417993
105	PCDH11X	0.124683	1.0543	0.999995	CYYR1	0.374179	4.22883	0.00417993
106	ENOX1	0.148079	1.05001	0.999995	RP11-776H12.1	0.345566	4.22445	0.00422591
107	PTPRD	0.0948087	1.03166	0.999995	LRRTM3	0.560431	4.19508	0.00477229
108	TRHDE	0.110455	1.01534	0.999995	LPPR1	0.416122	4.19163	0.00480492
109	ZNF804A	0.210316	1.00335	0.999995	SH3GL2	0.385142	4.174	0.00514971
110	PLCH1	0.0545426	1.00239	0.999995	KIAA0020	0.370514	4.1716	0.00516154
111	GRIA4	0.0936468	0.997852	0.999995	NFIA	0.203809	4.16439	0.00528396
112	GRIA2	0.0352612	0.970396	0.999995	DYNC1I1	0.36229	4.13689	0.00581675
113	UNC79	0.324843	0.960978	0.999995	NOL4	0.365154	4.12566	0.00605995
114	ADAMTS6	0.0642507	0.95766	0.999995	RSRC1	0.322467	4.11111	0.00637648
115	RP4-777D9.2	0.26551	0.933062	0.999995	U2SURP	0.344298	4.10736	0.00637648
116	UHRF2	0.197409	0.932878	0.999995	PLCH1	0.330174	4.10124	0.00648123
117	RP11-398K22.12	0.372132	0.930479	0.999995	RFX3	0.320385	4.09778	0.00652943
118	ITGB3BP	0.259949	0.930393	0.999995	DPY19L1	0.388372	4.08046	0.00697452
119	CAMTA1	0.0981885	0.928474	0.999995	FUT9	0.34781	4.07902	0.00697452
120	HDAC4	0.174535	0.916356	0.999995	RBFOX3	0.328268	4.07374	0.00708223
121	MAML3	0.0114984	0.910356	0.999995	SYT1	0.324971	4.0703	0.00708334
122	QTRTD1	0.598853	0.904888	0.999995	TMEM161B-AS1	0.336509	4.05988	0.0073536
123	RPS5	0.0749282	0.89783	0.999995	COLGALT2	0.410827	4.04029	0.00788232
124	SEMA6A	0.0245678	0.888683	0.999995	CACNA2D1	0.282915	3.99936	0.0093121
125	SRSF5	0.153602	0.875473	0.999995	SLIT2	0.322696	3.99623	0.00936971
126	NRG1	0.100006	0.873213	0.999995	ZNF608	0.350335	3.986	0.00971515
127	IQCA1	0.0572124	0.865208	0.999995	INPP4B	0.534983	3.97248	0.0101427
128	SNRPA	0.190493	0.854602	0.999995	RBMX	0.383898	3.97058	0.0101543
129	PDE4D	0.025036	0.853011	0.999995	CD47	0.3538	3.92598	0.0120693
130	SDK2	0.278576	0.846992	0.999995	TRIO	0.270944	3.91944	0.0123188
131	NIPA1	0.278867	0.840597	0.999995	TRA2B	0.379438	3.91628	0.0123986
132	RPL10A	0.138468	0.834696	0.999995	CSMD1	0.325922	3.91349	0.0124602
133	NDST3	0.0451565	0.827835	0.999995	UNC5C	0.432491	3.89937	0.0130431
134	OLFM3	0.0472569	0.81364	0.999995	AKAP6	0.332649	3.89928	0.0130431
135	MGAM	0.258516	0.812306	0.999995	PTPRN2	0.317849	3.8921	0.013263
136	VRK1	0.343124	0.809519	0.999995	CLVS2	0.561917	3.88856	0.0133721
137	SNRPD1	0.369437	0.794122	0.999995	MAPK8	0.345604	3.88434	0.0135203
138	BCL2	0.0587021	0.779217	0.999995	ZIC4	0.467932	3.85926	0.0148919
139	TASP1	0.153306	0.77785	0.999995	MAGI1	0.348792	3.79939	0.018757
140	RBM33	0.120858	0.772803	0.999995	COL21A1	0.337658	3.79344	0.0190933
141	RNMT	0.178724	0.771522	0.999995	GRIA4	0.30667	3.78831	0.0193726
142	SULT4A1	0.392641	0.769024	0.999995	PTBP2	0.310761	3.77911	0.0199798
143	MNAT1	0.128167	0.74975	0.999995	KAT6B	0.317471	3.75592	0.0217909
144	ZNF536	0.017406	0.745051	0.999995	MAP2K6	0.376242	3.7393	0.0231438
145	DTNA	0.0959751	0.742297	0.999995	SLC25A13	0.371217	3.72925	0.0237841
146	FBN2	0.150421	0.740109	0.999995	FXR1	0.353915	3.7208	0.0243205
147	KCNH7	0.0866056	0.728056	0.999995	ZNF536	0.297293	3.7176	0.0244864
148	PACSIN2	0.203801	0.701138	0.999995	ITGB8	0.342948	3.70581	0.0255056
149	FARP2	0.277814	0.68074	0.999995	PCBP3	0.315308	3.70284	0.0255062
150	DSCAM	0.0551428	0.679379	0.999995	DSCAM	0.304832	3.70142	0.0255062
151	MAMDC2	0.163844	0.672841	0.999995	TCERG1L	0.397236	3.69994	0.0255091
152	SFXN2	0.29286	0.670705	0.999995	PTCH1	0.289778	3.69621	0.0257405
153	RP11-398C13.6	0.618357	0.667327	0.999995	ZNF827	0.408533	3.68571	0.026667
154	ILF3	0.158323	0.665079	0.999995	BMPR1A	0.37653	3.68436	0.026667
155	PPP1R9A	0.120266	0.664199	0.999995	FAM126A	0.332059	3.68293	0.026668
156	PPFIA2	0.212419	0.662799	0.999995	CPSF6	0.311538	3.67968	0.0268603
157	RALGAPA1	0.114872	0.662536	0.999995	RNF220	0.229834	3.67399	0.0273153
158	PRKX	0.182433	0.658534	0.999995	TUBA1A	0.380659	3.6707	0.027518
159	GLI2	0.074389	0.658383	0.999995	MAP1B	0.297034	3.65605	0.0288239
160	LHFPL3	0.0582245	0.657726	0.999995	ATR	0.388062	3.64914	0.0294059
161	LINC00925	0.185034	0.648808	0.999995	ADAM22	0.3356	3.64679	0.0294059
162	IGSF11	0.0853661	0.646994	0.999995	HCAR1	0.344339	3.62808	0.0314529
163	ZIC1	0.0407759	0.644115	0.999995	SLC25A36	0.33791	3.62034	0.0322389
164	TARBP1	0.196756	0.642374	0.999995	RNF13	0.392577	3.61808	0.0323509
165	PRLR	0.0312427	0.64127	0.999995	SMC4	0.443837	3.60941	0.0332778
166	ST8SIA1	0.0637161	0.637353	0.999995	NEO1	0.31949	3.58374	0.0359554
167	FAM195A	0.857276	0.63368	0.999995	ST8SIA1	0.297153	3.58364	0.0359554
168	RPS7	0.0915371	0.627502	0.999995	RASGEF1B	0.29831	3.58359	0.0359554
169	SETBP1	-0.0143167	0.625629	0.999995	ACBD6	0.308213	3.58257	0.0359554
170	KIF5C	0.105697	0.620891	0.999995	KIF21A	0.317348	3.58002	0.036125
171	ZRANB2	0.12777	0.618525	0.999995	URI1	0.30461	3.57252	0.0369891
172	GS1-251I9.4	0.574747	0.61148	0.999995	ATP8A1	0.366305	3.55939	0.0386937
173	RPS27A	0.0971011	0.610619	0.999995	KIF1B	0.299449	3.55139	0.0396909
174	RSRC1	0.0238991	0.607182	0.999995	GPR98	0.279198	3.54929	0.0398111
175	PTPRN2	0.042215	0.604606	0.999995	ARID2	0.31556	3.54676	0.0398239
176	PPP2R2C	0.0807008	0.602148	0.999995	MARCHF1	0.303163	3.54661	0.0398239
177	SYT14	0.131264	0.599875	0.999995	KMT2C	0.287703	3.53568	0.0410831
178	ZNF273	0.301862	0.587822	0.999995	CCDC14	0.315199	3.53327	0.0410831
179	MRPS28	0.416873	0.586455	0.999995	PPP2R2C	0.300221	3.52981	0.041353
180	GTPBP1	0.654981	0.579082	0.999995	NKAIN3	0.301688	3.52901	0.041353
181	RBM3	0.201742	0.572451	0.999995	FLJ27365	0.313406	3.5266	0.0413916
182	SSBP2	0.0275648	0.572365	0.999995	GRIN2A	0.395657	3.52625	0.0413916
183	TFDP2	0.0104773	0.569572	0.999995	CPE	0.320226	3.5232	0.0416745
184	LARS	0.143122	0.551697	0.999995	DCLK1	0.396679	3.52134	0.0417707
185	CREB3	1.09176	0.548668	0.999995	AP001347.6	0.337851	3.51877	0.0418345
186	ZNF292	0.0836955	0.543167	0.999995	ZNF704	0.26466	3.51847	0.0418345
187	PURG	0.218281	0.54207	0.999995	MDFIC	0.322323	3.51474	0.0422102
188	CTD-2023N9.2	0.0187171	0.540742	0.999995	ISPD	0.285592	3.51365	0.0422102
189	FOXP2	-0.0178845	0.535294	0.999995	WDR17	0.452968	3.5104	0.0425344
190	RBX1	0.467744	0.531187	0.999995	AMER2	0.372216	3.50535	0.0431527
191	ANAPC11	0.258063	0.528184	0.999995	RASA2	0.315614	3.50115	0.04364
192	SHROOM2	0.320264	0.523399	0.999995	SFRP1	0.369217	3.48909	0.0454523
193	DZIP1	0.177545	0.522321	0.999995	SNRNP70	0.265015	3.48627	0.045641
194	SGCD	0.00077932	0.521967	0.999995	GSE1	0.334104	3.48558	0.045641
195	MARCHF6	0.0379071	0.521375	0.999995	TTTY14	0.290224	3.48115	0.0461132
196	TRIM24	0.17656	0.520475	0.999995	ALDH1A3	0.28147	3.48045	0.0461132
197	MIDN	0.397585	0.518957	0.999995	RNF130	0.291463	3.47705	0.0464958
198	PRPSAP1	0.147202	0.518214	0.999995	GAP43	0.387483	3.47281	0.0469411
199	FUT9	0.0657731	0.516795	0.999995	TRPM3	0.282384	3.47214	0.0469411
200	MTMR4	0.310863	0.515967	0.999995	APBA2	0.28361	3.46914	0.0472216
201	TERT	0.634472	0.514889	0.999995	EXOC4	0.253702	3.4682	0.0472216
202	CCDC88C	0.375385	0.506878	0.999995	GPBP1	0.306834	3.46634	0.0473456
203	RP11-91J19.4	0.837566	0.505537	0.999995	ZCCHC11	0.284107	3.45986	0.048201
204	LRPPRC	0.0962485	0.49913	0.999995	MPHOSPH9	0.41742	3.45921	0.048201
205	PPM1E	0.108139	0.49911	0.999995	FLNA	0.289095	3.45771	0.0482639
206	KIF26A	0.389758	0.498473	0.999995	CLDN11	0.326145	3.44866	0.0494886
207	MAGOHB	0.753235	0.496941	0.999995	CLASP2	0.300573	3.44535	0.049889
208	NLGN1	0.0398655	0.496245	0.999995	RP11-436K8.1	0.286526	3.44243	0.0502191
209	CCND2	0.09794	0.488451	0.999995	SF1	0.298938	3.43691	0.0510413
210	BDH1	0.174815	0.48669	0.999995	CCSER2	0.268031	3.43407	0.051365
211	ANKS1B	0.034466	0.48575	0.999995	SPIDR	0.285035	3.42039	0.0537947
212	RPS29	0.205358	0.482602	0.999995	CDHR3	0.330792	3.40344	0.0567764
213	SIVA1	0.47858	0.481143	0.999995	ZNF407	0.344793	3.40231	0.0567787
214	FAM198B	0.0177904	0.479467	0.999995	LINC00639	0.364901	3.37372	0.062508
215	PVR	0.548144	0.474236	0.999995	OPHN1	0.326528	3.37138	0.0627871
216	RP1-168L15.5	0.991669	0.472337	0.999995	ZNF730	0.576878	3.36953	0.0628672
217	GDAP1	0.224593	0.471285	0.999995	CUX1	0.270048	3.36881	0.0628672
218	ZNF589	0.503491	0.469905	0.999995	ECT2	0.649164	3.36693	0.0630447
219	RP11-513O17.2	0.462596	0.4698	0.999995	ANKRD17	0.280712	3.36173	0.0639902
220	EEF2	0.19648	0.461434	0.999995	USP13	0.309076	3.35983	0.0641782
221	FIGNL1	0.362985	0.45389	0.999995	TIAM1	0.295243	3.35296	0.0655325
222	FLVCR1	0.312423	0.453594	0.999995	RP11-554F20.1	0.322814	3.3385	0.0685015
223	GPM6A	-0.0100373	0.449467	0.999995	PIGL	0.421123	3.33592	0.0688706
224	SUPT4H1	0.660807	0.449434	0.999995	SMARCAD1	0.35087	3.33291	0.0693509
225	TMEM55B	0.61	0.448133	0.999995	RGMB	0.361162	3.31932	0.072535
226	MCC	0.109991	0.447844	0.999995	RFC3	0.286577	3.30724	0.0751495
227	JARID2	0.0534189	0.446595	0.999995	NAALADL2	0.251256	3.30538	0.0751495
228	PITPNM2	0.277615	0.441916	0.999995	LRRC37A3	0.313196	3.29435	0.0775958
229	RP11-78F17.1	0.245238	0.441029	0.999995	XPO1	0.26801	3.29246	0.0775958
230	FXN	0.40024	0.437671	0.999995	PPP1R17	0.400013	3.29232	0.0775958
231	OSGEP	0.322127	0.43541	0.999995	PHIP	0.282642	3.29189	0.0775958
232	MAFF	0.449647	0.434812	0.999995	PUM2	0.265999	3.27518	0.0820285
233	MSI2	-0.0036863	0.434806	0.999995	CTD-2054N24.2	0.370684	3.2578	0.086392
234	CLOCK	0.188243	0.43104	0.999995	DPY19L3	0.422577	3.25735	0.086392
235	CCDC173	0.926613	0.431027	0.999995	HIBADH	0.264921	3.25624	0.0864133
236	OTUD7B	0.294377	0.430376	0.999995	CMSS1	0.273586	3.25354	0.0869188
237	TOM1L1	0.156378	0.430252	0.999995	TMEM145	0.37517	3.2476	0.088109
238	LSM5	0.210236	0.429969	0.999995	MDGA1	0.270441	3.24421	0.0886363
239	RAPGEF6	1.05575	0.426926	0.999995	PCM1	0.285158	3.24342	0.0886363
240	RAP1GAP2	0.107937	0.425796	0.999995	POLQ	0.53686	3.24281	0.0886363
241	DGCR14	1.04714	0.424021	0.999995	ZMYM2	0.277395	3.2395	0.0887333
242	RPL24	0.0939033	0.42341	0.999995	NCOR1	0.276091	3.23887	0.0887333
243	ARHGAP36	0.1643	0.42207	0.999995	KIAA0922	0.379854	3.23842	0.0887333
244	WNT5B	0.427998	0.422037	0.999995	SKIV2L2	0.301013	3.23708	0.088836
245	KALRN	0.00092986	0.418751	0.999995	MAP4K4	0.261876	3.23587	0.0889018
246	CTU2	0.602171	0.414381	0.999995	RTKN2	0.622486	3.22789	0.0910969
247	MRPL22	0.451727	0.412856	0.999995	RP11-445F12.1	0.407851	3.22547	0.0912579
248	UBXN1	0.257531	0.412764	0.999995	THSD7A	0.305177	3.22538	0.0912579
249	DIP2C	0.0697541	0.411575	0.999995	DOCK7	0.342588	3.22329	0.0913434
250	DDX11	0.215209	0.410957	0.999995	PDGFC	0.275937	3.22313	0.0913434
251	RP1-310O13.7	0.49163	0.407342	0.999995	CECR2	0.282836	3.21568	0.0934243
252	MGAT4C	0.0152876	0.397248	0.999995	PCDH11X	0.2724	3.20821	0.0955552
253	MGEA5	0.0496081	0.396525	0.999995	SLCO2B1	0.261666	3.20333	0.0967835
254	RSL1D1	0.319501	0.394685	0.999995	LPP	0.208496	3.20165	0.0967835
255	PGK1	0.255353	0.393463	0.999995	TRAF3IP2-AS1	0.347244	3.19777	0.0975422
256	KCNT2	0.0596555	0.391997	0.999995	GPCPD1	0.265584	3.19738	0.0975422
257	NTPCR	0.267512	0.389691	0.999995	NCAPG	0.507651	3.19548	0.0975768
258	BCS1L	0.575951	0.387588	0.999995	TTC37	0.304418	3.19533	0.0975768
259	CHCHD2	0.156507	0.387279	0.999995	CDK14	0.263223	3.19111	0.0986815
260	HSP90AA1	0.176863	0.387062	0.999995	TRHDE	0.270913	3.18562	0.100239
261	FAM20B	0.360873	0.387016	0.999995	PTPN4	0.28094	3.18203	0.101153
262	IL20RB	0.442659	0.386379	0.999995	BCHE	0.383584	3.18002	0.101519
263	MEG3	0.0678958	0.384729	0.999995	FER	0.274135	3.17707	0.10222
264	MEIS2	0.0846644	0.381351	0.999995	GABRA2	0.266592	3.17149	0.103861
265	GPHN	0.0455271	0.379899	0.999995	AK3	0.360433	3.16983	0.104114
266	DNAJC9	0.222427	0.379616	0.999995	MYEF2	0.313041	3.1684	0.104285
267	SEMA6C	0.370892	0.378578	0.999995	MEIS2	0.285241	3.14794	0.111504
268	RPL28	0.0353447	0.376317	0.999995	RGS20	0.311094	3.1455	0.112074
269	RP11-1L12.3	0.72242	0.374911	0.999995	PREX1	0.291573	3.13922	0.114132
270	HSPA14	0.459166	0.374865	0.999995	FBXL4	0.341292	3.1323	0.116107
271	FREM1	0.0767276	0.37449	0.999995	MMP16	0.297037	3.13109	0.116213
272	EIF2B5	0.181942	0.372723	0.999995	RICTOR	0.303851	3.12929	0.11632
273	SRSF9	0.222573	0.372709	0.999995	HUWE1	0.330842	3.12894	0.11632
274	PPP1R7	0.503072	0.372499	0.999995	APP	0.248828	3.1265	0.116916
275	LTA4H	0.30748	0.370192	0.999995	NREP	0.261625	3.12264	0.118085
276	TBRG4	0.274422	0.369384	0.999995	SDC2	0.257896	3.10343	0.124237
277	TCEB2	0.235907	0.360355	0.999995	KALRN	0.244141	3.10325	0.124237
278	NFIX	0.160484	0.357378	0.999995	PDS5B	0.256509	3.10216	0.124237
279	CRYBG3-1	0.0759798	0.356924	0.999995	ARHGAP24	0.255094	3.1018	0.124237
280	DPF3	0.243081	0.356181	0.999995	RP3-399L15.3	0.27138	3.10146	0.124237
281	EHMT2	0.257752	0.35419	0.999995	MACROD2	0.257219	3.10118	0.124237
282	MED28	0.293011	0.353533	0.999995	HELLS	0.281987	3.09464	0.126617
283	NDUFAF6	0.0756524	0.352442	0.999995	ACAP2	0.268675	3.08983	0.128291
284	ADK	-0.0008395	0.350195	0.999995	CADM1	0.260121	3.08269	0.130606
285	BOK-AS1	1.07426	0.348854	0.999995	SUSD4	0.396497	3.07632	0.133021
286	MLLT10	0.0104058	0.348295	0.999995	CENPV	0.300741	3.07323	0.133729
287	TENM3	-0.0295311	0.347342	0.999995	TMEM178B	0.346853	3.07292	0.133729
288	PIGH	0.623322	0.345332	0.999995	UBE2E3	0.257612	3.06628	0.135912
289	PCDHB4	0.784045	0.343932	0.999995	ARHGEF7	0.255796	3.06628	0.135912
290	CXorf57	0.621856	0.343334	0.999995	RP4-665J23.1	0.355806	3.0649	0.136133
291	JPH4	0.419893	0.343169	0.999995	IGSF11	0.258038	3.06289	0.136505
292	RP11-518L10.5	0.405421	0.342263	0.999995	ZNF138	0.305303	3.06229	0.136505
293	ZNF35	1.46567	0.341441	0.999995	ENSA	0.292178	3.06047	0.136926
294	ISPD	0.0396712	0.34104	0.999995	TYW1	0.285421	3.04941	0.141231
295	UBE2D4	0.323595	0.340015	0.999995	VWA8	0.322251	3.04386	0.143439
296	CACNA1H	0.39697	0.339897	0.999995	HMGN2	0.254571	3.02673	0.150932
297	AL354822.1	0.138258	0.339805	0.999995	VKORC1L1	0.352751	3.02543	0.151139
298	CTA-217C2.1	0.328574	0.338996	0.999995	TRPC1	0.316203	3.0213	0.152769
299	DNASE1L1	0.528193	0.338878	0.999995	FRRS1L	0.425971	3.01993	0.153013
300	RPS16	0.0950684	0.338595	0.999995	CNTN3	0.418196	3.01165	0.156798
301	PYCR1	0.319866	0.338444	0.999995	CACHD1	0.267738	3.00447	0.159776
302	SLC29A4	0.59599	0.338004	0.999995	ANKRD32	0.277203	3.00417	0.159776
303	ORC4	0.140685	0.337859	0.999995	RP11-597D13.9	0.347123	2.99943	0.161797
304	RP11-727A23.11	1.89472	0.33644	0.999995	FYN	0.253143	2.99859	0.161797
305	INIP	0.353824	0.334896	0.999995	SPHKAP	0.395817	2.99515	0.16317
306	GTF3C6	0.693214	0.333555	0.999995	PPM1H	0.244931	2.99048	0.165212
307	DUS3L	0.332988	0.332109	0.999995	CPQ	0.243717	2.98553	0.167432
308	RP11-452L6.1	0.484025	0.330696	0.999995	EZH2	0.292751	2.98209	0.168768
309	ZC3H12C	0.148333	0.330098	0.999995	ZRANB3	0.303826	2.98136	0.168768
310	DBNDD1	1.21015	0.327042	0.999995	EPB41L4A	0.2753	2.97493	0.171861
311	PCDHA1	0.874385	0.327016	0.999995	EPB41L4B	0.376961	2.97101	0.173583
312	C1orf109	0.457035	0.323914	0.999995	KANSL1	0.237708	2.96418	0.176987
313	CSTF3	0.145418	0.320661	0.999995	EMD	0.324348	2.96283	0.177267
314	RP11-685M7.3	1.67319	0.319636	0.999995	SPEN	0.345432	2.95668	0.180339
315	CLASRP	0.166331	0.318933	0.999995	MAP2	0.254558	2.95503	0.180802
316	LINC00486	0.03785	0.318926	0.999995	SP4	0.3806	2.95234	0.181877
317	TYRO3	0.748136	0.31819	0.999995	CCDC171	0.325603	2.95014	0.18267
318	C14orf93	0.276546	0.318	0.999995	POU2F1	0.247571	2.9484	0.182887
319	GIN1	0.619367	0.317027	0.999995	EPC2	0.275241	2.94614	0.182887
320	RFC5	0.274174	0.31702	0.999995	VPS37B	0.331481	2.94591	0.182887
321	LNPEP	0.128328	0.316961	0.999995	LRCH3	0.314353	2.94552	0.182887
322	PLEKHH1	0.410093	0.316744	0.999995	MICAL1	0.326839	2.94469	0.182887
323	METTL1	0.615755	0.316199	0.999995	ZNF521	0.274139	2.94001	0.184668
324	TMEM179	0.365942	0.315509	0.999995	SCLT1	0.28739	2.93868	0.184964
325	WIPF3	0.653938	0.313833	0.999995	SUPT3H	0.250965	2.93669	0.185416
326	CCDC142	0.567706	0.313196	0.999995	GLI2	0.248226	2.93626	0.185416
327	TAF6	0.442833	0.312282	0.999995	TBL1XR1	0.23424	2.93441	0.186024
328	ZNF615	0.414865	0.312105	0.999995	TMEM144	0.283374	2.92976	0.188242
329	EMP3	0.359719	0.311336	0.999995	MAB21L1	0.390423	2.92773	0.188242
330	GABRD	0.533191	0.310501	0.999995	SEC22A	0.320918	2.92598	0.188622
331	DRAP1	0.325224	0.310074	0.999995	CNTLN	0.238788	2.92164	0.190763
332	DAPL1	0.239236	0.310022	0.999995	STAG1	0.25526	2.91821	0.191868
333	FOSL2	0.643113	0.308398	0.999995	GPR125	0.252745	2.91757	0.191868
334	DCAF13	0.410163	0.307781	0.999995	CTD-2314B22.3	0.313699	2.91689	0.191868
335	BCL2L14	0.486362	0.30738	0.999995	EPHA3	0.27025	2.91658	0.191868
336	STXBP5L	0.0454324	0.306769	0.999995	PPP1R9A	0.259054	2.91503	0.192069
337	C19orf57	0.444581	0.305132	0.999995	C21orf58	0.391775	2.91392	0.192069
338	RRM1	0.355674	0.304705	0.999995	MXI1	0.310944	2.91382	0.192069
339	ITPRIP	0.369327	0.30345	0.999995	TAX1BP1	0.284876	2.9116	0.19294
340	C16orf59	0.265516	0.300986	0.999995	JPX	0.252375	2.90426	0.197018
341	PPP1R10	0.142406	0.3009	0.999995	ZNF519	0.350495	2.90331	0.197109
342	ZNF738	0.202341	0.300854	0.999995	PTPRD	0.23574	2.90194	0.197468
343	FBXL16	0.933404	0.300723	0.999995	GREB1L	0.253082	2.89574	0.200751
344	CENPN	0.606744	0.299763	0.999995	CASD1	0.300413	2.89517	0.200751
345	CHGA	0.211399	0.299704	0.999995	ARHGAP11B	0.401584	2.89312	0.201097
346	NDUFAB1	0.417899	0.29626	0.999995	PRKAG2	0.253862	2.89303	0.201097
347	TMCC1-AS1	0.179363	0.296083	0.999995	PBX3	0.244119	2.89137	0.201656
348	PPM1A	0.281003	0.295564	0.999995	LINC00632	0.303244	2.88655	0.204255
349	HMGB1	-0.0187597	0.294348	0.999995	NEGR1	0.252048	2.87553	0.210458
350	KIAA0895L	0.397427	0.294177	0.999995	IMMP1L	0.256083	2.8689	0.213796
351	LRRC45	0.245771	0.293724	0.999995	FAM208B	0.429139	2.86864	0.213796
352	HIBCH	0.126374	0.293717	0.999995	ATM	0.292408	2.86819	0.213796
353	PLCH2	0.190024	0.293053	0.999995	SLC35G2	0.402986	2.8664	0.214186
354	SIPA1L3	0.0756387	0.292935	0.999995	SSBP2	0.22044	2.86604	0.214186
355	OSTM1	0.437924	0.2921	0.999995	RBPJ	0.249968	2.86138	0.216824
356	HAUS1	0.235128	0.291088	0.999995	DPH6-AS1	0.307426	2.8576	0.218889
357	FZD7	0.585572	0.290944	0.999995	PHF20	0.314493	2.85322	0.221378
358	SIK3	-0.0213454	0.2898	0.999995	PAX3	0.403227	2.85149	0.222041
359	TPT1-AS1	0.145001	0.288598	0.999995	MPHOSPH8	0.339658	2.85071	0.222044
360	EYA1	-0.0064936	0.288302	0.999995	FAM13A	0.23179	2.84808	0.222632
361	MIR4458HG	0.408775	0.288079	0.999995	EIF2S3	0.360007	2.8438	0.224719
362	SIRT4	2.26453	0.287921	0.999995	MRAP2	0.350279	2.83974	0.226856
363	WDR20	0.265702	0.287658	0.999995	PAM	0.229892	2.83924	0.226856
364	SPESP1	0.315387	0.287375	0.999995	MARCHF7	0.327066	2.83779	0.22734
365	FLNB	0.182965	0.286475	0.999995	ZFR	0.389716	2.83067	0.231617
366	ADCK1	0.688648	0.286462	0.999995	WDFY3	0.235343	2.83031	0.231617
367	PRPF4	0.424584	0.286074	0.999995	UPF2	0.316364	2.82805	0.232699
368	GMEB1	0.389084	0.285509	0.999995	ERC1	0.235422	2.82715	0.232705
369	PPFIA4	0.232428	0.284234	0.999995	SLC35F3	0.308983	2.82498	0.232705
370	NBPF20	0.633517	0.28357	0.999995	SBSPON	0.377696	2.82459	0.232705
371	MT-CO3	0.085873	0.283012	0.999995	CEP70	0.457997	2.8244	0.232705
372	MYSM1	0.204342	0.282506	0.999995	ERBB2IP	0.2739	2.82424	0.232705
373	LEKR1	0.190447	0.281507	0.999995	RPRD1A	0.410424	2.82134	0.234265
374	ZNF280B	0.656711	0.281047	0.999995	GMPS	0.324894	2.81932	0.23519
375	MPI	0.787911	0.280449	0.999995	DIAPH3	0.285737	2.81215	0.239228
376	MAP4K4	0.0134717	0.280285	0.999995	DPP6	0.245327	2.81189	0.239228
377	RP4-613B23.1	0.524773	0.280061	0.999995	KLHL23	0.362641	2.8098	0.239717
378	DNAJA3	0.312441	0.279154	0.999995	TCF7L2	0.282898	2.80945	0.239717
379	NOL6	0.973796	0.27872	0.999995	RUNX1T1	0.244125	2.80768	0.240475
380	RP11-166O4.6	0.956459	0.278635	0.999995	ZNF43	0.329411	2.8067	0.240523
381	BARHL2	0.545623	0.277925	0.999995	BASP1	0.237161	2.80613	0.240523
382	RPS27	0.0609441	0.277202	0.999995	LPHN3	0.246264	2.80495	0.24085
383	RP11-818F20.5	0.654275	0.276217	0.999995	PRTFDC1	0.421044	2.80003	0.243993
384	MT-ND6	0.357279	0.275954	0.999995	CDHR1	0.570737	2.79916	0.244093
385	FOPNL	0.307546	0.275908	0.999995	RUFY2	0.363718	2.79418	0.247314
386	RP11-752G15.6	0.506051	0.275783	0.999995	AHCYL2	0.389454	2.78226	0.255824
387	ADRBK2	0.00417098	0.275566	0.999995	HIVEP3	0.220684	2.78175	0.255824
388	TRIM2	0.1936	0.275559	0.999995	RCN1	0.242204	2.77978	0.256791
389	RP11-3B12.2	0.596321	0.274705	0.999995	APTX	0.33584	2.77686	0.258526
390	SEL1L	0.292335	0.272983	0.999995	ZNF532	0.248578	2.77592	0.258691
391	SLC6A11	0.349047	0.272523	0.999995	ERCC6L2	0.277015	2.76663	0.264981
392	KB-1460A1.5	0.636441	0.272458	0.999995	ST7	0.322293	2.76279	0.267517
393	AKAP6	0.0632093	0.271925	0.999995	NEDD4L	0.25753	2.75961	0.26953
394	ZNF644	0.0460473	0.271636	0.999995	CRYBG3-1	0.237518	2.75873	0.269658
395	POLR3K	0.68793	0.27163	0.999995	ARHGEF9	0.356614	2.75228	0.274414
396	TAS2R5	1.15781	0.271071	0.999995	CCDC138	0.250234	2.74944	0.276183
397	CEP128	0.129503	0.270834	0.999995	AGBL3	0.460634	2.74531	0.279067
398	NDUFA13	0.760948	0.270788	0.999995	FZD3	0.333526	2.7428	0.280544
399	COMT	0.212561	0.269776	0.999995	KCNQ2	0.308891	2.74212	0.280544
400	RAD54L	0.369376	0.269553	0.999995	NME7	0.439797	2.7408	0.281059
401	RP11-77P16.4	0.631998	0.268147	0.999995	CNKSR2	0.265872	2.74004	0.281088
402	FECH	0.531447	0.267844	0.999995	KCNB2	0.238292	2.73823	0.281983
403	HIST1H2AJ	0.386938	0.266806	0.999995	RP11-319G6.1	0.278479	2.73755	0.281983
404	LL0XNC01-237H1.2	0.643902	0.266405	0.999995	WDFY2	0.332689	2.73048	0.286225
405	LLPH	1.02531	0.263783	0.999995	GPR137C	0.250352	2.72166	0.293339
406	YPEL4	1.87038	0.26375	0.999995	ATP11B	0.371048	2.7126	0.300176
407	RP11-1055B8.6	0.352381	0.263678	0.999995	BRAF	0.228789	2.70995	0.301287
408	DDT	0.248092	0.263415	0.999995	PRRT2	0.234797	2.70919	0.301333
409	CAND2	0.623046	0.262613	0.999995	MGMT	0.33345	2.70845	0.301351
410	TAF4	0.305167	0.261956	0.999995	HSPD1	0.345552	2.70693	0.302092
411	TMEM229B	0.337394	0.260313	0.999995	DHX34	0.251593	2.70138	0.306521
412	ONECUT2	0.171636	0.259531	0.999995	RNF4	0.446395	2.7001	0.307056
413	GPR68	0.360086	0.258808	0.999995	PTAR1	0.383024	2.69626	0.309684
414	OVCH1	0.573112	0.258387	0.999995	ZNF148	0.264775	2.69585	0.309684
415	RP11-315I20.1	1.07736	0.258387	0.999995	HNRNPD	0.243498	2.69296	0.311012
416	USP30	0.402404	0.257454	0.999995	PHF14	0.227844	2.69231	0.311012
417	RPP14	0.317804	0.257211	0.999995	HMGN1	0.223004	2.689	0.313451
418	ZHX1	0.479634	0.256837	0.999995	MALT1	0.446365	2.68805	0.313684
419	ZNF404	0.663278	0.255897	0.999995	MMS22L	0.297625	2.68604	0.31492
420	PET117	0.751933	0.255555	0.999995	RNF169	0.409528	2.6818	0.317577
421	ISOC1	0.373979	0.255522	0.999995	OSBPL3	0.395464	2.68064	0.317577
422	ADRM1	0.46335	0.254366	0.999995	SRGAP1	0.228039	2.67937	0.317577
423	TRAPPC13	0.280543	0.254116	0.999995	TGFB2	0.29552	2.67885	0.317577
424	RRNAD1	0.424849	0.253787	0.999995	ZNRF2	0.236516	2.67841	0.317577
425	RTEL1	0.481078	0.25359	0.999995	RP11-37B2.1	0.306868	2.67836	0.317577
426	SURF1	0.448852	0.253505	0.999995	ANKS1B	0.224357	2.676	0.319169
427	KCNC1	1.0609	0.251237	0.999995	ST18	0.310513	2.6743	0.320131
428	NEGR1	0.077562	0.251007	0.999995	ZNF586	0.407376	2.67083	0.322153
429	EIF3C	1.02158	0.249456	0.999995	RP11-268G12.3	0.418102	2.67081	0.322153
430	DSTN	0.302865	0.249351	0.999995	ENAH	0.320678	2.66898	0.32317
431	PROM1	1.44419	0.249351	0.999995	COA1	0.244533	2.66764	0.32317
432	RP11-805F19.2	0.416576	0.249174	0.999995	SMYD3	0.209147	2.66708	0.32317
433	JMJD1C	-0.0032965	0.249148	0.999995	NTN1	0.317063	2.66702	0.32317
434	MRPL39	0.425753	0.24897	0.999995	TAF1D	0.42903	2.66459	0.324849
435	AP001604.3	0.285008	0.248872	0.999995	DYNC2H1	0.260175	2.66349	0.325257
436	HIST1H4C	0.140627	0.248556	0.999995	DPH6	0.247997	2.65947	0.328506
437	CLIC1	0.558084	0.24851	0.999995	RIMS2	0.230782	2.65568	0.331551
438	TRIM17	0.597015	0.24832	0.999995	DAAM1	0.229206	2.64981	0.335848
439	RCN1	0.0665533	0.248201	0.999995	DCBLD2	0.257903	2.64943	0.335848
440	MAPK3	0.517327	0.248024	0.999995	IFT88	0.290145	2.6493	0.335848
441	NT5M	0.519358	0.247906	0.999995	EFNA5	0.218759	2.64577	0.338691
442	PPP5D1	0.430983	0.247321	0.999995	PPM1E	0.23375	2.64431	0.339042
443	IGDCC3	0.473241	0.247163	0.999995	FAT4	0.238283	2.64152	0.340935
444	CTD-2001C12.1	0.396212	0.247032	0.999995	GRID2	0.311241	2.63888	0.342916
445	SCD	0.376135	0.246953	0.999995	DCLK2	0.255429	2.63598	0.345174
446	CERK	0.271069	0.246453	0.999995	LINC00925	0.252374	2.63422	0.346287
447	RP11-435B5.3	0.439069	0.245993	0.999995	ZNF146	0.425967	2.63238	0.346448
448	BAIAP2-AS1	0.927334	0.245145	0.999995	RASA1	0.249976	2.63233	0.346448
449	C18orf42	0.340803	0.244252	0.999995	ASXL3	0.299278	2.63001	0.347183
450	RP11-10L12.4	0.795807	0.243358	0.999995	SREK1	0.285192	2.62291	0.353637
451	CBFA2T2	-0.023425	0.243273	0.999995	ATP13A3	0.315406	2.62241	0.353637
452	CDC73	0.137121	0.243121	0.999995	CPM	0.239533	2.62116	0.354248
453	RBM26	0.053726	0.242786	0.999995	NDUFAF6	0.225048	2.62029	0.354466
454	RPS6KA5	0.161548	0.24228	0.999995	MSI2	0.200031	2.61896	0.354507
455	TRIAP1	1.20841	0.241958	0.999995	RIF1	0.31775	2.61893	0.354507
456	SETD1A	0.506442	0.24067	0.999995	ST3GAL3	0.325086	2.61564	0.357257
457	RFX7	0.0946749	0.240611	0.999995	DHX36	0.269776	2.60894	0.363619
458	C14orf132	0.384552	0.24044	0.999995	NTN4	0.503708	2.60659	0.365431
459	IL10RB	0.649015	0.239796	0.999995	UNC80	0.264447	2.60525	0.36616
460	AC004448.5	0.110672	0.239566	0.999995	KIF5C	0.216694	2.60143	0.367547
461	C16orf46	0.869897	0.239178	0.999995	AC073283.4	0.293298	2.60134	0.367547
462	PARP2	0.467979	0.238613	0.999995	ZNF680	0.256858	2.60132	0.367547
463	POLR3C	0.261007	0.238488	0.999995	PRIM2	0.238717	2.60068	0.367547
464	MYOCD	0.257177	0.238291	0.999995	MLTK	0.436825	2.59486	0.373122
465	ELOF1	0.369792	0.23812	0.999995	PTPRS	0.23118	2.59391	0.373446
466	RNASEH1	0.537163	0.238107	0.999995	ARID4B	0.239691	2.59261	0.374155
467	AAMP	0.27212	0.237614	0.999995	FAM60A	0.416061	2.59082	0.375403
468	PDZD4	0.276327	0.237529	0.999995	MDK	0.206617	2.58903	0.376649
469	MEOX2	0.756732	0.237489	0.999995	EIF4A2	0.313823	2.58544	0.379423
470	RP11-838N2.5	1.42215	0.236858	0.999995	MSRA	0.221225	2.58521	0.379423
471	TAC1	0.639577	0.236714	0.999995	TPD52	0.304893	2.58444	0.379559
472	HECTD3	0.603913	0.236471	0.999995	RP11-611E13.2	0.213538	2.57841	0.385523
473	RP11-32B5.7	0.687787	0.236044	0.999995	PGAP1	0.333864	2.57258	0.390624
474	TP53INP2	0.673928	0.235308	0.999995	FARS2	0.225017	2.56593	0.396716
475	SYTL3	0.622151	0.234736	0.999995	JARID2	0.209983	2.55776	0.40485
476	GJB7	1.12459	0.234552	0.999995	C9orf3	0.207737	2.55754	0.40485
477	NUDT10	0.526297	0.234519	0.999995	ME3	0.294949	2.55696	0.40485
478	MKS1	0.3415	0.233927	0.999995	RDX	0.347634	2.55515	0.40621
479	ATG9B	0.749289	0.233533	0.999995	PRKRIP1	0.289635	2.55383	0.407006
480	BPNT1	0.451413	0.232961	0.999995	GFRA1	0.298338	2.55271	0.407571
481	STAG1	-0.0468759	0.232383	0.999995	SCFD2	0.235427	2.55065	0.409236
482	COL24A1	0.481107	0.232331	0.999995	CACNA1B	0.332665	2.5493	0.409526
483	COTL1	0.625421	0.231726	0.999995	FAM65B	0.246481	2.54913	0.409526
484	ADPRM	0.514479	0.231299	0.999995	SYMPK	0.264879	2.54714	0.410499
485	RP11-113K21.4	0.782663	0.23099	0.999995	GBAS	0.268929	2.54703	0.410499
486	ATP5S	0.326656	0.230944	0.999995	LHFPL3	0.199882	2.54461	0.412609
487	KCNAB2	0.395566	0.230379	0.999995	NFE2L3	0.322748	2.5421	0.414087
488	ZNF426	0.454743	0.230136	0.999995	FREM1	0.226825	2.53779	0.418456
489	PANK3	0.187664	0.229787	0.999995	AP3B1	0.23113	2.53701	0.418499
490	CDIPT	0.478935	0.229426	0.999995	FAF1	0.205741	2.5365	0.418499
491	CDKN1B	0.843031	0.229393	0.999995	DPY19L2	0.383964	2.53352	0.419597
492	TSPAN12	0.780971	0.22938	0.999995	RP11-1084J3.4	0.215937	2.53248	0.419597
493	KBTBD4	0.738373	0.229183	0.999995	GLRB	0.364537	2.53159	0.419597
494	PSMC3IP	0.613421	0.228933	0.999995	DHX15	0.284276	2.53133	0.419597
495	TSPAN7	0.390179	0.228033	0.999995	RALGAPA2	0.212485	2.5312	0.419597
496	ZNF558	0.388695	0.227711	0.999995	KIAA1211	0.243522	2.52649	0.424214
497	CTD-2140G10.2	0.885611	0.227093	0.999995	CTIF	0.367204	2.52612	0.424214
498	RP11-299L17.3	0.851081	0.226883	0.999995	HP1BP3	0.212683	2.52408	0.425621
499	MRPL44	0.574468	0.226291	0.999995	TEAD1	0.230242	2.52372	0.425621
500	NR2C2AP	0.243662	0.225154	0.999995	ASPH	0.255407	2.52101	0.427403
501	IQUB	0.596631	0.225003	0.999995	SEPT10	0.308213	2.51938	0.428632
502	NUCB2	0.185974	0.224924	0.999995	RNF168	0.440717	2.51861	0.428827
503	GHDC	0.970183	0.224727	0.999995	MPDZ	0.218957	2.51489	0.432619
504	RP11-567N4.2	0.983869	0.224622	0.999995	GLI3	0.284106	2.51125	0.436346
505	ARPP19	0.268361	0.224267	0.999995	RBM41	0.473829	2.50917	0.438157
506	C19orf44	0.416875	0.223616	0.999995	ZEB2	0.19909	2.50801	0.438835
507	RP11-103C16.2	0.457963	0.22361	0.999995	PAXBP1	0.267133	2.50274	0.444614
508	CYTH2	0.372853	0.222473	0.999995	GLMN	0.453226	2.50216	0.444614
509	CGREF1	0.326824	0.22246	0.999995	MLLT10	0.20988	2.50003	0.445524
510	BCL6	0.0813686	0.222322	0.999995	CCND2	0.229082	2.49945	0.445524
511	ARL6IP4	0.147669	0.221231	0.999995	ATP2C1	0.222385	2.49864	0.445524
512	RP11-328M4.2	0.520626	0.221159	0.999995	KIAA1715	0.40803	2.49269	0.451955
513	ZNF614	0.544699	0.220593	0.999995	TARSL2	0.597748	2.48914	0.455715
514	KRBA1	0.492409	0.219581	0.999995	ANKRD36C	0.274389	2.4872	0.457421
515	SERPINF2	0.7577	0.219483	0.999995	PNISR	0.199503	2.48619	0.457774
516	ZNF574	0.717526	0.219213	0.999995	CEBPZ	0.331814	2.48572	0.457774
517	PRAME	0.269802	0.219108	0.999995	AHI1	0.208189	2.48459	0.458448
518	CYP2U1	0.404175	0.218214	0.999995	RP11-399D6.2	0.637835	2.48089	0.462439
519	CDNF	0.677387	0.217446	0.999995	HECW2	0.344361	2.47979	0.463095
520	RP11-310E22.5	0.509444	0.217189	0.999995	RASGEF1C	0.296759	2.47745	0.465355
521	MCF2L2	0.528697	0.216131	0.999995	PIK3R3	0.380852	2.47585	0.466652
522	PCNA	0.391485	0.215947	0.999995	AP000769.1	0.508282	2.47221	0.470639
523	ZMAT1	0.154569	0.215283	0.999995	NSUN3	0.51849	2.46647	0.477034
524	HHIP	-0.0252707	0.21485	0.999995	DEK	0.292686	2.46618	0.477034
525	PCYT2	0.614827	0.214455	0.999995	HECTD2	0.401762	2.463	0.48048
526	POMK	0.360594	0.213752	0.999995	H2AFV	0.355474	2.45972	0.484085
527	FKBP4	0.464763	0.213575	0.999995	MLLT4	0.198868	2.45805	0.485517
528	TMEM198	0.622812	0.213397	0.999995	TNPO3	0.335127	2.4537	0.490614
529	GCNT6	0.810345	0.212766	0.999995	SCAMP1	0.28892	2.44954	0.494404
530	RCE1	0.456897	0.212556	0.999995	DCAF16	0.307896	2.44914	0.494404
531	UAP1L1	0.313103	0.212228	0.999995	PPHLN1	0.285283	2.44654	0.497155
532	CTB-171A8.1	0.419616	0.210887	0.999995	PCNP	0.348561	2.44587	0.497252
533	LINC00094	0.866658	0.210125	0.999995	STAG2	0.209643	2.44498	0.497308
534	PNCK	0.220544	0.209855	0.999995	LINC00662	0.328431	2.44464	0.497308
535	GPRASP1	0.456149	0.208554	0.999995	SYT14	0.208031	2.4436	0.49793
536	DUSP2	1.97186	0.208048	0.999995	RPL13A	0.203411	2.44179	0.498778
537	AGBL5	0.359724	0.207982	0.999995	UNK	0.313078	2.44151	0.498778
538	RP11-639B1.1	0.310478	0.20745	0.999995	EPC1	0.211164	2.44121	0.498778
539	TXNRD3	0.199706	0.207128	0.999995	GALNT11	0.241737	2.43207	0.510701
540	YPEL1	0.143722	0.206484	0.999995	KLHL24	0.232532	2.43123	0.511052
541	YTHDF1	0.307208	0.206412	0.999995	PCMTD1	0.217662	2.4298	0.512245
542	FAM212B	0.204704	0.205722	0.999995	MET	0.374689	2.42669	0.515806
543	RP4-758J18.7	3.09169	0.205702	0.999995	KLHL7	0.345713	2.42453	0.517551
544	AL928768.3	3.00989	0.205676	0.999995	NAA25	0.274601	2.42429	0.517551
545	C1orf61	0.673361	0.20559	0.999995	CNTNAP5	0.418089	2.41764	0.526249
546	RP11-354I10.1	1.19124	0.205511	0.999995	RNF38	0.282199	2.41606	0.527689
547	RP11-739G5.1	0.591348	0.205459	0.999995	RPRD2	0.264948	2.41188	0.532917
548	TMEM25	0.189032	0.205091	0.999995	ZNF326	0.331367	2.4085	0.537008
549	RP11-393I2.4	0.800867	0.204907	0.999995	OCIAD1	0.247593	2.40783	0.537134
550	EFCAB5	0.579294	0.204861	0.999995	ZNF428	0.294189	2.40656	0.53773
551	RP11-150C16.1	0.47538	0.20402	0.999995	WDR52	0.227262	2.40625	0.53773
552	UNC13A	0.244372	0.203757	0.999995	GDI1	0.214512	2.40016	0.544974
553	EI24	0.408255	0.203652	0.999995	TMEM168	0.249737	2.39998	0.544974
554	ADAM18	1.46796	0.203106	0.999995	SLC39A10	0.224002	2.3996	0.544974
555	TMEM234	0.571561	0.202534	0.999995	SCN8A	0.295163	2.39874	0.545394
556	SPATA2L	0.534573	0.202501	0.999995	SRD5A1	0.438676	2.39745	0.545411
557	ARSD	0.48966	0.202094	0.999995	ZDHHC21	0.21718	2.39689	0.545411
558	PSMB2	0.221816	0.202055	0.999995	UBXN2A	0.234368	2.39595	0.545411
559	E2F8	0.361753	0.201871	0.999995	ANKIB1	0.224847	2.39592	0.545411
560	LIG1	0.203265	0.201654	0.999995	BTG3	0.532038	2.39582	0.545411
561	ADAM11	1.18096	0.201457	0.999995	NNAT	0.479529	2.39481	0.546047
562	DNASE1	0.200363	0.200819	0.999995	ZNF711	0.341409	2.39306	0.547805
563	CASZ1	1.01726	0.200786	0.999995	DTWD1	0.23938	2.39015	0.551297
564	GOLT1A	1.6631	0.20078	0.999995	CDKAL1	0.196912	2.38848	0.552935
565	ZNF525	0.638882	0.200648	0.999995	GABRG1	0.424902	2.38716	0.554055
566	NDUFC2-KCTD14	1.50868	0.200556	0.999995	LIN9	0.337236	2.38304	0.559421
567	CTB-11I22.1	1.39379	0.200556	0.999995	DMTF1	0.213921	2.38043	0.562518
568	AEN	0.758273	0.200247	0.999995	ZNF235	0.325939	2.37755	0.565532
569	TEX15	0.268585	0.199998	0.999995	CTNNA2	0.204779	2.37646	0.565532
570	PARD6B	0.750811	0.199965	0.999995	CLASP1	0.196323	2.37638	0.565532
571	RP11-204M4.2	0.246924	0.199623	0.999995	CACUL1	0.344817	2.37613	0.565532
572	SURF2	0.923093	0.199202	0.999995	GNAS	0.229688	2.37559	0.565532
573	FBXO45	0.617805	0.199045	0.999995	ELAVL2	0.275555	2.36719	0.577645
574	ADCYAP1R1	0.581552	0.198972	0.999995	SCAI	0.340994	2.36659	0.577682
575	RP11-141E13.1	2.2298	0.198361	0.999995	GALNT13	0.293986	2.36317	0.582136
576	CCER2	0.385592	0.198348	0.999995	CREBZF	0.293235	2.36193	0.583192
577	ZMYND19	0.72612	0.198296	0.999995	ZCCHC7	0.190436	2.36081	0.58406
578	NECAB1	0.947846	0.197954	0.999995	ETNK1	0.206554	2.35018	0.599166
579	TPPP3	0.93612	0.197947	0.999995	PCCA	0.189839	2.34945	0.599414
580	ANKRD31	0.658261	0.197836	0.999995	CEP350	0.29125	2.34754	0.600998
581	AL603926.1	0.533277	0.19773	0.999995	ARGLU1	0.198339	2.3468	0.600998
582	NACAD	0.213067	0.197717	0.999995	CEP192	0.276215	2.34611	0.600998
583	NEK10	0.781525	0.197375	0.999995	SNX13	0.203143	2.34586	0.600998
584	HSPA1B	0.398996	0.197369	0.999995	HNRNPK	0.355171	2.34538	0.600998
585	NOP2	0.312694	0.197244	0.999995	TBCA	0.263852	2.34506	0.600998
586	TEAD2	0.233592	0.197211	0.999995	ANLN	0.444259	2.34347	0.602661
587	ACVR1C	0.432687	0.19708	0.999995	THOC1	0.295419	2.34185	0.60408
588	MYH14	1.06246	0.196738	0.999995	OPA1	0.240238	2.34146	0.60408
589	IRAK1BP1	0.126104	0.196521	0.999995	SEPT7	0.198864	2.33854	0.606983
590	SRCIN1	0.888834	0.196403	0.999995	LARP1B	0.365951	2.33773	0.607392
591	CACNB1	1.29316	0.19614	0.999995	JAKMIP2	0.278285	2.33615	0.608937
592	GPC6-AS1	1.03992	0.195634	0.999995	ST6GAL1	0.181981	2.33517	0.608937
593	MOB1A	0.247959	0.195457	0.999995	MGA	0.261643	2.33375	0.608937
594	MOB4	0.717962	0.194326	0.999995	PSIP1	0.204374	2.33295	0.608937
595	EBPL	0.242826	0.1943	0.999995	AC002117.1	0.321547	2.33193	0.608937
596	CTD-2020K17.4	0.414656	0.194011	0.999995	RP3-525N10.2	0.388418	2.33183	0.608937
597	RP11-473M20.16	1.30796	0.193354	0.999995	BCL2	0.187693	2.33126	0.608937
598	HIGD1C	1.25581	0.193314	0.999995	ZNF706	0.360846	2.33032	0.608937
599	RPEL1	0.802977	0.193209	0.999995	PDE10A	0.264093	2.3295	0.608937
600	RPL38	0.102218	0.192414	0.999995	SSBP1	0.253314	2.32913	0.608937
601	PTPLA	0.282242	0.191638	0.999995	ZNF800	0.404382	2.32898	0.608937
602	AC004549.6	0.826029	0.191612	0.999995	HBS1L	0.380618	2.32883	0.608937
603	ZNF524	1.74265	0.1911	0.999995	HES6	0.360073	2.32877	0.608937
604	TUBB4A	1.53823	0.190942	0.999995	CT60	0.323065	2.32843	0.608937
605	KIRREL2	1.2915	0.190771	0.999995	AC009403.2	0.6899	2.3246	0.614277
606	KL	0.219569	0.190639	0.999995	ARL15	0.180716	2.32341	0.615317
607	ST6GALNAC4	0.756342	0.19062	0.999995	HERC2	0.183789	2.32279	0.615434
608	HIST1H3B	0.3038	0.190225	0.999995	AIM2	0.365192	2.31972	0.618944
609	HIST1H2AM	0.392159	0.190206	0.999995	DMXL2	0.237233	2.31939	0.618944
610	ARL2BP	0.4791	0.189266	0.999995	GPR85	0.267807	2.31891	0.618944
611	RP1-292B18.4	0.51078	0.18922	0.999995	SLC38A1	0.392865	2.31846	0.618944
612	TOMM7	0.131639	0.188918	0.999995	TBC1D32	0.22058	2.31636	0.621497
613	RP1-35C21.2	0.705904	0.188609	0.999995	IFRD1	0.354962	2.31562	0.621767
614	CCDC175	0.478582	0.188333	0.999995	SNAP91	0.246557	2.31511	0.621767
615	FAM84A	0.430221	0.18807	0.999995	STRBP	0.338898	2.3127	0.624352
616	RAB40A	0.42246	0.187432	0.999995	RP11-804N13.1	0.314831	2.31245	0.624352
617	ZNF787	0.522528	0.187354	0.999995	RCC2	0.344076	2.30815	0.6306
618	PPDPF	0.111224	0.187288	0.999995	NRD1	0.258705	2.30734	0.63104
619	AHSA1	0.284745	0.187288	0.999995	ERI3	0.332526	2.30589	0.632564
620	ENY2	0.227325	0.186618	0.999995	CENPF	0.285672	2.30533	0.632588
621	ZNF805	0.586322	0.186539	0.999995	SFXN1	0.356019	2.29947	0.641552
622	PNMAL1	0.804079	0.186473	0.999995	BTBD9	0.198286	2.29478	0.647418
623	TTLL10	0.936703	0.185849	0.999995	CNOT6	0.433068	2.29473	0.647418
624	VBP1	0.346183	0.18556	0.999995	DRD2	0.537452	2.29439	0.647418
625	TRIOBP	0.582636	0.18533	0.999995	OBSCN	0.318278	2.29347	0.648058
626	RP11-505E24.2	0.550315	0.185251	0.999995	BCLAF1	0.278357	2.29204	0.649588
627	TRIO	-0.0730699	0.185021	0.999995	MINA	0.4286	2.28894	0.653974
628	PHF3	0.0918737	0.185014	0.999995	UBE2K	0.227391	2.28814	0.654423
629	CALCB	0.271335	0.184876	0.999995	CCNJL	0.278836	2.28539	0.657294
630	ZC3H13	0.152033	0.184442	0.999995	CDK13	0.190543	2.28436	0.658131
631	RP5-1112D6.8	0.541505	0.184429	0.999995	CTNNA3	0.373989	2.28343	0.658131
632	EIF3D	0.244127	0.184101	0.999995	C4orf22	0.604696	2.283	0.658131
633	LINC00649	1.70108	0.183943	0.999995	PPP6R2	0.197104	2.28276	0.658131
634	NPIPA2	1.5397	0.183811	0.999995	PRKD3	0.276111	2.277	0.666038
635	RP11-544I20.2	1.44749	0.183772	0.999995	HNRNPLL	0.340521	2.2766	0.666038
636	POLR3D	0.229198	0.183765	0.999995	PKIA	0.406258	2.27478	0.668274
637	CLCN4	0.315619	0.183529	0.999995	ZKSCAN1	0.274984	2.27225	0.671788
638	CTSA	0.337864	0.183161	0.999995	HNRNPA3	0.25362	2.2675	0.679233
639	LONRF2	0.340667	0.182648	0.999995	KCTD3	0.290752	2.26528	0.682214
640	DHX37	0.231083	0.182602	0.999995	MTF2	0.287996	2.26428	0.683055
641	RP11-543C4.1	0.36313	0.182589	0.999995	DCUN1D4	0.277388	2.26145	0.687153
642	APOOL	0.205881	0.182471	0.999995	GLCE	0.222718	2.25797	0.690773
643	RPP25L	0.803855	0.182326	0.999995	TCEA3	0.468806	2.25784	0.690773
644	ZNF785	0.280557	0.182307	0.999995	GLYATL2	0.233768	2.25536	0.693315
645	TIMM50	0.196872	0.182293	0.999995	INO80D	0.36811	2.25164	0.697346
646	PNMA1	0.423012	0.181787	0.999995	ESR2	0.186507	2.25154	0.697346
647	NAT16	1.09582	0.181781	0.999995	FKTN	0.392252	2.25028	0.698628
648	SCN11A	1.13983	0.181768	0.999995	SPEF2	0.293552	2.24922	0.698628
649	RP1-184J9.2	0.417619	0.181531	0.999995	DLGAP1	0.197368	2.24911	0.698628
650	AC138655.1	1.80527	0.181367	0.999995	STXBP1	0.250437	2.24872	0.698628
651	HID1	0.299482	0.18111	0.999995	C7orf60	0.236572	2.24419	0.70591
652	RP11-129B22.1	0.845306	0.181097	0.999995	TUBB	0.261492	2.24029	0.710278
653	KIF6	0.629582	0.181012	0.999995	AL009178.1	0.453597	2.23998	0.710278
654	PSMB4	0.266028	0.180696	0.999995	AC004540.5	0.201498	2.23971	0.710278
655	TLR5	0.351002	0.180624	0.999995	UPP2	0.322892	2.23823	0.712025
656	KIF5A	0.191194	0.18023	0.999995	MARCHF6	0.180428	2.23723	0.712901
657	DDX54	0.483849	0.180039	0.999995	UBXN7	0.232856	2.23541	0.715293
658	WDTC1	0.265297	0.180033	0.999995	RGS7	0.425877	2.23386	0.717194
659	GLTSCR2	0.204176	0.179836	0.999995	ANAPC10	0.367944	2.23146	0.720684
660	HDHD1	0.340036	0.179671	0.999995	RP11-323I15.5	0.333981	2.22943	0.723482
661	MRPS7	0.338595	0.179671	0.999995	EHMT1	0.191516	2.22356	0.733517
662	UQCRB	0.277187	0.179474	0.999995	ASPM	0.615644	2.21924	0.739494
663	AC009499.1	0.581653	0.179185	0.999995	CEP170	0.183007	2.21883	0.739494
664	DUSP19	0.791021	0.179178	0.999995	WDPCP	0.201135	2.2183	0.739514
665	MIOS	0.274742	0.179152	0.999995	KCTD7	0.222113	2.2168	0.740286
666	RP11-96D24.1	2.99953	0.179067	0.999995	CLNS1A	0.286885	2.21634	0.740286
667	AC010336.1	2.59119	0.179014	0.999995	WHSC1L1	0.19843	2.21374	0.743788
668	CORO1B	0.604328	0.178935	0.999995	C7orf73	0.280515	2.21346	0.743788
669	RP11-705O24.1	1.05975	0.178869	0.999995	DIP2C	0.181898	2.21197	0.745625
670	RP11-59J16.1	0.974328	0.178764	0.999995	DTNB	0.315292	2.20976	0.748878
671	SELK	0.529517	0.178147	0.999995	CDK19	0.191979	2.2068	0.752497
672	LAMTOR5	0.251358	0.177844	0.999995	ERICH1	0.300219	2.2064	0.752497
673	GPRC5B	0.211501	0.177844	0.999995	ATAD5	0.547782	2.20632	0.752497
674	PRELID1	0.254178	0.177667	0.999995	C3orf58	0.188248	2.20452	0.753978
675	TMEM187	0.432901	0.177391	0.999995	ENOX1	0.184631	2.20323	0.754485
676	RP11-357N13.1	1.59684	0.177036	0.999995	OTUD7A	0.332601	2.20242	0.754485
677	RSBN1	0.274349	0.177003	0.999995	LINC00665	0.286832	2.2022	0.754485
678	GATM	0.531594	0.176445	0.999995	SPIRE1	0.252486	2.20079	0.756203
679	ZNF808	0.225805	0.175991	0.999995	WDR72	0.269312	2.1988	0.758387
680	NGDN	0.137749	0.175807	0.999995	HACE1	0.255174	2.19836	0.758387
681	RP11-1055B8.4	0.198202	0.175689	0.999995	PPP5C	0.365626	2.19813	0.758387
682	PANK4	0.328751	0.175373	0.999995	ERCC1	0.28679	2.19711	0.758742
683	LYRM7	0.409341	0.175235	0.999995	HCN1	0.383943	2.19692	0.758742
684	ROGDI	0.340648	0.175012	0.999995	SPAG9	0.183527	2.19576	0.760013
685	BET1	0.34788	0.174539	0.999995	SCARB2	0.243681	2.19305	0.764274
686	RP11-22A3.2	0.95083	0.174388	0.999995	HNRNPA2B1	0.184664	2.19238	0.764435
687	WDR4	0.308471	0.174289	0.999995	YWHAQ	0.209063	2.1916	0.764435
688	TMEM130	0.729109	0.174243	0.999995	SRFBP1	0.463455	2.19144	0.764435
689	ARG2	1.82242	0.174243	0.999995	IGF1R	0.197025	2.19079	0.764719
690	PPP1R3A	0.446991	0.174164	0.999995	FHOD3	0.286172	2.1901	0.765079
691	RAB5B	0.240251	0.174039	0.999995	RP11-509J21.1	0.266976	2.18692	0.76933
692	ERH	0.22844	0.173888	0.999995	ZNF780B	0.254687	2.1865	0.76933
693	RP11-712L6.5	0.401323	0.173829	0.999995	POT1	0.279502	2.18506	0.770961
694	FAM173B	0.173948	0.173592	0.999995	DIS3L2	0.251292	2.18371	0.772609
695	RP11-394J1.2	0.598243	0.172613	0.999995	TOX3	0.322428	2.18219	0.774613
696	FAM133B	0.210904	0.172265	0.999995	WASF3	0.212634	2.17814	0.779602
697	HEATR6	0.182423	0.172133	0.999995	TPX2	0.395011	2.17744	0.779908
698	TMEM63C	2.24029	0.171818	0.999995	STK33	0.259436	2.17698	0.779908
699	LEMD3	0.157079	0.171805	0.999995	LINC00630	0.283027	2.17438	0.784051
700	ZNF598	0.55469	0.171667	0.999995	MCCC1	0.309935	2.17316	0.784553
701	CALML4	1.76671	0.17166	0.999995	FARSB	0.278402	2.17295	0.784553
702	TACR3	0.826103	0.171568	0.999995	PJA2	0.27118	2.17243	0.784553
703	MNS1	0.163848	0.17124	0.999995	KIAA1430	0.319919	2.17213	0.784553
704	HCAR1	0.0853809	0.170504	0.999995	BCL6	0.203929	2.17069	0.78641
705	RP11-367N14.2	0.354348	0.170353	0.999995	LRP12	0.390848	2.16947	0.787839
706	FBXO4	0.531069	0.170057	0.999995	LIPE-AS1	0.251904	2.16839	0.789002
707	TRMT1	0.158175	0.169656	0.999995	RP11-782C8.2	0.537495	2.16588	0.793008
708	RAB3D	0.838579	0.169551	0.999995	MEGF8	0.236572	2.16442	0.793978
709	ZNF852	0.488361	0.169334	0.999995	SPHK1	0.227611	2.1644	0.793978
710	KCNQ5	0.261774	0.169163	0.999995	NAPEPLD	0.38659	2.16104	0.79972
711	RP11-266O8.1	0.509675	0.168644	0.999995	CDK5RAP2	0.231116	2.15654	0.807231
712	FBXL19	0.540499	0.168473	0.999995	AGPAT4	0.24965	2.15633	0.807231
713	RP3-508I15.9	0.536534	0.168184	0.999995	TMCC1	0.174619	2.15516	0.808604
714	CCDC106	0.532593	0.167921	0.999995	EFCAB7	0.580072	2.1534	0.81047
715	FAM104A	0.29449	0.167757	0.999995	IVNS1ABP	0.239565	2.15325	0.81047
716	NGEF	0.351525	0.166725	0.999995	TTC17	0.184903	2.15172	0.811651
717	P2RY11	1.02588	0.166659	0.999995	FAM172A	0.162867	2.15157	0.811651
718	TMEM17	0.976645	0.166528	0.999995	TRAPPC9	0.21256	2.15075	0.811651
719	RP11-1252I4.2	0.348955	0.166488	0.999995	ABI2	0.275975	2.15028	0.811651
720	RP4-633O19__A.1	0.491496	0.166317	0.999995	DENND4A	0.196243	2.14987	0.811651
721	RP11-666E17.1	0.602658	0.166035	0.999995	ARHGAP36	0.19168	2.1497	0.811651
722	ZNF175	0.260164	0.165963	0.999995	CNTN1	0.37833	2.14849	0.813115
723	ACOT13	0.278741	0.165654	0.999995	CCNL1	0.214054	2.14706	0.815027
724	SCG3	0.390755	0.165614	0.999995	MORF4L2	0.178113	2.14622	0.815751
725	PRR7	0.368104	0.164681	0.999995	ZC2HC1A	0.216904	2.14373	0.819822
726	MFSD5	1.51171	0.164399	0.999995	SIPA1L3	0.179005	2.14163	0.823145
727	GPR144	1.45574	0.164346	0.999995	CDH12	0.599309	2.1393	0.826929
728	PASK	0.341094	0.1643	0.999995	AC011043.1	0.180727	2.13747	0.829693
729	TRAF4	0.532693	0.164215	0.999995	GSK3B	0.176051	2.13613	0.831453
730	MAN2A2	0.457205	0.163906	0.999995	FBXO42	0.290695	2.13476	0.833284
731	DCPS	0.477765	0.163584	0.999995	NBPF1	0.200244	2.13368	0.834505
732	AP3D1	0.2358	0.163084	0.999995	TIAL1	0.241506	2.13279	0.835354
733	ZNF488	0.751546	0.162164	0.999995	ZNRF3	0.447204	2.13227	0.835404
734	KLHL7-AS1	0.979012	0.162052	0.999995	NFASC	0.300551	2.12945	0.837578
735	RP11-238K6.2	1.98891	0.162006	0.999995	RAP1GAP2	0.193713	2.12945	0.837578
736	DPCD	0.470372	0.161908	0.999995	KIF16B	0.20319	2.12928	0.837578
737	SCARNA17	0.224031	0.161836	0.999995	FBXW4	0.414875	2.12819	0.838836
738	PQBP1	0.243733	0.161645	0.999995	UBAP2L	0.385207	2.12613	0.841105
739	CTB-133G6.2	0.686168	0.161448	0.999995	PRPF4B	0.168091	2.12511	0.841624
740	IGSF9	0.303343	0.161369	0.999995	SLC4A8	0.339593	2.12491	0.841624
741	LINC00959	0.559725	0.161257	0.999995	ARMCX4	0.298692	2.12414	0.842234
742	RABGGTB	0.206383	0.161172	0.999995	PRKACB	0.16491	2.12356	0.842429
743	CTC-428H11.2	0.695456	0.160784	0.999995	TRABD	0.248629	2.12002	0.848241
744	ZNF709-1	0.386625	0.160745	0.999995	PRPF6	0.316047	2.11982	0.848241
745	RP11-76N22.2	0.446044	0.159949	0.999995	MFF	0.246376	2.11857	0.849839
746	WWTR1-AS1	1.16386	0.159733	0.999995	SRSF2	0.220471	2.1181	0.849839
747	SPINK5	22.533	0.159733	0.999995	PMS1	0.243328	2.1125	0.859642
748	ZNF385C	1.1572	0.159706	0.999995	USP24	0.19198	2.11192	0.859858
749	HS6ST2	0.798508	0.159575	0.999995	POLD2	0.413682	2.10202	0.88009
750	NXPH2	0.279937	0.159509	0.999995	FNBP4	0.187689	2.10102	0.881199
751	RNF165	0.130192	0.158668	0.999995	CEP57	0.307306	2.10025	0.881836
752	CCDC61	0.271374	0.158543	0.999995	CSNK2A1	0.253351	2.0979	0.885068
753	CYP4V2	0.204294	0.15851	0.999995	PCBP2	0.160534	2.09777	0.885068
754	CTC-786C10.1	0.322982	0.158116	0.999995	TET1	0.202367	2.09732	0.885068
755	SLC7A14	0.207788	0.157952	0.999995	TSTD2	0.290734	2.09443	0.890161
756	VEGFA	0.331195	0.157899	0.999995	SLC25A12	0.284168	2.09402	0.890161
757	SKI	0.264632	0.157879	0.999995	SLC35E2	0.353075	2.09346	0.890346
758	RP11-215N21.1	0.943546	0.157866	0.999995	WDR35	0.211888	2.09256	0.890886
759	CTD-3138B18.5	0.276738	0.15786	0.999995	KBTBD2	0.313012	2.09225	0.890886
760	PDE5A	0.047009	0.157774	0.999995	CDH2	0.221212	2.09066	0.893333
761	CSTF2T	0.4652	0.15734	0.999995	PRC1	0.659291	2.08867	0.896579
762	ATAD3B	0.224995	0.157294	0.999995	GRIN2C	0.310963	2.08812	0.896579
763	AC005358.3	1.35751	0.157255	0.999995	ACTR3B	0.270433	2.08734	0.896579
764	ZNF579	0.560297	0.15711	0.999995	PIK3C2A	0.256209	2.0868	0.896579
765	CCDC8	0.650135	0.156736	0.999995	NT5C3A	0.243226	2.08383	0.901753
766	RP11-128M1.1	0.529882	0.156611	0.999995	RTN4	0.180031	2.08349	0.901753
767	AC004702.2	0.233714	0.156572	0.999995	RBL1	0.304292	2.0815	0.904837
768	CS	0.279215	0.156545	0.999995	PDE1A	0.200886	2.08114	0.904837
769	KCTD2	0.429215	0.156052	0.999995	SH3YL1	0.232276	2.08057	0.905063
770	CNOT2	0.0818113	0.155947	0.999995	SREBF2	0.174179	2.08008	0.905091
771	RP11-803B1.8	0.356497	0.155822	0.999995	AGTPBP1	0.321639	2.07909	0.905378
772	C1orf123	0.265642	0.15573	0.999995	EPHX2	0.509125	2.079	0.905378
773	RP11-184D12.1	0.636699	0.155119	0.999995	TTN-AS1	0.176468	2.07541	0.912295
774	SLC22A3	1.00335	0.155054	0.999995	CDK5RAP3	0.174358	2.07334	0.915871
775	RP11-396O20.1	0.901083	0.154896	0.999995	CEP164	0.282691	2.0722	0.91735
776	AC084219.3	2.16358	0.154883	0.999995	MAML1	0.362406	2.07066	0.919736
777	BTNL8	1.85222	0.154856	0.999995	FAR2	0.206424	2.06994	0.920301
778	IRX3	1.6089	0.154725	0.999995	KPNB1	0.28132	2.06924	0.920795
779	AC005237.4	0.828232	0.154712	0.999995	DENND2A	0.203539	2.06727	0.92417
780	RP11-1079K10.3	1.29852	0.15462	0.999995	DAP	0.29098	2.06535	0.926228
781	RP11-16D22.2	0.467181	0.154567	0.999995	BTBD11	0.170902	2.06518	0.926228
782	ATP6V1G1	0.12493	0.154317	0.999995	LINC01158	0.401425	2.06412	0.927032
783	THEM6	0.280518	0.154298	0.999995	RNPC3	0.246015	2.06337	0.927664
784	HIST3H2A	0.280401	0.15414	0.999995	MSH2	0.333334	2.06119	0.930697
785	ZNF675	0.20478	0.153608	0.999995	PUM1	0.165688	2.06108	0.930697
786	LRRN2	0.375678	0.153437	0.999995	SKAP2	0.480076	2.06022	0.93142
787	ZMYM6	0.855454	0.152983	0.999995	SOX4	0.199759	2.05983	0.93142
788	RP11-40F8.2	0.183642	0.152878	0.999995	PDCD6	0.357683	2.05786	0.934815
789	ADCY5	0.29247	0.152813	0.999995	FAU	0.187029	2.05735	0.934918
790	HLA-AS1	0.5089	0.152504	0.999995	TBL1X	0.278452	2.05582	0.936261
791	SPINT2	3.04723	0.152471	0.999995	YWHAZ	0.210445	2.05284	0.940871
792	RP11-797M17.1	2.65018	0.152445	0.999995	PSPC1	0.203936	2.052	0.940871
793	SPATA24	2.53198	0.152379	0.999995	PLCL2	0.231068	2.05168	0.940871
794	GMNN	0.168772	0.152195	0.999995	PACRGL	0.290456	2.05116	0.940871
795	AC093391.2	0.686881	0.152182	0.999995	RBM12B	0.44759	2.0496	0.942997
796	CXXC1	0.314891	0.15207	0.999995	NUCKS1	0.21997	2.04819	0.945157
797	DHX34	0.0918677	0.152024	0.999995	CTD-2368P22.1	0.262467	2.04728	0.94537
798	NOP14-AS1	0.801984	0.151636	0.999995	THRAP3	0.226764	2.04717	0.94537
799	C19orf47	0.445227	0.151367	0.999995	PDE5A	0.156042	2.04658	0.945675
800	NUDT6	0.348333	0.150769	0.999995	HTT	0.259211	2.04564	0.946758
801	GCLM	0.262675	0.150604	0.999995	NOP58	0.314188	2.04426	0.948755
802	LYPD6B	0.782333	0.150453	0.999995	PPP6R3	0.164974	2.04346	0.948755
803	LINC00927	1.28126	0.150046	0.999995	CEP95	0.203431	2.04299	0.948755
804	MPP6	-0.0008917	0.15002	0.999995	HMGCLL1	0.359453	2.04292	0.948755
805	SVOP	0.720915	0.149954	0.999995	RIMS1	0.336669	2.04152	0.950916
806	RBMY1J	1.01588	0.14977	0.999995	RP11-368I23.2	0.444903	2.0406	0.951234
807	CELF5	0.374508	0.149678	0.999995	CHCHD3	0.170498	2.04046	0.951234
808	DRG1	0.22234	0.149514	0.999995	RP11-206L10.9	0.494969	2.03766	0.955823
809	RP11-458F8.4	0.445181	0.149277	0.999995	TMED4	0.324032	2.03755	0.955823
810	ENPP4	0.561957	0.149008	0.999995	RTN3	0.21903	2.03708	0.95583
811	PANX1	0.24449	0.148699	0.999995	GIGYF2	0.198062	2.03599	0.957299
812	CDH24	0.443081	0.148692	0.999995	CCNG2	0.459674	2.03499	0.957657
813	PCIF1	0.363905	0.148423	0.999995	DTNA	0.1662	2.03492	0.957657
814	CASKIN1	0.520862	0.14812	0.999995	STMN2	0.208894	2.03369	0.958286
815	EFCAB6	0.139942	0.14768	0.999995	ST8SIA3	0.407274	2.03361	0.958286
816	DELEC1	1.62321	0.147654	0.999995	FBXW7	0.203322	2.03308	0.958286
817	HIST1H2AB	1.31779	0.147443	0.999995	NNT	0.253083	2.03239	0.958286
818	HOMER3	1.27069	0.14743	0.999995	ZBTB18	0.316546	2.03226	0.958286
819	RP11-25L3.3	1.26063	0.147391	0.999995	LMBR1	0.167583	2.03181	0.958286
820	PHLDA3	1.21769	0.147246	0.999995	PHACTR4	0.190016	2.03139	0.958286
821	MSH6	0.304828	0.147016	0.999995	GTDC1	0.159869	2.031	0.958286
822	PCSK4	0.523532	0.146977	0.999995	FIP1L1	0.199709	2.02367	0.972585
823	CRYAB	0.143616	0.146458	0.999995	PDE7A	0.211817	2.02278	0.973126
824	ATP5H	0.210163	0.145958	0.999995	RNF19A	0.34839	2.02061	0.976411
825	RPL18	0.0493952	0.145682	0.999995	GPR173	0.171767	2.02046	0.976411
826	HSF4	0.281513	0.14563	0.999995	ATP1B3	0.188198	2.01954	0.976515
827	CTD-2528L19.6	0.596515	0.145202	0.999995	WDR33	0.193279	2.01951	0.976515
828	LRRC53	1.80446	0.145143	0.999995	XPO7	0.369969	2.01883	0.977047
829	RP4-756G23.5	1.89112	0.145117	0.999995	INTU	0.369507	2.01529	0.981376
830	RP11-637A17.2	0.874922	0.145117	0.999995	CD46	0.210241	2.01518	0.981376
831	XPNPEP1	0.236708	0.145018	0.999995	MATR3	0.176095	2.0099	0.992748
832	AC016768.1	0.756732	0.144986	0.999995	EPB41	0.190501	2.0074	0.997492
833	CYB5R1	0.301021	0.144913	0.999995	TPR	0.232512	2.00656	0.997492
834	TPO	0.878596	0.144907	0.999995	ALDH7A1	0.212908	2.00654	0.997492
835	MFI2-AS1	0.38503	0.144802	0.999995	LUC7L	0.170711	2.00495	0.99956
836	RAPGEFL1	0.833845	0.144802	0.999995	C2orf43	0.206564	2.00477	0.99956
837	RP11-121C2.2	0.731075	0.144802	0.999995	KDM1A	0.172636	2.00385	0.999918
838	SMKR1	0.786491	0.144788	0.999995	DDX18	0.15707	2.00333	0.999918
839	TPRKB	0.434868	0.144756	0.999995	SMC5	0.182085	2.00315	0.999918
840	PSEN2	0.711244	0.144512	0.999995	ZXDC	0.211395	2.00274	0.999918
841	UBB	0.179901	0.144473	0.999995	CREBBP	0.214944	2.0017	0.999918
842	RP11-501O2.1	0.375933	0.143934	0.999995	NUBPL	0.34929	2.00124	0.999918
843	THOC6	0.362808	0.143822	0.999995	LMO3	0.343032	1.99747	0.999918
844	CTD-2562J17.4	0.202106	0.14333	0.999995	C12orf79	0.328345	1.99725	0.999918
845	KLKB1	0.776198	0.143165	0.999995	THADA	0.209772	1.99624	0.999918
846	C15orf32	3.42332	0.142764	0.999995	RP11-268G12.1	0.301325	1.99492	0.999918
847	AC104532.4	3.25317	0.142751	0.999995	SCMH1	0.177278	1.99474	0.999918
848	RP11-770J1.5	3.04645	0.142751	0.999995	PAPSS1	0.275766	1.99166	0.999918
849	RP5-1024G6.8	0.628158	0.142745	0.999995	XPO5	0.633245	1.99009	0.999918
850	RP11-109E12.1	3.06893	0.142738	0.999995	LCOR	0.205727	1.98976	0.999918
851	KPNA7	3.12351	0.142738	0.999995	HMGCS1	0.394666	1.98919	0.999918
852	TNFRSF13B	2.97143	0.142712	0.999995	PCNT	0.170652	1.98914	0.999918
853	SMOX	0.468764	0.142613	0.999995	DDX10	0.195083	1.98739	0.999918
854	AP000892.4	0.937817	0.142508	0.999995	PABPC1	0.251735	1.98322	0.999918
855	ALDH1A1	0.497565	0.142508	0.999995	SND1	0.185802	1.98281	0.999918
856	RNF112	0.887681	0.142482	0.999995	SEC24B	0.23184	1.98279	0.999918
857	CTB-32O4.2	0.792093	0.142258	0.999995	SMARCA2	0.181779	1.98223	0.999918
858	LY6G6C	0.737455	0.142206	0.999995	NT5C	0.249409	1.98159	0.999918
859	LINC00900	0.561416	0.142179	0.999995	USP9X	0.199174	1.98107	0.999918
860	CLPTM1L	0.332286	0.141851	0.999995	CWF19L2	0.19129	1.97928	0.999918
861	AK4	0.263321	0.141273	0.999995	NOX4	0.202352	1.97788	0.999918
862	RP3-399L15.3	0.0527031	0.141115	0.999995	GNPAT	0.351358	1.97749	0.999918
863	EME1	0.204305	0.14101	0.999995	GATS	0.209206	1.97611	0.999918
864	GABARAPL2	0.300781	0.14074	0.999995	ESRRG	0.223746	1.97445	0.999918
865	CAPN8	0.613754	0.140622	0.999995	MLF2	0.380072	1.97426	0.999918
866	TRIP13	0.24247	0.140477	0.999995	CELF1	0.182715	1.97361	0.999918
867	RP3-400N23.6	1.18267	0.140346	0.999995	MAP3K7	0.328782	1.97263	0.999918
868	C14orf164	1.14815	0.140123	0.999995	EPB41L5	0.337414	1.9712	0.999918
869	RP11-567L7.6	1.01597	0.14007	0.999995	PHF21B	0.255696	1.96959	0.999918
870	RP4-714D9.2	1.05787	0.14005	0.999995	POLA1	0.174408	1.96944	0.999918
871	ZSCAN32	0.446369	0.139985	0.999995	TULP3	0.312553	1.96829	0.999918
872	SHCBP1L	0.177398	0.139945	0.999995	RP11-440L14.1	0.263258	1.96823	0.999918
873	APEX2	0.653599	0.139912	0.999995	VSTM4	0.235687	1.96757	0.999918
874	RP11-351A11.1	0.312478	0.139373	0.999995	CRHR1	0.257895	1.96666	0.999918
875	RP11-384K6.6	0.281549	0.139275	0.999995	TMEM57	0.34274	1.96492	0.999918
876	ZNF3	0.140885	0.139091	0.999995	SNRPD2	0.191966	1.9642	0.999918
877	IGHMBP2	0.322892	0.138624	0.999995	PDE3B	0.186493	1.96398	0.999918
878	B4GALT3	0.478561	0.138604	0.999995	CNOT4	0.171292	1.96309	0.999918
879	RP11-110I1.12	0.588589	0.137987	0.999995	PKN2	0.1603	1.96258	0.999918
880	RP11-23E10.3	0.830524	0.137967	0.999995	HDAC9	0.159865	1.96123	0.999918
881	B4GALNT2	1.42835	0.137855	0.999995	KATNAL1	0.247683	1.96012	0.999918
882	RP5-903G2.2	1.42863	0.137803	0.999995	C9orf41	0.480269	1.96003	0.999918
883	CORO7	1.50389	0.137776	0.999995	CENPK	0.194602	1.95971	0.999918
884	CTD-2544M6.1	1.27019	0.137737	0.999995	SFPQ	0.148659	1.95909	0.999918
885	PDLIM1	0.303756	0.13773	0.999995	TROAP	0.873847	1.95696	0.999918
886	AC147651.3	0.935974	0.137658	0.999995	SRGAP2	0.148481	1.95568	0.999918
887	ZNF211	0.521606	0.137579	0.999995	RCL1	0.206164	1.9548	0.999918
888	RP5-1112D6.7	0.715366	0.137546	0.999995	TMEM165	0.230468	1.95441	0.999918
889	STXBP5-AS1	0.668603	0.13752	0.999995	KCNH8	0.746731	1.95353	0.999918
890	ZNF311	0.740754	0.13752	0.999995	HNRNPU-AS1	0.198253	1.95336	0.999918
891	HOOK1	0.695623	0.137454	0.999995	SIMC1	0.162171	1.95292	0.999918
892	TOPORS-AS1	0.594585	0.137402	0.999995	CENPJ	0.363877	1.95222	0.999918
893	SORCS2	0.21854	0.13704	0.999995	QTRT1	0.158138	1.95203	0.999918
894	MVD	0.178681	0.136377	0.999995	SEC62	0.278277	1.952	0.999918
895	KCNC3	0.593544	0.136311	0.999995	PPM1L	0.169922	1.95097	0.999918
896	VPS51	0.217145	0.136291	0.999995	RP11-120D5.1	0.497184	1.94894	0.999918
897	KIF23	0.201207	0.136252	0.999995	TUSC3	0.207027	1.9466	0.999918
898	CHTF8	0.341869	0.136179	0.999995	WDR60	0.169536	1.94629	0.999918
899	EFCAB10	0.501632	0.135733	0.999995	PLXNA3	0.255095	1.94607	0.999918
900	ZNF707	0.456838	0.135555	0.999995	ANKUB1	0.465447	1.94602	0.999918
901	EXD2	0.339235	0.135476	0.999995	FILIP1L	0.209525	1.94498	0.999918
902	RP11-950C14.3	0.921528	0.13543	0.999995	SMARCA1	0.204866	1.94391	0.999918
903	USP50	0.825911	0.135365	0.999995	ALK	0.526683	1.9433	0.999918
904	SLC12A5	0.736625	0.135102	0.999995	ATCAY	0.304601	1.94321	0.999918
905	ADCK3	0.156495	0.134786	0.999995	APIP	0.263817	1.94253	0.999918
906	NDUFS7	0.149507	0.13478	0.999995	SLC26A3	0.178351	1.94195	0.999918
907	FKBP2	0.166521	0.134622	0.999995	WRN	0.147994	1.94176	0.999918
908	RP11-345P4.9	0.228983	0.134563	0.999995	DIP2A	0.197335	1.94068	0.999918
909	PPP2R5B	0.262855	0.134385	0.999995	CNIH3	0.385037	1.94034	0.999918
910	RP4-734P14.4	0.662704	0.134221	0.999995	NIFK-AS1	0.351932	1.94023	0.999918
911	GLUL	0.230949	0.133899	0.999995	ZSCAN30	0.53257	1.93993	0.999918
912	GS1-24F4.2	0.245875	0.133649	0.999995	NAIP	0.149906	1.93993	0.999918
913	ALKBH7	0.417833	0.13338	0.999995	KATNBL1	0.279758	1.93961	0.999918
914	BCORL1	0.431466	0.13336	0.999995	OPCML	0.151587	1.93814	0.999918
915	MOAP1	0.504556	0.133288	0.999995	MAPK10	0.167592	1.93789	0.999918
916	RP3-395M20.12	1.41285	0.133183	0.999995	C9orf142	0.174019	1.93682	0.999918
917	RP11-1006G14.2	22.3288	0.13311	0.999995	XRN1	0.153942	1.93667	0.999918
918	NODAL	22.1067	0.13311	0.999995	POGZ	0.181332	1.93637	0.999918
919	LA16c-OS12.2	22.0722	0.13311	0.999995	TMA16	0.194866	1.93509	0.999918
920	RP11-404O13.1	22.047	0.13311	0.999995	CCT5	0.610849	1.93448	0.999918
921	FKBPL	1.1183	0.133078	0.999995	SLC37A3	0.428301	1.93082	0.999918
922	AC113189.5	1.05207	0.133025	0.999995	TOPBP1	0.218928	1.92989	0.999918
923	SYT9	0.705085	0.1329	0.999995	RP11-624L4.1	0.242268	1.9278	0.999918
924	ZNF775	0.145707	0.132795	0.999995	EIF2B3	0.292144	1.92474	0.999918
925	AC010127.3	0.873006	0.132716	0.999995	NAA38	0.210967	1.92183	0.999918
926	ZXDA	0.626972	0.132328	0.999995	MYO1E	0.394467	1.92121	0.999918
927	ACAP3	0.181158	0.132282	0.999995	SMAD5	0.176394	1.92079	0.999918
928	SEL1L3	0.267062	0.131638	0.999995	SHPRH	0.174513	1.92066	0.999918
929	C8orf34	0.471048	0.131625	0.999995	RPTOR	0.21395	1.92062	0.999918
930	ATP2B1	0.0666436	0.131527	0.999995	ATP2B1	0.172239	1.91931	0.999918
931	CEBPG	0.183934	0.130988	0.999995	ZNF121	0.379359	1.91875	0.999918
932	CTB-129O4.1	0.31204	0.130502	0.999995	MED14	0.34415	1.91868	0.999918
933	GPR39	0.64814	0.130357	0.999995	XRN2	0.207289	1.91748	0.999918
934	RP4-678D15.1	1.03063	0.130344	0.999995	FRMD4B	0.145888	1.91657	0.999918
935	RP11-525K10.3	0.901861	0.130318	0.999995	SUB1	0.281694	1.91546	0.999918
936	RNF182	0.240019	0.130311	0.999995	SOS1	0.144571	1.91523	0.999918
937	SNRNP35	0.181611	0.130252	0.999995	ARHGAP32	0.17545	1.91499	0.999918
938	SLC35D1	0.194465	0.130009	0.999995	MIPOL1	0.167805	1.91293	0.999918
939	RP11-672L10.3	0.139676	0.129779	0.999995	TTLL7	0.213146	1.91268	0.999918
940	MYL5	0.408418	0.129713	0.999995	RB1	0.175742	1.91194	0.999918
941	HIST1H2AI	0.336452	0.12968	0.999995	AC091878.1	0.314252	1.91049	0.999918
942	PIK3C2B	0.281138	0.129581	0.999995	SON	0.15916	1.91012	0.999918
943	SORD	0.245274	0.129476	0.999995	CREBRF	0.582458	1.91011	0.999918
944	ACADM	0.190032	0.129358	0.999995	PXDN	0.282718	1.90815	0.999918
945	RP11-648K4.2	0.342059	0.129338	0.999995	TPRG1	0.376136	1.90576	0.999918
946	RP1-274L7.1	0.304513	0.129332	0.999995	ACACA	0.181304	1.90528	0.999918
947	SNAPC5	0.514756	0.129049	0.999995	LRRC49	0.308977	1.90467	0.999918
948	ZNF256	0.27288	0.128977	0.999995	KLHDC10	0.276539	1.89935	0.999918
949	TBC1D3P1-DHX40P1	0.424537	0.12855	0.999995	ORC3	0.264038	1.89915	0.999918
950	RP1-8B1.4	0.587288	0.128464	0.999995	ATL1	0.661308	1.8983	0.999918
951	PRICKLE4	0.922203	0.128326	0.999995	XKR6	0.143459	1.89746	0.999918
952	SLC51A	1.58172	0.128188	0.999995	MKLN1	0.152098	1.89663	0.999918
953	PTP4A1	0.252774	0.128149	0.999995	TEX9	0.205937	1.89663	0.999918
954	HIST2H2BF	0.577314	0.128142	0.999995	NACA	0.174587	1.89619	0.999918
955	MYLK2	0.184618	0.128103	0.999995	CYB5R4	0.389076	1.89574	0.999918
956	AC018359.1	0.408896	0.128103	0.999995	STMN1	0.152536	1.8951	0.999918
957	HTRA2	0.398246	0.128044	0.999995	KLHL13	0.238356	1.89503	0.999918
958	CTC-365E16.1	1.11069	0.127991	0.999995	HEATR5B	0.308727	1.89405	0.999918
959	GLT1D1	0.338476	0.127801	0.999995	HNRNPA1	0.381066	1.894	0.999918
960	TRPC3	0.616234	0.127722	0.999995	PARPBP	0.496986	1.89221	0.999918
961	ARMC5	0.376599	0.126999	0.999995	COMMD10	0.145043	1.8915	0.999918
962	TMEM86B	0.458026	0.126092	0.999995	CENPE	0.747924	1.89146	0.999918
963	DYNC1I1	0.0411749	0.125921	0.999995	SMEK2	0.192287	1.89076	0.999918
964	GRXCR1	3.15928	0.125849	0.999995	BUB3	0.250993	1.88922	0.999918
965	RP11-135A24.2	2.49689	0.125809	0.999995	ZNF606	0.633981	1.88811	0.999918
966	AC005614.3	2.41216	0.125783	0.999995	MAP6	0.184854	1.88767	0.999918
967	GPR114	0.475884	0.125783	0.999995	LEPR	0.15853	1.88576	0.999918
968	RP5-1091N2.9	2.28938	0.12577	0.999995	PI4K2B	0.387413	1.8852	0.999918
969	RP5-930J4.4	2.1745	0.125757	0.999995	GABRB3	0.155522	1.88436	0.999918
970	RP11-30K9.6	2.003	0.125757	0.999995	ASAP2	0.278646	1.88419	0.999918
971	FLJ00273	2.12807	0.125757	0.999995	VPS13C	0.163223	1.88357	0.999918
972	IL5RA	1.92195	0.125744	0.999995	PARP1	0.304394	1.88353	0.999918
973	LTB4R	0.517897	0.125507	0.999995	PHTF1	0.363587	1.88299	0.999918
974	ACOXL	0.828688	0.125494	0.999995	PILRB	0.175371	1.88233	0.999918
975	RP5-902P8.10	0.773214	0.125454	0.999995	TP53BP1	0.267353	1.88222	0.999918
976	RP4-739H11.3	0.754239	0.125415	0.999995	DBF4	0.366959	1.88026	0.999918
977	PMVK	0.448849	0.125362	0.999995	PSD	0.452024	1.87881	0.999918
978	TMEM14C	0.279406	0.125349	0.999995	PBX4	0.435276	1.87835	0.999918
979	POLR2I	0.193753	0.125264	0.999995	RAB8B	0.251818	1.87781	0.999918
980	DOK1	0.406992	0.125257	0.999995	PPWD1	0.27868	1.87733	0.999918
981	BRPF3	0.343558	0.125185	0.999995	STK25	0.281233	1.87671	0.999918
982	AGPAT1	0.200531	0.124804	0.999995	RHOBTB1	0.240226	1.87411	0.999918
983	RAB39B	0.320568	0.124515	0.999995	ARIH1	0.16566	1.87384	0.999918
984	IL18BP	0.195965	0.123864	0.999995	ATXN7L3B	0.411157	1.87305	0.999918
985	AC019117.1	0.208656	0.123857	0.999995	NKAIN1	0.266871	1.872	0.999918
986	RP11-638L3.1	0.478876	0.123614	0.999995	MAGED1	0.183893	1.87161	0.999918
987	SLC45A1	0.769421	0.123588	0.999995	BTAF1	0.266139	1.86858	0.999918
988	ZNF395	0.717428	0.12347	0.999995	EIF4B	0.326975	1.86821	0.999918
989	AURKC	0.604514	0.123397	0.999995	ZC3H8	0.350267	1.86804	0.999918
990	ZNF84-1	0.691206	0.123391	0.999995	PPA2	0.211107	1.86803	0.999918
991	LINC00879	0.973109	0.123266	0.999995	RP11-486G15.2	0.390806	1.86706	0.999918
992	AQP8	1.04057	0.123148	0.999995	LANCL2	0.328984	1.86697	0.999918
993	MBD3	0.341167	0.122977	0.999995	WWOX	0.144982	1.86638	0.999918
994	LINC00457	0.617575	0.122924	0.999995	CKAP5	0.242136	1.86625	0.999918
995	RP11-428J1.4	0.688098	0.122924	0.999995	ABCB9	0.242284	1.86622	0.999918
996	MPG	0.223406	0.122694	0.999995	SKA2	0.334517	1.86621	0.999918
997	RP11-258C19.7	0.283891	0.12255	0.999995	MGLL	0.297542	1.86541	0.999918
998	EDARADD	0.295957	0.122523	0.999995	ZNF451	0.266104	1.86397	0.999918
999	METTL12	0.259215	0.122188	0.999995	ZNF91	0.136605	1.8607	0.999918
1000	RP1-313I6.12	0.285624	0.122129	0.999995	CENPC	0.187519	1.86013	0.999918
1001	WDR45	0.497845	0.121985	0.999995	C16orf13	0.24462	1.85928	0.999918
1002	OTX1	0.304059	0.121623	0.999995	BRIP1	0.177058	1.85903	0.999918
1003	AC020952.1	1.0576	0.121406	0.999995	SENP7	0.159973	1.8564	0.999918
1004	KB-1410C5.3	1.44954	0.121117	0.999995	TSPAN18	0.305949	1.85501	0.999918
1005	RP11-488C13.5	0.230465	0.121051	0.999995	ANTXR2	0.147198	1.85458	0.999918
1006	RP11-1391J7.1	1.78647	0.121051	0.999995	SH3PXD2A	0.281753	1.85403	0.999918
1007	RP11-282I1.2	1.57409	0.120999	0.999995	GABRB2	0.658115	1.85356	0.999918
1008	C3orf83	1.58021	0.120999	0.999995	ERGIC2	0.440057	1.85345	0.999918
1009	MIR4523	1.37319	0.120907	0.999995	E2F5	0.486438	1.85322	0.999918
1010	AC010894.3	1.12948	0.120894	0.999995	MAST2	0.285821	1.85251	0.999918
1011	LINC00856	1.266	0.120881	0.999995	ARHGAP21	0.163257	1.85227	0.999918
1012	MRPS12	0.30968	0.120861	0.999995	FOXS1	0.153729	1.85214	0.999918
1013	SEMA4B	0.479961	0.120828	0.999995	ANKRD50	0.297893	1.85145	0.999918
1014	RP11-146N18.1	1.03797	0.120762	0.999995	KHDRBS3	0.149641	1.85036	0.999918
1015	AP000350.10	1.12668	0.120762	0.999995	NUP214	0.213516	1.84832	0.999918
1016	RTN4IP1	0.654253	0.120742	0.999995	CCNT2-AS1	0.571769	1.84819	0.999918
1017	SMAGP	0.923979	0.120736	0.999995	SRSF11	0.148169	1.84678	0.999918
1018	BAG6	0.221292	0.12067	0.999995	SLC16A1-AS1	0.209641	1.84613	0.999918
1019	LPA	0.860379	0.12067	0.999995	SRRM4	0.156424	1.84611	0.999918
1020	HIST1H4E	0.885939	0.120558	0.999995	RAB30-AS1	0.170879	1.84426	0.999918
1021	CTB-118N6.2	0.633859	0.120434	0.999995	ETV6	0.151151	1.84409	0.999918
1022	RP11-446J8.1	0.362042	0.120066	0.999995	BIRC6	0.149164	1.84327	0.999918
1023	TMEM214	0.210785	0.119947	0.999995	MARK1	0.281422	1.84313	0.999918
1024	ZNF696	0.362074	0.119914	0.999995	AP4M1	0.607038	1.84115	0.999918
1025	DPH2	0.365498	0.119744	0.999995	TFCP2	0.182278	1.84086	0.999918
1026	ALG2	0.403105	0.119717	0.999995	UBA2	0.335382	1.84057	0.999918
1027	RPL21	0.0809843	0.119507	0.999995	RP11-396O20.2	0.188255	1.83902	0.999918
1028	REEP4	0.246852	0.119481	0.999995	AGAP1	0.14138	1.83791	0.999918
1029	RP11-321E2.3	0.280932	0.11933	0.999995	FANCL	0.214875	1.83698	0.999918
1030	LINC00970	0.684501	0.119093	0.999995	GPM6B	0.182053	1.83384	0.999918
1031	XKR8	0.907786	0.118594	0.999995	RGS22	0.255592	1.83336	0.999918
1032	KDSR	0.216768	0.118594	0.999995	GGCT	0.267502	1.83226	0.999918
1033	HIST1H2BJ	0.921636	0.11858	0.999995	PAN3	0.147088	1.83209	0.999918
1034	RP4-799P18.3	1.88042	0.118548	0.999995	GAS2	0.348023	1.83133	0.999918
1035	RP4-543J13.1	1.62456	0.118482	0.999995	CYHR1	0.298233	1.83099	0.999918
1036	HAS3	1.60767	0.118442	0.999995	MDN1	0.299759	1.83028	0.999918
1037	AC019100.3	1.59907	0.118429	0.999995	THAP6	0.366034	1.83009	0.999918
1038	RP11-973N13.3	1.28953	0.11839	0.999995	RP11-798M19.6	0.41182	1.82979	0.999918
1039	CTD-2140B24.6	0.736975	0.118383	0.999995	SYNCRIP	0.398363	1.8297	0.999918
1040	KIAA0195	0.200636	0.118324	0.999995	C10orf76	0.273214	1.82936	0.999918
1041	CEP104	0.209808	0.118265	0.999995	ZMYM1	0.409967	1.82783	0.999918
1042	DNAJC30	0.507141	0.118232	0.999995	PLEKHA6	0.206255	1.82765	0.999918
1043	CTC-325J23.3	0.622619	0.118081	0.999995	PRPF40B	0.294211	1.82742	0.999918
1044	LURAP1	0.576625	0.118055	0.999995	LRBA	0.150869	1.82608	0.999918
1045	KRI1	0.182743	0.11724	0.999995	UBE3D	0.311666	1.82586	0.999918
1046	HDAC1	0.215952	0.117187	0.999995	FGF14	0.144677	1.82504	0.999918
1047	BARHL1	0.184068	0.117062	0.999995	PKNOX1	0.372037	1.82481	0.999918
1048	EDAR	0.693363	0.117049	0.999995	ZNF609	0.137371	1.82408	0.999918
1049	RP11-104D21.3	0.418568	0.116721	0.999995	DPP7	0.230854	1.82358	0.999918
1050	ATOX1	0.279569	0.116431	0.999995	EBF3	0.322361	1.82131	0.999918
1051	DZANK1	0.300324	0.116366	0.999995	PAIP2	0.296053	1.81947	0.999918
1052	ATG4D	0.150971	0.116293	0.999995	ZNF226	0.36064	1.81943	0.999918
1053	TBCE-AS1	3.29255	0.116162	0.999995	ETFDH	0.396126	1.81865	0.999918
1054	TATDN2	3.22472	0.116162	0.999995	NFXL1	0.285079	1.81842	0.999918
1055	RP11-649E7.5	3.4114	0.116149	0.999995	LYPLAL1	0.180761	1.81758	0.999918
1056	RP11-56F10.3	3.72942	0.116149	0.999995	DCP2	0.209454	1.81608	0.999918
1057	RP11-719N22.2	2.81389	0.116109	0.999995	RNF165	0.234929	1.8149	0.999918
1058	RP5-834N19.1	2.67619	0.116109	0.999995	SIN3A	0.415611	1.8145	0.999918
1059	CTD-2235C13.2	2.66163	0.116109	0.999995	SLC4A4	0.196388	1.81449	0.999918
1060	RP11-357F12.1	2.73041	0.116096	0.999995	ZNF566	0.435016	1.81393	0.999918
1061	AC009502.4	2.72977	0.116096	0.999995	SGCD	0.141395	1.81378	0.999918
1062	DRAXIN	0.897111	0.116017	0.999995	TRPM7	0.153735	1.81352	0.999918
1063	RP11-658F2.8	0.354601	0.115925	0.999995	PODXL2	0.253304	1.81188	0.999918
1064	CHRNB2	0.506158	0.115925	0.999995	PIK3C3	0.20343	1.8115	0.999918
1065	CTD-3222D19.2	0.839369	0.115912	0.999995	LMNA	0.233786	1.81043	0.999918
1066	SLBP	0.179227	0.11582	0.999995	CACNG2	0.444029	1.81015	0.999918
1067	HYI-AS1	0.648712	0.115728	0.999995	SPICE1	0.212952	1.80912	0.999918
1068	NIP7	0.342954	0.115551	0.999995	PAPD7	0.227341	1.80869	0.999918
1069	CEP250	0.25186	0.115505	0.999995	LINC00669	0.140188	1.80838	0.999918
1070	C16orf95	0.24255	0.115413	0.999995	C5orf45	0.302001	1.80716	0.999918
1071	CPT1C	0.165458	0.115373	0.999995	ZNF141	0.314535	1.80644	0.999918
1072	SLCO5A1	0.0947169	0.115334	0.999995	WDR19	0.420443	1.80606	0.999918
1073	ACSS2	0.199128	0.114913	0.999995	ZNF66	0.207473	1.80604	0.999918
1074	RPL8	0.136639	0.1149	0.999995	EXOC1	0.26871	1.80599	0.999918
1075	CLN8	0.304347	0.11488	0.999995	KANSL1L	0.159041	1.8038	0.999918
1076	PSMD8	0.258651	0.114677	0.999995	RP11-282I1.1	0.24623	1.80329	0.999918
1077	HSF2	0.18847	0.11448	0.999995	SLTM	0.23984	1.8032	0.999918
1078	MRPS2	0.286885	0.114105	0.999995	TCERG1	0.141061	1.80293	0.999918
1079	RP11-60I3.5	0.756785	0.113842	0.999995	COL28A1	0.485732	1.80272	0.999918
1080	RP11-469H8.6	0.933923	0.113652	0.999995	HMGB1	0.154899	1.80133	0.999918
1081	PPEF1	0.898389	0.113546	0.999995	ANAPC1	0.20049	1.80059	0.999918
1082	PDCD2L	0.982766	0.113507	0.999995	GTF2H2C	0.396137	1.80044	0.999918
1083	PLAG1	0.975157	0.113402	0.999995	MDM4	0.178218	1.79827	0.999918
1084	CPEB2-AS1	0.561075	0.11333	0.999995	RP11-305B6.3	0.335233	1.79806	0.999918
1085	RP11-498D10.5	0.53455	0.11333	0.999995	NUF2	0.530842	1.79701	0.999918
1086	RIC3	0.24434	0.113284	0.999995	WAC	0.149859	1.79643	0.999918
1087	PDCL3	0.54825	0.113257	0.999995	SRSF4	0.188098	1.79523	0.999918
1088	SRRD	0.546706	0.113185	0.999995	C19orf43	0.435427	1.79485	0.999918
1089	SGPP1	0.244739	0.113172	0.999995	QSER1	0.169747	1.79474	0.999918
1090	RPS9	0.0590915	0.112817	0.999995	PLCH2	0.229057	1.79305	0.999918
1091	CCSER2	-0.0078023	0.112318	0.999995	HIVEP2	0.178483	1.79302	0.999918
1092	RBBP4	0.102977	0.112291	0.999995	DNAJC24	0.268309	1.79211	0.999918
1093	LDHAL6A	0.271389	0.112186	0.999995	HS6ST3	0.25712	1.79061	0.999918
1094	PLXNA1	0.216836	0.11214	0.999995	ABCA5	0.255811	1.79045	0.999918
1095	MAGOH	0.215157	0.11195	0.999995	SPC25	0.323372	1.78958	0.999918
1096	RP11-103G8.2	0.212006	0.111759	0.999995	ULK1	0.343234	1.78943	0.999918
1097	MVK	0.537629	0.111588	0.999995	MTRR	0.363242	1.78886	0.999918
1098	LRR1	0.58104	0.111457	0.999995	PSMG2	0.462707	1.78811	0.999918
1099	RP11-58B17.2	0.849724	0.111378	0.999995	PRKCA	0.142085	1.7875	0.999918
1100	AC060834.3	1.38801	0.111312	0.999995	ATG10	0.164483	1.78389	0.999918
1101	ZNF544	0.75702	0.111273	0.999995	RP1-43E13.2	0.497709	1.78277	0.999918
1102	RP11-506B6.6	1.53917	0.111259	0.999995	KIAA1524	0.318593	1.78258	0.999918
1103	SLC25A18	0.330496	0.111246	0.999995	DIDO1	0.175733	1.78219	0.999918
1104	AC007879.1	1.33622	0.11122	0.999995	RP11-169K16.9	0.169814	1.78197	0.999918
1105	RP11-175O19.4	1.32605	0.111194	0.999995	ACTR3	0.280478	1.78177	0.999918
1106	RP11-486O13.2	1.12898	0.111102	0.999995	ROBO1	0.168261	1.7798	0.999918
1107	RP11-269F19.2	0.652617	0.110918	0.999995	HHAT	0.391469	1.77979	0.999918
1108	ANKRD24	0.786154	0.110891	0.999995	UBE2B	0.289606	1.77839	0.999918
1109	PSD4	0.569869	0.110878	0.999995	ELMOD2	0.441597	1.77836	0.999918
1110	CTDP1	0.364096	0.110852	0.999995	SRRT	0.231809	1.77763	0.999918
1111	B4GALNT1	0.350096	0.110734	0.999995	TRIM44	0.194824	1.77669	0.999918
1112	VPS72	0.166377	0.109971	0.999995	NCOA1	0.136514	1.77607	0.999918
1113	TMEM101	0.205837	0.109958	0.999995	KIAA1328	0.145889	1.77605	0.999918
1114	Z83851.1	0.232932	0.109728	0.999995	RBM28	0.217755	1.77479	0.999918
1115	PQLC1	0.233262	0.109413	0.999995	DCAKD	0.338615	1.77423	0.999918
1116	CYP2D6	0.600341	0.109288	0.999995	GPHN	0.141927	1.77329	0.999918
1117	CHIA	2.05775	0.108881	0.999995	UBE3C	0.142997	1.77271	0.999918
1118	RP11-410E4.1	1.86832	0.108867	0.999995	TBC1D30	0.452026	1.77141	0.999918
1119	NAALADL2-AS2	2.14915	0.108854	0.999995	IP6K2	0.268831	1.77033	0.999918
1120	RP4-669B10.3	2.33084	0.108841	0.999995	PAK1	0.230422	1.76773	0.999918
1121	AC022311.1	1.79054	0.108828	0.999995	ZBTB44	0.353973	1.76718	0.999918
1122	CHST13	1.61503	0.108802	0.999995	RB1CC1	0.184145	1.76708	0.999918
1123	RP11-887P2.5	1.4707	0.108789	0.999995	NPEPPS	0.146481	1.76434	0.999918
1124	RP11-379H18.1	0.336152	0.108789	0.999995	TMEM120B	0.357048	1.76413	0.999918
1125	HIF1A-AS1	1.92016	0.108789	0.999995	CTD-2058B24.2	0.442611	1.76359	0.999918
1126	TUBB8	0.790794	0.108782	0.999995	PDS5A	0.136706	1.76207	0.999918
1127	DSG1	1.89578	0.108775	0.999995	KIF18A	0.650863	1.76088	0.999918
1128	GPR160	1.53183	0.108762	0.999995	PAK2	0.172407	1.7598	0.999918
1129	CAGE1	1.54913	0.108762	0.999995	BID	0.302526	1.75854	0.999918
1130	RP11-328C8.4	1.26038	0.10871	0.999995	CLK1	0.203434	1.75718	0.999918
1131	LA16c-329F2.1	0.706065	0.10871	0.999995	C11orf70	0.485437	1.75695	0.999918
1132	KLHL26	0.743955	0.108637	0.999995	RYK	0.12743	1.75602	0.999918
1133	SLC7A2	0.483229	0.108631	0.999995	CEP85L	0.153372	1.75596	0.999918
1134	TRPV5	0.698759	0.108624	0.999995	AMH	0.297471	1.75584	0.999918
1135	IDI2-AS1	0.657602	0.108585	0.999995	KCNJ12	0.474747	1.7521	0.999918
1136	G6PD	0.398981	0.108559	0.999995	REV3L	0.159209	1.75119	0.999918
1137	LINC01141	0.609561	0.108493	0.999995	EP400	0.153433	1.75066	0.999918
1138	IL12RB2	0.631805	0.10848	0.999995	SUGCT	0.198333	1.75005	0.999918
1139	CTD-2252P21.1	0.654267	0.10848	0.999995	SLC8A1	0.144296	1.74928	0.999918
1140	CCDC28B	0.589062	0.108453	0.999995	TOM1L1	0.148813	1.749	0.999918
1141	HSPH1	0.306056	0.108414	0.999995	EFCAB4A	0.326428	1.74701	0.999918
1142	ZFP3	0.453595	0.108368	0.999995	RP11-553L6.5	0.383555	1.74429	0.999918
1143	TTC36	0.373485	0.108039	0.999995	USP14	0.229676	1.74403	0.999918
1144	ELAC2	0.266981	0.107974	0.999995	PSMG4	0.231034	1.74157	0.999918
1145	LRRIQ1	0.300769	0.107796	0.999995	MRPS5	0.243085	1.74117	0.999918
1146	RP11-530I17.1	0.392204	0.107198	0.999995	UBE2O	0.589432	1.74103	0.999918
1147	ASL	0.163268	0.107159	0.999995	NSD1	0.148807	1.73994	0.999918
1148	ALAD	0.187935	0.106817	0.999995	SNURF-1	0.232681	1.73867	0.999918
1149	NKIRAS2	0.17482	0.106594	0.999995	INTS7	0.455249	1.73696	0.999918
1150	PLEKHG7	21.8384	0.106488	0.999995	ME2	0.337368	1.73592	0.999918
1151	HRASLS5	21.8263	0.106488	0.999995	ZC3H15	0.468058	1.734	0.999918
1152	RP11-326I19.3	21.7565	0.106488	0.999995	KIAA1549	0.270757	1.73165	0.999918
1153	CTD-2619J13.16	21.7738	0.106488	0.999995	PVRL3	0.253927	1.73128	0.999918
1154	AC073325.1	21.6529	0.106488	0.999995	NRF1	0.212913	1.7293	0.999918
1155	PDE6C	21.5641	0.106488	0.999995	TSC22D2	0.22872	1.7272	0.999918
1156	LINC00269	21.3841	0.106488	0.999995	OGT	0.139632	1.72701	0.999918
1157	IL7R	21.8453	0.106488	0.999995	HKR1	0.197291	1.72549	0.999918
1158	IGSF11-AS1	21.7615	0.106488	0.999995	RP11-362I1.1	0.239483	1.72542	0.999918
1159	AC079610.2	21.8296	0.106488	0.999995	ERBB4	0.277541	1.72537	0.999918
1160	RP11-307C12.11	21.9073	0.106488	0.999995	ARL17B	0.347107	1.72406	0.999918
1161	RP4-544H6.2	21.6185	0.106488	0.999995	AGPAT5	0.180237	1.72379	0.999918
1162	KIF1A	0.134387	0.106469	0.999995	FAM228B	0.434727	1.72323	0.999918
1163	CKLF	0.899447	0.106357	0.999995	TTC1	0.415555	1.72207	0.999918
1164	C8orf37	0.618301	0.106344	0.999995	LARP1	0.242583	1.72162	0.999918
1165	YIF1A	0.242828	0.106304	0.999995	FSTL4	0.137625	1.72048	0.999918
1166	POLE4	0.863452	0.106291	0.999995	TBC1D15	0.25075	1.72011	0.999918
1167	SLC25A15	0.521963	0.106239	0.999995	ZNF493	0.31205	1.71963	0.999918
1168	CTD-2186M15.3	0.881321	0.106226	0.999995	WASL	0.241319	1.71952	0.999918
1169	TNIP2	0.445317	0.106212	0.999995	VDAC3	0.447733	1.71742	0.999918
1170	RP11-147G16.1	0.739456	0.106199	0.999995	NMU	0.578717	1.71613	0.999918
1171	PAQR6	0.819707	0.106199	0.999995	ATXN10	0.148036	1.7153	0.999918
1172	RP11-523O18.1	0.659794	0.106094	0.999995	TMEM161B	0.22171	1.71515	0.999918
1173	AC104088.1	0.753059	0.106055	0.999995	SYNDIG1	0.137749	1.71458	0.999918
1174	DHRS11	0.656065	0.106015	0.999995	C12orf39	0.556081	1.71451	0.999918
1175	ZC3HC1	0.189674	0.106009	0.999995	TMTC4	0.384049	1.71166	0.999918
1176	MLH3	0.240409	0.10591	0.999995	GCNT2	0.239291	1.70991	0.999918
1177	PNMA2	0.172593	0.105798	0.999995	GSR	0.44376	1.70969	0.999918
1178	LINC00393	0.174745	0.105667	0.999995	CPSF7	0.30644	1.70822	0.999918
1179	HVCN1	0.540368	0.105227	0.999995	CAMK2D	0.133977	1.70791	0.999918
1180	RP11-744I24.2	0.401346	0.104622	0.999995	PARP4	0.216861	1.7068	0.999918
1181	RP11-521O16.2	1.10901	0.104011	0.999995	AGO3	0.146268	1.70633	0.999918
1182	RP11-262H14.4	0.637661	0.103925	0.999995	BARD1	0.22139	1.70475	0.999918
1183	TMEM60	0.649678	0.103925	0.999995	SF3A3	0.529294	1.70412	0.999918
1184	WNT11	0.996918	0.103919	0.999995	ACTL6B	0.308938	1.70146	0.999918
1185	TAF7L	1.10182	0.103879	0.999995	RFC4	0.379348	1.70103	0.999918
1186	RP11-13N12.1	1.0802	0.103866	0.999995	GSTP1	0.273685	1.70037	0.999918
1187	RP11-46O21.2	0.622322	0.10386	0.999995	CDH22	0.625945	1.69692	0.999918
1188	MACROD2-AS1	1.05604	0.103833	0.999995	TLK1	0.162129	1.69646	0.999918
1189	THAP7-AS1	0.416598	0.103787	0.999995	PRMT3	0.238615	1.69555	0.999918
1190	IRF1	0.917687	0.103787	0.999995	PTCHD3P1	0.223632	1.69485	0.999918
1191	SLC25A11	0.441644	0.103748	0.999995	MAN2A1	0.133742	1.69451	0.999918
1192	PRKCG	0.744549	0.103682	0.999995	MARCKSL1	0.287434	1.69378	0.999918
1193	CDKN2AIPNL	0.193063	0.103676	0.999995	SNX1	0.323731	1.69295	0.999918
1194	CTD-2021H9.3	0.776761	0.103669	0.999995	ZNF682	0.251188	1.69227	0.999918
1195	KCNB2	0.0815809	0.103459	0.999995	GUSB	0.262695	1.69181	0.999918
1196	MAT2B	0.279999	0.103452	0.999995	KCNIP4	0.259021	1.69094	0.999918
1197	RP5-935K16.1	0.47225	0.103452	0.999995	TRRAP	0.245861	1.69038	0.999918
1198	RP11-400L8.2	0.306577	0.103373	0.999995	PIAS2	0.187964	1.69028	0.999918
1199	TRMT6	0.337441	0.103295	0.999995	NCAPG2	0.223914	1.68717	0.999918
1200	YTHDF2	0.194885	0.103255	0.999995	PAX6	0.123913	1.68697	0.999918
1201	OSBP2	0.0996165	0.103189	0.999995	TMSB15B	0.304392	1.68619	0.999918
1202	ITPK1	0.192081	0.103058	0.999995	APOLD1	0.318854	1.68442	0.999918
1203	RP11-506H20.1	0.235348	0.102953	0.999995	PTOV1	0.153293	1.68411	0.999918
1204	BIVM	0.311548	0.102802	0.999995	RPS3A	0.194016	1.68365	0.999918
1205	LSM14B	0.367363	0.102355	0.999995	PFDN5	0.140966	1.68287	0.999918
1206	TARBP2	0.234209	0.102072	0.999995	LAP3	0.393598	1.67911	0.999918
1207	IFLTD1	0.406308	0.102039	0.999995	NAV2	0.325842	1.67864	0.999918
1208	AC073342.12	0.604095	0.10202	0.999995	AHCTF1	0.234314	1.67721	0.999918
1209	SLC39A6	0.250992	0.101638	0.999995	NAA16	0.22035	1.67624	0.999918
1210	NRBF2	0.66918	0.101625	0.999995	SLC8A1-AS1	0.452618	1.67622	0.999918
1211	RP11-2N5.1	1.29313	0.10156	0.999995	PIBF1	0.125613	1.6744	0.999918
1212	TPH1	1.37726	0.10156	0.999995	GCFC2	0.36715	1.67302	0.999918
1213	SGPP2	1.24387	0.10152	0.999995	ESYT2	0.148371	1.67268	0.999918
1214	TFAP4	0.115034	0.101514	0.999995	SNHG15	0.323416	1.67213	0.999918
1215	AC002511.3	1.28309	0.101507	0.999995	TSEN2	0.522495	1.67163	0.999918
1216	MAFG	0.719831	0.101507	0.999995	CTDSPL2	0.171191	1.67158	0.999918
1217	RP13-514E23.2	1.33237	0.101507	0.999995	RCN2	0.284006	1.67118	0.999918
1218	RP11-113D6.6	1.242	0.101507	0.999995	NINL	0.185903	1.67086	0.999918
1219	TRIM54	1.29509	0.101481	0.999995	CCDC88A	0.148415	1.67014	0.999918
1220	RPS10-NUDT3	0.648402	0.101428	0.999995	UBE2N	0.418383	1.66994	0.999918
1221	AC010976.2	1.11155	0.101422	0.999995	NUSAP1	0.238325	1.66866	0.999918
1222	CTB-161K23.1	0.689272	0.101402	0.999995	MBTD1	0.150868	1.66811	0.999918
1223	MDH1B	1.15334	0.101389	0.999995	KNOP1	0.291045	1.66651	0.999918
1224	AC005534.8	0.581647	0.101323	0.999995	GNB1	0.165106	1.6665	0.999918
1225	RP11-849H4.4	0.582116	0.10127	0.999995	STXBP4	0.171468	1.66453	0.999918
1226	C2CD2L	0.593592	0.101218	0.999995	NAA50	0.223233	1.66392	0.999918
1227	RP11-363E6.4	0.55121	0.101192	0.999995	ZNF107	0.243824	1.66326	0.999918
1228	RP11-16E12.1	0.352031	0.100929	0.999995	ACAD9	0.365879	1.66284	0.999918
1229	CCDC85B	0.227496	0.100659	0.999995	CEP152	0.436255	1.66283	0.999918
1230	LINC00599	0.144333	0.10062	0.999995	AGPAT3	0.460201	1.66153	0.999918
1231	TRAPPC1	0.297853	0.100449	0.999995	CEP89	0.330553	1.6607	0.999918
1232	LINC00284	0.283586	0.100429	0.999995	WWTR1	0.119156	1.66061	0.999918
1233	GIT1	0.210963	0.100226	0.999995	AHDC1	0.289748	1.66059	0.999918
1234	MIS18A	0.392663	0.100088	0.999995	CSNK1G3	0.19804	1.65793	0.999918
1235	MACROD2	0.00730902	0.100002	0.999995	TELO2	0.50355	1.65744	0.999918
1236	NAF1	0.133924	0.0998312	0.999995	MAP2K5	0.185543	1.65698	0.999918
1237	RP11-441O15.3	0.305854	0.0997984	0.999995	LRCH1	0.170816	1.65573	0.999918
1238	RP11-197P3.4	0.354664	0.0996998	0.999995	ACVR2A	0.261212	1.65403	0.999918
1239	GLS2	1.11858	0.0993515	0.999995	UMPS	0.4068	1.65347	0.999918
1240	TAS1R1	1.00619	0.0992924	0.999995	RP11-514P8.6	0.235415	1.6501	0.999918
1241	RNF5	0.251092	0.0992858	0.999995	TBC1D1	0.156472	1.6491	0.999918
1242	NFS1	0.455922	0.0992398	0.999995	PPP2R3A	0.242429	1.64836	0.999918
1243	UPK2	0.954277	0.0992332	0.999995	AK2	0.289495	1.64751	0.999918
1244	TMBIM1	0.400497	0.0992332	0.999995	NHLRC3	0.189958	1.64702	0.999918
1245	MYBPC1	3.14779	0.0992135	0.999995	MDM2	0.299981	1.64691	0.999918
1246	AC010982.1	2.58185	0.0992004	0.999995	BAIAP2	0.310816	1.64627	0.999918
1247	RP11-343C2.9	2.40858	0.0992004	0.999995	RP11-418J17.1	0.344677	1.64612	0.999918
1248	CTD-2291D10.4	2.57958	0.0991872	0.999995	CEP97	0.298187	1.64575	0.999918
1249	MUC7	2.23492	0.0991872	0.999995	HNRNPR	0.131406	1.64474	0.999918
1250	RP11-411B10.3	2.42402	0.0991872	0.999995	FNDC3A	0.126526	1.64447	0.999918
1251	RP11-109N23.4	2.20033	0.0991741	0.999995	AC002454.1	0.420425	1.64279	0.999918
1252	CA1	2.29236	0.0991741	0.999995	PCDH17	0.488357	1.64257	0.999918
1253	AC002127.4	2.1257	0.0991741	0.999995	DNAH5	0.551285	1.6419	0.999918
1254	RP11-638I8.1	2.08377	0.0991741	0.999995	TXNDC16	0.251105	1.6399	0.999918
1255	RP11-148I19.1	2.24896	0.0991609	0.999995	TMPO	0.147272	1.63969	0.999918
1256	RP11-1L9.1	2.22935	0.0991609	0.999995	CTD-2231H16.1	0.374613	1.63933	0.999918
1257	RP11-132A1.4	1.93283	0.0991609	0.999995	CDC25C	0.395504	1.6385	0.999918
1258	RP11-440D17.4	2.25572	0.0991609	0.999995	RNF144A	0.197533	1.63834	0.999918
1259	COX6A1	2.06388	0.0991609	0.999995	NDC1	0.369236	1.63824	0.999918
1260	RP11-766N7.4	1.90866	0.0991478	0.999995	C16orf72	0.682738	1.63778	0.999918
1261	PLA2G15	0.763128	0.0991149	0.999995	BCL11A	0.335199	1.63697	0.999918
1262	GCH1	0.895356	0.0990492	0.999995	TFG	0.176738	1.6366	0.999918
1263	TMEM194B	0.331926	0.0989835	0.999995	DOT1L	0.227449	1.63579	0.999918
1264	RP11-430G17.3	0.484804	0.0988981	0.999995	TTBK2	0.234672	1.63506	0.999918
1265	PPIF	0.238054	0.0988455	0.999995	CDK8	0.124876	1.635	0.999918
1266	RP11-328K4.1	0.685213	0.0988389	0.999995	UBR5	0.119691	1.63465	0.999918
1267	RP11-617F23.1	0.304398	0.0987995	0.999995	SET	0.250593	1.63436	0.999918
1268	CETN2	0.447947	0.0987797	0.999995	CCM2	0.258571	1.63397	0.999918
1269	CTB-92J24.3	0.557179	0.0987469	0.999995	KIF14	0.60224	1.63229	0.999918
1270	SMIM19	0.233226	0.0987403	0.999995	ELAVL3	0.315551	1.63198	0.999918
1271	COLQ	0.402318	0.0986943	0.999995	ZNF131	0.132909	1.63196	0.999918
1272	RP11-739N20.2	0.356078	0.0982146	0.999995	UBE2Q2	0.439227	1.63139	0.999918
1273	RP11-573D15.8	0.460507	0.0981554	0.999995	PRTG	0.206158	1.63117	0.999918
1274	FAM132A	0.308251	0.09807	0.999995	RP11-692D12.1	0.180026	1.62965	0.999918
1275	ZNF454	0.370216	0.0980634	0.999995	PCGF3	0.374405	1.62883	0.999918
1276	MTA1	0.1493	0.0979714	0.999995	MAST1	0.181786	1.62696	0.999918
1277	PLP2	0.20806	0.0978334	0.999995	CCDC77	0.517022	1.62616	0.999918
1278	MGRN1	0.10573	0.0975968	0.999995	FDFT1	0.269834	1.62578	0.999918
1279	BAP1	0.187301	0.0974851	0.999995	CDK1	0.380034	1.62538	0.999918
1280	RP11-396O20.2	0.131069	0.0974063	0.999995	FAM115A	0.132147	1.62482	0.999918
1281	FBXL14	0.371461	0.0972354	0.999995	GKAP1	0.381673	1.62365	0.999918
1282	ZBTB7A	0.207813	0.0972288	0.999995	MSANTD2	0.21217	1.62296	0.999918
1283	MIR1302-9	0.482258	0.0971828	0.999995	MUM1	0.223816	1.6226	0.999918
1284	ITGA7	0.371259	0.0969594	0.999995	OSBPL1A	0.151389	1.62241	0.999918
1285	RP11-313P13.5	1.03254	0.0967885	0.999995	EXOC6B	0.104878	1.62207	0.999918
1286	ZGPAT	0.421778	0.0967622	0.999995	MSANTD4	0.4114	1.62129	0.999918
1287	RP4-718N17.2	0.667852	0.0966899	0.999995	MCM3AP-AS1	0.384349	1.62087	0.999918
1288	ZNF215	0.994388	0.0966834	0.999995	MIR181A2HG	0.211685	1.62007	0.999918
1289	FUCA1	0.577959	0.0966702	0.999995	ADK	0.132145	1.6189	0.999918
1290	NAP1L3	0.92036	0.0966439	0.999995	TNIK	0.249158	1.61864	0.999918
1291	SMPD2	0.238214	0.0965651	0.999995	C19orf60	0.168156	1.61782	0.999918
1292	PHOSPHO2	0.839785	0.0965651	0.999995	RP11-731F5.1	0.331028	1.61763	0.999918
1293	SMC6	0.21487	0.0965585	0.999995	SECISBP2	0.139892	1.61729	0.999918
1294	RP11-768F21.1	0.522584	0.0965388	0.999995	MARCKS	0.171569	1.61686	0.999918
1295	SCN9A	0.755122	0.0964994	0.999995	PGM1	0.212046	1.61647	0.999918
1296	RELL2	0.674314	0.0964862	0.999995	GAS2L3	0.476345	1.61636	0.999918
1297	SYT2	0.704081	0.0964468	0.999995	NAA15	0.198358	1.61586	0.999918
1298	ARL9	0.560714	0.0964468	0.999995	PTPLAD1	0.339602	1.61557	0.999918
1299	RP11-757O6.1	0.572375	0.0963942	0.999995	UCK2	0.206435	1.61553	0.999918
1300	CYP4A22-AS1	0.397235	0.0962891	0.999995	DTL	0.437357	1.61319	0.999918
1301	HIST1H2BF	0.371164	0.0962496	0.999995	CRNDE	0.304767	1.61307	0.999918
1302	PTRF	0.406442	0.0962102	0.999995	UGGT2	0.113676	1.61209	0.999918
1303	RPL13	0.00660588	0.0961576	0.999995	ZNF736	0.143535	1.61202	0.999918
1304	RP11-434D9.1	0.21257	0.0954085	0.999995	PIAS1	0.117431	1.60879	0.999918
1305	RPUSD4	0.260012	0.0948761	0.999995	ATP5I	0.215546	1.60476	0.999918
1306	VWA3A	0.836838	0.0945607	0.999995	CTD-2023N9.3	0.255988	1.60396	0.999918
1307	ZDHHC4	0.330167	0.094403	0.999995	LMNB1	0.237285	1.60361	0.999918
1308	HAPLN3	1.27355	0.0943701	0.999995	METAP1D	0.257478	1.60349	0.999918
1309	AMACR	1.49815	0.0943438	0.999995	MTERFD3	0.253058	1.60324	0.999918
1310	RP11-440G9.1	1.42321	0.0943438	0.999995	APC	0.22622	1.60311	0.999918
1311	RPL3L	1.44955	0.0943044	0.999995	MBNL2	0.138474	1.60304	0.999918
1312	RPL18A	0.115695	0.0942387	0.999995	KDM3B	0.184602	1.60249	0.999918
1313	FNTB	1.0591	0.094173	0.999995	RHOT2	0.319856	1.60196	0.999918
1314	RP11-308N19.4	0.852677	0.0941598	0.999995	NDUFS1	0.264118	1.60153	0.999918
1315	RP11-290D2.6	0.973936	0.0941598	0.999995	SLC36A4	0.236048	1.60023	0.999918
1316	RP11-653B10.1	0.967699	0.0941467	0.999995	YPEL1	0.164481	1.59957	0.999918
1317	ZNF358	0.406435	0.0941204	0.999995	R3HDM2	0.126215	1.5973	0.999918
1318	RP11-416N2.4	0.413921	0.0939495	0.999995	RANBP9	0.195499	1.59717	0.999918
1319	GPN2	0.257211	0.0938641	0.999995	FAM13B	0.164238	1.5968	0.999918
1320	RP11-447L10.1	0.501515	0.093851	0.999995	DDX1	0.351533	1.59606	0.999918
1321	ENTPD2	0.479932	0.0938247	0.999995	CDCA3	0.805719	1.59509	0.999918
1322	AC131097.3	0.200922	0.0937589	0.999995	MLEC	0.300148	1.59441	0.999918
1323	AC006994.2	0.394843	0.093713	0.999995	FBXO11	0.110948	1.5942	0.999918
1324	LEMD1	0.411339	0.0936932	0.999995	MSL2	0.18707	1.59408	0.999918
1325	SLC13A3	0.3563	0.0934501	0.999995	AL592494.5	0.387991	1.59341	0.999918
1326	H3F3A	0.132569	0.0931675	0.999995	RHOJ	0.162433	1.59316	0.999918
1327	RORB	0.225957	0.0931215	0.999995	KIAA1432	0.108144	1.59291	0.999918
1328	TRIM32	0.513127	0.0929112	0.999995	ZWINT	0.545453	1.59269	0.999918
1329	UFD1L	0.137195	0.0928521	0.999995	GLO1	0.466926	1.59183	0.999918
1330	RAB3IP	0.376935	0.0928455	0.999995	H2AFZ	0.258798	1.59179	0.999918
1331	GABRG3	0.338329	0.0927009	0.999995	SLC35D2	0.300625	1.5917	0.999918
1332	GRIN2D	0.402625	0.0925958	0.999995	C5orf42	0.139653	1.59169	0.999918
1333	PDCL	0.340885	0.0922803	0.999995	PDSS2	0.135669	1.59129	0.999918
1334	RBM38	0.436089	0.092254	0.999995	SUN2	0.27631	1.58926	0.999918
1335	BSN	0.351183	0.0920897	0.999995	HDAC8	0.123526	1.58867	0.999918
1336	RP11-114H23.1	0.434937	0.0920832	0.999995	KDM6A	0.136521	1.58866	0.999918
1337	RRAD	1.87387	0.0919649	0.999995	ORC5	0.22157	1.58766	0.999918
1338	RP11-546K22.1	1.93326	0.0919517	0.999995	PCMTD2	0.173021	1.58696	0.999918
1339	RP11-252C15.1	1.79851	0.0919254	0.999995	CEP112	0.115447	1.58668	0.999918
1340	RP11-65D24.2	1.80765	0.0919123	0.999995	PHYKPL	0.206018	1.58634	0.999918
1341	RP11-515E23.1	1.93092	0.0919123	0.999995	BBX	0.13461	1.58555	0.999918
1342	RP11-439L18.1	1.73901	0.0919123	0.999995	MAPK1IP1L	0.2877	1.58485	0.999918
1343	AC004051.2	1.43523	0.0918991	0.999995	DST	0.118806	1.58339	0.999918
1344	RBM44	1.66842	0.091886	0.999995	SFXN4	0.268242	1.58121	0.999918
1345	RP11-962G15.1	1.87121	0.091886	0.999995	CAND1	0.192066	1.57912	0.999918
1346	DCST2	1.55813	0.091886	0.999995	MRPL1	0.35221	1.57736	0.999918
1347	RP11-579E24.1	1.69901	0.0918597	0.999995	VPS13A	0.190518	1.57687	0.999918
1348	CILP	1.64447	0.0918466	0.999995	NKAIN4	0.465581	1.57624	0.999918
1349	TJP3	1.18739	0.0918203	0.999995	MCCC2	0.27619	1.57616	0.999918
1350	NPB	1.11938	0.0918203	0.999995	CSNK1A1	0.124448	1.57545	0.999918
1351	HIST1H4J	1.33507	0.0918071	0.999995	GANAB	0.312152	1.57375	0.999918
1352	ANKRD7	1.12283	0.0917809	0.999995	TCF20	0.25329	1.57367	0.999918
1353	CTD-2142D14.1	1.00376	0.0917546	0.999995	KLHL4	0.266729	1.57291	0.999918
1354	RP13-616I3.1	0.971344	0.091702	0.999995	RP11-1084E5.1	0.345427	1.57216	0.999918
1355	CTD-2201G3.1	0.449033	0.0915968	0.999995	DCAF10	0.1815	1.57201	0.999918
1356	CTC-457E21.9	0.540602	0.0915574	0.999995	HMGN3	0.227085	1.57135	0.999918
1357	KLF16	0.490924	0.0915246	0.999995	ZNF85	0.471895	1.57119	0.999918
1358	RP11-115H18.1	0.502791	0.0913603	0.999995	CORO2B	0.144619	1.57085	0.999918
1359	SLC2A3	0.338897	0.0913077	0.999995	EEA1	0.169445	1.57066	0.999918
1360	SYS1-DBNDD2	0.343763	0.0912485	0.999995	PRPF3	0.150815	1.56941	0.999918
1361	EPHA5	0.424896	0.0911763	0.999995	LBR	0.29256	1.56904	0.999918
1362	WDR11-AS1	0.187677	0.0909002	0.999995	ABTB2	0.170082	1.56756	0.999918
1363	MAN2B2	0.313801	0.0908608	0.999995	RP1-167A14.2	0.201927	1.56625	0.999918
1364	MESP1	0.273081	0.0907557	0.999995	DLGAP4	0.314434	1.56589	0.999918
1365	TSFM	0.320693	0.0906637	0.999995	HCG17	0.125819	1.56246	0.999918
1366	IFI27L1	0.24158	0.0906571	0.999995	CCNI	0.18807	1.56167	0.999918
1367	RAD51	0.162882	0.0906177	0.999995	THUMPD2	0.178534	1.55949	0.999918
1368	NFKBIL1	0.265954	0.0905388	0.999995	PHYHIPL	0.204591	1.55948	0.999918
1369	GABRG2	0.186555	0.0904402	0.999995	MAGI3	0.16624	1.55936	0.999918
1370	GLB1L2	0.384813	0.0903482	0.999995	FAM174B	0.237131	1.55823	0.999918
1371	ACTC1	0.257047	0.0902628	0.999995	GNAI1	0.192199	1.55769	0.999918
1372	RPL22	0.139973	0.0900591	0.999995	RPS6KA6	0.508584	1.5573	0.999918
1373	CTD-2015H6.3	0.148178	0.0899671	0.999995	RAPGEF2	0.124901	1.55717	0.999918
1374	NELFB	0.189129	0.0899539	0.999995	YBX1	0.291498	1.55633	0.999918
1375	LAPTM4B	0.231083	0.0898159	0.999995	DDX31	0.357314	1.55631	0.999918
1376	TNNC2	4.51967	0.0895333	0.999995	UBR3	0.125211	1.5558	0.999918
1377	RP11-701H24.3	3.13492	0.0895333	0.999995	DENND4C	0.114466	1.5556	0.999918
1378	ADAM29	2.88663	0.0895333	0.999995	MORC3	0.198424	1.55401	0.999918
1379	CTD-3051D23.1	4.20695	0.0895333	0.999995	RBM33	0.121373	1.5539	0.999918
1380	RP11-109G23.3	4.14404	0.0895333	0.999995	BMPER	0.273913	1.55376	0.999918
1381	ZNF417	4.37107	0.0895333	0.999995	GRIK5	0.297794	1.55375	0.999918
1382	SYT16	5.01998	0.0895333	0.999995	PCDHB2	0.280057	1.55315	0.999918
1383	HIST1H2BM	2.91042	0.0895333	0.999995	TCP11L1	0.57315	1.55252	0.999918
1384	RP11-64D24.2	2.9144	0.0895202	0.999995	ELP3	0.269775	1.55175	0.999918
1385	CLC	2.67461	0.0895202	0.999995	SPAST	0.266886	1.55139	0.999918
1386	AJ003147.9	2.97781	0.0895202	0.999995	IREB2	0.207744	1.5508	0.999918
1387	AC096649.3	2.91157	0.0895202	0.999995	BCKDHB	0.142396	1.5503	0.999918
1388	UGT2B7	2.68331	0.0895202	0.999995	GTF3C2	0.274045	1.54982	0.999918
1389	SYT13	2.99428	0.0895202	0.999995	XRCC2	0.387863	1.54936	0.999918
1390	AC012074.2	2.73239	0.0895202	0.999995	PIGX	0.652625	1.54909	0.999918
1391	RP11-91J19.3	3.09267	0.0895202	0.999995	STAM	0.160729	1.54859	0.999918
1392	RP11-128P17.3	2.70511	0.089507	0.999995	MID1	0.366626	1.54841	0.999918
1393	RP11-218M22.2	2.19121	0.0894939	0.999995	API5	0.402345	1.54742	0.999918
1394	TRIM29	2.53134	0.0894939	0.999995	ZZZ3	0.106882	1.54686	0.999918
1395	AC003005.2	2.41641	0.0894939	0.999995	SMARCC1	0.132441	1.54608	0.999918
1396	POU2F3	2.40723	0.0894939	0.999995	FRMD5	0.536841	1.54596	0.999918
1397	CALY	2.43406	0.0894807	0.999995	CKMT2-AS1	0.184111	1.54519	0.999918
1398	INCA1	2.39308	0.0894807	0.999995	RPS6KA2	0.166924	1.54466	0.999918
1399	LRRC46	1.86935	0.0894807	0.999995	ZNF33B	0.596531	1.54418	0.999918
1400	FAM25C	2.33559	0.0894807	0.999995	EXOC7	0.264249	1.54391	0.999918
1401	XXbac-BPG55C20.7	0.815843	0.089461	0.999995	SPG7	0.117684	1.5439	0.999918
1402	LRAT	0.739461	0.0894216	0.999995	PNPLA8	0.487655	1.54379	0.999918
1403	PDXDC1	0.123895	0.0893559	0.999995	NBEA	0.128162	1.54374	0.999918
1404	MANEA-AS1	0.202697	0.0892573	0.999995	DLEU7	0.275979	1.54344	0.999918
1405	RP11-162G10.5	0.610877	0.0891456	0.999995	COG5	0.108069	1.5432	0.999918
1406	CCDC183-AS1	0.554218	0.0891062	0.999995	LYST	0.133173	1.54302	0.999918
1407	RP11-596D21.1	0.508942	0.0890667	0.999995	AP000487.5	0.398499	1.54294	0.999918
1408	GMPR2	0.438762	0.089047	0.999995	EBF1	0.120934	1.54278	0.999918
1409	POMP	0.234984	0.0889353	0.999995	BRD2	0.394378	1.54255	0.999918
1410	WRAP53	0.358944	0.0888959	0.999995	LTN1	0.271409	1.54133	0.999918
1411	SNORD3A	0.164562	0.0885081	0.999995	UFL1-AS1	0.244615	1.54037	0.999918
1412	AC105402.4	0.181504	0.0885016	0.999995	PLCG1	0.263911	1.53994	0.999918
1413	IGSF8	0.33799	0.0883438	0.999995	ENTPD1-AS1	0.183959	1.53987	0.999918
1414	ADCY2	0.431528	0.088219	0.999995	CHD4	0.266814	1.53983	0.999918
1415	SRSF10-1	0.153979	0.0876604	0.999995	NSL1	0.264734	1.53933	0.999918
1416	WBSCR27	0.15048	0.0876472	0.999995	PRPF40A	0.171206	1.53902	0.999918
1417	MCM3	0.203337	0.0875881	0.999995	MKI67	0.314443	1.53832	0.999918
1418	PPP1R14B	0.435482	0.0875224	0.999995	CD99L2	0.361442	1.53811	0.999918
1419	MCM6	0.131895	0.0874501	0.999995	ZNF260	0.353371	1.53684	0.999918
1420	SLC26A7	0.683496	0.0872989	0.999995	CCDC18	0.327849	1.53664	0.999918
1421	RPL17	0.221662	0.0872726	0.999995	SLCO2A1	0.496551	1.53655	0.999918
1422	AC005304.1	1.02862	0.0870886	0.999995	EDA	0.157874	1.53631	0.999918
1423	CHD5	0.8536	0.0870623	0.999995	DLD	0.404323	1.53578	0.999918
1424	RP11-474G23.3	1.0168	0.0870492	0.999995	KIAA0232	0.124957	1.53508	0.999918
1425	RP11-365O16.6	0.896113	0.0869703	0.999995	ST13	0.367533	1.53441	0.999918
1426	ZNF296	0.886672	0.0868915	0.999995	RP11-324I22.4	0.460803	1.53438	0.999918
1427	FAM186B	0.721919	0.0868126	0.999995	KIAA1407	0.282533	1.53367	0.999918
1428	CISD3	0.728983	0.0867863	0.999995	RP11-527F13.1	0.659856	1.53357	0.999918
1429	RP11-576I22.2	0.735432	0.0867732	0.999995	BRD1	0.365524	1.53269	0.999918
1430	MYH15	0.500992	0.0866943	0.999995	RAB10	0.130542	1.53242	0.999918
1431	SSH3	0.534928	0.0866812	0.999995	CTC-228N24.3	0.233994	1.53201	0.999918
1432	COA5	0.133938	0.0865563	0.999995	SLC35F5	0.171207	1.53122	0.999918
1433	ALG1	0.254275	0.0865563	0.999995	IKBKAP	0.364143	1.53116	0.999918
1434	RP11-263K19.4	0.439868	0.0865103	0.999995	POLR1D	0.327852	1.53115	0.999918
1435	MYLK4	0.454442	0.0865103	0.999995	HNRNPM	0.175135	1.5291	0.999918
1436	RFESD	0.261818	0.0864775	0.999995	AFG3L2	0.327396	1.52892	0.999918
1437	NUDT19	0.272706	0.086438	0.999995	AK9	0.280418	1.52787	0.999918
1438	TSPAN17	0.181173	0.0863263	0.999995	C12orf45	0.549327	1.52701	0.999918
1439	TMEM126A	0.231026	0.086208	0.999995	DTX3	0.278323	1.52679	0.999918
1440	AC068533.7	0.23737	0.086162	0.999995	FAM171A1	0.221956	1.52642	0.999918
1441	SPOCK2	0.481502	0.0861423	0.999995	ANKRD13C	0.318064	1.52552	0.999918
1442	GALNTL6	0.264196	0.0861357	0.999995	WHSC1	0.127286	1.52528	0.999918
1443	THNSL1	0.216167	0.0859977	0.999995	ZBTB10	0.352733	1.52524	0.999918
1444	TNKS2-AS1	0.279169	0.0859715	0.999995	RUVBL2	0.542276	1.52503	0.999918
1445	ANXA11	0.14934	0.0859649	0.999995	HSD11B2	0.344929	1.52494	0.999918
1446	TUFT1	0.219078	0.0859649	0.999995	SMAD1	0.177498	1.52281	0.999918
1447	IARS	0.139138	0.0858729	0.999995	PHC3	0.104099	1.52217	0.999918
1448	TRMT12	0.622054	0.0855048	0.999995	NDFIP1	0.143988	1.52206	0.999918
1449	RP11-415J8.5	0.257236	0.0853668	0.999995	PCNX	0.159314	1.52154	0.999918
1450	PEX13	0.164025	0.0852157	0.999995	ELAVL4	0.177442	1.52154	0.999918
1451	RP11-367H1.1	0.741485	0.0849791	0.999995	MLLT3	0.10899	1.52107	0.999918
1452	CD151	0.0884718	0.0849463	0.999995	UPF3A	0.126664	1.52019	0.999918
1453	C16orf58	0.222962	0.0848674	0.999995	PURB	0.33741	1.51987	0.999918
1454	MORN5	1.27614	0.0846374	0.999995	PRKAA2	0.407602	1.51985	0.999918
1455	CNIH2	0.403784	0.0846111	0.999995	PREPL	0.118484	1.51976	0.999918
1456	RP11-876N24.4	1.07104	0.0845848	0.999995	ARMC4	0.335491	1.51949	0.999918
1457	SUSD5	1.14254	0.0845717	0.999995	RFX7	0.099906	1.51916	0.999918
1458	ZMYND10	1.08286	0.0845585	0.999995	MYCN	0.302849	1.51836	0.999918
1459	SNCB	1.24861	0.0845454	0.999995	NASP	0.122768	1.51779	0.999918
1460	AQP7	1.0831	0.0845322	0.999995	CAMTA1	0.121258	1.51756	0.999918
1461	RP5-1112F19.2	0.911301	0.0845059	0.999995	FAM193A	0.147748	1.51677	0.999918
1462	RP11-7F17.4	0.886201	0.0844534	0.999995	CHD8	0.312598	1.51677	0.999918
1463	VARS2	0.3224	0.0844468	0.999995	MTPN	0.41903	1.5165	0.999918
1464	RP11-585F1.10	0.528883	0.0844402	0.999995	KIAA1731	0.245731	1.51641	0.999918
1465	DPF1	0.664114	0.0843942	0.999995	SLITRK1	0.560102	1.51599	0.999918
1466	RP11-486O12.2	0.42715	0.0843548	0.999995	CYP39A1	0.328841	1.51567	0.999918
1467	MMRN2	0.602338	0.0843482	0.999995	C1orf21	0.171697	1.51549	0.999918
1468	LCNL1	0.271999	0.0838685	0.999995	FOXJ3	0.116516	1.51316	0.999918
1469	WDR77	0.272479	0.0836056	0.999995	CCAR1	0.133698	1.51168	0.999918
1470	BAD	0.344632	0.0834282	0.999995	NFIC	0.167789	1.50978	0.999918
1471	BRF1	0.189701	0.0831127	0.999995	MEGF9	0.170282	1.50865	0.999918
1472	GPR135	0.252831	0.0827776	0.999995	UQCC2	0.351437	1.5085	0.999918
1473	EXOC3L1	0.151526	0.082771	0.999995	CTC-260E6.6	0.299778	1.50829	0.999918
1474	NEFH	0.540121	0.0825476	0.999995	ZBTB40	0.542013	1.50779	0.999918
1475	C11orf48	0.844603	0.0824687	0.999995	ARHGEF26	0.21496	1.50776	0.999918
1476	CNPY4	0.54633	0.0823307	0.999995	GOLM1	0.153461	1.50733	0.999918
1477	PRKCQ-AS1	2.11143	0.0822518	0.999995	SSB	0.562341	1.5073	0.999918
1478	CAPN12	1.83547	0.0822387	0.999995	MGEA5	0.11811	1.50654	0.999918
1479	RP11-102M11.2	1.83457	0.0822255	0.999995	EPHA7	0.100584	1.50647	0.999918
1480	C17orf64	1.65855	0.0822255	0.999995	CSDE1	0.21322	1.50594	0.999918
1481	CDK5R2	1.86583	0.0822255	0.999995	CALCOCO1	0.168382	1.50591	0.999918
1482	RP11-500C11.3	1.85189	0.0822255	0.999995	TERF1	0.208594	1.5057	0.999918
1483	SPINK9	1.54728	0.0822124	0.999995	VSIG10	0.29066	1.50523	0.999918
1484	CRHBP	1.83182	0.0822124	0.999995	ELF2	0.12099	1.50511	0.999918
1485	SNRK-AS1	1.67584	0.0821993	0.999995	CERKL	0.601746	1.50508	0.999918
1486	TNFRSF8	1.53341	0.0821927	0.999995	CRMP1	0.217952	1.50477	0.999918
1487	LINC00299	1.47805	0.0821861	0.999995	FAM168B	0.337553	1.5043	0.999918
1488	RP11-126K1.2	1.71874	0.0821861	0.999995	CLCN3	0.11344	1.50296	0.999918
1489	ACVR2B-AS1	1.47769	0.0821861	0.999995	NDUFA10	0.155827	1.50265	0.999918
1490	RP11-142G1.3	1.40129	0.082173	0.999995	RC3H1	0.111231	1.5025	0.999918
1491	RP5-1092A11.5	1.38617	0.082173	0.999995	ARHGAP11A	0.701827	1.50177	0.999918
1492	ESPN	1.49784	0.082173	0.999995	FAM184A	0.293024	1.50082	0.999918
1493	PDZD7	1.45202	0.082173	0.999995	MCM2	0.606212	1.49992	0.999918
1494	RP11-461M2.2	1.31143	0.0821598	0.999995	NIPBL	0.107075	1.49978	0.999918
1495	AL773604.8	1.28468	0.0821598	0.999995	ZNF253	0.326237	1.49977	0.999918
1496	TSPAN33	1.59645	0.0821598	0.999995	METTL3	0.36782	1.49974	0.999918
1497	C15orf59	1.29073	0.0821598	0.999995	KCNJ6	0.250242	1.49947	0.999918
1498	SCGB1D2	1.306	0.0821598	0.999995	PCNXL2	0.165754	1.49927	0.999918
1499	OR11H12	1.36564	0.0821598	0.999995	ARHGAP12	0.19431	1.49922	0.999918
1500	AC098973.2	1.23487	0.0821467	0.999995	SOX2	0.295007	1.49893	0.999918
1501	RP11-493E12.1	1.29827	0.0821467	0.999995	UBXN4	0.169709	1.49868	0.999918
1502	MAGED4	1.24381	0.0821467	0.999995	ZNF44	0.571976	1.49803	0.999918
1503	FRAT1	1.16097	0.0821335	0.999995	ZNF431	0.150511	1.49796	0.999918
1504	RP11-203B9.4	0.446618	0.0821335	0.999995	MTX2	0.147455	1.49687	0.999918
1505	RP11-379K17.4	1.44325	0.0821335	0.999995	FGGY	0.151192	1.49661	0.999918
1506	AC023590.1	1.17508	0.0821335	0.999995	EWSR1	0.126289	1.49642	0.999918
1507	NOVA1-AS1	0.241348	0.0821007	0.999995	ARMC1	0.409257	1.49631	0.999918
1508	MCF2	0.468382	0.082081	0.999995	STK39	0.159236	1.49615	0.999918
1509	WDR5B	0.270885	0.0820021	0.999995	DCUN1D2	0.295275	1.49585	0.999918
1510	CTB-129P6.4	0.595127	0.0819955	0.999995	BUB1B	0.461301	1.49503	0.999918
1511	SNX16	0.218603	0.0819824	0.999995	IRS1	0.45183	1.49499	0.999918
1512	RP11-299J3.8	0.16168	0.0819101	0.999995	CREB1	0.135699	1.49411	0.999918
1513	FIZ1	0.543617	0.0818312	0.999995	ARHGEF2	0.243923	1.4937	0.999918
1514	PGAM1	0.205969	0.0818115	0.999995	FUBP1	0.126666	1.49327	0.999918
1515	ZNF865	0.333704	0.0817458	0.999995	TCTN1	0.358874	1.49304	0.999918
1516	AC093818.1	0.472243	0.0817261	0.999995	MRP63	0.27479	1.49245	0.999918
1517	DMWD	0.269278	0.0817064	0.999995	ZNF677	0.32852	1.49227	0.999918
1518	CISD1	0.207504	0.0816604	0.999995	CHD6	0.113573	1.49188	0.999918
1519	HIST1H2BD	0.244726	0.0816341	0.999995	FAM19A5	0.108158	1.49164	0.999918
1520	FBXL6	0.179412	0.0814435	0.999995	KIF20B	0.330664	1.49151	0.999918
1521	KMT2B	0.240125	0.0809901	0.999995	BAZ1A	0.20265	1.49054	0.999918
1522	TMEM8B	0.390002	0.0808389	0.999995	SSBP3	0.207056	1.49004	0.999918
1523	NPIPB15	0.328797	0.0805563	0.999995	PLXNC1	0.182085	1.48979	0.999918
1524	RP11-345J4.5	0.181958	0.0804775	0.999995	MRPS27	0.309703	1.48945	0.999918
1525	ARID1B	-0.0264251	0.0803	0.999995	SYT7	0.182645	1.48772	0.999918
1526	NUDT1	0.429626	0.0802146	0.999995	SMARCB1	0.14184	1.48673	0.999918
1527	PRRT2	0.0529537	0.079978	0.999995	CNPY1	0.208046	1.48659	0.999918
1528	TMEM203	0.471881	0.0799714	0.999995	ABL2	0.220206	1.48591	0.999918
1529	SNRPB	0.218985	0.0798729	0.999995	ERC2	0.406105	1.4858	0.999918
1530	RP11-91I20.4	21.1834	0.0798663	0.999995	GPR56	0.387852	1.48527	0.999918
1531	RP11-62C7.2	20.877	0.0798663	0.999995	EIF2A	0.210403	1.4845	0.999918
1532	CTA-929C8.8	21.2	0.0798663	0.999995	SERP1	0.18404	1.48409	0.999918
1533	FUT7	21.3928	0.0798663	0.999995	LDHB	0.092092	1.48381	0.999918
1534	TMX2-CTNND1	21.3095	0.0798663	0.999995	UTY	0.090374	1.48357	0.999918
1535	RP11-585P4.5	21.3097	0.0798663	0.999995	ALG5	0.304092	1.48315	0.999918
1536	ASB16	21.1932	0.0798663	0.999995	TMEM59L	0.307759	1.48292	0.999918
1537	CTC-501O10.1	21.1544	0.0798663	0.999995	MZF1	0.243397	1.48268	0.999918
1538	SPATA25	21.4691	0.0798663	0.999995	MAP2K3	0.260801	1.48193	0.999918
1539	RP4-737E23.2	21.1996	0.0798663	0.999995	DHX9	0.132399	1.47934	0.999918
1540	RP4-530I15.6	21.5972	0.0798663	0.999995	LRPPRC	0.105335	1.47884	0.999918
1541	RP3-465N24.6	21.4184	0.0798663	0.999995	PTPRA	0.114389	1.47874	0.999918
1542	MSMP	21.3705	0.0798663	0.999995	EFTUD1	0.236498	1.47863	0.999918
1543	LINC00330	21.3437	0.0798663	0.999995	NME4	0.255784	1.47839	0.999918
1544	RP11-344E13.4	21.2855	0.0798663	0.999995	G3BP1	0.12361	1.47784	0.999918
1545	RP11-70F11.7	21.6437	0.0798663	0.999995	PHF20L1	0.161153	1.47743	0.999918
1546	RP4-724E16.2	21.0853	0.0798663	0.999995	KIAA1109	0.106838	1.47708	0.999918
1547	HTR1E	21.2092	0.0798663	0.999995	SUV420H1	0.137568	1.47618	0.999918
1548	RP1-68D18.3	21.3363	0.0798663	0.999995	PON2	0.305619	1.47578	0.999918
1549	XXcos-LUCA11.5	21.3018	0.0798663	0.999995	NCOA5	0.23766	1.47574	0.999918
1550	CTD-3214H19.4	21.3452	0.0798663	0.999995	NIPA2	0.381546	1.4742	0.999918
1551	RP11-677M14.2	21.4276	0.0798663	0.999995	RSU1	0.291143	1.47372	0.999918
1552	SPRR1A	21.5895	0.0798663	0.999995	DCTN4	0.230855	1.4737	0.999918
1553	RP11-337N6.1	21.5162	0.0798663	0.999995	FBXW2	0.410902	1.47325	0.999918
1554	ZNF32-AS1	21.2388	0.0798663	0.999995	FMN2	0.187699	1.47317	0.999918
1555	RP11-362J17.1	21.5253	0.0798663	0.999995	ANAPC7	0.255082	1.47313	0.999918
1556	KB-1125A3.11	21.5493	0.0798663	0.999995	NVL	0.246156	1.47293	0.999918
1557	RAPGEF4-AS1	21.4589	0.0798663	0.999995	PDCD10	0.286681	1.47254	0.999918
1558	RP11-179B2.2	21.2102	0.0798663	0.999995	HERC4	0.103446	1.47136	0.999918
1559	AC116609.3	21.249	0.0798663	0.999995	BDNF-AS	0.237761	1.47117	0.999918
1560	AC061992.1	21.4702	0.0798663	0.999995	SLC6A15	0.327448	1.47082	0.999918
1561	PRSS37	21.1577	0.0798663	0.999995	SNTG2	0.314799	1.47057	0.999918
1562	AC013275.2	21.0688	0.0798663	0.999995	CERS5	0.374354	1.46996	0.999918
1563	RP11-165A20.3	21.3638	0.0798663	0.999995	PHF21A	0.106803	1.4685	0.999918
1564	GOLGA8H	21.2726	0.0798663	0.999995	GNG4	0.309606	1.46822	0.999918
1565	HPN-AS1	21.1211	0.0798663	0.999995	DENR	0.258556	1.46747	0.999918
1566	CABP7	21.6525	0.0798663	0.999995	ZBED3	0.282142	1.46743	0.999918
1567	PLA2G12B	21.1891	0.0798663	0.999995	UBA5	0.378224	1.46731	0.999918
1568	RP11-699F16.2	20.8552	0.0798663	0.999995	MRPL48	0.529146	1.46626	0.999918
1569	RP11-1033H12.1	21.315	0.0798663	0.999995	XKR4	0.153117	1.46622	0.999918
1570	RP1-166H1.2	21.0109	0.0798663	0.999995	PPIL2	0.267182	1.46475	0.999918
1571	CTF1	21.5512	0.0798663	0.999995	CLIP2	0.226362	1.46453	0.999918
1572	RP11-675M1.2	21.5006	0.0798663	0.999995	RYR3	0.347251	1.4632	0.999918
1573	AL121656.5	21.4721	0.0798663	0.999995	ZMYND8	0.189521	1.4627	0.999918
1574	RP11-313P18.1	20.8587	0.0798663	0.999995	UBE2D3	0.104965	1.46227	0.999918
1575	NAA11	0.527638	0.0798532	0.999995	KIF11	0.360331	1.46093	0.999918
1576	KCNIP2-AS1	0.961616	0.0798334	0.999995	TNPO2	0.341634	1.46081	0.999918
1577	RDH14	0.808723	0.0797283	0.999995	SMS	0.413323	1.46067	0.999918
1578	PAX5	0.751185	0.079702	0.999995	PRKG1	0.251181	1.46022	0.999918
1579	HDDC3	0.446689	0.0796823	0.999995	CHN1	0.101081	1.46011	0.999918
1580	FAM101A	0.201019	0.0796757	0.999995	DYRK1A	0.0945636	1.45968	0.999918
1581	MOK	0.320422	0.079656	0.999995	MTHFD2L	0.134914	1.45946	0.999918
1582	RP11-428F8.2	0.768512	0.0796494	0.999995	RFTN2	0.156291	1.45879	0.999918
1583	TSPAN11	0.738243	0.0796363	0.999995	RNPS1	0.147835	1.45822	0.999918
1584	SLC12A1	0.524413	0.0796363	0.999995	TNRC6C	0.279958	1.45693	0.999918
1585	RP11-242P2.1	0.717741	0.0796232	0.999995	DNAJC19	0.64255	1.45604	0.999918
1586	PASD1	0.653455	0.07961	0.999995	CCDC136	0.142355	1.45467	0.999918
1587	LSM3	0.342189	0.0795903	0.999995	DDX6	0.226767	1.45409	0.999918
1588	TP53TG3D	0.442396	0.0795771	0.999995	MCC	0.110184	1.45389	0.999918
1589	RP11-646I6.5	0.713808	0.0795574	0.999995	IFT74	0.350789	1.45248	0.999918
1590	SPATA2	0.642697	0.0795443	0.999995	THOC3	0.25246	1.45169	0.999918
1591	DYRK4	0.18741	0.0794589	0.999995	ASNS	0.343146	1.45071	0.999918
1592	ALDH1L1	0.458929	0.0794523	0.999995	GPSM2	0.363401	1.45063	0.999918
1593	RP11-787D18.2	0.581674	0.0793603	0.999995	RTTN	0.129245	1.44807	0.999918
1594	MRPL23	0.300774	0.0793011	0.999995	RP11-72M17.1	0.187332	1.447	0.999918
1595	HRK	0.605751	0.0784008	0.999995	GTF2I	0.0931717	1.44693	0.999918
1596	GPATCH11	0.408966	0.0783088	0.999995	BCL2L13	0.155633	1.44655	0.999918
1597	DNAJC6	0.1586	0.0782234	0.999995	GPC5	0.147939	1.44559	0.999918
1598	KCNB1	0.133771	0.0782168	0.999995	FAM120C	0.519371	1.44497	0.999918
1599	SH3BGR	0.318757	0.0781182	0.999995	TMEM194A	0.232059	1.44481	0.999918
1600	NFATC1	0.199173	0.0781117	0.999995	EFCAB2	0.382014	1.44354	0.999918
1601	RP11-145G20.1	0.522386	0.0780065	0.999995	RCOR3	0.125999	1.4425	0.999918
1602	LETM1	0.216186	0.0779671	0.999995	ABTB1	0.404204	1.44148	0.999918
1603	SLC35F2	0.366853	0.0776385	0.999995	CENPM	0.378604	1.44077	0.999918
1604	PSMD11	0.109943	0.0775925	0.999995	AC104820.2	0.586474	1.44063	0.999918
1605	RP5-884C9.2	1.04218	0.0774019	0.999995	GARS	0.221803	1.44041	0.999918
1606	PCYOX1L	0.477647	0.0773888	0.999995	KCNT2	0.113418	1.43984	0.999918
1607	RP11-388M20.1	1.07373	0.0773756	0.999995	RAB3GAP2	0.14835	1.43929	0.999918
1608	AC009478.1	1.09547	0.0773493	0.999995	KIFC1	0.347623	1.43761	0.999918
1609	SLC41A3	0.144918	0.0772639	0.999995	INTS6	0.216	1.4376	0.999918
1610	ALDH1B1	0.909789	0.0772048	0.999995	LRRC58	0.415428	1.43699	0.999918
1611	RP11-502I4.3	0.798456	0.0771522	0.999995	UQCC1	0.169406	1.43402	0.999918
1612	RP11-385F5.5	0.653141	0.0771259	0.999995	POT1-AS1	0.376241	1.43361	0.999918
1613	RP11-324C10.1	0.493434	0.0771193	0.999995	HS2ST1	0.286468	1.43341	0.999918
1614	RP11-57A19.2	0.702879	0.0771127	0.999995	PAFAH1B3	0.240187	1.43236	0.999918
1615	TLL2	0.715878	0.0770996	0.999995	AC093388.3	0.363093	1.43221	0.999918
1616	CASP6	0.238425	0.0770733	0.999995	ECD	0.353537	1.4321	0.999918
1617	RP11-629G13.1	0.650473	0.0770602	0.999995	MRPL4	0.419362	1.4317	0.999918
1618	RP11-279F6.3	0.492367	0.0770339	0.999995	ORC2	0.214262	1.43138	0.999918
1619	ATAD3C	0.501737	0.0770339	0.999995	CBX5	0.120503	1.43131	0.999918
1620	RRN3	0.211899	0.0770273	0.999995	ARSG	0.265733	1.42961	0.999918
1621	FRMPD3	0.122755	0.0769879	0.999995	AUH	0.144898	1.42834	0.999918
1622	CTD-2547L16.1	0.470293	0.0769682	0.999995	KIAA0895	0.461173	1.42825	0.999918
1623	AC009312.1	0.45552	0.0769682	0.999995	TAZ	0.222733	1.42809	0.999918
1624	RP11-50D9.3	0.385504	0.076955	0.999995	ACKR3	0.417993	1.42759	0.999918
1625	RP11-45A16.4	0.176747	0.076955	0.999995	SP3	0.168793	1.42753	0.999918
1626	OCIAD1-AS1	0.404077	0.0769024	0.999995	PUS7	0.190227	1.42725	0.999918
1627	BTBD6	0.43412	0.0768893	0.999995	SUCLA2	0.198164	1.42705	0.999918
1628	TSPAN31	0.171624	0.0768564	0.999995	ARHGEF10L	0.264862	1.42662	0.999918
1629	ACTR10	0.175361	0.0767447	0.999995	SNRPA	0.0985236	1.42658	0.999918
1630	XXbac-BPG181M17.5	0.29824	0.0767184	0.999995	DYNC2LI1	0.325162	1.4254	0.999918
1631	RP11-1055B8.3	0.325029	0.0762124	0.999995	TRAF5	0.312589	1.42535	0.999918
1632	RP11-375B1.2	0.26795	0.075989	0.999995	DOPEY1	0.198284	1.42473	0.999918
1633	ACOT12	0.188197	0.075667	0.999995	NDST4	0.590141	1.4232	0.999918
1634	RBBP8	0.174016	0.0755815	0.999995	ATL2	0.147031	1.42276	0.999918
1635	SEPT3	0.183694	0.0753449	0.999995	TMEM135	0.127919	1.42261	0.999918
1636	NAT14	0.25307	0.0751281	0.999995	EIF3K	0.23059	1.42255	0.999918
1637	RP11-368I23.3	0.723344	0.0750689	0.999995	ESRRB	0.127448	1.42213	0.999918
1638	RP11-362A9.3	1.37336	0.0750098	0.999995	PDHX	0.163539	1.42202	0.999918
1639	WSB2	0.279957	0.0749835	0.999995	ATP5G2	0.136306	1.42155	0.999918
1640	RP11-296A16.1	1.61732	0.0749835	0.999995	PROSER1	0.471378	1.42144	0.999918
1641	KCNG3	1.3691	0.0749572	0.999995	CCDC132	0.128453	1.42084	0.999918
1642	RP11-201K10.3	1.43984	0.0749441	0.999995	KMT2A	0.110552	1.41993	0.999918
1643	MST4	1.34126	0.0749309	0.999995	GTF2F2	0.272222	1.41955	0.999918
1644	CTD-2540L5.5	1.24931	0.0749178	0.999995	CCS	0.117879	1.41786	0.999918
1645	RP11-84O12.4	1.33316	0.0749178	0.999995	RANBP17	0.11677	1.41781	0.999918
1646	RP11-304L19.11	1.13274	0.0748915	0.999995	YTHDC1	0.112572	1.41745	0.999918
1647	ZBTB22	1.11687	0.0748783	0.999995	CDK17	0.107731	1.41743	0.999918
1648	DAGLA	0.247234	0.0748586	0.999995	FAM168A	0.145956	1.41674	0.999918
1649	RP11-579D7.4	1.17843	0.0748521	0.999995	KPNA5	0.160347	1.41639	0.999918
1650	C18orf8	0.297244	0.0748324	0.999995	BRE	0.10777	1.41603	0.999918
1651	RP11-798K3.2	0.859368	0.0748126	0.999995	TRPC4AP	0.16642	1.41576	0.999918
1652	VIL1	0.978821	0.0748126	0.999995	IGFBPL1	0.360357	1.41479	0.999918
1653	PALM3	0.862769	0.0748061	0.999995	TMEM131	0.114774	1.41446	0.999918
1654	RP1-223E5.4	0.548373	0.0747929	0.999995	HIST1H1D	0.32927	1.41397	0.999918
1655	CNTNAP1	0.784617	0.0747864	0.999995	ATP5J	0.394284	1.41349	0.999918
1656	RP11-325F22.2	0.553499	0.0747535	0.999995	ENO2	0.478829	1.41329	0.999918
1657	RIPK2	0.32766	0.0747535	0.999995	SAFB	0.124915	1.41119	0.999918
1658	RP4-769N13.7	0.428418	0.0747272	0.999995	SENP5	0.171231	1.40982	0.999918
1659	AC046143.3	0.496399	0.0747272	0.999995	ANP32A	0.296523	1.40963	0.999918
1660	CRYM-AS1	0.51014	0.0747009	0.999995	KCND3	0.140813	1.40955	0.999918
1661	C17orf97	0.617514	0.0746812	0.999995	RP11-119B16.2	0.594227	1.40812	0.999918
1662	AQP4-AS1	0.433981	0.0746746	0.999995	SRSF6	0.242175	1.40719	0.999918
1663	RP11-488C13.6	0.593011	0.0746746	0.999995	SUDS3	0.272453	1.4064	0.999918
1664	TRIM71	0.485327	0.0746746	0.999995	SLC30A6	0.151849	1.40583	0.999918
1665	RP11-930O11.1	0.440788	0.0746221	0.999995	XRCC5	0.104008	1.40455	0.999918
1666	BTC	0.286331	0.0746221	0.999995	MAPKBP1	0.179831	1.40255	0.999918
1667	KDM8	0.582484	0.0746221	0.999995	SHFM1	0.127815	1.40246	0.999918
1668	C14orf178	0.322772	0.0743592	0.999995	NCK1	0.155443	1.40191	0.999918
1669	ZBTB6	0.311692	0.0743395	0.999995	BPTF	0.1049	1.40165	0.999918
1670	ZNF833P	0.129708	0.0739057	0.999995	SLC2A4RG	0.48942	1.40137	0.999918
1671	ASAP3	0.162022	0.073518	0.999995	TMEM184B	0.144378	1.40085	0.999918
1672	VAX2	0.3223	0.07338	0.999995	RIOK3	0.348566	1.39919	0.999918
1673	RP11-196O16.1	0.729491	0.0733011	0.999995	SOD2	0.132323	1.39896	0.999918
1674	RP11-321C24.1	0.437226	0.0732486	0.999995	PTMS	0.0967125	1.39703	0.999918
1675	CTD-2116N17.1	0.432897	0.0731828	0.999995	RP11-774D14.1	0.0994414	1.39512	0.999918
1676	MED9	0.231393	0.072874	0.999995	PPIL6	0.506463	1.39485	0.999918
1677	KIAA1598	0.195676	0.0728674	0.999995	NEK11	0.208098	1.39462	0.999918
1678	CTD-3194G12.2	0.976205	0.072644	0.999995	POLDIP3	0.362112	1.39432	0.999918
1679	CTC-329D1.3	2.88116	0.0725782	0.999995	CASP2	0.348424	1.39391	0.999918
1680	CTD-3224K15.3	2.45081	0.0725782	0.999995	RP11-53O19.1	0.213985	1.3937	0.999918
1681	AKAP14	2.45771	0.0725782	0.999995	WDR43	0.109923	1.39258	0.999918
1682	PRICKLE2-AS3	3.1455	0.0725782	0.999995	UBE2QL1	0.531173	1.3918	0.999918
1683	ARSH	2.3101	0.0725782	0.999995	NFX1	0.134718	1.39122	0.999918
1684	RP11-56L13.7	2.92951	0.0725782	0.999995	FDPS	0.143191	1.39076	0.999918
1685	AC027119.1	2.32083	0.0725782	0.999995	RP5-857K21.4	0.427101	1.39014	0.999918
1686	EDRF1-AS1	2.06881	0.0725782	0.999995	OLA1	0.124681	1.3897	0.999918
1687	PPIAL4G	2.2763	0.0725782	0.999995	POLE	0.377722	1.38955	0.999918
1688	MAGIX	2.11946	0.0725651	0.999995	ATAD2	0.163155	1.38916	0.999918
1689	IDO2	2.12657	0.0725651	0.999995	CTD-2007H13.3	0.357516	1.38898	0.999918
1690	RSG1	2.01763	0.0725651	0.999995	HDAC4	0.108646	1.38887	0.999918
1691	MSTN	2.13037	0.0725651	0.999995	ZNF766	0.299475	1.38877	0.999918
1692	CTD-2175A23.1	1.8467	0.0725651	0.999995	SUMF1	0.0930351	1.38808	0.999918
1693	CTB-102L5.4	2.23381	0.0725651	0.999995	ZFAS1	0.231149	1.38776	0.999918
1694	AC004824.2	2.1433	0.072552	0.999995	UBN2	0.110482	1.38626	0.999918
1695	RP11-429J17.7	2.13927	0.072552	0.999995	PSMF1	0.374149	1.38578	0.999918
1696	RP11-513M16.8	2.17259	0.072552	0.999995	RAB18	0.278288	1.38578	0.999918
1697	GS1-114I9.1	1.98183	0.072552	0.999995	NSRP1	0.146615	1.38576	0.999918
1698	RP11-213G2.2	2.08123	0.072552	0.999995	ATP11C	0.195581	1.38569	0.999918
1699	PLET1	2.34087	0.072552	0.999995	MEIS3	0.314228	1.38535	0.999918
1700	RP11-677O4.6	1.71345	0.072552	0.999995	CCNB1	0.689711	1.38533	0.999918
1701	RP11-84C10.4	1.80842	0.072552	0.999995	FAP	0.148633	1.38397	0.999918
1702	AC004466.1	1.91722	0.0725388	0.999995	ZBTB37	0.347818	1.38396	0.999918
1703	RP11-722P11.4	1.87484	0.0725388	0.999995	RP11-222A11.1	0.144983	1.38389	0.999918
1704	DEFB124	1.67751	0.0725388	0.999995	ODC1	0.263567	1.3816	0.999918
1705	RP1-239B22.5	2.01048	0.0725388	0.999995	RALBP1	0.484989	1.38085	0.999918
1706	Z83844.1	2.08559	0.0725388	0.999995	MAGEF1	0.313891	1.38078	0.999918
1707	AJAP1	1.60988	0.0725257	0.999995	FANCB	0.422037	1.38062	0.999918
1708	HORMAD1	1.61591	0.0725257	0.999995	MEIS1	0.32984	1.38027	0.999918
1709	CDA	1.59458	0.0725257	0.999995	TBC1D14	0.186701	1.37995	0.999918
1710	RIBC1	1.78749	0.0725257	0.999995	AC004158.2	0.373258	1.37974	0.999918
1711	LINC00935	1.72994	0.0725257	0.999995	SUMF2	0.227561	1.37969	0.999918
1712	MIOX	1.5951	0.0725257	0.999995	BRD9	0.106892	1.37906	0.999918
1713	RP11-566K11.5	1.70529	0.0725257	0.999995	SPAG16	0.151261	1.37821	0.999918
1714	SMR3B	1.56425	0.0725257	0.999995	SPECC1	0.158197	1.37792	0.999918
1715	RP13-131K19.6	1.57692	0.0725257	0.999995	BEX4	0.286677	1.37724	0.999918
1716	AC010524.4	1.75286	0.0725257	0.999995	DLEU1	0.201111	1.37714	0.999918
1717	RP11-340I6.8	1.60848	0.0725125	0.999995	PPP2R1A	0.382438	1.37698	0.999918
1718	RP11-928F19.5	1.45169	0.0725125	0.999995	C3orf67	0.288721	1.37694	0.999918
1719	MAGI1-AS1	1.53317	0.0725125	0.999995	ARMC10	0.414794	1.37643	0.999918
1720	RP11-178G16.4	1.33499	0.0725125	0.999995	ZFYVE27	0.366313	1.37628	0.999918
1721	KIAA0391	1.42518	0.0724994	0.999995	PPIA	0.0987544	1.37608	0.999918
1722	LCT	1.37519	0.0724994	0.999995	LRRK1	0.136739	1.37601	0.999918
1723	RP11-360L9.8	1.42596	0.0724994	0.999995	EYS	0.544132	1.37598	0.999918
1724	RP11-182J1.13	1.01983	0.0724994	0.999995	RAD18	0.209308	1.37589	0.999918
1725	RP11-501O2.3	1.38066	0.0724994	0.999995	ZNF280D	0.0935382	1.37583	0.999918
1726	SLC4A11	1.19731	0.0724994	0.999995	C19orf48	0.216898	1.37517	0.999918
1727	RP11-760N9.1	1.09867	0.0724862	0.999995	RP1-111C20.4	0.305015	1.37453	0.999918
1728	GS1-393G12.14	1.04144	0.0724731	0.999995	GTPBP10	0.34699	1.37408	0.999918
1729	hsa-mir-490	0.263362	0.0724731	0.999995	MTM1	0.354143	1.37402	0.999918
1730	CYP46A1	0.761344	0.0724468	0.999995	CDH7	0.294913	1.3738	0.999918
1731	GPR157	0.562814	0.0723154	0.999995	LINC00535	0.562871	1.37378	0.999918
1732	RP6-201G10.2	0.446132	0.0723154	0.999995	KLHL29	0.26711	1.37321	0.999918
1733	RP11-341G23.2	0.612495	0.0722759	0.999995	PREP	0.161556	1.37306	0.999918
1734	LINC00578	0.529913	0.0722102	0.999995	RP5-864K19.4	0.283418	1.37287	0.999918
1735	HDGF	0.240703	0.0721971	0.999995	NELFCD	0.190312	1.37169	0.999918
1736	TMEM196	0.464803	0.0721445	0.999995	RPL11	0.091292	1.37167	0.999918
1737	RP11-6J24.6	0.505772	0.0721445	0.999995	RP11-665G4.1	0.18815	1.37143	0.999918
1738	SLC27A6	0.171279	0.0720459	0.999995	UGT8	0.257072	1.3711	0.999918
1739	RPP40	0.472697	0.0720262	0.999995	PSD3	0.0951927	1.37108	0.999918
1740	CLCN5	0.161077	0.0719802	0.999995	RPS6KA3	0.145455	1.37081	0.999918
1741	DEXI	0.21098	0.0719079	0.999995	USP37	0.183925	1.37056	0.999918
1742	CHKB	0.355381	0.0718948	0.999995	RP11-159D12.5	0.248685	1.36964	0.999918
1743	BIN3	0.115	0.0718422	0.999995	PRRC2A	0.267903	1.36917	0.999918
1744	NKIRAS1	0.180711	0.0716188	0.999995	POLH	0.362836	1.36816	0.999918
1745	TPBGL	0.420719	0.0712245	0.999995	FGF2	0.284444	1.36783	0.999918
1746	DDX55	0.293806	0.0711325	0.999995	ADAMTS1	0.362479	1.36771	0.999918
1747	MIR4453	0.0182387	0.0709748	0.999995	HAT1	0.302265	1.36731	0.999918
1748	RP11-114G22.1	0.335041	0.0707119	0.999995	JAM3	0.162352	1.36671	0.999918
1749	TMEM170B	0.201134	0.070587	0.999995	MYL6	0.104163	1.3666	0.999918
1750	NUB1	0.19024	0.0704753	0.999995	SYNGAP1	0.265418	1.36638	0.999918
1751	JAM2	0.142822	0.0704359	0.999995	PPIP5K2	0.124873	1.36628	0.999918
1752	RHPN1	0.304214	0.0703307	0.999995	MECP2	0.10886	1.36619	0.999918
1753	ZNF768	0.385428	0.0702978	0.999995	NAA35	0.211969	1.36576	0.999918
1754	HEG1	0.165222	0.0702519	0.999995	SCAF11	0.0855807	1.3653	0.999918
1755	RP11-1105G2.4	0.960731	0.070127	0.999995	STX18-AS1	0.28463	1.36464	0.999918
1756	LINC00964	0.832329	0.0700744	0.999995	BEND7	0.490942	1.36398	0.999918
1757	RP11-1105G2.3	0.832033	0.0700744	0.999995	E2F7	0.268845	1.36372	0.999918
1758	PLIN5	0.399543	0.0700613	0.999995	RAB6B	0.334981	1.36358	0.999918
1759	CEP72	0.220122	0.0699758	0.999995	SMAD2	0.117726	1.36256	0.999918
1760	SLC17A6	0.540831	0.0699627	0.999995	USP34	0.110687	1.36226	0.999918
1761	CTD-2281M20.1	0.741111	0.0699561	0.999995	UBAP2	0.158286	1.36171	0.999918
1762	U91319.1	0.715696	0.0699298	0.999995	RP11-435B5.4	0.27752	1.36112	0.999918
1763	AC007292.6	0.685914	0.0699035	0.999995	SUPV3L1	0.419985	1.36001	0.999918
1764	FRMPD1	0.676608	0.0698904	0.999995	NMNAT2	0.172877	1.35926	0.999918
1765	AF038458.5	0.684351	0.0698773	0.999995	TRMT61B	0.29392	1.35921	0.999918
1766	HAND2-AS1	0.570045	0.0698641	0.999995	ARL17A	0.148561	1.35874	0.999918
1767	NLRP11	0.526973	0.069805	0.999995	CIT	0.265799	1.35865	0.999918
1768	PPP1CA	0.291229	0.0697984	0.999995	GIGYF1	0.274749	1.35835	0.999918
1769	SLA2	0.560316	0.0697984	0.999995	GOPC	0.197283	1.35826	0.999918
1770	PXMP4	0.508242	0.0697721	0.999995	ABCA2	0.386281	1.35785	0.999918
1771	IPO9	0.0986207	0.0697524	0.999995	CTD-2541M15.1	0.555145	1.3573	0.999918
1772	TEC	0.42724	0.0697327	0.999995	C11orf30	0.164388	1.35723	0.999918
1773	HNRNPH2	0.531182	0.0696932	0.999995	SH3RF3	0.133337	1.35721	0.999918
1774	JAKMIP1	0.421044	0.0696801	0.999995	DUSP16	0.394874	1.35704	0.999918
1775	RP11-1084J3.4	0.0250055	0.069667	0.999995	PPP2R2A	0.121937	1.3566	0.999918
1776	RP11-431M3.1	0.408874	0.069667	0.999995	C15orf41	0.205881	1.35622	0.999918
1777	FAM98B	0.242648	0.0696538	0.999995	PAXIP1	0.243016	1.35621	0.999918
1778	LEAP2	0.381224	0.0696407	0.999995	USP12	0.265561	1.35617	0.999918
1779	TNFRSF12A	0.216461	0.0695355	0.999995	AFF4	0.0786775	1.35617	0.999918
1780	CDIP1	0.20754	0.0693252	0.999995	TAGLN3	0.301139	1.35534	0.999918
1781	RPE65	0.273987	0.0692267	0.999995	SCML2	0.265105	1.35478	0.999918
1782	NDOR1	0.177168	0.0691149	0.999995	RP11-1055B8.7	0.150609	1.35373	0.999918
1783	CENPO	0.201127	0.0691084	0.999995	YLPM1	0.130655	1.35355	0.999918
1784	TRIB3	0.181353	0.0690032	0.999995	DNAJC13	0.120659	1.35342	0.999918
1785	NOSIP	0.162605	0.0688586	0.999995	ATF6	0.143902	1.35321	0.999918
1786	HSPA8	0.153011	0.0684841	0.999995	KIAA0825	0.127165	1.35314	0.999918
1787	ZMAT2	0.222577	0.0684446	0.999995	RP11-284M14.1	0.15068	1.35265	0.999918
1788	HIF1A-AS2	0.381419	0.0683066	0.999995	KDM5A	0.102231	1.35249	0.999918
1789	INSC	0.284391	0.0682015	0.999995	FBXO28	0.313914	1.35188	0.999918
1790	COX17	0.131677	0.068162	0.999995	WRB	0.366976	1.35156	0.999918
1791	MAPK8IP2	0.285848	0.0680898	0.999995	GGT7	0.186052	1.35112	0.999918
1792	FKRP	0.163683	0.0680043	0.999995	HIAT1	0.316282	1.35074	0.999918
1793	RBM22	0.208813	0.0679452	0.999995	SNORA76	0.128762	1.35052	0.999918
1794	KLF15	0.626077	0.0679123	0.999995	LINC01004	0.166289	1.34944	0.999918
1795	NOMO1	0.20297	0.0679057	0.999995	DBN1	0.201562	1.34908	0.999918
1796	ACYP1	0.114666	0.0678335	0.999995	PPP1R12B	0.0967449	1.34881	0.999918
1797	RASL10B	1.3056	0.0677283	0.999995	PHKA2	0.339188	1.34878	0.999918
1798	HPX	1.08139	0.067702	0.999995	BNC2	0.104827	1.34733	0.999918
1799	RP11-171L9.1	1.14863	0.0676757	0.999995	ZNF644	0.100579	1.34718	0.999918
1800	AL441883.1	0.96995	0.06761	0.999995	TTC14	0.144285	1.34716	0.999918
1801	VSTM2A	0.754762	0.06761	0.999995	CBR4	0.13384	1.34699	0.999918
1802	CORO6	0.906118	0.06761	0.999995	TAF4B	0.221514	1.34668	0.999918
1803	CLDND2	1.18194	0.06761	0.999995	SRPK2	0.0943151	1.34594	0.999918
1804	OOEP-AS1	0.711895	0.0675443	0.999995	C4orf21	0.217971	1.34579	0.999918
1805	SLC39A12	0.764338	0.067518	0.999995	NBPF12	0.278012	1.34529	0.999918
1806	RP11-334C17.5	0.769912	0.0674786	0.999995	PCBP4	0.41211	1.34528	0.999918
1807	RP11-398H6.1	0.505879	0.0674786	0.999995	INTS6-AS1	0.678205	1.34499	0.999918
1808	RP11-479J7.1	0.557118	0.0674786	0.999995	ZNF714	0.323439	1.34492	0.999918
1809	CTD-2058B24.3	0.644572	0.067472	0.999995	MAPK6	0.275669	1.3444	0.999918
1810	RP11-118F19.1	0.497935	0.067426	0.999995	DACH2	0.174022	1.34399	0.999918
1811	CACNA1C-AS1	0.372781	0.0673734	0.999995	CTNND1	0.271838	1.3439	0.999918
1812	PARP3	0.500345	0.0673603	0.999995	FADS2	0.300459	1.34325	0.999918
1813	RNF31	0.421041	0.0672683	0.999995	TBCK	0.102865	1.3431	0.999918
1814	NEDD8	0.357718	0.0672683	0.999995	C2orf47	0.820299	1.34256	0.999918
1815	C15orf60	0.401809	0.0672551	0.999995	DPF3	0.167771	1.34249	0.999918
1816	SAPCD2	0.318501	0.0672026	0.999995	CCDC158	0.677692	1.34184	0.999918
1817	CYP4F35P	0.245264	0.0671303	0.999995	RUVBL1	0.313728	1.34138	0.999918
1818	PTTG1	0.162308	0.0671237	0.999995	SETDB1	0.186841	1.34064	0.999918
1819	AMER2-AS1	0.185507	0.066966	0.999995	FOCAD	0.0876389	1.34056	0.999918
1820	C12orf49	0.221848	0.0669134	0.999995	CEP44	0.304459	1.34033	0.999918
1821	DICER1-AS1	0.248302	0.0668674	0.999995	EPS15	0.0900308	1.34031	0.999918
1822	WDHD1	0.206062	0.0668083	0.999995	PELI2	0.209942	1.34019	0.999918
1823	ZNF221	0.288686	0.0667491	0.999995	LARGE	0.13088	1.34001	0.999918
1824	EML5	0.25276	0.0665585	0.999995	CBFA2T3	0.549728	1.33951	0.999918
1825	PIGP	0.13809	0.0663614	0.999995	USP48	0.113739	1.33922	0.999918
1826	RP11-195C7.1	0.153516	0.0663417	0.999995	NGFR	0.241773	1.33905	0.999918
1827	AC010880.1	0.083065	0.0663351	0.999995	SAE1	0.25899	1.33854	0.999918
1828	LMTK3	0.436798	0.0663351	0.999995	CWC27	0.11648	1.33838	0.999918
1829	C21orf59	0.125497	0.0662365	0.999995	NDUFV2	0.247863	1.33784	0.999918
1830	ZNF219	0.19732	0.0659999	0.999995	AGAP8	0.0829612	1.33722	0.999918
1831	GALNS	0.202575	0.0655202	0.999995	RAB28	0.121368	1.33706	0.999918
1832	FAM178B	0.457421	0.0655136	0.999995	XPO4	0.117519	1.33696	0.999918
1833	EPHB2	0.200399	0.0653822	0.999995	ZNF862	0.201316	1.33638	0.999918
1834	PTPRN	0.341345	0.0653493	0.999995	DNAJC5	0.458527	1.33576	0.999918
1835	CTC-453G23.5	1.8135	0.0653165	0.999995	CMC1	0.367082	1.33451	0.999918
1836	AC017074.2	1.69355	0.0653165	0.999995	HSPA9	0.304367	1.33434	0.999918
1837	VSNL1	1.75355	0.0652902	0.999995	TTC21B	0.166374	1.33385	0.999918
1838	C11orf96	1.49142	0.0652902	0.999995	TIMM44	0.5172	1.33322	0.999918
1839	C7orf61	1.42461	0.0652771	0.999995	GREB1	0.152117	1.33268	0.999918
1840	RP11-315D16.4	1.48518	0.0652705	0.999995	TSEN54	0.513693	1.33194	0.999918
1841	RP11-338N10.2	1.53307	0.0652639	0.999995	EYA3	0.133909	1.3309	0.999918
1842	AC093639.1	1.36823	0.0652639	0.999995	ONECUT2	0.0913612	1.33077	0.999918
1843	FGF5	1.49311	0.0652508	0.999995	HNRNPDL	0.0877707	1.33069	0.999918
1844	RP11-100N20.1	1.33193	0.0652508	0.999995	CSE1L	0.159972	1.32958	0.999918
1845	IKZF3	1.32707	0.0652508	0.999995	COPS6	0.148536	1.32895	0.999918
1846	NPPA-AS1	1.32002	0.0652508	0.999995	NSUN2	0.11617	1.32577	0.999918
1847	GUCY2F	1.16424	0.0652376	0.999995	PDIA5	0.169906	1.32547	0.999918
1848	BEND2	1.49624	0.0652376	0.999995	MED10	0.184201	1.32522	0.999918
1849	AC115618.1	1.21396	0.0652376	0.999995	BRSK1	0.462759	1.32479	0.999918
1850	PDE6G	1.20135	0.0652245	0.999995	CRLS1	0.357249	1.32433	0.999918
1851	TFAP2A	1.25712	0.0652245	0.999995	ASXL1	0.105156	1.32416	0.999918
1852	HIST1H2BO	1.14577	0.0652245	0.999995	PWWP2A	0.142925	1.3241	0.999918
1853	RP11-1006G14.1	1.07521	0.0652113	0.999995	STRN3	0.115002	1.32379	0.999918
1854	CTD-2623N2.11	1.0478	0.0652113	0.999995	TPST1	0.122724	1.32377	0.999918
1855	PRED60	1.11171	0.0652113	0.999995	DAB1	0.265681	1.3224	0.999918
1856	C9orf163	1.08943	0.0652113	0.999995	ARNT	0.237626	1.32221	0.999918
1857	CTD-2083E4.6	1.0399	0.0651982	0.999995	SLC16A10	0.227916	1.32103	0.999918
1858	XXyac-YX155B6.5	1.14793	0.0651982	0.999995	KPNA3	0.242449	1.32063	0.999918
1859	C10orf129	1.12851	0.0651982	0.999995	STT3B	0.247751	1.32041	0.999918
1860	RP11-1028N23.4	1.02801	0.0651982	0.999995	SPNS2	0.332737	1.31999	0.999918
1861	NRG4	0.763607	0.0651916	0.999995	SNAP25	0.158912	1.3198	0.999918
1862	AC006372.4	0.94973	0.065185	0.999995	CDCA7L	0.194469	1.31829	0.999918
1863	RP11-91A18.4	1.06598	0.065185	0.999995	RFWD2	0.0745054	1.31816	0.999918
1864	CTA-254O6.1	1.10492	0.0651719	0.999995	C19orf25	0.22421	1.31679	0.999918
1865	RP11-755F10.3	0.872738	0.0651719	0.999995	CCDC41	0.094619	1.31636	0.999918
1866	CDH15	0.836485	0.0651588	0.999995	CTD-2562J17.2	0.356555	1.31597	0.999918
1867	PRX	0.976688	0.0651588	0.999995	DCAF7	0.11569	1.31584	0.999918
1868	TSPY2	0.932827	0.0651588	0.999995	PKM	0.259918	1.31573	0.999918
1869	CTD-2035E11.3	0.801058	0.0651588	0.999995	CASK	0.113763	1.31562	0.999918
1870	RP11-734K2.4	0.410666	0.0651456	0.999995	ZNF248	0.11208	1.31519	0.999918
1871	RP11-350N15.5	0.852652	0.0651193	0.999995	RP11-725P16.2	0.695896	1.31501	0.999918
1872	C17orf78	0.704907	0.0651062	0.999995	AC133680.1	0.279432	1.31487	0.999918
1873	SEPT1	0.406878	0.0651062	0.999995	ASH1L	0.0881435	1.31472	0.999918
1874	AF196972.9	0.642592	0.065093	0.999995	APC2	0.312306	1.31458	0.999918
1875	SALL2	0.548572	0.0650865	0.999995	SH3GLB1	0.184148	1.31375	0.999918
1876	CRIPAK	0.361367	0.0650799	0.999995	ING5	0.206867	1.3133	0.999918
1877	RP11-6N13.4	0.541945	0.0650602	0.999995	IRAK1BP1	0.111487	1.31312	0.999918
1878	SLC25A38	0.301659	0.0650339	0.999995	ZNF337	0.113133	1.31277	0.999918
1879	RP11-950C14.7	0.245472	0.0648499	0.999995	NUP160	0.105086	1.3127	0.999918
1880	PRKACB	0.0469982	0.064817	0.999995	LPCAT4	0.395097	1.31152	0.999918
1881	AC009228.1	0.343381	0.0645542	0.999995	RBM4	0.357642	1.31103	0.999918
1882	RP11-434H6.7	0.241995	0.0644753	0.999995	ITGA6	0.290725	1.31099	0.999918
1883	OCRL	0.205022	0.0644622	0.999995	RAPGEF1	0.11928	1.3106	0.999918
1884	YIPF7	0.0951158	0.0642847	0.999995	FAM210B	0.104458	1.3102	0.999918
1885	ABCB8	0.142865	0.0640284	0.999995	RP11-745L13.2	0.183773	1.30935	0.999918
1886	USP19	0.277567	0.0637721	0.999995	RNF44	0.147859	1.309	0.999918
1887	E2F2	0.432023	0.0634567	0.999995	KSR2	0.389969	1.30897	0.999918
1888	INTS9	0.128267	0.0631347	0.999995	PLSCR4	0.0775254	1.30872	0.999918
1889	SMIM17	0.485158	0.0630755	0.999995	GBF1	0.179487	1.30865	0.999918
1890	RBM11	0.987781	0.0629967	0.999995	TMCC1-AS1	0.178962	1.30856	0.999918
1891	C3orf14	0.359191	0.0629835	0.999995	SRSF1	0.132755	1.3077	0.999918
1892	AC005281.1	0.735459	0.0629244	0.999995	GDI2	0.219855	1.30758	0.999918
1893	SCGB3A2	2.7935	0.0629047	0.999995	LPAR2	0.40235	1.30695	0.999918
1894	RP11-12A2.3	3.4552	0.0629047	0.999995	PTPN3	0.430201	1.30541	0.999918
1895	RP11-181B11.2	2.94024	0.0629047	0.999995	UBA6-AS1	0.106309	1.30518	0.999918
1896	RP11-470M17.2	3.02949	0.0629047	0.999995	DCXR	0.416543	1.30516	0.999918
1897	RP11-269C4.2	3.65974	0.0629047	0.999995	CCDC109B	0.426676	1.30461	0.999918
1898	BCL3	2.43288	0.0629047	0.999995	PSMB7	0.320923	1.30429	0.999918
1899	CTC-548H10.2	3.58523	0.0629047	0.999995	SLC9B2	0.240948	1.30393	0.999918
1900	RP11-359M6.1	2.53579	0.0629047	0.999995	NUTM2A-AS1	0.0759951	1.30361	0.999918
1901	NDUFC2	3.48973	0.0629047	0.999995	SMCHD1	0.0737257	1.30262	0.999918
1902	CTD-2589H19.6	2.73967	0.0629047	0.999995	GOLIM4	0.133795	1.30225	0.999918
1903	GK-AS1	2.5571	0.0629047	0.999995	MAPKAPK5	0.23355	1.30218	0.999918
1904	AL021546.6	3.07507	0.0629047	0.999995	GMPR	0.549065	1.30218	0.999918
1905	RP1-90K10.4	3.51624	0.0629047	0.999995	ZNF462	0.134362	1.30197	0.999918
1906	RP11-22N19.2	3.41543	0.0629047	0.999995	TIMMDC1	0.277281	1.30197	0.999918
1907	RP11-62C3.6	3.64987	0.0629047	0.999995	CRADD	0.0973744	1.30113	0.999918
1908	CTD-2541J13.2	2.58595	0.0629047	0.999995	NCOA2	0.0857819	1.30075	0.999918
1909	ASIC5	3.16624	0.0629047	0.999995	GALNT1	0.153743	1.3002	0.999918
1910	PEX19	3.7063	0.0629047	0.999995	MTMR7	0.288704	1.29954	0.999918
1911	RP4-594L9.2	2.48524	0.0629047	0.999995	KIF27	0.239588	1.29936	0.999918
1912	PDC	3.78548	0.0629047	0.999995	HDAC2	0.14402	1.29899	0.999918
1913	GCKR	2.88027	0.0629047	0.999995	RAVER2	0.150907	1.29885	0.999918
1914	CPN1	2.37646	0.0629047	0.999995	TIPIN	0.349672	1.29828	0.999918
1915	AF186192.1	2.78134	0.0629047	0.999995	RP11-299J3.8	0.103022	1.29811	0.999918
1916	C12orf61	2.59033	0.0629047	0.999995	MT-CYB	0.123101	1.29777	0.999918
1917	TM4SF20	3.51063	0.0629047	0.999995	C1GALT1	0.269083	1.29768	0.999918
1918	RP11-164O23.7	2.31663	0.0629047	0.999995	TM9SF3	0.164514	1.29658	0.999918
1919	RP11-81K13.1	3.57606	0.0629047	0.999995	AC072062.1	0.377008	1.29643	0.999918
1920	AC018737.3	3.69936	0.0629047	0.999995	FAM204A	0.190488	1.29638	0.999918
1921	RP11-271M24.2	2.90405	0.0629047	0.999995	PPP1CB	0.294032	1.29605	0.999918
1922	CTD-3105H18.13	2.82743	0.0629047	0.999995	ANGPTL2	0.170482	1.29547	0.999918
1923	RP11-100F15.2	2.75442	0.0629047	0.999995	RPL34	0.106512	1.29539	0.999918
1924	LINC00113	2.86402	0.0629047	0.999995	RAB11FIP3	0.203023	1.29509	0.999918
1925	RP11-157I4.4	3.68411	0.0629047	0.999995	NUDCD3	0.19605	1.29458	0.999918
1926	RP11-713P17.4	3.23509	0.0629047	0.999995	LMO7	0.265997	1.29406	0.999918
1927	RP11-447B18.1	2.38717	0.0628915	0.999995	MSI1	0.300481	1.29379	0.999918
1928	MANSC4	2.52304	0.0628915	0.999995	ARRDC3	0.190254	1.29277	0.999918
1929	CA2	2.34671	0.0628915	0.999995	TNPO1	0.0858963	1.29218	0.999918
1930	GFY	2.27229	0.0628915	0.999995	ZNF100	0.15436	1.29168	0.999918
1931	SLC10A1	2.2955	0.0628915	0.999995	AC108142.1	0.307686	1.2892	0.999918
1932	RP11-46J23.1	2.17538	0.0628915	0.999995	RPS6KC1	0.151517	1.28899	0.999918
1933	IYD	2.18027	0.0628915	0.999995	FBXL5	0.154967	1.28824	0.999918
1934	SLC35G5	3.08441	0.0628915	0.999995	ATP6AP1L	0.181481	1.28794	0.999918
1935	LINC01134	2.30587	0.0628915	0.999995	FN3KRP	0.343625	1.28786	0.999918
1936	CTA-363E6.2	2.48722	0.0628915	0.999995	PTPN11	0.44008	1.28747	0.999918
1937	RP11-820I16.1	2.43922	0.0628915	0.999995	HGSNAT	0.163683	1.28701	0.999918
1938	RP11-451M19.3	2.36883	0.0628915	0.999995	KIF5B	0.260318	1.28562	0.999918
1939	NPHS1	2.82105	0.0628915	0.999995	CBX3	0.0783423	1.28541	0.999918
1940	ERBB3	2.27043	0.0628915	0.999995	NFIX	0.0797401	1.28522	0.999918
1941	BIK	2.33881	0.0628915	0.999995	EPT1	0.259777	1.28414	0.999918
1942	RP11-630D6.5	2.26951	0.0628915	0.999995	FMNL3	0.123245	1.28295	0.999918
1943	GPR123	2.32214	0.0628915	0.999995	NUP205	0.175495	1.282	0.999918
1944	HSPB6	2.30776	0.0628915	0.999995	PLCXD1	0.233762	1.28197	0.999918
1945	JAZF1-AS1	1.91638	0.0628784	0.999995	TEX14	0.440678	1.28185	0.999918
1946	RP11-317P15.4	2.11709	0.0628784	0.999995	INSM1	0.229568	1.28153	0.999918
1947	CTD-2006C1.10	1.53806	0.0628784	0.999995	PRDM2	0.152225	1.28088	0.999918
1948	RP11-44F21.3	2.12407	0.0628784	0.999995	CLSTN1	0.198751	1.28086	0.999918
1949	RP11-169F17.1	2.14316	0.0628784	0.999995	C11orf58	0.146964	1.2808	0.999918
1950	FICD	2.31661	0.0628784	0.999995	HSP90B1	0.142833	1.28075	0.999918
1951	CTB-49A3.4	1.59636	0.0628784	0.999995	SCAF8	0.118196	1.28073	0.999918
1952	BX088651.1	2.08899	0.0628784	0.999995	CASC5	0.461646	1.27973	0.999918
1953	TSSK6	1.89002	0.0628784	0.999995	SV2B	0.499917	1.27971	0.999918
1954	RP5-1073O3.7	1.82013	0.0628652	0.999995	ASXL2	0.212489	1.2794	0.999918
1955	RP11-298D21.1	1.83568	0.0628652	0.999995	AKAP13	0.0673872	1.27927	0.999918
1956	RP11-133L19.1	1.77738	0.0628652	0.999995	CPSF3	0.449098	1.2789	0.999918
1957	CHST2	1.22589	0.0628652	0.999995	RP11-766N7.3	0.455789	1.27889	0.999918
1958	RP11-468E2.4	1.97335	0.0628652	0.999995	NSUN6	0.327962	1.27888	0.999918
1959	CTD-3193O13.8	1.47574	0.0628652	0.999995	PIGN	0.131585	1.27862	0.999918
1960	RP11-149B9.2	1.83581	0.0628652	0.999995	SHOC2	0.155223	1.27749	0.999918
1961	AMIGO2	1.73106	0.0628652	0.999995	MAPK14	0.153995	1.27728	0.999918
1962	RP11-626K17.3	1.54971	0.0628652	0.999995	LINC00667	0.330676	1.27666	0.999918
1963	RP11-845C23.3	1.97533	0.0628652	0.999995	DGCR8	0.186686	1.27639	0.999918
1964	EMR1	1.38466	0.0628652	0.999995	KIAA1958	0.106741	1.27571	0.999918
1965	KRT222	1.89389	0.0628652	0.999995	DHRSX	0.116493	1.27567	0.999918
1966	TBC1D3F	1.77334	0.0628652	0.999995	RAP1GDS1	0.137824	1.27561	0.999918
1967	RP11-34D15.2	1.84216	0.0628652	0.999995	ROCK2	0.107456	1.27556	0.999918
1968	PRRX2	1.74727	0.0628652	0.999995	INSIG2	0.40327	1.2752	0.999918
1969	FCER1A	1.93229	0.0628652	0.999995	ATG5	0.214853	1.27479	0.999918
1970	RP11-705O1.8	2.07603	0.0628652	0.999995	KIAA1549L	0.131172	1.27396	0.999918
1971	RPS6KL1	0.754938	0.0628521	0.999995	OSBPL2	0.330205	1.27387	0.999918
1972	RP11-15I11.3	0.580677	0.0627995	0.999995	DPY30	0.311675	1.27332	0.999918
1973	CTD-2325M2.1	0.707612	0.0627469	0.999995	CMIP	0.0917871	1.27314	0.999918
1974	MYCBP2-AS1	0.714636	0.0627206	0.999995	PRPSAP1	0.0974185	1.27308	0.999918
1975	WDR49	0.576355	0.0626681	0.999995	NCL	0.122272	1.27244	0.999918
1976	IL27RA	0.407429	0.0626615	0.999995	SEPHS1	0.588968	1.27012	0.999918
1977	RP11-467L24.1	0.536619	0.0626549	0.999995	TAF7	0.298468	1.26975	0.999918
1978	C3orf55	0.621981	0.0626418	0.999995	POLR3A	0.451283	1.2697	0.999918
1979	RP4-607J23.2	0.556571	0.0626286	0.999995	SBNO1	0.284865	1.26904	0.999918
1980	IL17RB	0.588885	0.0625629	0.999995	MAGED2	0.20194	1.26879	0.999918
1981	PIFO	0.45105	0.0625498	0.999995	LRIG2	0.21765	1.26839	0.999918
1982	RP11-422P24.11	0.480018	0.0625235	0.999995	PACRG	0.405311	1.26818	0.999918
1983	RP6-1O2.1	0.391966	0.0625169	0.999995	KIAA1456	0.283226	1.26792	0.999918
1984	BCYRN1	0.414154	0.0624709	0.999995	RRP15	0.296383	1.2672	0.999918
1985	HARS	0.173794	0.0624446	0.999995	NOTCH2	0.103532	1.26689	0.999918
1986	GRM7-AS3	0.367674	0.0624249	0.999995	MYRIP	0.164806	1.26688	0.999918
1987	RP11-364C11.2	0.355333	0.0624052	0.999995	CDCA2	0.660053	1.26623	0.999918
1988	RP11-1148O4.2	0.376058	0.0624052	0.999995	OGDH	0.131155	1.26607	0.999918
1989	MIEF2	0.370833	0.0623789	0.999995	ATF7IP	0.103743	1.26466	0.999918
1990	CCDC121	0.301612	0.0623789	0.999995	RP11-584P21.2	0.223559	1.26334	0.999918
1991	RNU12	0.267243	0.0621686	0.999995	TUFM	0.329211	1.26331	0.999918
1992	RPL23	0.108493	0.0621555	0.999995	METAP2	0.247955	1.2628	0.999918
1993	NCOR2	0.0808951	0.0621489	0.999995	SAT2	0.188738	1.26271	0.999918
1994	TSSC4	0.163058	0.061932	0.999995	CELF4	0.186678	1.26264	0.999918
1995	GRAMD1C	0.227843	0.0616757	0.999995	CCDC34	0.405595	1.26246	0.999918
1996	CMSS1	0.0136464	0.0614786	0.999995	PNN	0.11325	1.26246	0.999918
1997	PLGLB1	0.26894	0.0614063	0.999995	UBE2G2	0.110447	1.26211	0.999918
1998	EIF6	0.275224	0.0609594	0.999995	SLC44A2	0.240826	1.26184	0.999918
[truncated: 1 more rows]

## Sheet: LFSMBP-PDX-Merged
	Clone1_n	Clone1_l	Clone1_s	Clone1_p	Clone3_n	Clone3_l	Clone3_s	Clone3_p	Clone4_n	Clone4_l	Clone4_s	Clone4_p	Clone5_n	Clone5_l	Clone5_s	Clone5_p
0	RPL18A	0.295013	13.139	1.58729e-35	RPL10	0.41921	18.2721	2.22604e-70	PTGDS	2.47384	12.0004	1.90088e-29	MED10	1.00132	3.43829	0.999902
1	RPS23	0.323613	12.274	6.72143e-31	RPL13	0.525635	15.0463	2.94423e-47	IGFBPL1	2.37165	10.5848	8.07694e-23	RPL37	0.260797	3.31188	0.999902
2	ACTG1	0.275702	11.4246	1.01683e-26	RPLP1	0.22179	10.1971	8.23553e-21	RPS4X	0.57792	9.96977	4.16862e-20	NDUFS6	0.532182	2.6459	0.999902
3	RPS15	0.277465	11.2804	4.40878e-26	SFRP1	0.847081	10.1242	1.39228e-20	RPL3	0.733762	7.29427	2.10642e-10	TFG	0.79208	2.44471	0.999902
4	RPS13	0.281319	11.2116	8.24561e-26	RPL3	0.478735	9.38232	1.73541e-17	UQCR10	1.18256	6.5787	2.73453e-08	RPL36	0.224418	2.33582	0.999902
5	GNB2L1	0.290816	10.6501	3.51376e-23	RPL21	0.592656	8.68625	8.63383e-15	RPL19	0.369271	6.54118	3.07726e-08	SEC61B	0.50127	2.3194	0.999902
6	RPS14	0.280531	10.3629	6.55815e-22	RPS5	0.267928	8.23581	3.5969e-13	COMMD6	0.788092	6.33388	1.07142e-07	COX6C	0.398917	2.22261	0.999902
7	MALAT1	0.384277	10.25	1.73623e-21	RPL28	0.261533	8.07756	1.0661e-12	SERF2	0.661526	6.18097	2.63557e-07	COX6A1	0.339712	2.19468	0.999902
8	RPL37	0.254506	9.69671	3.86425e-19	RPS24	0.40831	8.02751	1.45896e-12	GABARAP	0.785954	5.86249	1.75164e-06	NACAD	0.936199	2.12262	0.999902
9	RPS28	0.194996	9.58563	1.05897e-18	RPS11	0.326303	7.89898	3.78052e-12	RPL5	0.360406	5.83877	1.97309e-06	HINT1	0.317579	2.07258	0.999902
10	UBA52	0.3687	9.11469	7.95544e-17	RPL13A	0.29439	7.32638	2.24401e-10	SRP14	0.592652	5.78377	2.67835e-06	OTUB1	0.69676	2.07048	0.999902
11	CIRBP	0.525761	8.7976	1.3265e-15	IGFBPL1	0.895882	7.02484	1.72881e-09	ELAVL4	2.51289	5.55402	9.38353e-06	ZFAS1	0.297	2.05807	0.999902
12	RPS16	0.267058	8.63873	4.82673e-15	RPL18	0.234768	6.91902	3.33522e-09	PNPLA2	1.34824	5.47799	1.33474e-05	ATP6V0B	0.541789	2.03899	0.999902
13	CALCB	0.871031	8.36414	4.88515e-14	RPL17	0.353376	6.61932	2.42579e-08	BEX1	0.66333	5.38076	2.25786e-05	TCERG1L	0.67281	2.0071	0.999902
14	NME1-NME2	0.61561	8.3283	6.30084e-14	RPS9	0.296937	6.40273	9.11991e-08	TPT1	0.47508	5.3608	2.47551e-05	LSM5	0.443297	1.99669	0.999902
15	SERPINF1	0.789717	8.19337	1.86275e-13	RPS2	0.199813	6.35652	1.14818e-07	C12orf57	0.549693	5.26568	3.81946e-05	RPS10	0.190756	1.96951	0.999902
16	PRDX2	0.452278	7.69733	9.34026e-12	TCF25	0.848384	6.23317	2.37892e-07	RPS7	0.307075	5.24797	4.13526e-05	RPS25	0.0845399	1.96951	0.999902
17	CKB	0.888179	7.68277	1.00476e-11	TPT1	0.339442	6.03809	7.40023e-07	UBB	0.656104	5.15794	6.60402e-05	NCBP2	0.613978	1.939	0.999902
18	RPL36	0.241425	7.59513	1.90799e-11	MT-CO3	0.205036	5.89944	1.68129e-06	CSNK1E	1.09766	5.08737	9.44784e-05	MRPS21	0.417943	1.8971	0.999902
19	FAU	0.245135	7.54708	2.65982e-11	ACTA2	1.07119	5.81551	2.63597e-06	MT-ND3	0.660619	5.05964	0.00010757	MRPL52	0.768472	1.8511	0.999902
20	ELAVL3	0.928986	7.43473	6.03786e-11	TUBB3-1	0.509723	5.71179	4.50934e-06	PTP4A3	1.78805	4.9776	0.00015737	SUMO1	0.468627	1.81418	0.999902
21	RP11-731F5.2	0.967267	7.42662	6.19827e-11	ZIC1	0.397706	5.67982	5.30606e-06	COX4I1	0.638836	4.93713	0.0001881	ECT2	1.7216	1.79719	0.999902
22	RPS21	0.138784	7.28422	1.68384e-10	RPS4X	0.185825	5.59517	8.46694e-06	RPL26	0.39554	4.8263	0.00031464	LMO4	0.40496	1.78678	0.999902
23	MAP1B	0.470344	6.91949	2.28529e-09	EIF3L	0.470458	5.53506	1.14083e-05	RPL11	0.251559	4.78571	0.00036652	TMEM14B	0.51984	1.78469	0.999902
24	RPS19	0.143349	6.90598	2.36585e-09	RPL4	0.214749	5.35407	2.95212e-05	TRH	4.55994	4.71809	0.00050073	HNRNPK	0.272736	1.78069	0.999902
25	BTF3	0.404591	6.8674	3.01386e-09	HMGB1	0.413846	5.30631	3.47097e-05	CPLX1	1.60751	4.71469	0.00050073	TMBIM6	0.508396	1.74701	0.999902
26	NHP2	0.545213	6.7732	5.64537e-09	SNRPD2	0.259363	5.27086	4.13342e-05	CHGA	2.02392	4.65487	0.00064753	MALSU1	0.73499	1.73549	0.999902
27	HES6	0.472609	6.71278	8.32673e-09	LGALS1	0.703957	5.13033	8.63504e-05	EFCAB4A	1.23352	4.60951	0.00077524	TXNDC12	0.821793	1.72655	0.999902
28	HNRNPA1	0.340062	6.60949	1.59534e-08	RPS12	0.160806	5.12702	8.63504e-05	TCEB2	0.576845	4.53324	0.00108969	BASP1	0.282904	1.71205	0.999902
29	UQCRQ	0.49352	6.56964	2.0344e-08	COMMD6	0.333838	5.11355	9.10897e-05	GNG4	1.63962	4.44034	0.0016101	RPS23	0.137566	1.69964	0.999902
30	LSM7	0.540388	6.54761	2.30075e-08	RPS6	0.172917	5.05971	0.0001168	TSPAN7	0.893258	4.40037	0.001862	SNRNP70	0.473358	1.69226	0.999902
31	RPS3	0.196676	6.53228	2.48826e-08	MT-CYB	0.1402	4.99776	0.00015341	TCF4	0.885694	4.39965	0.001862	PAFAH1B3	0.274679	1.67153	0.999902
32	RPS25	0.269954	6.51577	2.71339e-08	FBLN1	0.789039	4.88735	0.00026595	RPL37A	0.247426	4.39953	0.001862	STX16	1.06982	1.66508	0.999902
33	NPM1	0.405587	6.44776	4.16247e-08	NFIB	0.373722	4.82596	0.00035683	NUPR1	1.48183	4.35731	0.00221291	UBA52	0.182671	1.66459	0.999902
34	PAFAH1B3	0.491296	6.38314	6.085e-08	RPL37A	0.162968	4.75829	0.00047727	GSN	1.07017	4.23545	0.00353849	MDFI	0.46801	1.65423	0.999902
35	ATP5D	0.456653	6.35878	6.98096e-08	H3F3A	0.137518	4.70104	0.00059658	RPL39	0.314651	4.22681	0.00364212	RPS3A	0.208447	1.65334	0.999902
36	UQCR11-1	0.458437	6.26395	1.23586e-07	FUNDC2	0.543505	4.67153	0.00066991	RPS15A	0.216035	4.12557	0.00548859	MYLK2	1.15932	1.65151	0.999902
37	SUMO2	0.381792	6.1565	2.30753e-07	GAP43	0.688692	4.65554	0.0007054	RPL10A	0.272008	4.12496	0.00548859	GNB1	0.618801	1.64186	0.999902
38	ISYNA1	0.94919	6.15067	2.34883e-07	S100A10	1.91509	4.65528	0.0007054	EIF3L	0.678529	4.09903	0.00608537	TAF11	0.553736	1.63946	0.999902
39	TIMM13	0.531854	6.02109	5.17626e-07	GLTSCR2	0.389948	4.45873	0.00170535	RPL4	0.286016	4.02926	0.00813273	RPL12	0.0889357	1.63706	0.999902
40	FTH1	0.189348	5.85506	1.34974e-06	PPP1R17	0.470878	4.45028	0.00175142	GAP43	1.17557	3.98539	0.00963431	CCS	0.532563	1.629	0.999902
41	IER2	0.44782	5.81541	1.68258e-06	FABP7	0.326526	4.34565	0.00276601	TPI1	0.513529	3.98501	0.00963431	RPS16	0.15032	1.6262	0.999902
42	SOX4	0.379588	5.689	3.49429e-06	PSAP	0.4512	4.33082	0.00292287	NDUFA1	0.670703	3.97518	0.00995296	SNHG9	0.703341	1.62233	0.999902
43	BOC	0.480724	5.66385	3.98011e-06	DBI	0.27121	4.29747	0.00331825	MORF4L1	0.661244	3.93766	0.0115435	FOXS1	0.359278	1.62202	0.999902
44	HSPA8	0.221051	5.65327	4.16367e-06	RPL10A	0.179463	4.26143	0.0038555	RNPS1	0.77457	3.91666	0.0123634	ACTN4	0.542086	1.60703	0.999902
45	TRMT112	0.474706	5.59435	5.76267e-06	TMSB10	0.243574	4.23909	0.00411473	MARCKS	0.433755	3.877	0.0139853	CXXC5	0.439106	1.59987	0.999902
46	HNRNPA0	0.423067	5.51943	8.4416e-06	RPL6	0.193835	4.22397	0.00435146	NGFRAP1	0.419405	3.85864	0.0147167	COX16	0.82822	1.5984	0.999902
47	H3F3B	0.308873	5.48836	9.91705e-06	MT-ND4	0.34149	4.21583	0.00442115	PTMS	0.421644	3.82036	0.0167969	RPS15	0.0964482	1.59462	0.999902
48	SSR4	0.377764	5.48077	1.01977e-05	MAB21L1	0.78916	4.20583	0.00456182	DACH1	1.95029	3.7761	0.0190382	MRPL46	1.09235	1.57576	0.999902
49	NDUFA13	0.507023	5.45425	1.16687e-05	RPL30	0.138967	4.18301	0.00493761	GNB2	0.723068	3.76788	0.0195315	TSPAN3	0.383289	1.56718	0.999902
50	GSTP1	0.307943	5.43924	1.21593e-05	GDI1	0.350361	4.13513	0.00578147	CHCHD10	0.850204	3.72952	0.0224292	FAM207A	0.831469	1.56491	0.999902
51	C11orf31	0.480884	5.36379	1.82615e-05	RPL36A	0.192023	4.0925	0.00675002	B2M	0.821062	3.71464	0.0231207	TCEB2	0.266299	1.5577	0.999902
52	HINT1	0.34736	5.3515	1.92782e-05	TCF4	0.463973	4.07972	0.00699487	HSP90AB1	0.225088	3.70688	0.0236742	RPL15	0.123928	1.55388	0.999902
53	TIMM8B	0.748463	5.34174	2.00715e-05	C12orf57	0.214768	4.07205	0.00711605	FKBP1A	0.659712	3.68714	0.0252344	SAP18	0.457889	1.54867	0.999902
54	UBXN1	0.536678	5.27	2.9348e-05	SH3BGRL3	0.317917	4.06911	0.00711605	SFRP1	0.582588	3.68179	0.0254695	RPL34	0.093638	1.54142	0.999902
55	GPX4	0.389964	5.22809	3.63594e-05	PPDPF	0.169728	4.01708	0.00874461	MARCKSL1	0.314925	3.68129	0.0254695	RPS6	0.0621784	1.54089	0.999902
56	RGMB	1.03861	5.15788	5.23327e-05	RPL35A	0.127188	3.95312	0.0108833	YPEL3	1.18824	3.66454	0.027012	SRD5A1	1.3719	1.53897	0.999902
57	OCIAD2	0.6897	5.14575	5.51143e-05	RPL11	0.127602	3.89014	0.0135832	PPIB	0.457921	3.65547	0.0277969	CCDC50	0.781512	1.53715	0.999902
58	EEF2	0.259	5.13556	5.74518e-05	MT-CO2	0.124742	3.87766	0.0140204	UBC	0.438613	3.60426	0.0333112	EIF4E	0.540777	1.52861	0.999902
59	CRYAB	0.323189	5.12146	6.1144e-05	MT-ND3	0.279272	3.79235	0.019261	PKM	0.519618	3.57745	0.0352071	REPIN1	0.572936	1.52687	0.999902
60	STMN2	0.447806	5.11107	6.37878e-05	RPSA	0.154902	3.78146	0.0199642	APBA2	0.82908	3.56655	0.0361452	AP2M1	0.308443	1.51286	0.999902
61	SNHG7	0.475432	5.10686	6.37878e-05	ZNF428	0.264911	3.69111	0.0272904	SMARCB1	0.729586	3.55622	0.0370125	GRPEL1	0.842446	1.5005	0.999902
62	ANAPC11	0.411538	5.10652	6.37878e-05	MT-CO1	0.104667	3.68734	0.0274896	RPL6	0.295484	3.51526	0.0424436	RPS21	0.108238	1.49378	0.999902
63	TMEM258	0.391973	5.08041	7.23373e-05	DARS	0.502185	3.68268	0.0277886	CD63	0.571152	3.51182	0.0424883	C12orf10	0.831875	1.48644	0.999902
64	NREP	0.494838	5.03711	8.97098e-05	RPS20	0.275114	3.60324	0.0364778	APP	0.390799	3.49059	0.0454731	AC003090.1	0.477427	1.48511	0.999902
65	HN1	0.500137	5.01266	0.00010071	APRT	0.663425	3.59094	0.0375068	NEUROD1	2.39912	3.47533	0.0478606	TCEAL8	0.545924	1.47621	0.999902
66	SPHK1	0.443743	4.93339	0.00014487	RPLP0	0.126083	3.58999	0.0375068	NDUFB10	0.581897	3.46967	0.048598	H3F3B	0.350362	1.47141	0.999902
67	C19orf53	0.578373	4.89252	0.00017459	CXCR4	0.428168	3.58862	0.0375068	MT-CYB	0.210223	3.4336	0.0539949	NPDC1	0.304137	1.46496	0.999902
68	NSA2	0.458777	4.82818	0.00023401	RPS18	0.138191	3.53181	0.044691	JUN	0.416482	3.41949	0.0562352	NUPL2	0.865639	1.46322	0.999902
69	SBSPON	0.618224	4.81674	0.00024524	ST13	0.330181	3.47222	0.0547893	DAPL1	1.37207	3.33531	0.0743086	AK3	0.628911	1.45811	0.999902
70	SNRPA	0.45035	4.7848	0.00028468	SAP18	0.427213	3.46948	0.0549891	SFRP5	1.89686	3.32001	0.078081	PDIA4	0.577944	1.43787	0.999902
71	HIGD2A	0.496456	4.77647	0.0002937	LECT1	1.45638	3.43049	0.0631213	RPL13	0.184305	3.31572	0.0788636	PFKL	0.550383	1.42839	0.999902
72	EGR1	0.345831	4.75649	0.00031467	UQCR10	0.342216	3.42807	0.063276	RPL15	0.309937	3.26612	0.0909719	NAP1L1	0.297531	1.42612	0.999902
73	CENPV	0.331576	4.7525	0.0003178	MIF	0.189976	3.38163	0.074048	RPS6	0.204074	3.2652	0.0909719	RPS14	0.0896128	1.42065	0.999902
74	PHPT1	0.421065	4.6888	0.00042632	GAPDH	0.0929157	3.363	0.07873	EBPL	0.856951	3.23812	0.0990433	C17orf89	0.448666	1.41309	0.999902
75	COX7C	0.301302	4.66522	0.00047371	CHCHD2	0.202918	3.35048	0.0813417	MAB21L1	1.13125	3.23407	0.0994453	NELFB	1.18034	1.41069	0.999902
76	VDAC1	0.478221	4.61575	0.00059616	NONO	0.311148	3.29272	0.0970239	PHB2	0.535544	3.22183	0.102754	CACYBP	0.471495	1.40615	0.999902
77	CDC37	0.512455	4.54408	0.00083197	AC003090.1	0.53317	3.264	0.105496	RAC1	0.665436	3.21903	0.103244	RPL31	0.162972	1.405	0.999902
78	CAMLG	0.590796	4.5236	0.00089991	SMDT1	0.435846	3.18346	0.134168	LDHB	0.330091	3.17604	0.115806	JTB	0.430277	1.39659	0.999902
79	TPM2	0.300397	4.51064	0.00094798	DDT	0.352681	3.16919	0.13934	CPE	0.553943	3.16002	0.120629	GINM1	0.726965	1.39365	0.999902
80	ACTN4	0.631426	4.49889	0.00099288	ALDOA	0.199391	3.13823	0.149851	BEX4	0.657445	3.15466	0.122286	RPL38	0.211462	1.39072	0.999902
81	THYN1	0.597354	4.47912	0.00107971	CST3	0.353068	3.12397	0.155611	MT-ND4	0.444198	3.15187	0.122881	SRRM2	0.317721	1.38747	0.999902
82	CTSF	0.57804	4.46649	0.00113529	PPIA	0.122232	3.11978	0.156991	FAM127A	0.759717	3.14189	0.125383	FBXO17	0.453469	1.37964	0.999902
83	PET100	0.44082	4.45924	0.00116406	MICAL1	0.526706	3.10139	0.163285	POU6F2	3.96917	3.13986	0.125672	EIF3K	0.236696	1.37777	0.999902
84	HHIP	0.458261	4.3928	0.00156993	RPS27	0.116182	3.10033	0.163285	BARHL1	1.47959	3.10414	0.138496	GTF3A	0.495374	1.37119	0.999902
85	NASP	0.415147	4.32074	0.00212618	APP	0.190998	3.08174	0.169161	DDX17	1.10581	3.09901	0.139169	SPATA33	1.32742	1.36999	0.999902
86	SLCO2A1	1.30794	4.31857	0.00212918	ODC1	0.248395	3.08156	0.169161	MAP2	1.38007	3.09836	0.139169	CRMP1	0.364585	1.3695	0.999902
87	WDR74	0.391136	4.29611	0.00231775	RPL39	0.158317	3.06995	0.170998	ZIC1	0.419326	3.09259	0.141026	PRMT2	0.523987	1.36541	0.999902
88	RCN1	0.440509	4.29069	0.00235043	ANXA6	0.545839	3.0667	0.172019	AURKAIP1	0.713522	3.0792	0.146231	MRPL14	0.402139	1.36452	0.999902
89	SHOX2	0.409947	4.28936	0.00235043	MVD	1.34253	3.00149	0.206407	RPL23A	0.316584	3.07255	0.148882	SQLE	0.567735	1.36358	0.999902
90	SMARCA4	0.709816	4.28519	0.00237569	RPS27A	0.115216	2.9951	0.208792	FOXS1	0.616872	3.0483	0.158004	ACTG1	0.0951118	1.35807	0.999902
91	G3BP1	0.559715	4.2679	0.00254691	RPS15A	0.127931	2.98189	0.216996	RPL21	0.4054	3.04157	0.160051	HNRNPA2B1	0.168537	1.35171	0.999902
92	EIF3G	0.483297	4.17769	0.00359934	RPL23A	0.21653	2.97113	0.221621	METRN	0.624945	3.04061	0.160051	CCSER2	0.583746	1.35077	0.999902
93	ZFAS1	0.281792	4.17592	0.00360029	PARP1	0.274399	2.89045	0.278323	NTRK3	0.617149	3.0198	0.169332	SULT1C4	0.993979	1.34615	0.999902
94	SF3B2	0.410962	4.17217	0.00363266	FLNA	0.389747	2.84334	0.31453	NRN1	1.04967	3.01326	0.171199	FAM96B	0.389562	1.33703	0.999902
95	DDX46	0.559779	4.16888	0.00365828	GSN	0.388507	2.80875	0.345862	CD151	0.79937	3.01319	0.171199	STIP1	0.414138	1.33534	0.999902
96	FTL	0.178184	4.16627	0.00367311	FDFT1	0.269871	2.79389	0.35907	MT-ND2	0.473502	2.98687	0.185604	RWDD4	0.907092	1.33529	0.999902
97	UBL5	0.306258	4.15985	0.00375029	MT-ND2	0.255172	2.77532	0.377014	RPS27A	0.177191	2.97693	0.18998	NRCAM	0.759595	1.33436	0.999902
98	C19orf70	0.58977	4.14838	0.00391468	RNPS1	0.307648	2.69664	0.453845	PRKCB	3.69713	2.96622	0.193791	BUB3	0.544691	1.33334	0.999902
99	DBN1	0.401806	4.13948	0.00404045	RPL27	0.269882	2.62387	0.531298	CDKN2C	1.20795	2.95781	0.197585	ASNS	0.497724	1.33111	0.999902
100	PTMA	0.0917317	4.13758	0.0040449	CDT1	0.669365	2.5853	0.579245	C9orf141	3.67606	2.94128	0.205422	HAGH	1.09013	1.32822	0.999902
101	HHIP-AS1	0.556703	4.06889	0.00536709	HMGN2	0.19303	2.58091	0.582458	PCBP2	0.242507	2.94094	0.205422	ZNRD1	0.475709	1.3264	0.999902
102	WDR83OS	0.399635	4.03673	0.00604492	CRIP2	0.168712	2.53097	0.63066	ITM2B	0.865765	2.93612	0.20703	MACF1	1.12339	1.3219	0.999902
103	BANF1	0.354512	4.035	0.00604492	RANBP1	0.3206	2.52176	0.636473	BEX2	0.423198	2.92327	0.2133	PREPL	0.921923	1.31999	0.999902
104	TUBB4B	0.366829	4.03432	0.00604492	DEK	0.208249	2.51565	0.643994	NGRN	0.761119	2.9134	0.219321	CDC42EP4	0.323524	1.31817	0.999902
105	H2AFZ	0.276173	4.03297	0.00604492	EMD	0.202715	2.51525	0.643994	ST13	0.560873	2.90682	0.223138	SUB1	0.29535	1.31639	0.999902
106	BAIAP2	0.554739	4.00131	0.0068671	CCT2	0.301797	2.50424	0.657361	RPSA	0.278748	2.89879	0.227213	EIF4E2	0.446576	1.31581	0.999902
107	GAB1	0.474129	3.97959	0.00742544	HNRNPF	0.347026	2.50329	0.657361	PSAP	0.557215	2.88617	0.234763	LTC4S	0.2665	1.3151	0.999902
108	NDUFB7	0.395676	3.9397	0.00865984	SPATS2L	1.20165	2.49225	0.670794	NAPA	0.735558	2.86238	0.250329	EIF4A3	0.526495	1.31154	0.999902
109	RNASEH2A	0.603501	3.92924	0.008986	MT-ATP6	0.138451	2.48517	0.672554	CCNI	0.246549	2.83706	0.267127	GRINA	0.294604	1.31109	0.999902
110	SRSF2	0.394223	3.90379	0.00992114	MID1IP1	0.465446	2.48475	0.672554	TMEM98	0.772345	2.8291	0.271881	NDUFA12	0.421983	1.31074	0.999902
111	CCDC34	0.687002	3.89936	0.0100394	PDLIM7	0.389115	2.46322	0.712041	DDT	0.609222	2.78799	0.304516	TMEM237	1.21634	1.30705	0.999902
112	CMBL	0.590938	3.88445	0.010473	DUT	0.243247	2.42832	0.769137	RP11-445F12.1	1.16567	2.77873	0.312218	NDUFC2	0.350288	1.2953	0.999902
113	DRAP1	0.41267	3.87354	0.0108843	SNHG9	0.423849	2.41865	0.780549	PAX6	0.759843	2.77326	0.313074	RSU1	0.965625	1.2929	0.999902
114	COX6B1	0.264121	3.86007	0.0114304	GSE1	0.431056	2.40949	0.79305	SLC25A6	0.277911	2.73788	0.340497	NBEAL1	0.322301	1.29223	0.999902
115	HNRNPAB	0.377187	3.77137	0.0158574	CSNK1E	0.291219	2.40812	0.793589	H1F0	0.955019	2.70886	0.365239	TTC37	1.30125	1.28997	0.999902
116	MGP	0.256525	3.76824	0.0158828	XRCC6	0.317343	2.39107	0.811497	KCNQ2	0.328725	2.70801	0.365239	CDC37	0.341058	1.2885	0.999902
117	RTN3	0.37878	3.76069	0.016273	RPL14	0.126568	2.38885	0.813986	CDK6	0.716738	2.70071	0.370288	CSNK1A1	0.609073	1.2869	0.999902
118	GRSF1	0.694825	3.75444	0.0165854	RPL22	0.104478	2.38198	0.826854	POLR1D	0.628223	2.69424	0.37532	C7orf13	0.816849	1.28676	0.999902
119	NDUFS4	0.574506	3.74647	0.0170205	RPS26	0.102027	2.37982	0.829255	RP11-423H2.3	2.76049	2.69344	0.37532	INO80C	1.6597	1.27893	0.999902
120	C19orf43	0.31305	3.73174	0.0178379	ADK	0.705819	2.37811	0.830638	RPL29	0.232151	2.66074	0.409004	TXLNG	1.26125	1.27858	0.999902
121	PRELID1	0.368003	3.68037	0.0217198	SNRPC	0.342675	2.37202	0.837032	TMEM106B	1.05661	2.64896	0.419175	TRMT2A	0.985057	1.27671	0.999902
122	SNHG8	0.400845	3.67107	0.0223962	EIF3D	0.47086	2.36002	0.854595	CAMK2B	2.9043	2.64762	0.419175	MED4	0.767591	1.27377	0.999902
123	BOK	0.65033	3.66086	0.0231752	CAPZB	0.304897	2.34039	0.887996	GTF2I	1.00421	2.62773	0.433245	C7orf60	0.606307	1.26973	0.999902
124	PHB	0.400598	3.64899	0.0240048	SEPW1	0.220588	2.3261	0.90955	EIF5A	0.60308	2.62471	0.433961	RABEPK	0.850708	1.25585	0.999902
125	NDUFA11	0.290284	3.64892	0.0240048	RPS19BP1	0.551059	2.29969	0.95407	LHX1	0.974899	2.61695	0.440433	HSP90AA1	0.259098	1.25407	0.999902
126	NME1	0.368908	3.64024	0.0246891	MARCKS	0.112389	2.28445	0.97609	TIMP1	1.16373	2.54898	0.511168	GALNT11	0.737724	1.24971	0.999902
127	SF3A2	0.445774	3.63808	0.0247577	UBE2I	0.248641	2.26645	0.999886	GRIA2	1.86577	2.54898	0.511168	DNAJC8	0.419866	1.24531	0.999902
128	DHPS	0.457416	3.63158	0.0251938	DDIT4	0.598259	2.2526	0.999886	CALM2	0.378015	2.53143	0.528189	PRKAG2-AS1	0.550576	1.24437	0.999902
129	POLR2H	0.355621	3.63071	0.0251938	BID	0.597548	2.25233	0.999886	ATP6V0C	0.541299	2.52714	0.533139	IRX1	1.3373	1.24419	0.999902
130	C9orf142	0.357914	3.62538	0.025578	HCFC1R1	0.440257	2.24685	0.999886	RPL32	0.163292	2.52003	0.542477	BCHE	0.938049	1.24193	0.999902
131	ATP5L	0.245598	3.62183	0.0257904	NAA10	0.437862	2.24266	0.999886	TSC22D3	1.21304	2.5115	0.554177	RPL35A	0.0667033	1.23668	0.999902
132	DUSP1	0.414955	3.61522	0.0263135	IGFBP5	0.718879	2.21315	0.999886	MRAP2	0.954927	2.50844	0.555823	MYPOP	1.05218	1.23508	0.999902
133	SRSF1	0.508334	3.61089	0.0266122	SEZ6L	0.376978	2.19891	0.999886	CEND1	1.176	2.4863	0.584997	RCN2	0.309629	1.23423	0.999902
134	TBCA	0.341367	3.59685	0.0279396	PRDX1	0.121896	2.19391	0.999886	MLF2	0.4928	2.477	0.595437	PFDN2	0.323256	1.22925	0.999902
135	TAF7	0.496567	3.5946	0.0280307	PPA1	0.19245	2.1693	0.999886	PTCH2	0.487612	2.4687	0.604376	MAP2K1	0.779225	1.22711	0.999902
136	RAD23A	0.366867	3.57885	0.029617	NENF	0.258587	2.16698	0.999886	CCND2	0.584637	2.45711	0.622509	MKRN3	0.745048	1.22507	0.999902
137	PRKCSH	0.49517	3.56934	0.0304355	ZFP36L1	0.320023	2.15936	0.999886	DNAJB6	0.753936	2.43902	0.64743	FARSB	0.622987	1.224	0.999902
138	NDUFV3	0.40173	3.51121	0.0371523	SUN2	0.560252	2.13997	0.999886	DARS	0.615803	2.43581	0.648049	FAM216A	1.10144	1.2236	0.999902
139	P4HB	0.374237	3.48777	0.0398905	DCTPP1	0.479814	2.13461	0.999886	KIF1A	1.05728	2.43573	0.648049	LEPR	0.661125	1.22204	0.999902
140	ILF3	0.354846	3.4849	0.0399147	GUSB	0.670123	2.12801	0.999886	PRRT2	0.620871	2.43122	0.652651	TCEB1	0.468031	1.22084	0.999902
141	HSPA9	0.463897	3.44125	0.0464781	EMILIN1	0.525143	2.11245	0.999886	SMDT1	0.635103	2.41011	0.675335	OSTC	0.362838	1.21982	0.999902
142	FAM198B	0.393205	3.43923	0.0465943	SPARC	0.713523	2.08925	0.999886	WASH4P	0.712346	2.40261	0.687533	MGP	0.0840614	1.21728	0.999902
143	EPB41L4A-AS1	0.422952	3.41094	0.0509909	CADM3	0.404209	2.08167	0.999886	NCKAP5L	1.16277	2.35908	0.755809	WDR11	1.65622	1.21186	0.999902
144	EIF3M	0.398701	3.41073	0.0509909	POLR2F	0.437689	2.06568	0.999886	NACA	0.143148	2.35851	0.755809	GSE1	0.375682	1.21128	0.999902
145	PTCH2	0.336032	3.40517	0.0517871	RPL8	0.0792444	2.06348	0.999886	ARGLU1	0.582167	2.32577	0.805925	ISY1	0.897763	1.21092	0.999902
146	CAMK2N1	0.211793	3.39803	0.0526473	ACTN1	0.648118	2.05205	0.999886	RPL7L1	0.670821	2.31097	0.836179	KRTCAP2	0.362329	1.20879	0.999902
147	ATP5G2	0.193501	3.38385	0.0551781	NHP2L1	0.295136	2.03704	0.999886	DRD2	2.38429	2.29131	0.863579	EZH2	0.731688	1.203	0.999902
148	COX7A2L	0.330971	3.36903	0.0576804	UPF3A	0.355003	2.02036	0.999886	SCRN1	2.11037	2.27953	0.886411	HSD11B2	0.415895	1.20265	0.999902
149	C19orf10	0.512442	3.36644	0.0579497	QSOX1	0.394315	2.01532	0.999886	C1orf86	0.616767	2.27425	0.896581	LYRM4	0.818552	1.20216	0.999902
150	NDUFS5	0.203567	3.35471	0.0601802	KIF22	0.405442	2.00676	0.999886	ALDH1A3	0.307311	2.26626	0.911105	CERS2	1.19654	1.19611	0.999902
151	TBC1D9B	0.585107	3.35253	0.0603714	TXN2	0.561798	1.99867	0.999886	ATXN10	0.857795	2.26438	0.913367	NONO	0.256862	1.19567	0.999902
152	NFIC	0.503836	3.33573	0.0638432	ERCC1	0.230033	1.9914	0.999886	GNAS	0.432568	2.23536	0.967532	ST13	0.271402	1.19531	0.999902
153	RHOBTB3	0.305377	3.33198	0.0644088	LTC4S	0.163083	1.99117	0.999886	PFKM	0.84639	2.22927	0.970803	KLHL7	0.681817	1.18824	0.999902
154	TAF1D	0.496359	3.3036	0.0703206	SNRPD3	0.333894	1.9769	0.999886	MINA	0.697703	2.21168	0.999849	ANAPC16	0.651985	1.18499	0.999902
155	CCT6A	0.289153	3.26947	0.0790188	NAPA	0.292464	1.97454	0.999886	NIPSNAP1	1.16993	2.18628	0.999849	GRB2	0.455882	1.18045	0.999902
156	ALDH1A3	0.248344	3.2629	0.0805087	NR2F1	0.254405	1.94467	0.999886	IP6K2	0.955906	2.17718	0.999849	ZNF626	0.650316	1.17769	0.999902
157	NDUFV2	0.334282	3.24126	0.0860975	PPP2R1A	0.174764	1.94311	0.999886	EID1	0.468711	2.16643	0.999849	AP2S1	0.365765	1.17747	0.999902
158	RBM4	0.447372	3.23013	0.0889335	RPL32	0.0619392	1.93896	0.999886	FBLN1	0.773656	2.1662	0.999849	SNHG15	0.512054	1.17618	0.999902
159	EIF4A1	0.255578	3.22946	0.0889335	WDR34	0.386313	1.92765	0.999886	BAD	0.786417	2.14349	0.999849	BRWD1	0.652836	1.17596	0.999902
160	VPS51	0.382929	3.2217	0.0909745	UQCRH	0.149425	1.92699	0.999886	RPL27	0.420772	2.13006	0.999849	BTF3	0.11483	1.17511	0.999902
161	NDST3	0.730164	3.21988	0.091148	TFAP4	0.366846	1.91292	0.999886	ANP32A	0.440031	2.12857	0.999849	MRPL22	0.608052	1.1748	0.999902
162	LINC00665	0.695016	3.21588	0.0920235	YWHAQ	0.200941	1.89493	0.999886	TSPAN5	0.941031	2.12031	0.999849	TAF1D	0.464311	1.17463	0.999902
163	GADD45GIP1	0.331738	3.21324	0.0924681	RP11-290D2.6	0.548177	1.89427	0.999886	PGK1	0.414221	2.11843	0.999849	FAM127A	0.296193	1.17414	0.999902
164	OST4	0.293742	3.20506	0.0943124	ARFGAP3	0.704071	1.83869	0.999886	RPL27A	0.389428	2.11124	0.999849	FIBP	0.497747	1.17409	0.999902
165	TIMM50	0.504326	3.1938	0.097317	PDCD4	0.563887	1.83607	0.999886	AC004540.4	0.549318	2.08118	0.999849	UBE2F	0.963074	1.17231	0.999902
166	GRK6	0.855781	3.19354	0.097317	CDH2	0.493507	1.82821	0.999886	RTF1	0.554121	2.0715	0.999849	DYNC1H1	0.720297	1.17076	0.999902
167	BASP1	0.271377	3.1743	0.103119	PKM	0.136755	1.82756	0.999886	COX5B	0.226547	2.04749	0.999849	C12orf65	0.567036	1.1676	0.999902
168	LSM4	0.298327	3.16619	0.105588	RGS10	0.301335	1.82262	0.999886	RPL24	0.0980605	2.04278	0.999849	CCT2	0.311534	1.16555	0.999902
169	PPP1R14B	0.312854	3.15627	0.108329	NDUFA6	0.363901	1.81406	0.999886	SEZ6L	0.769691	2.0414	0.999849	GLI2	0.751801	1.16168	0.999902
170	FAM210B	0.220714	3.14311	0.112847	RPL35	0.105532	1.81023	0.999886	SET	0.32612	2.0393	0.999849	AIG1	0.600772	1.16052	0.999902
171	MYL6B	0.333682	3.13979	0.113656	RCBTB2	0.64103	1.80853	0.999886	RGS10	0.698736	2.03926	0.999849	RGMB	0.484632	1.15932	0.999902
172	RBMX	0.254118	3.13258	0.116002	SKAP2	2.09066	1.80367	0.999886	BRI3	0.547638	2.03911	0.999849	UBN1	0.870707	1.15875	0.999902
173	SNORD3B-1	0.337722	3.12702	0.117728	TRAPPC6A	0.378934	1.79841	0.999886	ONECUT2	2.04568	2.03345	0.999849	C5orf15	0.418001	1.15834	0.999902
174	COA4	0.499506	3.10026	0.126808	ADCK3	0.193453	1.79684	0.999886	TPM1	0.884323	2.02851	0.999849	RP11-304L19.5	0.637203	1.15563	0.999902
175	EEF1A1	0.0606855	3.0974	0.127522	LINC00092	0.684842	1.7943	0.999886	MRPS34	0.485951	2.02377	0.999849	COPS6	0.281483	1.15559	0.999902
176	ADH5	0.348824	3.07637	0.135307	CA14	1.5928	1.79265	0.999886	XRCC6	0.509032	2.01738	0.999849	TMEM108	0.308678	1.15319	0.999902
177	CLIC1	0.366051	3.07619	0.135307	CHGA	0.538888	1.79051	0.999886	PGM1	0.595068	2.01008	0.999849	LAMTOR4	0.252789	1.15203	0.999902
178	SQSTM1	0.343105	3.07104	0.136574	TMSB15A	0.208349	1.78938	0.999886	NEU1	1.57809	2.00931	0.999849	PWP1	0.623384	1.14856	0.999902
179	ADRM1	0.354474	3.06912	0.136909	TOMM22	0.286883	1.78831	0.999886	RBX1	0.722871	2.0045	0.999849	RBM42	0.469846	1.14829	0.999902
180	PABPN1	0.356598	3.05982	0.139419	CD99	0.205242	1.78204	0.999886	UBXN4	0.63455	1.99643	0.999849	RPL36AL	0.343331	1.1478	0.999902
181	NEAT1	0.443665	3.05899	0.139419	ATP5G3	0.140927	1.76878	0.999886	SYP	1.12014	1.98453	0.999849	TRA2B	0.276953	1.13864	0.999902
182	BSG	0.288832	3.05687	0.139866	EIF3E	0.185649	1.76481	0.999886	LAP3	0.414259	1.98308	0.999849	LSM6	0.500018	1.13704	0.999902
183	RAB11B	0.379182	3.05037	0.142379	CELF2	0.596121	1.75803	0.999886	KMT2E	0.79227	1.98151	0.999849	MRPS15	0.489917	1.13588	0.999902
184	DDX39A	0.409948	3.04459	0.144032	SNRNP70	0.218452	1.75668	0.999886	CLTA	0.394953	1.97091	0.999849	GMCL1	0.910813	1.13441	0.999902
185	ROMO1	0.26463	3.04274	0.144365	NGFRAP1	0.0898416	1.74953	0.999886	RPL36A	0.108655	1.96158	0.999849	HYPK	0.508143	1.13108	0.999902
186	PIN1	0.405094	3.02188	0.152944	TPI1	0.13594	1.74906	0.999886	MRPS18B	0.626803	1.95776	0.999849	EIF5A	0.311889	1.12934	0.999902
187	FBL	0.21557	3.00985	0.15794	STMN1	0.0478622	1.74553	0.999886	RAB26	1.68705	1.93967	0.999849	AL009178.1	0.595969	1.12836	0.999902
188	ALDH7A1	0.578757	3.0087	0.15795	CNN3	0.209151	1.74513	0.999886	IVD	0.856625	1.92395	0.999849	EIF3E	0.216799	1.12792	0.999902
189	UCKL1	0.537144	2.98725	0.168836	ATP6V0C	0.186732	1.74312	0.999886	KIF5C	0.759153	1.92112	0.999849	TRO	0.856133	1.12183	0.999902
190	RNF220	0.402847	2.97835	0.172536	SREBF2	0.808226	1.73981	0.999886	FHL1	0.911196	1.91871	0.999849	PHF20L1	0.757459	1.11893	0.999902
191	ATP5H	0.30753	2.97662	0.172872	BTG1	0.185257	1.72709	0.999886	MMP2	1.58613	1.9179	0.999849	SHROOM2	0.704744	1.11555	0.999902
192	CWC15	0.53427	2.97338	0.174011	CPM	0.693088	1.72669	0.999886	ARL2BP	1.02717	1.90739	0.999849	RPL23A	0.0166346	1.11453	0.999902
193	HMGA1	0.592104	2.97236	0.174011	PACSIN2	0.427255	1.71955	0.999886	HLA-A	0.739358	1.89683	0.999849	FRRS1L	0.476848	1.11346	0.999902
194	NGFR	0.304877	2.96901	0.175278	NARS	0.455162	1.71951	0.999886	ACTR3B	0.439299	1.89534	0.999849	CANX	0.284029	1.11177	0.999902
195	SUPT4H1	0.487629	2.96779	0.17534	SNHG15	0.316167	1.71772	0.999886	EIF2S3	0.462354	1.89388	0.999849	ZDHHC4	0.90685	1.11097	0.999902
196	KXD1	0.448334	2.95088	0.183362	EIF4EBP2	0.422921	1.70719	0.999886	SRRM2	0.429656	1.88539	0.999849	ACO2	0.706711	1.10955	0.999902
197	UBE2D3	0.333497	2.95067	0.183362	SMG1	0.582095	1.70338	0.999886	TXN	0.302185	1.88249	0.999849	ALKBH6	1.6847	1.1067	0.999902
198	BLOC1S4	0.574548	2.94239	0.187666	ELP2	0.50413	1.69246	0.999886	NUDC	0.486247	1.8818	0.999849	AP4M1	0.924957	1.10599	0.999902
199	UQCRFS1	0.341353	2.93411	0.192061	VRK3	0.686828	1.68911	0.999886	NCAM1	0.469349	1.88115	0.999849	KIAA0319L	0.990704	1.1035	0.999902
200	WDR1	0.498937	2.90713	0.207224	RPL26	0.0983174	1.68681	0.999886	VGLL4	1.11192	1.87813	0.999849	RDX	0.464154	1.10039	0.999902
201	CCNI	0.15696	2.90435	0.207678	PCBP1	0.17453	1.68155	0.999886	GPM6A	0.307025	1.87648	0.999849	HMGXB4	0.77835	1.10021	0.999902
202	FBXW11	1.12777	2.90424	0.207678	IST1	0.718554	1.67937	0.999886	C1QBP	0.613055	1.87576	0.999849	MDFIC	0.824947	1.09852	0.999902
203	HMG20B	0.408531	2.89053	0.213968	FKBP1A	0.14389	1.67445	0.999886	UBAC2	1.03065	1.874	0.999849	NLGN4X	0.7476	1.09665	0.999902
204	C5orf24	0.476258	2.88105	0.219748	CBFA2T3	1.42768	1.66774	0.999886	RPL17	0.273819	1.86669	0.999849	JAM2	0.763364	1.09327	0.999902
205	TAGLN3	0.381119	2.8725	0.223802	DDX17	0.371973	1.66367	0.999886	SUGT1	0.896897	1.85468	0.999849	NFIX	0.30306	1.09238	0.999902
206	NDUFAF2	0.70457	2.87207	0.223802	MCM5	0.381799	1.66258	0.999886	LINC00948	1.6113	1.84604	0.999849	C19orf48	0.342627	1.09216	0.999902
207	ALKBH7	0.418463	2.87205	0.223802	RHOA	0.191096	1.65734	0.999886	CHRFAM7A	2.41137	1.84351	0.999849	SRI	0.229898	1.09198	0.999902
208	EXOSC5	0.354585	2.87062	0.224056	TTLL1	0.685	1.64841	0.999886	RPL31	0.223371	1.83418	0.999849	MAP1B	0.0347334	1.09118	0.999902
209	JUND	0.401931	2.86748	0.225381	IGDCC3	1.69071	1.64585	0.999886	CCND1	0.462274	1.83361	0.999849	RPL17	0.204689	1.08642	0.999902
210	CTSL	0.34984	2.86661	0.225381	CKAP2	0.470333	1.63928	0.999886	MAML2	1.44017	1.83059	0.999849	CBX3	0.189113	1.08322	0.999902
211	SSRP1	0.347803	2.86477	0.225939	TMCC1-AS1	0.385083	1.63752	0.999886	RNF187	0.38692	1.8162	0.999849	WDR54	0.852637	1.0829	0.999902
212	COPE	0.452594	2.85673	0.229957	U2SURP	0.237598	1.61351	0.999886	SCHIP1	0.636826	1.81043	0.999849	THYN1	0.289866	1.08148	0.999902
213	AASDHPPT	0.608302	2.8549	0.229957	SEC11A	0.136802	1.60307	0.999886	SON	0.454976	1.804	0.999849	TRAM1	0.823594	1.07685	0.999902
214	MCM2	0.319449	2.8545	0.229957	NSDHL	0.823898	1.60043	0.999886	YWHAE	0.313038	1.80362	0.999849	SLC6A9	0.721687	1.07512	0.999902
215	MARCHF6	0.353783	2.8539	0.229957	RBBP4	0.125263	1.59906	0.999886	WBP1	1.22999	1.80117	0.999849	COPG2	0.820446	1.07468	0.999902
216	HNRNPH1	0.449498	2.85136	0.231037	SUGT1	0.409649	1.59321	0.999886	TPT1-AS1	1.17092	1.79463	0.999849	ARF4	0.38114	1.07432	0.999902
217	TUBB2B	0.216049	2.84725	0.233272	NDUFA3	0.128905	1.58587	0.999886	CHD7	0.328667	1.79326	0.999849	CYR61	0.689919	1.07423	0.999902
218	RPL41	0.0597651	2.84567	0.233671	MAGED2	0.163623	1.5813	0.999886	TXNIP	0.971664	1.79001	0.999849	HSBP1	0.313776	1.07379	0.999902
219	CMSS1	0.315148	2.84444	0.233808	RPL31	0.090604	1.58053	0.999886	ARHGDIG	1.91807	1.78863	0.999849	SDHA	0.359682	1.0721	0.999902
220	SSBP4	0.529724	2.84025	0.235857	BEX1	0.129407	1.57688	0.999886	RP11-649A16.1	1.19644	1.78599	0.999849	ZIC1	0.117049	1.07098	0.999902
221	PCBP3	0.409839	2.83925	0.235857	KDELR1	0.173625	1.5761	0.999886	NDRG1	2.07056	1.78216	0.999849	ATXN10	0.466991	1.06854	0.999902
222	NDUFS7	0.358194	2.83856	0.235857	GOLM1	0.222655	1.57307	0.999886	MMP11	0.77289	1.78205	0.999849	FXYD1	1.20854	1.06809	0.999902
223	ANGPTL2	0.28323	2.82495	0.244032	ENO1	0.105253	1.55727	0.999886	LAMP1	0.999364	1.7793	0.999849	CNOT2	0.789512	1.06667	0.999902
224	MRPL4	0.406925	2.8114	0.253449	C1orf61	0.579136	1.55453	0.999886	CENPV	0.210426	1.77478	0.999849	SUN2	0.565737	1.06556	0.999902
225	MIDN	0.516807	2.80899	0.254548	GADD45G	0.327636	1.54739	0.999886	SNURF	0.95478	1.77421	0.999849	UMPS	0.504238	1.06533	0.999902
226	POLR2I	0.252766	2.80773	0.254737	NRN1	0.302822	1.54302	0.999886	PRPF8	0.88091	1.77337	0.999849	MALAT1	0.0966224	1.06004	0.999902
227	POLR2E	0.371036	2.80314	0.256765	PGAM1	0.215038	1.54243	0.999886	HSPE1	0.260918	1.75834	0.999849	TFDP2	0.220332	1.05871	0.999902
228	SNHG12	0.547042	2.80131	0.257416	SH3BGRL	0.318658	1.53886	0.999886	FUBP1	0.79839	1.756	0.999849	ZMAT2	0.579778	1.05568	0.999902
229	RPL30	0.0805625	2.7981	0.259175	RPL7A	0.0857713	1.53723	0.999886	SCG3	1.10914	1.74747	0.999849	JAGN1	0.783564	1.05568	0.999902
230	DNAJC4	0.440339	2.79625	0.259848	GTF3A	0.247526	1.52504	0.999886	GRINA	0.353208	1.74373	0.999849	ATF4	0.281813	1.05524	0.999902
231	LUC7L3	0.318522	2.79294	0.261709	ACAT2	0.397231	1.51949	0.999886	RSL24D1	0.391855	1.73646	0.999849	RPL28	0.0631363	1.05435	0.999902
232	CCT5	0.25878	2.78716	0.265598	RPL5	0.0779233	1.5183	0.999886	RPL23	0.256478	1.72935	0.999849	PTCH1	0.458309	1.05417	0.999902
233	UQCC2	0.279596	2.77103	0.27826	SRRM1	0.169261	1.51435	0.999886	SHMT2	0.477001	1.72667	0.999849	VTA1	0.853127	1.05141	0.999902
234	GADD45B	0.302443	2.76468	0.281994	MAP1LC3B	0.544539	1.51391	0.999886	MT-ND4L	0.169981	1.72472	0.999849	PLCH2	0.659666	1.05092	0.999902
235	C19orf60	0.323068	2.76257	0.282951	RPL29	0.119224	1.50909	0.999886	MPST	0.641658	1.72342	0.999849	EXOC7	0.707458	1.04874	0.999902
236	STX10	0.563754	2.75647	0.285669	LRRC47	0.329689	1.50373	0.999886	RPS24	0.05819	1.71921	0.999849	DNAJC7	0.529613	1.04808	0.999902
237	MDGA1	0.509994	2.74853	0.291794	CASC15	0.389236	1.50296	0.999886	TMA7	0.223951	1.71791	0.999849	FBXW5	0.46131	1.04772	0.999902
238	TAX1BP3	0.568693	2.74028	0.298317	ATPIF1	0.269539	1.49705	0.999886	NFIA	0.368239	1.71554	0.999849	C14orf166	0.452578	1.04652	0.999902
239	BOD1	0.386293	2.72939	0.307305	TMEM97	0.337182	1.48643	0.999886	EIF3D	0.791679	1.71401	0.999849	HNRNPH1	0.340664	1.04576	0.999902
240	MRPL51	0.291797	2.72853	0.307305	ARHGAP12	0.74292	1.48593	0.999886	DBI	0.153541	1.71213	0.999849	TUBGCP4	0.940055	1.04394	0.999902
241	PRLR	0.557634	2.72593	0.308816	COMT	0.264039	1.47821	0.999886	RTN1	0.374505	1.70919	0.999849	TAX1BP3	0.462018	1.03767	0.999902
242	DHX15	0.452411	2.71971	0.313741	NUPL1	0.439906	1.4756	0.999886	ORAI2	0.614508	1.70426	0.999849	ARVCF	1.73612	1.03718	0.999902
243	RCC1	0.456086	2.71611	0.316237	MPST	0.280612	1.47022	0.999886	SPTAN1	1.2208	1.69706	0.999849	RBFOX3	0.483464	1.02868	0.999902
244	NBEAL1	0.28409	2.71238	0.318869	CPE	0.131728	1.46042	0.999886	IPO5	0.730429	1.69569	0.999849	CRLS1	0.969401	1.02583	0.999902
245	HMGB2	0.326709	2.68088	0.349219	FBXO7	0.559732	1.45625	0.999886	SAP18	0.451647	1.69182	0.999849	PRLR	0.536615	1.02552	0.999902
246	MRPL21	0.427368	2.6723	0.355387	MFSD2A	1.17297	1.45613	0.999886	HLA-DMA	1.51298	1.69117	0.999849	GOLGA7	0.650963	1.02365	0.999902
247	C17orf89	0.381653	2.66769	0.358202	TPP2	0.76911	1.45585	0.999886	RPS18	0.0667332	1.67672	0.999849	RPL8	0.0878165	1.02285	0.999902
248	CSNK2B	0.277958	2.66298	0.359964	ZNF219	0.522787	1.45029	0.999886	GFAP	0.976724	1.67301	0.999849	UBE2J1	0.623278	1.02228	0.999902
249	FARSA	0.547133	2.66191	0.359964	NME4	0.164399	1.44982	0.999886	DDX18	0.467467	1.67232	0.999849	TBCC	0.370823	1.02214	0.999902
250	ATOX1	0.368859	2.66119	0.359964	PSMC4	0.248605	1.44793	0.999886	CDIP1	1.23117	1.65989	0.999849	BOD1L1	0.917226	1.01934	0.999902
251	PAIP2	0.329719	2.65681	0.362933	PTOV1	0.115971	1.44256	0.999886	MPHOSPH8	0.665273	1.65759	0.999849	GSPT2	1.26474	1.01827	0.999902
252	NDUFS6	0.25891	2.6565	0.362933	GMPR	0.426242	1.44242	0.999886	PCBP4	0.41457	1.65239	0.999849	PIGX	0.433922	1.01689	0.999902
253	POLR2L	0.249605	2.64456	0.374923	SYK	1.07423	1.44027	0.999886	ATP6V1G1	0.304967	1.65025	0.999849	LAMTOR1	0.442608	1.01156	0.999902
254	FIBP	0.49152	2.63576	0.383695	ITM2B	0.222749	1.43573	0.999886	TOMM20	0.355666	1.647	0.999849	CTBP2	0.797242	1.0084	0.999902
255	DCAF7	0.345404	2.63417	0.384405	CDCA7	0.299609	1.43186	0.999886	SH2B1	1.04834	1.64436	0.999849	SOX9	0.190447	1.00524	0.999902
256	TECR	0.308611	2.62996	0.388101	ATF4	0.2008	1.43142	0.999886	ADAM23	2.3434	1.63514	0.999849	HLA-A	0.462271	1.0027	0.999902
257	ARHGDIA	0.360911	2.62585	0.391711	SYCE1L	0.784121	1.43121	0.999886	CRHR1	1.12229	1.62237	0.999849	BLVRA	0.657269	1.00173	0.999902
258	ACBD6	0.373401	2.61274	0.405923	ZIC4	0.234459	1.42529	0.999886	GSTM2	0.805477	1.62183	0.999849	PPP4R1	1.09239	1.0011	0.999902
259	TMEM259	0.661927	2.59947	0.420778	FAM50A	0.254579	1.42462	0.999886	PPP2R2C	0.923567	1.61678	0.999849	POMP	0.410317	0.990205	0.999902
260	MRPL36	0.4268	2.59464	0.424367	ATP6V0E2	0.149148	1.42374	0.999886	NGFR	0.408005	1.61162	0.999849	SH3YL1	1.25433	0.986913	0.999902
261	CPZ	0.495937	2.59157	0.426988	TYMP	0.834995	1.42243	0.999886	DEXI	1.17139	1.61097	0.999849	SLC22A17	0.636402	0.981264	0.999902
262	RALBP1	0.402452	2.58979	0.428012	RBFOX2	0.530449	1.41164	0.999886	STXBP1	0.925173	1.60822	0.999849	RCN1	0.249428	0.977928	0.999902
263	CTXN1	0.631029	2.58576	0.431865	BCL2L13	0.680521	1.40888	0.999886	CDK4	0.285147	1.59908	0.999849	ZNF800	0.921556	0.977616	0.999902
264	CBX2	0.698982	2.58315	0.432756	OLFM3	0.55691	1.40148	0.999886	RASGEF1C	1.15219	1.5969	0.999849	CHCHD2	0.0581832	0.977127	0.999902
265	OAZ1	0.265806	2.58001	0.435518	MGEA5	0.340843	1.3987	0.999886	GTF2A2	0.53794	1.59223	0.999849	TTF1	0.960138	0.976504	0.999902
266	APIP	0.418938	2.56384	0.453857	MCMBP	0.617911	1.39795	0.999886	XRCC5	0.317938	1.59074	0.999849	ZEB2	0.389141	0.975881	0.999902
267	NOP16	0.523006	2.55189	0.465935	LAGE3	0.227141	1.39674	0.999886	UBL7	0.727217	1.5876	0.999849	ARHGAP17	0.976789	0.972679	0.999902
268	HNRNPUL1	0.280031	2.54911	0.467699	MYADM	0.320852	1.3916	0.999886	SNHG9	0.614597	1.5764	0.999849	CALHM2	1.1367	0.972234	0.999902
269	PAICS	0.352705	2.54072	0.473421	TM9SF2	0.38139	1.3818	0.999886	NRSN2	1.3576	1.5754	0.999849	AC010642.1	0.716189	0.971789	0.999902
270	MYCN	0.341312	2.53841	0.4753	RPS7	0.0764691	1.37858	0.999886	FKBP4	0.397141	1.57031	0.999849	NTHL1	0.757941	0.96832	0.999902
271	HNRNPDL	0.231744	2.53299	0.479026	SSBP1	0.224026	1.37765	0.999886	FAM134A	1.00579	1.56335	0.999849	SPOP	0.51079	0.968275	0.999902
272	TIMM44	0.653428	2.53291	0.479026	EDF1	0.10835	1.37408	0.999886	CLDN1	1.3818	1.5396	0.999849	CHCHD6	0.724463	0.96614	0.999902
273	RALGDS	0.499259	2.53113	0.4802	SLC25A1	0.464918	1.37298	0.999886	TUBA1C	1.39633	1.53505	0.999849	CALD1	0.249857	0.965473	0.999902
274	NPDC1	0.224012	2.52511	0.485963	FLYWCH2	0.673145	1.37207	0.999886	POLR2J3	0.731897	1.53379	0.999849	NFKBIA	0.520752	0.964227	0.999902
275	LDHA	0.384675	2.5234	0.487062	UFM1	0.354178	1.36473	0.999886	MAGEF1	0.382774	1.52813	0.999849	GLCE	0.511933	0.963738	0.999902
276	ARL6IP4	0.23332	2.52002	0.490492	PVR	1.42913	1.35288	0.999886	GPSM1	1.05479	1.52748	0.999849	MRPS36	0.672923	0.962582	0.999902
277	RRP1B	0.503762	2.51122	0.499012	TMCC3	0.588835	1.35151	0.999886	HEY2	1.43405	1.5266	0.999849	SKA2	0.7964	0.961825	0.999902
278	LEF1	0.493856	2.50625	0.503558	KRT17	1.03101	1.34953	0.999886	PFDN5	0.134663	1.52296	0.999849	WRN	0.701576	0.960313	0.999902
279	RNF130	0.301567	2.50604	0.503558	UBE3A	0.260965	1.34796	0.999886	JUNB	0.310309	1.52017	0.999849	PRPF8	0.631611	0.958267	0.999902
280	SPCS2	0.269799	2.49925	0.508901	PRAME	0.598198	1.34507	0.999886	GTF3A	0.613897	1.51841	0.999849	ERGIC3	0.211555	0.957466	0.999902
281	QTRT1	0.352405	2.49887	0.508901	TPGS2	0.352727	1.32951	0.999886	RP3-525N10.2	0.976495	1.50346	0.999849	SIN3A	0.943202	0.957422	0.999902
282	DDX5	0.249517	2.49245	0.515581	SCHIP1	0.23545	1.32909	0.999886	VPS36	1.13852	1.503	0.999849	PYURF	0.383924	0.951016	0.999902
283	CCDC109B	0.666585	2.48932	0.518826	SLC25A5	0.154502	1.32893	0.999886	IQCA1	0.920024	1.50189	0.999849	ARID1B	0.914238	0.950572	0.999902
284	C11orf58	0.25235	2.48824	0.51911	EZR	0.147457	1.32838	0.999886	TMEM97	0.581512	1.4978	0.999849	LARS	0.408497	0.950127	0.999902
285	EIF4A2	0.171358	2.48622	0.520759	PFN2	0.0924114	1.32399	0.999886	UBE2E3	0.355354	1.49313	0.999849	GPR3	0.997262	0.950038	0.999902
286	SSSCA1	0.596542	2.46903	0.543733	NFIA	0.141115	1.31838	0.999886	ATP6V1A	1.06301	1.49022	0.999849	ATIC	0.363629	0.948837	0.999902
287	METTL12	0.418729	2.46379	0.550386	MT-ND4L	0.0467545	1.31647	0.999886	TFAM	0.941282	1.48686	0.999849	FUCA2	0.794485	0.948436	0.999902
288	PLEKHJ1	0.413773	2.45939	0.554426	TSC22D1	0.274582	1.31334	0.999886	RND3	0.481517	1.48277	0.999849	ZNF862	0.56551	0.944255	0.999902
289	HADH	0.41869	2.45777	0.555565	MTIF3	0.375491	1.31026	0.999886	ROGDI	2.05516	1.48227	0.999849	ARL14EP	0.673629	0.941853	0.999902
290	RPS8	0.0617602	2.45677	0.555746	SYNGR1	0.710519	1.30879	0.999886	S100A10	1.16519	1.47974	0.999849	CBX1	0.333871	0.94083	0.999902
291	PTPRS	0.535878	2.4518	0.562098	RPIA	0.62389	1.30693	0.999886	CCDC115	1.32288	1.47795	0.999849	CALU	0.499756	0.939985	0.999902
292	NNAT	0.219114	2.44914	0.564878	CNPPD1	0.440847	1.30103	0.999886	UBALD1	1.07186	1.47756	0.999849	MRPL13	0.606828	0.939095	0.999902
293	PABPC1	0.176002	2.44162	0.573215	PAM16	0.286923	1.30079	0.999886	AEBP1	1.48938	1.47141	0.999849	EMG1	0.805171	0.938828	0.999902
294	UBE2B	0.380943	2.43146	0.587477	ESD	0.232775	1.2947	0.999886	NOL3	1.17864	1.47118	0.999849	FAM195A	0.794534	0.938339	0.999902
295	ATCAY	0.505235	2.42926	0.589612	FANCI	0.558098	1.28839	0.999886	SLC25A22	0.639347	1.46896	0.999849	DPP7	0.324332	0.935759	0.999902
296	CLIP3	0.292994	2.42711	0.5917	FANCA	1.39609	1.28683	0.999886	BTG2	0.479657	1.46716	0.999849	CDH10	1.07756	0.935181	0.999902
297	TENM3	0.483211	2.41006	0.615634	SLC39A6	0.300519	1.28643	0.999886	NDUFA5	0.797883	1.4649	0.999849	CPQ	0.695163	0.931533	0.999902
298	TUBB	0.130168	2.40754	0.618142	TOMM40	0.347035	1.28442	0.999886	DRG1	0.999089	1.4646	0.999849	ARFGAP1	1.04773	0.930866	0.999902
299	CDV3	0.584796	2.40683	0.618142	KLHDC8A	0.265438	1.28159	0.999886	HMGN1	0.201808	1.46406	0.999849	MRPL42	0.86434	0.925617	0.999902
300	PTTG1	0.393571	2.40416	0.620552	IDI1	0.386299	1.28157	0.999886	TPP2	1.28752	1.46005	0.999849	MDK	0.202651	0.925039	0.999902
301	RNF145	0.375821	2.40368	0.620552	CKS2	0.193807	1.27956	0.999886	NONO	0.274607	1.45714	0.999849	CD3EAP	1.03732	0.924861	0.999902
302	DNAJB1	0.422392	2.39741	0.62977	DDX21	0.258037	1.27792	0.999886	RC3H1	0.710439	1.45098	0.999849	CUTA	0.139124	0.922593	0.999902
303	TRMT1	0.537034	2.39429	0.633033	EEF1B2	0.0985094	1.27375	0.999886	C6orf1	1.03446	1.44857	0.999849	C4orf27	0.468703	0.920547	0.999902
304	FJX1	0.701135	2.39379	0.633033	DYNC1LI2	0.543126	1.26966	0.999886	RUNDC3A	2.13517	1.44613	0.999849	PPP2R2A	0.495544	0.920502	0.999902
305	PSMC5	0.338042	2.38929	0.636354	WDR77	0.43833	1.26847	0.999886	ATP5O	0.196993	1.44379	0.999849	CDCA8	1.08404	0.920413	0.999902
306	GDI2	0.24624	2.38578	0.640949	MICU1	0.606318	1.26762	0.999886	ATN1	1.06139	1.43809	0.999849	FAM57A	1.70788	0.920235	0.999902
307	CLPP	0.437167	2.38354	0.64275	ILF2	0.179568	1.26535	0.999886	SPNS1	1.1513	1.43794	0.999849	ATP6V1B2	0.661637	0.919657	0.999902
308	COX8A	0.206284	2.38304	0.64275	HELLS	0.489118	1.26518	0.999886	CRTAP	0.730712	1.43304	0.999849	RP11-111M22.3	0.987983	0.912629	0.999902
309	EIF3K	0.211414	2.37352	0.653504	ATP5B	0.0959622	1.26152	0.999886	BCL7C	0.864749	1.43285	0.999849	E4F1	1.26327	0.912451	0.999902
310	DPP7	0.286892	2.36632	0.661781	ANKRD35	0.41288	1.2595	0.999886	SLC44A3	1.29481	1.43067	0.999849	WDR41	1.41089	0.911517	0.999902
311	PDCD6	0.252893	2.35768	0.67585	LSS	0.552789	1.25934	0.999886	PCBP1	0.217392	1.42413	0.999849	SCP2	0.583152	0.911027	0.999902
312	EEF1G	0.240353	2.35276	0.682317	APBA2	0.155631	1.25736	0.999886	TULP3	0.678771	1.42237	0.999849	COMMD2	0.380771	0.908981	0.999902
313	ATP5I	0.156464	2.35245	0.682317	CD9	0.458121	1.2572	0.999886	NMNAT2	2.76387	1.41866	0.999849	ELAC2	0.929184	0.907825	0.999902
314	SUPT5H	0.445568	2.34924	0.68667	STARD7	0.197065	1.25585	0.999886	PIBF1	1.46258	1.4156	0.999849	BSG	0.165651	0.907202	0.999902
315	TIMM10	0.420602	2.34786	0.687664	MT-ATP8	0.140356	1.2543	0.999886	TRAPPC1	0.880099	1.41013	0.999849	POU3F2	0.601524	0.905334	0.999902
316	CRYGD	0.588344	2.34584	0.688388	ADCYAP1	0.568752	1.25355	0.999886	TSPAN3	0.278142	1.40822	0.999849	PLK2	0.728722	0.9044	0.999902
317	NDUFB11	0.175901	2.34579	0.688388	FHL3	0.776869	1.25353	0.999886	SSR2	0.265289	1.39851	0.999849	KRAS	0.722208	0.903866	0.999902
318	NOA1	0.482971	2.34058	0.693476	PTGES3	0.151445	1.24972	0.999886	CNBP	0.13494	1.39835	0.999849	PIGU	1.14579	0.903732	0.999902
319	KPNB1	0.239571	2.33972	0.693476	HDAC2	0.112205	1.24962	0.999886	C1QL1	1.07927	1.3966	0.999849	SLC9B2	0.827697	0.903377	0.999902
320	RPL26L1	0.487548	2.33967	0.693476	TIAL1	0.315562	1.24948	0.999886	RP1-122P22.2	2.31659	1.3961	0.999849	RPS19	0.082129	0.902976	0.999902
321	CFL1	0.142874	2.33863	0.693476	RTCB	0.349465	1.24922	0.999886	CABP1	1.45773	1.39598	0.999849	TMEM45A	0.796139	0.90182	0.999902
322	FSD1	0.540923	2.33811	0.693476	RPLP2	0.101553	1.24833	0.999886	NELL2	0.890929	1.38562	0.999849	ATP5E	0.0421297	0.901064	0.999902
323	PRDX5	0.203246	2.33804	0.693476	PGK1	0.122027	1.2474	0.999886	EEF1B2	0.117266	1.38053	0.999849	PRDX4	0.246474	0.90093	0.999902
324	BRD9	0.34889	2.33218	0.702877	ATP6AP1	0.242981	1.24694	0.999886	TRAF7	0.717782	1.37854	0.999849	HOMER2	1.30707	0.900174	0.999902
325	CXXC5	0.240814	2.32628	0.712454	RHEB	0.172962	1.24315	0.999886	ATP6AP2	0.933973	1.37663	0.999849	STX5	0.789851	0.898217	0.999902
326	DPYSL3	0.612449	2.32267	0.715554	NOLC1	0.299694	1.24099	0.999886	ATP6AP1	0.574296	1.36986	0.999849	TBC1D10B	1.48721	0.895459	0.999902
327	TMSB15B	0.368447	2.32129	0.715554	HMCES	0.356443	1.24081	0.999886	HDDC2	0.555846	1.36932	0.999849	PLAA	1.0158	0.894881	0.999902
328	CTNNA1	0.352658	2.32093	0.715554	RPL12	0.0455514	1.24017	0.999886	ATP2B1	0.786147	1.36921	0.999849	BTG3	0.255331	0.894703	0.999902
329	CAPRIN1	0.311013	2.32003	0.715554	PIK3R3	0.286181	1.2398	0.999886	PLXNB2	1.4058	1.36894	0.999849	SF3A3	0.270075	0.894258	0.999902
330	SOD1	0.20409	2.31494	0.721522	EXOSC8	0.469299	1.23948	0.999886	CD276	0.883343	1.36695	0.999849	SLC25A23	1.52407	0.892745	0.999902
331	HDLBP	0.263617	2.31322	0.723264	CALM3	0.169429	1.23841	0.999886	COASY	1.22246	1.3668	0.999849	ARMC10	0.496453	0.890077	0.999902
332	CDKN2AIPNL	0.449515	2.31182	0.724383	LBR	0.353085	1.23807	0.999886	KBTBD7	1.37044	1.36604	0.999849	ADH5	0.248948	0.889409	0.999902
333	MYO7A	0.508542	2.30695	0.732202	ARPC1A	0.154242	1.23398	0.999886	CXCR4	0.300286	1.35341	0.999849	CCDC28A	0.96083	0.889276	0.999902
334	DIXDC1	0.561233	2.30385	0.736656	RAB13	0.308027	1.23331	0.999886	NME3	0.518333	1.3515	0.999849	CREBZF	0.497517	0.888653	0.999902
335	LSM14A	0.259496	2.30164	0.737797	KCNMB1	0.58187	1.22745	0.999886	ADCK3	0.29632	1.34825	0.999849	RAB4A	0.333617	0.887541	0.999902
336	BTG3	0.295439	2.29408	0.74952	DKC1	0.244055	1.22374	0.999886	HNRNPH2	1.08522	1.34638	0.999849	CYCS	0.318193	0.886118	0.999902
337	FABP5	0.374035	2.29405	0.74952	KLF6	0.333812	1.22337	0.999886	FBXW5	0.651184	1.3372	0.999849	CDC16	0.704546	0.885584	0.999902
338	H2AFV	0.239811	2.29011	0.754842	SNX4	0.342559	1.22001	0.999886	SEZ6L2	0.892771	1.33681	0.999849	SURF1	0.546368	0.884783	0.999902
339	HEXIM1	0.408687	2.28972	0.754842	ANKRD54	1.02162	1.21989	0.999886	ANKRD65	0.901116	1.33544	0.999849	MRPS2	0.378264	0.88296	0.999902
340	MRPL11	0.367608	2.27866	0.77387	USMG5	0.103597	1.21848	0.999886	SLC4A11	2.93356	1.33525	0.999849	TECR	0.26572	0.879179	0.999902
341	EIF4B	0.215297	2.27672	0.775873	TMEM14B	0.196538	1.21511	0.999886	DDX3X	0.79736	1.3349	0.999849	PLTP	0.641083	0.879179	0.999902
342	FAM32A	0.37178	2.27577	0.775873	TMEM39B	0.583532	1.21331	0.999886	RHOBTB1	1.15941	1.3331	0.999849	TM7SF2	0.730804	0.878778	0.999902
343	GARS	0.299145	2.27106	0.782789	CCDC167	0.129014	1.21317	0.999886	SYF2	0.316215	1.32978	0.999849	UTP14A	0.696916	0.878734	0.999902
344	DUSP26	0.771156	2.26989	0.783552	CCAR1	0.372172	1.21237	0.999886	C7orf50	0.719853	1.32048	0.999849	REXO2	0.393012	0.877622	0.999902
345	CDC123	0.424857	2.26539	0.78952	GNPTG	0.527136	1.21229	0.999886	MAGED1	0.579105	1.32002	0.999849	CBX6	1.10534	0.874864	0.999902
346	MRPL34	0.611256	2.25818	0.802833	RALA	0.296138	1.21122	0.999886	MRPS26	0.384461	1.31735	0.999849	PKM	0.117502	0.874686	0.999902
347	C19orf24	0.486963	2.25667	0.804304	AK4	1.29838	1.21009	0.999886	SUMO1	0.316838	1.31513	0.999849	BCL2L12	1.06953	0.872195	0.999902
348	RNASEH2C	0.269706	2.25502	0.806105	REC8	0.580099	1.20563	0.999886	SCAMP5	0.920352	1.31184	0.999849	ATP5J	0.106677	0.870371	0.999902
349	C20orf27	0.31748	2.25352	0.806571	CYB5R3	0.303472	1.20011	0.999886	MIEN1	1.12306	1.29972	0.999849	SURF2	0.530625	0.870149	0.999902
350	TERF1	0.582429	2.25202	0.807406	CRIP1	0.651026	1.19765	0.999886	PLCH2	0.762933	1.29872	0.999849	COX6A1P2	0.660322	0.869126	0.999902
351	DMRTA1	0.790075	2.25108	0.8077	CSGALNACT2	1.14071	1.1887	0.999886	NDN	0.663974	1.29849	0.999849	BRI3	0.257321	0.868636	0.999902
352	H2AFY	0.232973	2.24584	0.816223	GPR85	0.376424	1.18854	0.999886	LYST	1.77712	1.2975	0.999849	BFAR	0.52959	0.867925	0.999902
353	SKP1	0.194121	2.24546	0.816223	C1orf123	0.386456	1.18838	0.999886	BLOC1S6	0.764246	1.29704	0.999849	ANP32B	0.195715	0.867925	0.999902
354	RPL38	0.141964	2.24455	0.81649	ATP2B1	0.409482	1.18136	0.999886	UNC5C	2.79991	1.29631	0.999849	DIABLO	0.483637	0.867524	0.999902
355	PRPSAP1	0.409461	2.24247	0.81921	ATP6AP2	0.387596	1.18017	0.999886	GPX1	0.34181	1.29486	0.999849	GIGYF1	0.794984	0.866857	0.999902
356	GRB2	0.322406	2.23435	0.831527	RALGAPA2	0.251235	1.17862	0.999886	RP11-713P17.3	1.26458	1.29352	0.999849	AAMP	0.28132	0.866635	0.999902
357	SF1	0.228891	2.23157	0.835819	C3orf58	0.279193	1.17233	0.999886	HTATSF1	0.629712	1.29256	0.999849	GPR150	2.60997	0.865879	0.999902
358	MAT2A	0.308575	2.22815	0.84109	C7orf73	0.180736	1.17221	0.999886	CMIP	0.562129	1.28912	0.999849	RNF145	0.351073	0.865745	0.999902
359	LMO4	0.209896	2.22757	0.84109	TMEFF1	0.333458	1.17106	0.999886	RPS2	0.0432514	1.28901	0.999849	USP9X	0.789988	0.865389	0.999902
360	SREK1	0.520395	2.22617	0.842428	FAM46A	0.530061	1.16965	0.999886	CRTC3	1.27044	1.28709	0.999849	PGLS	0.306223	0.861564	0.999902
361	NDUFV1	0.234806	2.21946	0.855379	PSMC1	0.360336	1.16931	0.999886	WDR75	1.23261	1.28549	0.999849	CBFA2T2	0.264992	0.861119	0.999902
362	SOX9	0.192354	2.21789	0.857118	RSBN1L	0.398436	1.16763	0.999886	CXCL12	3.4894	1.28457	0.999849	CHAMP1	0.801093	0.858228	0.999902
363	FAM200B	0.440167	2.21552	0.860612	XPNPEP1	0.531695	1.16663	0.999886	C16orf89	2.7782	1.28262	0.999849	DRAM2	0.74036	0.85805	0.999902
364	TPM4	0.240149	2.21019	0.870715	RGS20	0.506407	1.16437	0.999886	SH3BP2	1.3469	1.2825	0.999849	HMGN4	0.464526	0.857516	0.999902
365	COX7A2	0.19609	2.20873	0.872252	ACTB	0.0612519	1.16104	0.999886	RAB34	0.548489	1.27566	0.999849	PHGDH	0.27396	0.857027	0.999902
366	NDUFS3	0.267034	2.20505	0.878743	RPL24	0.0688896	1.15755	0.999886	SRSF9	0.320128	1.2659	0.999849	NDUFS8	0.191836	0.856982	0.999902
367	ORAI2	0.321279	2.19812	0.890906	AVL9	0.457355	1.15552	0.999886	SUCLG1	0.813894	1.26082	0.999849	EIF2B3	0.482035	0.855959	0.999902
368	NDUFB2	0.189378	2.19553	0.895033	ARL3	0.25099	1.15542	0.999886	EEF1A1	0.0345569	1.26021	0.999849	CSNK1D	0.549459	0.854847	0.999902
369	NDUFA4	0.210397	2.19303	0.89898	GNAS	0.118978	1.14709	0.999886	MITD1	0.973726	1.25841	0.999849	ADAM10	1.44969	0.854491	0.999902
370	FAM195B	0.347904	2.19178	0.900054	PTMS	0.0762522	1.14623	0.999886	ACADM	0.839892	1.2568	0.999849	CALM3	0.243517	0.85418	0.999902
371	GSTM1	0.979922	2.18602	0.911543	GCSH	0.359681	1.14552	0.999886	MAP3K14-AS1	1.19074	1.2555	0.999849	CHCHD10	0.21234	0.853958	0.999902
372	CTD-2023N9.2	0.284855	2.17398	0.932103	CDKN2C	0.241158	1.14308	0.999886	TOMM22	0.435993	1.25455	0.999849	DNAJC14	1.20501	0.851289	0.999902
373	CDIPT	0.342731	2.17261	0.932103	PAQR4	0.352261	1.13482	0.999886	CNPPD1	0.880195	1.25068	0.999849	MFSD10	0.37749	0.851111	0.999902
374	MACROD1	0.545306	2.1726	0.932103	RAC1	0.134037	1.13429	0.999886	WBP5	0.474081	1.24992	0.999849	LINC00998	0.90394	0.850177	0.999902
375	ZNF37A	0.55991	2.15324	0.974891	EMILIN3	0.898173	1.13397	0.999886	KLHDC8A	0.633235	1.24839	0.999849	NDUFV3	0.299496	0.849821	0.999902
376	MATR3	0.206793	2.15153	0.977192	MRPS35	0.328935	1.13298	0.999886	ACSL4	1.84491	1.24713	0.999849	MCM5	0.380486	0.849732	0.999902
377	RBM4B	0.52762	2.14568	0.98971	SERF2	0.109354	1.12978	0.999886	NDP	1.5393	1.24495	0.999849	IER3IP1-1	0.540639	0.848664	0.999902
378	TMEM145	0.345239	2.14102	0.997471	ANKRD11	0.32506	1.12877	0.999886	MT-ND5	0.179536	1.23963	0.999849	ZC3H14	0.74509	0.84862	0.999902
379	C8orf59	0.412274	2.14025	0.997497	GNG4	0.312114	1.12871	0.999886	SERP2	1.22359	1.23603	0.999849	NDUFB9	0.152338	0.847597	0.999902
380	NDUFC1	0.241795	2.12908	1	RPS8	0.0749168	1.12726	0.999886	ARHGEF2	0.574211	1.23554	0.999849	LINC00116	0.289937	0.847018	0.999902
381	RNF7	0.220556	2.12601	1	RANBP6	0.744313	1.12597	0.999886	HCFC1R1	0.535765	1.23427	0.999849	STX17	1.23218	0.845462	0.999902
382	RUFY1	0.732396	2.1198	1	PSMA7	0.0760273	1.12429	0.999886	ARL6IP4	0.203568	1.23404	0.999849	MAFB	0.388487	0.839901	0.999902
383	LSMD1	0.236071	2.1183	1	WASF2	0.204264	1.12216	0.999886	CTSD	0.924937	1.23362	0.999849	RFNG	1.0455	0.83959	0.999902
384	LMAN2	0.419213	2.11782	1	CDK10	0.688976	1.12129	0.999886	APOL4	2.0472	1.23294	0.999849	AK2	0.247351	0.839101	0.999902
385	MAP2K7	0.875831	2.1155	1	FOSB	0.317507	1.12042	0.999886	RNF11	0.76824	1.23206	0.999849	NDUFB1	0.194084	0.838256	0.999902
386	SNRPE	0.212045	2.11421	1	SOX2	0.111256	1.11403	0.999886	HSBP1	0.346859	1.23198	0.999849	SLC7A6OS	1.27954	0.837321	0.999902
387	SRPK1	0.371264	2.11335	1	C9orf16	0.169734	1.11331	0.999886	RPS19BP1	0.611089	1.22919	0.999849	SLC25A22	0.271623	0.83661	0.999902
388	SMIM7	0.524509	2.11152	1	HIST1H4C	0.12989	1.11191	0.999886	SNRNP35	1.10682	1.22896	0.999849	COMMD7	0.375741	0.833007	0.999902
389	TMEM18	0.440343	2.11121	1	SEMA4C	0.439146	1.10442	0.999886	SSTR2	1.06152	1.22747	0.999849	RND3	0.278103	0.832873	0.999902
390	PIK3R1	0.932016	2.10853	1	GRIA2	0.440323	1.10254	0.999886	MICAL1	0.411262	1.22685	0.999849	ASAH1	0.697138	0.832784	0.999902
391	STIP1	0.256349	2.10515	1	TUBA1C	0.596453	1.09825	0.999886	ZFYVE27	1.08219	1.22617	0.999849	PAK3	0.562625	0.83185	0.999902
392	CCDC85B	0.283208	2.09944	1	ZNF521	0.551153	1.09438	0.999886	GAS6	1.94288	1.21783	0.999849	ACN9	0.439439	0.828692	0.999902
393	RGS12	0.527669	2.09875	1	PBX3	0.800201	1.09421	0.999886	JUP	1.22969	1.21565	0.999849	RPS15A	0.0830366	0.828069	0.999902
394	MRPS27	0.557435	2.09708	1	CTU2	0.75393	1.09323	0.999886	SERINC1	0.510774	1.21504	0.999849	HNRNPUL1	0.215283	0.82669	0.999902
395	SEH1L	0.502061	2.09566	1	STRIP1	0.599008	1.0922	0.999886	COPS7A	0.983469	1.21003	0.999849	TXNL4A	0.313496	0.825222	0.999902
396	MAP2K6	0.350644	2.09532	1	BCCIP	0.294227	1.09194	0.999886	DSCR3	1.19118	1.20999	0.999849	SEPT11	0.37823	0.825178	0.999902
397	SUMO3	0.28299	2.09111	1	INSIG1	0.228441	1.09117	0.999886	CDC42	0.292787	1.20712	0.999849	POLR2I	0.155122	0.825	0.999902
398	MRPS12	0.446821	2.09012	1	VDAC2	0.102156	1.09014	0.999886	EWSR1	0.478318	1.20368	0.999849	ARMC7	2.32683	0.823977	0.999902
399	ZFR	0.531966	2.08871	1	NDFIP2	0.605155	1.08512	0.999886	TCEAL5	1.7401	1.19966	0.999849	PSMD3	0.439001	0.823754	0.999902
400	PSMD5-AS1	0.48354	2.08691	1	MDK	0.0308024	1.08313	0.999886	SERP1	0.29253	1.19882	0.999849	MZT2B	0.127454	0.823221	0.999902
401	STK25	0.225538	2.08472	1	QARS	0.430975	1.07829	0.999886	ASB13	1.36024	1.19805	0.999849	RTN2	0.899835	0.822331	0.999902
402	URI1	0.324689	2.08431	1	YIPF3	0.159729	1.07823	0.999886	PSMA1	0.697623	1.19775	0.999849	TSPAN14	0.412598	0.821442	0.999902
403	EXOC3L1	0.313165	2.08414	1	LINC00909	0.592994	1.07736	0.999886	VPS25	1.08775	1.19281	0.999849	GLTSCR1L	2.17962	0.820507	0.999902
404	RNU12	0.31136	2.08357	1	LINC00948	0.594919	1.07716	0.999886	LZTS3	1.13029	1.19094	0.999849	MRPS7	0.399733	0.820196	0.999902
405	KMT2A	0.410623	2.08281	1	ALDOC	0.756731	1.07168	0.999886	PRRC2B	0.489868	1.19014	0.999849	CCDC171	2.10934	0.818862	0.999902
406	MTA1	0.312619	2.07963	1	SUCLA2	0.587205	1.07113	0.999886	RUVBL1	0.456433	1.18214	0.999849	MGRN1	0.587762	0.81775	0.999902
407	PTPRK	0.42846	2.07256	1	ISY1	0.372568	1.06996	0.999886	ZEB2	0.590752	1.17878	0.999849	HIST2H2AA3	0.802062	0.816904	0.999902
408	CSNK1A1	0.350554	2.0669	1	SEC11C	0.3589	1.06847	0.999886	ERLEC1	0.912776	1.17874	0.999849	A1BG	0.336806	0.816237	0.999902
409	NELFE	0.275486	2.06531	1	TCEA1	0.103891	1.06765	0.999886	NEO1	1.29373	1.17622	0.999849	VPS26A	0.664615	0.816015	0.999902
410	LSM6	0.289919	2.06407	1	PREX1	0.245714	1.06763	0.999886	KDM1A	0.389583	1.17526	0.999849	CTD-3193O13.9	1.0712	0.815881	0.999902
411	HSPA4	0.529678	2.06134	1	ANXA2	0.662076	1.0675	0.999886	HN1L	0.899113	1.17507	0.999849	ALDH1A3	0.16807	0.814369	0.999902
412	BABAM1	0.411654	2.05893	1	SPG7	0.372686	1.0666	0.999886	C17orf85	1.54272	1.17021	0.999849	CAST	0.583861	0.813702	0.999902
413	H2AFX	0.269165	2.05881	1	PRMT1	0.103258	1.0639	0.999886	LAMTOR4	0.242934	1.17021	0.999849	NUAK2	1.0455	0.812857	0.999902
414	HNRNPU	0.207116	2.05812	1	THY1	0.777583	1.06388	0.999886	EIF4EBP2	0.579214	1.1691	0.999849	TCTN1	0.666837	0.812189	0.999902
415	ZSCAN16-AS1	0.235752	2.05781	1	IDH3B	0.193482	1.06367	0.999886	THRA	0.786687	1.16757	0.999849	TOMM40	0.472727	0.811433	0.999902
416	ATP6V0B	0.216026	2.05731	1	MT-ND5	0.100263	1.06238	0.999886	TTC19	0.836775	1.16677	0.999849	ACSL3	0.767771	0.8113	0.999902
417	SSBP2	0.512712	2.05387	1	TMED3	0.25116	1.06128	0.999886	C1orf115	0.824544	1.16539	0.999849	MRPL45	0.835515	0.810988	0.999902
418	HNRNPD	0.218418	2.04702	1	COX4I1	0.0905516	1.05968	0.999886	LGALS3BP	0.4726	1.16256	0.999849	PDCD5	0.189636	0.809609	0.999902
419	TRIB2	0.380226	2.04485	1	SGSM3	0.316922	1.05878	0.999886	KBTBD4	1.21571	1.16256	0.999849	NPEPPS	0.31045	0.809609	0.999902
420	MAT2B	0.30504	2.04435	1	Z83851.1	0.510075	1.05845	0.999886	APRT	0.459002	1.16206	0.999849	OGFR	0.516207	0.80912	0.999902
421	C8orf82	0.490187	2.04059	1	DHRS7	0.412112	1.05825	0.999886	DGCR6L	0.865786	1.16015	0.999849	DDX6	0.665338	0.808141	0.999902
422	MUM1	0.334433	2.04054	1	DDX24	0.264148	1.05601	0.999886	FIS1	0.336698	1.15939	0.999849	TMED3	0.475531	0.807252	0.999902
423	NDUFA8	0.279985	2.03217	1	PLCH2	0.341761	1.05549	0.999886	NNAT	0.210433	1.15778	0.999849	TMEM206	1.13875	0.807163	0.999902
424	MRFAP1	0.224868	2.03093	1	RNF138	0.422757	1.05535	0.999886	TMEM219	0.394327	1.15399	0.999849	RAVER1	1.09946	0.805873	0.999902
425	RBM22	0.411495	2.03063	1	TSR2	0.448531	1.05243	0.999886	BRD2	0.284715	1.15185	0.999849	ABCC5	0.829903	0.805606	0.999902
426	USE1	0.349361	2.02691	1	ME2	0.494522	1.05212	0.999886	NSMCE1	0.555918	1.14661	0.999849	NELFA	0.418487	0.802581	0.999902
427	TMA16	0.234333	2.02318	1	POLR1D	0.141176	1.04751	0.999886	POMP	0.452575	1.1421	0.999849	TAOK2	1.76611	0.802403	0.999902
428	IMMP1L	0.359465	2.0224	1	RAB9A	0.376228	1.04644	0.999886	FLOT1	0.390445	1.14187	0.999849	SRSF3	0.185339	0.80227	0.999902
429	CCDC167	0.212063	2.01543	1	MLST8	0.279911	1.04382	0.999886	ATRX	0.521795	1.13602	0.999849	RAB11B	0.253798	0.802048	0.999902
430	CCT8	0.206629	2.01217	1	LAMP1	0.349881	1.04079	0.999886	ADCYAP1	1.12865	1.13544	0.999849	OS9	0.441272	0.801914	0.999902
431	CNFN	0.665726	2.01122	1	NOSIP	0.192775	1.04061	0.999886	VWA1	1.03294	1.13453	0.999849	RPL36A	0.062686	0.801781	0.999902
432	GCK	0.714197	2.00996	1	CNN2	1.70895	1.03456	0.999886	GNB5	0.937619	1.13254	0.999849	NFRKB	1.05382	0.801202	0.999902
433	SYT7	0.349756	2.00867	1	CRY1	0.756803	1.03416	0.999886	ARHGEF9	0.786712	1.13173	0.999849	LMNB2	0.642274	0.801024	0.999902
434	SCYL1	0.530341	2.00712	1	SPNS1	0.500013	1.03368	0.999886	DCTN1	0.916025	1.12841	0.999849	CCDC12	0.565988	0.800891	0.999902
435	TARS	0.408014	2.00601	1	CLK1	0.305805	1.03358	0.999886	ENC1	1.32948	1.12722	0.999849	NUSAP1	0.33657	0.800847	0.999902
436	PRR7	0.3604	2.00584	1	VPS36	0.399546	1.03348	0.999886	RUNX3	4.6331	1.12676	0.999849	PIM1	0.811519	0.797466	0.999902
437	CNIH4	0.305635	2.00582	1	TRIP6	0.259403	1.02426	0.999886	ELK3	2.96964	1.12512	0.999849	QRICH1	0.991801	0.797377	0.999902
438	MYOZ3	0.557912	1.99927	1	METTL9	0.197491	1.02424	0.999886	SH3GL2	1.14766	1.1234	0.999849	C21orf59	0.589803	0.797288	0.999902
439	HSPD1	0.197328	1.99856	1	RSL24D1	0.117287	1.02199	0.999886	MRFAP1L1	0.492458	1.12336	0.999849	DDT	0.198357	0.797288	0.999902
[truncated: 1,560 more rows]

## Sheet: RCMB18-PDX
	Clone1_n	Clone1_l	Clone1_s	Clone1_p	Clone2_n	Clone2_l	Clone2_s	Clone2_p
[truncated: 2,000 more rows]

## Sheet: LFSMB1R-PDX-Merged
	Clone1_n	Clone1_l	Clone1_s	Clone1_p	Clone3_n	Clone3_l	Clone3_s	Clone3_p
[truncated: 2,000 more rows]
